# Supplementary material for: Molecular insertion regulates the donor-acceptor interactions in cocrystals for the design of piezochromic luminescent materials
Source: Nat Commun. 2021 Jul 2;12:4084. doi: 10.1038/s41467-021-24381-5 (PMC8253821; doi:10.1038/s41467-021-24381-5)
Supplement: Supplementary file 2 — Source Data [file 41467_2021_24381_MOESM2_ESM.zip]

Archive with 5 entries (5 files):
- figure 1-XRD date at ambient conditions.xlsx
- figure 2-PL and absorption spectra.xlsx
- figure 3-high-pressure XRD.xlsx
- figure 4-IR and Raman spectra.xlsx
- figure 5-Calculated MO and optical properties. .xlsx
