# Supplementary material for: Molecular insertion regulates the donor-acceptor interactions in cocrystals for the design of piezochromic luminescent materials
Source: Nat Commun. 2021 Jul 2;12:4084. doi: 10.1038/s41467-021-24381-5 (PMC8253821; doi:10.1038/s41467-021-24381-5)
Supplement: Supplementary file 2 — Source Data [file 41467_2021_24381_MOESM2_ESM.zip › figure 1-XRD date at ambient conditions.xlsx]

## Sheet: PTCs
Experiment			Calculation
2theta	intensity		2theta	intensity
5	-0.03279		5	0.4257
5.02	-0.03266		5.05	0.4257
5.04	-0.03253		5.1	0.4257
5.06	-0.03243		5.15	0.4257
5.08	-0.03242		5.2	0.4257
5.1	-0.03247		5.25	0.4257
5.12	-0.03259		5.3	0.4257
5.14	-0.03269		5.35	0.4257
5.16	-0.03274		5.4	0.4257
5.18	-0.03278		5.45	0.4257
5.2	-0.03279		5.5	0.42574
5.22	-0.03264		5.55	0.42576
5.24	-0.0325		5.6	0.42578
5.26	-0.03237		5.65	0.42581
5.28	-0.03235		5.7	0.42588
5.3	-0.03238		5.75	0.42603
5.32	-0.03242		5.8	0.42647
5.34	-0.03244		5.85	0.43112
5.36	-0.03242		5.9	0.45352
5.38	-0.03233		5.95	0.42771
5.4	-0.03225		6	0.42625
5.42	-0.03219		6.05	0.42596
5.44	-0.03211		6.1	0.42585
5.46	-0.03207		6.15	0.4258
5.48	-0.03197		6.2	0.42577
5.5	-0.03194		6.25	0.42575
5.52	-0.03194		6.3	0.42574
5.54	-0.03189		6.35	0.4257
5.56	-0.03192		6.4	0.4257
5.58	-0.03198		6.45	0.4257
5.6	-0.03195		6.5	0.4257
5.62	-0.03187		6.55	0.4257
5.64	-0.03175		6.6	0.4257
5.66	-0.0315		6.65	0.4257
5.68	-0.03098		6.7	0.4257
5.7	-0.0304		6.75	0.4257
5.72	-0.0298		6.8	0.4257
5.74	-0.02908		6.85	0.4257
5.76	-0.02823		6.9	0.4257
5.78	-0.02729		6.95	0.4257
5.8	-0.02641		7	0.4257
5.82	-0.02548		7.05	0.4257
5.84	-0.02431		7.1	0.4257
5.86	-0.02344		7.15	0.4257
5.88	-0.02276		7.2	0.4257
5.9	-0.02237		7.25	0.4257
5.92	-0.02226		7.3	0.4257
5.94	-0.02252		7.35	0.4257
5.96	-0.02318		7.4	0.4257
5.98	-0.02404		7.45	0.4257
6	-0.02517		7.5	0.4257
6.02	-0.02664		7.55	0.4257
6.04	-0.02813		7.6	0.4257
6.06	-0.02934		7.65	0.4257
6.08	-0.0301		7.7	0.4257
6.1	-0.03067		7.75	0.4257
6.12	-0.03103		7.8	0.4257
6.14	-0.03135		7.85	0.4257
6.16	-0.03155		7.9	0.4257
6.18	-0.03167		7.95	0.4257
6.2	-0.03176		8	0.4257
6.22	-0.03184		8.05	0.4257
6.24	-0.03185		8.1	0.4257
6.26	-0.03192		8.15	0.4257
6.28	-0.03197		8.2	0.4257
6.3	-0.03198		8.25	0.4257
6.32	-0.03193		8.3	0.4257
6.34	-0.03191		8.35	0.4257
6.36	-0.0319		8.4	0.4257
6.38	-0.03188		8.45	0.4257
6.4	-0.03189		8.5	0.4257
6.42	-0.03191		8.55	0.4257
6.44	-0.03186		8.6	0.4257
6.46	-0.03183		8.65	0.4257
6.48	-0.03182		8.7	0.4257
6.5	-0.0318		8.75	0.4257
6.52	-0.03183		8.8	0.4257
6.54	-0.03186		8.85	0.4257
6.56	-0.0319		8.9	0.4257
6.58	-0.03186		8.95	0.4257
6.6	-0.03183		9	0.4257
6.62	-0.03182		9.05	0.4257
6.64	-0.03184		9.1	0.4257
6.66	-0.03185		9.15	0.4257
6.68	-0.03181		9.2	0.4257
6.7	-0.03175		9.25	0.4257
6.72	-0.03174		9.3	0.4257
6.74	-0.03171		9.35	0.4257
6.76	-0.03171		9.4	0.4257
6.78	-0.03172		9.45	0.4257
6.8	-0.0317		9.5	0.4257
6.82	-0.03169		9.55	0.4257
6.84	-0.03168		9.6	0.4257
6.86	-0.03171		9.65	0.4257
6.88	-0.03173		9.7	0.4257
6.9	-0.03178		9.75	0.4257
6.92	-0.03174		9.8	0.4257
6.94	-0.03175		9.85	0.4257
6.96	-0.03179		9.9	0.4257
6.98	-0.03182		9.95	0.42571
7	-0.03192		10	0.42571
7.02	-0.03196		10.05	0.42571
7.04	-0.03192		10.1	0.42572
7.06	-0.03189		10.15	0.42573
7.08	-0.03186		10.2	0.42575
7.1	-0.0318		10.25	0.42583
7.12	-0.03176		10.3	0.42713
7.14	-0.03175		10.35	0.42824
7.16	-0.03178		10.4	0.42591
7.18	-0.03184		10.45	0.42576
7.2	-0.03191		10.5	0.42573
7.22	-0.03198		10.55	0.42572
7.24	-0.03203		10.6	0.42571
7.26	-0.032		10.65	0.42571
7.28	-0.03202		10.7	0.42571
7.3	-0.03202		10.75	0.4257
7.32	-0.03205		10.8	0.42623
7.34	-0.03209		10.85	0.42672
7.36	-0.03209		10.9	0.42706
7.38	-0.03204		10.95	0.42761
7.4	-0.03199		11	0.42858
7.42	-0.03195		11.05	0.43052
7.44	-0.03191		11.1	0.43544
7.46	-0.03191		11.15	0.45559
7.48	-0.03191		11.2	0.85559
7.5	-0.03195		11.25	0.68839
7.52	-0.03196		11.3	0.44962
7.54	-0.03202		11.35	0.4364
7.56	-0.03209		11.4	0.43484
7.58	-0.03205		11.45	0.43851
7.6	-0.03201		11.5	0.5071
7.62	-0.03199		11.55	0.56432
7.64	-0.03192		11.6	0.78314
7.66	-0.03187		11.65	0.50133
7.68	-0.03189		11.7	0.44791
7.7	-0.0319		11.75	0.50546
7.72	-0.03188		11.8	0.84615
7.74	-0.0319		11.85	0.49611
7.76	-0.03192		11.9	0.43788
7.78	-0.03193		11.95	0.43144
7.8	-0.03195		12	0.42902
7.82	-0.03197		12.05	0.42754
7.84	-0.03199		12.1	0.42694
7.86	-0.03201		12.15	0.42661
7.88	-0.03203		12.2	0.42636
7.9	-0.03207		12.25	0.42581
7.92	-0.03216		12.3	0.42583
7.94	-0.03223		12.35	0.42587
7.96	-0.03222		12.4	0.42593
7.98	-0.03221		12.45	0.42604
8	-0.03222		12.5	0.42626
8.02	-0.03224		12.55	0.42676
8.04	-0.0322		12.6	0.4285
8.06	-0.03211		12.65	0.46089
8.08	-0.03206		12.7	0.47491
8.1	-0.03204		12.75	0.43042
8.12	-0.03206		12.8	0.427
8.14	-0.03217		12.85	0.42634
8.16	-0.03223		12.9	0.42608
8.18	-0.03231		12.95	0.42595
8.2	-0.03233		13	0.42588
8.22	-0.03228		13.05	0.42584
8.24	-0.03222		13.1	0.42577
8.26	-0.03217		13.15	0.4257
8.28	-0.03209		13.2	0.4257
8.3	-0.03205		13.25	0.42571
8.32	-0.03207		13.3	0.42573
8.34	-0.03207		13.35	0.42571
8.36	-0.03206		13.4	0.4257
8.38	-0.03203		13.45	0.4257
8.4	-0.032		13.5	0.4257
8.42	-0.032		13.55	0.4257
8.44	-0.03196		13.6	0.4257
8.46	-0.03196		13.65	0.4257
8.48	-0.03193		13.7	0.4257
8.5	-0.03191		13.75	0.4257
8.52	-0.03191		13.8	0.4257
8.54	-0.03186		13.85	0.42573
8.56	-0.03179		13.9	0.42603
8.58	-0.03165		13.95	0.42619
8.6	-0.03148		14	0.42637
8.62	-0.03131		14.05	0.42666
8.64	-0.03112		14.1	0.4272
8.66	-0.03086		14.15	0.42835
8.68	-0.03052		14.2	0.43161
8.7	-0.03012		14.25	0.46039
8.72	-0.0298		14.3	0.63856
8.74	-0.02952		14.35	0.48305
8.76	-0.02931		14.4	0.43242
8.78	-0.02926		14.45	0.42856
8.8	-0.02926		14.5	0.42728
8.82	-0.02937		14.55	0.4267
8.84	-0.02958		14.6	0.42639
8.86	-0.02982		14.65	0.42621
8.88	-0.0301		14.7	0.42609
8.9	-0.03038		14.75	0.42578
8.92	-0.03067		14.8	0.42571
8.94	-0.03079		14.85	0.42572
8.96	-0.0308		14.9	0.42573
8.98	-0.03073		14.95	0.42575
9	-0.03054		15	0.42601
9.02	-0.03026		15.05	0.42759
9.04	-0.02987		15.1	0.42816
9.06	-0.02954		15.15	0.42662
9.08	-0.0293		15.2	0.42675
9.1	-0.02906		15.25	0.42737
9.12	-0.02882		15.3	0.42894
9.14	-0.02869		15.35	0.43521
9.16	-0.02871		15.4	0.55729
9.18	-0.02881		15.45	0.54075
9.2	-0.02906		15.5	0.44048
9.22	-0.02949		15.55	0.42935
9.24	-0.02977		15.6	0.42758
9.26	-0.03005		15.65	0.42694
9.28	-0.03049		15.7	0.42669
9.3	-0.03082		15.75	0.4267
9.32	-0.03103		15.8	0.42704
9.34	-0.03113		15.85	0.42854
9.36	-0.03119		15.9	0.46069
9.38	-0.03123		15.95	0.46524
9.4	-0.03131		16	0.43132
9.42	-0.03133		16.05	0.42721
9.44	-0.03134		16.1	0.42674
9.46	-0.03144		16.15	0.42686
9.48	-0.0315		16.2	0.42785
9.5	-0.03157		16.25	0.44278
9.52	-0.03165		16.3	0.47212
9.54	-0.03166		16.35	0.43782
9.56	-0.03167		16.4	0.42731
9.58	-0.03169		16.45	0.42641
9.6	-0.03172		16.5	0.4261
9.62	-0.03173		16.55	0.42596
9.64	-0.03175		16.6	0.42588
9.66	-0.03169		16.65	0.42583
9.68	-0.03161		16.7	0.4258
9.7	-0.03157		16.75	0.42572
9.72	-0.03152		16.8	0.4257
9.74	-0.03147		16.85	0.42571
9.76	-0.03145		16.9	0.42572
9.78	-0.03134		16.95	0.42572
9.8	-0.03123		17	0.42573
9.82	-0.03106		17.05	0.42574
9.84	-0.03094		17.1	0.42578
9.86	-0.03087		17.15	0.42587
9.88	-0.03077		17.2	0.42665
9.9	-0.03057		17.25	0.43142
9.92	-0.03036		17.3	0.42823
9.94	-0.03022		17.35	0.42629
9.96	-0.0301		17.4	0.4263
9.98	-0.02975		17.45	0.4265
10	-0.0293		17.5	0.42701
10.02	-0.02904		17.55	0.43156
10.04	-0.02886		17.6	0.43713
10.06	-0.02883		17.65	0.43479
10.08	-0.02892		17.7	0.50567
10.1	-0.02893		17.75	0.52875
10.12	-0.02887		17.8	0.45128
10.14	-0.02882		17.85	0.43062
10.16	-0.02898		17.9	0.4276
10.18	-0.02908		17.95	0.42679
10.2	-0.02906		18	0.42641
10.22	-0.02901		18.05	0.42619
10.24	-0.02898		18.1	0.42606
10.26	-0.02892		18.15	0.42593
10.28	-0.02881		18.2	0.42575
10.3	-0.02876		18.25	0.42571
10.32	-0.02871		18.3	0.42571
10.34	-0.02865		18.35	0.42571
10.36	-0.02871		18.4	0.42572
10.38	-0.02879		18.45	0.42574
10.4	-0.02892		18.5	0.42581
10.42	-0.02916		18.55	0.42718
10.44	-0.02946		18.6	0.42696
10.46	-0.02982		18.65	0.42593
10.48	-0.03004		18.7	0.42575
10.5	-0.03017		18.75	0.42573
10.52	-0.03031		18.8	0.42572
10.54	-0.03044		18.85	0.42581
10.56	-0.03045		18.9	0.4259
10.58	-0.03044		18.95	0.42617
10.6	-0.03045		19	0.42614
10.62	-0.03039		19.05	0.42618
10.64	-0.03037		19.1	0.4265
10.66	-0.0303		19.15	0.42735
10.68	-0.03015		19.2	0.43219
10.7	-0.03002		19.25	0.49614
10.72	-0.02978		19.3	0.46626
10.74	-0.02943		19.35	0.43021
10.76	-0.02896		19.4	0.42702
10.78	-0.02836		19.45	0.42638
10.8	-0.02784		19.5	0.42612
10.82	-0.02746		19.55	0.42599
10.84	-0.02702		19.6	0.42592
10.86	-0.02647		19.65	0.42589
10.88	-0.02559		19.7	0.42583
10.9	-0.02437		19.75	0.42583
10.92	-0.02289		19.8	0.426
10.94	-0.02008		19.85	0.42903
10.96	-0.01598		19.9	0.42824
10.98	-0.00953		19.95	0.4266
11	-0.0012		20	0.42663
11.02	0.01349		20.05	0.4307
11.04	0.03433		20.1	0.43847
11.06	0.05828		20.15	0.43244
11.08	0.0799		20.2	0.42796
11.1	0.10815		20.25	0.42979
11.12	0.15415		20.3	0.45533
11.14	0.16969		20.35	0.52416
11.16	0.1753		20.4	0.47624
11.18	0.17554		20.45	0.43142
11.2	0.22437		20.5	0.42896
11.22	0.24327		20.55	0.4289
11.24	0.23193		20.6	0.43036
11.26	0.21933		20.65	0.43556
11.28	0.16758		20.7	0.50602
11.3	0.09274		20.75	0.63184
11.32	0.07646		20.8	0.53175
11.34	0.07023		20.85	0.43644
11.36	0.06562		20.9	0.43133
11.38	0.05093		20.95	0.43306
11.4	0.05622		21	0.45757
11.42	0.06871		21.05	0.45249
11.44	0.08871		21.1	0.43586
11.46	0.11106		21.15	0.42781
11.48	0.13346		21.2	0.43035
11.5	0.15585		21.25	0.42923
11.52	0.17923		21.3	0.42705
11.54	0.20273		21.35	0.42636
11.56	0.22158		21.4	0.4265
11.58	0.23298		21.45	0.42664
11.6	0.23922		21.5	0.42689
11.62	0.24061		21.55	0.42738
11.64	0.24555		21.6	0.42838
11.66	0.25129		21.65	0.43068
11.68	0.25769		21.7	0.43825
11.7	0.25799		21.75	0.56882
11.72	0.24881		21.8	0.60517
11.74	0.23912		21.85	0.51746
11.76	0.22983		21.9	0.43544
11.78	0.2192		21.95	0.42983
11.8	0.20681		22	0.42801
11.82	0.18926		22.05	0.42718
11.84	0.17011		22.1	0.42673
11.86	0.14762		22.15	0.42646
11.88	0.12127		22.2	0.4263
11.9	0.09177		22.25	0.42593
11.92	0.0667		22.3	0.42583
11.94	0.0427		22.35	0.42591
11.96	0.02422		22.4	0.42601
11.98	0.00647		22.45	0.42616
12	-0.00471		22.5	0.42653
12.02	-0.01249		22.55	0.42808
12.04	-0.01733		22.6	0.44611
12.06	-0.02125		22.65	0.43871
12.08	-0.02385		22.7	0.45451
12.1	-0.02544		22.75	0.46405
12.12	-0.0268		22.8	0.45067
12.14	-0.02768		22.85	0.4294
12.16	-0.02829		22.9	0.42752
12.18	-0.02867		22.95	0.4277
12.2	-0.029		23	0.43068
12.22	-0.02925		23.05	0.43171
12.24	-0.02947		23.1	0.46531
12.26	-0.02956		23.15	0.5012
12.28	-0.02962		23.2	0.46867
12.3	-0.02959		23.25	0.43857
12.32	-0.02958		23.3	0.47173
12.34	-0.02943		23.35	0.46059
12.36	-0.02921		23.4	0.47114
12.38	-0.02894		23.45	0.44896
12.4	-0.02849		23.5	0.43222
12.42	-0.02774		23.55	0.42981
12.44	-0.02681		23.6	0.4472
12.46	-0.02567		23.65	0.43839
12.48	-0.02389		23.7	0.43684
12.5	-0.0212		23.75	0.43422
12.52	-0.01834		23.8	0.43938
12.54	-0.01532		23.85	0.55337
12.56	-0.01216		23.9	0.63189
12.58	-0.00775		23.95	0.56984
12.6	-0.00384		24	0.43982
12.62	-0.00102		24.05	0.43139
12.64	0.000823903		24.1	0.42933
12.66	0.000871043		24.15	0.42898
12.68	-0.000428229		24.2	0.43175
12.7	-0.00258		24.25	0.44862
12.72	-0.00546		24.3	0.51774
12.74	-0.00915		24.35	0.47122
12.76	-0.01329		24.4	0.44719
12.78	-0.01706		24.45	0.42931
12.8	-0.0202		24.5	0.42845
12.82	-0.0227		24.55	0.43183
12.84	-0.02484		24.6	0.46863
12.86	-0.02631		24.65	0.44843
12.88	-0.02741		24.7	0.43318
12.9	-0.02798		24.75	0.43445
12.92	-0.02832		24.8	0.48859
12.94	-0.02853		24.85	0.50685
12.96	-0.02875		24.9	0.47917
12.98	-0.02892		24.95	0.4316
13	-0.02903		25	0.42828
13.02	-0.02909		25.05	0.42932
13.04	-0.02922		25.1	0.43423
13.06	-0.02933		25.15	0.44715
13.08	-0.02951		25.2	0.43858
13.1	-0.02971		25.25	0.42767
13.12	-0.02988		25.3	0.42638
13.14	-0.02997		25.35	0.42619
13.16	-0.03		25.4	0.42626
13.18	-0.03006		25.45	0.42701
13.2	-0.0301		25.5	0.43472
13.22	-0.03011		25.55	0.43501
13.24	-0.03015		25.6	0.43171
13.26	-0.03025		25.65	0.42982
13.28	-0.03037		25.7	0.43427
13.3	-0.03047		25.75	0.46772
13.32	-0.03054		25.8	0.45164
13.34	-0.03062		25.85	0.43708
13.36	-0.0306		25.9	0.43388
13.38	-0.03049		25.95	0.44347
13.4	-0.03039		26	0.60851
13.42	-0.03022		26.05	0.66999
13.44	-0.02997		26.1	0.63027
13.46	-0.02988		26.15	0.44646
13.48	-0.02984		26.2	0.43317
13.5	-0.02974		26.25	0.43145
13.52	-0.02971		26.3	0.43701
13.54	-0.02975		26.35	0.43289
13.56	-0.02979		26.4	0.42953
13.58	-0.0299		26.45	0.44709
13.6	-0.03001		26.5	0.43917
13.62	-0.03007		26.55	0.43754
13.64	-0.03014		26.6	0.42759
13.66	-0.03023		26.65	0.42785
13.68	-0.03032		26.7	0.43716
13.7	-0.03041		26.75	0.47272
13.72	-0.03043		26.8	0.4535
13.74	-0.03046		26.85	0.43101
13.76	-0.03046		26.9	0.42691
13.78	-0.03043		26.95	0.42631
13.8	-0.03042		27	0.42615
13.82	-0.03035		27.05	0.42626
13.84	-0.03022		27.1	0.42856
13.86	-0.0301		27.15	0.42901
13.88	-0.02998		27.2	0.43067
13.9	-0.02982		27.25	0.4312
13.92	-0.0296		27.3	0.43283
13.94	-0.02929		27.35	0.4366
13.96	-0.02877		27.4	0.44508
13.98	-0.02801		27.45	0.46999
14	-0.02693		27.5	0.77501
14.02	-0.02527		27.55	1.4257
14.04	-0.02278		27.6	1.10313
14.06	-0.01906		27.65	0.54651
14.08	-0.01375		27.7	0.45834
14.1	-0.00661		27.75	0.44026
14.12	0.00362		27.8	0.43471
14.14	0.01762		27.85	0.43236
14.16	0.03447		27.9	0.43159
14.18	0.04927		27.95	0.43272
14.2	0.06553		28	0.44714
14.22	0.08134		28.05	0.56885
14.24	0.09477		28.1	0.48611
14.26	0.1019		28.15	0.45179
14.28	0.10235		28.2	0.4297
14.3	0.09636		28.25	0.43057
14.32	0.08453		28.3	0.42805
14.34	0.07199		28.35	0.42768
14.36	0.05837		28.4	0.42641
14.38	0.04376		28.45	0.42629
14.4	0.02907		28.5	0.42645
14.42	0.01585		28.55	0.4295
14.44	0.00444		28.6	0.42883
14.46	-0.00532		28.65	0.43807
14.48	-0.0121		28.7	0.43081
14.5	-0.01762		28.75	0.42797
14.52	-0.02176		28.8	0.42686
14.54	-0.02466		28.85	0.4293
14.56	-0.02636		28.9	0.42768
14.58	-0.02746		28.95	0.4273
14.6	-0.02817		29	0.42702
14.62	-0.02861		29.05	0.43722
14.64	-0.02886		29.1	0.43028
14.66	-0.02903		29.15	0.43048
14.68	-0.02912		29.2	0.42749
14.7	-0.02916		29.25	0.4381
14.72	-0.02911		29.3	0.4502
14.74	-0.02901		29.35	0.44413
14.76	-0.02884		29.4	0.42943
14.78	-0.02861		29.45	0.42693
14.8	-0.02841		29.5	0.42674
14.82	-0.02824		29.55	0.4269
14.84	-0.02802		29.6	0.42748
14.86	-0.02774		29.65	0.42912
14.88	-0.02745		29.7	0.43931
14.9	-0.02731		29.75	0.54804
14.92	-0.02723		29.8	0.47985
14.94	-0.02721		29.85	0.46619
14.96	-0.02717		29.9	0.43468
14.98	-0.02712		29.95	0.42797
15	-0.02705		30	0.42691
15.02	-0.02695		30.05	0.4265
15.04	-0.02682		30.1	0.42638
15.06	-0.02662		30.15	0.42653
15.08	-0.02629		30.2	0.4263
15.1	-0.0258		30.25	0.42601
15.12	-0.02505		30.3	0.42645
15.14	-0.02398		30.35	0.42715
15.16	-0.02216		30.4	0.42733
15.18	-0.01912		30.45	0.42645
15.2	-0.01439		30.5	0.42669
15.22	-0.00826		30.55	0.43052
15.24	-0.0007118		30.6	0.43827
15.26	0.00862		30.65	0.43374
15.28	0.02006		30.7	0.43337
15.3	0.03239		30.75	0.44418
15.32	0.04291		30.8	0.43523
15.34	0.05132		30.85	0.43285
15.36	0.05568		30.9	0.42712
15.38	0.05853		30.95	0.42668
15.4	0.05983		31	0.42628
15.42	0.05821		31.05	0.42652
15.44	0.05445		31.1	0.43058
15.46	0.04867		31.15	0.43006
15.48	0.03954		31.2	0.43242
15.5	0.02937		31.25	0.43109
15.52	0.0196		31.3	0.46172
15.54	0.00903		31.35	0.44605
15.56	2.69581e-05		31.4	0.45206
15.58	-0.00782		31.45	0.42925
15.6	-0.01351		31.5	0.42692
15.62	-0.01806		31.55	0.42628
15.64	-0.02112		31.6	0.42605
15.66	-0.02301		31.65	0.42594
15.68	-0.0238		31.7	0.42589
15.7	-0.02379		31.75	0.42587
15.72	-0.02276		31.8	0.42585
15.74	-0.0206		31.85	0.42595
15.76	-0.01803		31.9	0.42773
15.78	-0.01521		31.95	0.42816
15.8	-0.01211		32	0.42767
15.82	-0.0081		32.05	0.42685
15.84	-0.00389		32.1	0.42611
15.86	-0.000247038		32.15	0.42721
15.88	0.0032		32.2	0.4301
15.9	0.00471		32.25	0.43
15.92	0.00564		32.3	0.42993
15.94	0.00619		32.35	0.42742
15.96	0.00541		32.4	0.4285
15.98	0.00319		32.45	0.42707
16	4.8318e-05		32.5	0.42737
16.02	-0.00356		32.55	0.42841
16.04	-0.00711		32.6	0.43879
16.06	-0.01004		32.65	0.42952
16.08	-0.01164		32.7	0.43034
16.1	-0.01203		32.75	0.42638
16.12	-0.01095		32.8	0.42622
16.14	-0.00856		32.85	0.42651
16.16	-0.00523		32.9	0.43047
16.18	-0.00114		32.95	0.44253
16.2	0.00393		33	0.43316
16.22	0.00893		33.05	0.43291
16.24	0.01309		33.1	0.43104
16.26	0.0154		33.15	0.42813
16.28	0.0157		33.2	0.42724
16.3	0.01451		33.25	0.42625
16.32	0.01149		33.3	0.42688
16.34	0.0073		33.35	0.43357
16.36	0.00262		33.4	0.43264
16.38	-0.00318		33.45	0.43067
16.4	-0.00886		33.5	0.42945
16.42	-0.01366		33.55	0.43047
16.44	-0.0174		33.6	0.42737
16.46	-0.02069		33.65	0.42803
16.48	-0.02368		33.7	0.4261
16.5	-0.02549		33.75	0.42592
16.52	-0.02672		33.8	0.4259
16.54	-0.02754		33.85	0.42595
16.56	-0.02822		33.9	0.42608
16.58	-0.02852		33.95	0.4264
16.6	-0.02861		34	0.42931
16.62	-0.0286		34.05	0.44215
16.64	-0.02862		34.1	0.43185
16.66	-0.02865		34.15	0.43286
16.68	-0.02857		34.2	0.43276
16.7	-0.02846		34.25	0.4338
16.72	-0.02841		34.3	0.45038
16.74	-0.02832		34.35	0.44037
16.76	-0.02834		34.4	0.4351
16.78	-0.02837		34.45	0.43042
16.8	-0.02845		34.5	0.42879
16.82	-0.02848		34.55	0.44989
16.84	-0.02852		34.6	0.45815
16.86	-0.02859		34.65	0.44977
16.88	-0.02869		34.7	0.43615
16.9	-0.0288		34.75	0.42859
16.92	-0.02887		34.8	0.42692
16.94	-0.02889		34.85	0.42697
16.96	-0.02891		34.9	0.42789
16.98	-0.02891		34.95	0.42653
17	-0.02887		35	0.42672
17.02	-0.02883		35.05	0.42686
17.04	-0.02876		35.1	0.42609
17.06	-0.02858		35.15	0.42624
17.08	-0.02831		35.2	0.42606
17.1	-0.02798		35.25	0.42864
17.12	-0.02753		35.3	0.42811
17.14	-0.02703		35.35	0.42799
17.16	-0.0265		35.4	0.42725
17.18	-0.02595		35.45	0.42883
17.2	-0.02542		35.5	0.42672
17.22	-0.02506		35.55	0.42704
17.24	-0.02482		35.6	0.4267
17.26	-0.02471		35.65	0.42643
17.28	-0.02471		35.7	0.42693
17.3	-0.02474		35.75	0.43208
17.32	-0.02481		35.8	0.42773
17.34	-0.02479		35.85	0.43044
17.36	-0.02462		35.9	0.42972
17.38	-0.0242		35.95	0.42882
17.4	-0.02346		36	0.42885
17.42	-0.02217		36.05	0.42913
17.44	-0.02005		36.1	0.42726
17.46	-0.01694		36.15	0.4283
17.48	-0.01303		36.2	0.42645
17.5	-0.00801		36.25	0.427
17.52	-0.00129		36.3	0.42866
17.54	0.00759		36.35	0.42949
17.56	0.017		36.4	0.42848
17.58	0.02633		36.45	0.43172
17.6	0.0351		36.5	0.44674
17.62	0.04275		36.55	0.4328
17.64	0.04831		36.6	0.43717
17.66	0.05151		36.65	0.4296
17.68	0.05296		36.7	0.43029
17.7	0.05101		36.75	0.42935
17.72	0.04721		36.8	0.42855
17.74	0.04197		36.85	0.42727
17.76	0.03535		36.9	0.42679
17.78	0.02731		36.95	0.43397
17.8	0.0192		37	0.43325
17.82	0.01125		37.05	0.43132
17.84	0.00341		37.1	0.42927
17.86	-0.00369		37.15	0.42991
17.88	-0.00945		37.2	0.42741
17.9	-0.01389		37.25	0.42955
17.92	-0.01769		37.3	0.44395
17.94	-0.02077		37.35	0.43499
17.96	-0.02282		37.4	0.43661
17.98	-0.02424		37.45	0.43051
18	-0.02527		37.5	0.42674
18.02	-0.02609		37.55	0.42669
18.04	-0.02661		37.6	0.42623
18.06	-0.02692		37.65	0.42627
18.08	-0.02716		37.7	0.42673
18.1	-0.02737		37.75	0.42708
18.12	-0.02752		37.8	0.43304
18.14	-0.02765		37.85	0.45744
18.16	-0.02772		37.9	0.43293
18.18	-0.02775		37.95	0.44145
18.2	-0.02775		38	0.42759
18.22	-0.02775		38.05	0.42634
18.24	-0.02778		38.1	0.42609
18.26	-0.02776		38.15	0.42601
18.28	-0.02773		38.2	0.42607
18.3	-0.0277		38.25	0.4277
18.32	-0.02768		38.3	0.42696
18.34	-0.02768		38.35	0.42707
18.36	-0.02764		38.4	0.42801
18.38	-0.0275		38.45	0.43116
18.4	-0.02732		38.5	0.42745
18.42	-0.02711		38.55	0.42894
18.44	-0.02689		38.6	0.42872
18.46	-0.02668		38.65	0.43976
18.48	-0.02648		38.7	0.42919
18.5	-0.02621		38.75	0.43591
18.52	-0.02602		38.8	0.42757
18.54	-0.02593		38.85	0.42777
18.56	-0.02593		38.9	0.42717
18.58	-0.02607		38.95	0.42909
18.6	-0.02627		39	0.43054
18.62	-0.02652		39.05	0.42864
18.64	-0.02677		39.1	0.42864
18.66	-0.02701		39.15	0.42743
18.68	-0.02722		39.2	0.42688
18.7	-0.02738		39.25	0.4291
18.72	-0.02744		39.3	0.43214
18.74	-0.02764		39.35	0.42783
18.76	-0.02774		39.4	0.4308
18.78	-0.02781		39.45	0.4265
18.8	-0.02788		39.5	0.42679
18.82	-0.02785		39.55	0.42602
18.84	-0.0278		39.6	0.42588
18.86	-0.02774		39.65	0.42592
18.88	-0.02766		39.7	0.4262
18.9	-0.02745		39.75	0.43049
18.92	-0.02717		39.8	0.42953
18.94	-0.02681		39.85	0.4282
18.96	-0.0263		39.9	0.42799
18.98	-0.02554		39.95	0.4261
19	-0.02437		40	0.42603
19.02	-0.02268		40.05	0.42626
19.04	-0.02044		40.1	0.42627
19.06	-0.01749		40.15	0.42679
19.08	-0.01328		40.2	0.43019
19.1	-0.00849		40.25	0.43498
19.12	-0.00328		40.3	0.43649
19.14	0.00234		40.35	0.46412
19.16	0.00809		40.4	0.43401
19.18	0.01341		40.45	0.44562
19.2	0.01748		40.5	0.44399
19.22	0.02028		40.55	0.43674
19.24	0.02159		40.6	0.43333
19.26	0.02075		40.65	0.43258
19.28	0.01796		40.7	0.42777
19.3	0.01364		40.75	0.42649
19.32	0.0089		40.8	0.42758
19.34	0.00333		40.85	0.42665
19.36	-0.00233		40.9	0.42641
19.38	-0.00757		40.95	0.42634
19.4	-0.01232		41	0.42604
19.42	-0.01588		41.05	0.42609
19.44	-0.01887		41.1	0.4263
19.46	-0.02116		41.15	0.42703
19.48	-0.023		41.2	0.42792
19.5	-0.02426		41.25	0.44374
19.52	-0.02511		41.3	0.46125
19.54	-0.02569		41.35	0.43676
19.56	-0.02609		41.4	0.44714
19.58	-0.02628		41.45	0.42971
19.6	-0.02634		41.5	0.42693
19.62	-0.02629		41.55	0.4268
19.64	-0.02616		41.6	0.43105
19.66	-0.02597		41.65	0.42836
19.68	-0.02576		41.7	0.43203
19.7	-0.02549		41.75	0.43078
19.72	-0.02513		41.8	0.42819
19.74	-0.02475		41.85	0.42847
19.76	-0.02431		41.9	0.42684
19.78	-0.02387		41.95	0.42673
19.8	-0.02327		42	0.42666
19.82	-0.02251		42.05	0.42973
19.84	-0.02168		42.1	0.42803
19.86	-0.02095		42.15	0.43094
19.88	-0.02025		42.2	0.43129
19.9	-0.01939		42.25	0.42773
19.92	-0.01852		42.3	0.42913
19.94	-0.01747		42.35	0.42653
19.96	-0.01629		42.4	0.42805
19.98	-0.01458		42.45	0.42892
20	-0.0122		42.5	0.42747
20.02	-0.01021		42.55	0.42809
20.04	-0.00843		42.6	0.43024
20.06	-0.00674		42.65	0.42821
20.08	-0.00429		42.7	0.42789
20.1	-0.00148		42.75	0.42984
20.12	0.0017		42.8	0.42679
20.14	0.00469		42.85	0.42695
20.16	0.00806		42.9	0.42644
20.18	0.01305		42.95	0.42615
20.2	0.01957		43	0.42616
20.22	0.02528		43.05	0.42645
20.24	0.03073		43.1	0.43024
20.26	0.03759		43.15	0.43062
20.28	0.0414		43.2	0.42899
20.3	0.04461		43.25	0.42963
20.32	0.04731		43.3	0.42977
20.34	0.04759		43.35	0.42926
20.36	0.04639		43.4	0.43568
20.38	0.04413		43.45	0.42847
20.4	0.04217		43.5	0.43038
20.42	0.03852		43.55	0.42715
20.44	0.03438		43.6	0.42602
20.46	0.03043		43.65	0.4259
20.48	0.02807		43.7	0.42593
20.5	0.02911		43.75	0.42605
20.52	0.03412		43.8	0.42649
20.54	0.04225		43.85	0.42654
20.56	0.05507		43.9	0.42639
20.58	0.07665		43.95	0.42651
20.6	0.10323		44	0.42625
20.62	0.12774		44.05	0.42671
20.64	0.15186		44.1	0.43084
20.66	0.17709		44.15	0.43223
20.68	0.20248		44.2	0.42813
20.7	0.22171		44.25	0.43126
20.72	0.2317		44.3	0.42736
20.74	0.22735		44.35	0.42659
20.76	0.21752		44.4	0.42728
20.78	0.2033		44.45	0.42868
20.8	0.18631		44.5	0.42925
20.82	0.16677		44.55	0.42755
20.84	0.14418		44.6	0.42846
20.86	0.1202		44.65	0.42685
20.88	0.09713		44.7	0.42776
20.9	0.07957		44.75	0.42783
20.92	0.06494		44.8	0.44295
20.94	0.05166		44.85	0.44204
20.96	0.04131		44.9	0.43147
20.98	0.0329		44.95	0.4392
21	0.02637		45	0.42772
21.02	0.02026
21.04	0.01508
21.06	0.01036
21.08	0.00636
21.1	0.00262
21.12	-0.0014
21.14	-0.00502
21.16	-0.00789
21.18	-0.01049
21.2	-0.01281
21.22	-0.0146
21.24	-0.0161
21.26	-0.01731
21.28	-0.01839
21.3	-0.0191
21.32	-0.01951
21.34	-0.01972
21.36	-0.01972
21.38	-0.0194
21.4	-0.01882
21.42	-0.0176
21.44	-0.01612
21.46	-0.01409
21.48	-0.01103
21.5	-0.00634
21.52	-0.000303752
21.54	0.00718
21.56	0.01886
21.58	0.03312
21.6	0.05282
21.62	0.07444
21.64	0.10253
21.66	0.13409
21.68	0.16658
21.7	0.19479
21.72	0.21564
21.74	0.23327
21.76	0.24359
21.78	0.24701
21.8	0.24321
21.82	0.22573
21.84	0.19967
21.86	0.16921
21.88	0.13989
21.9	0.11331
21.92	0.08676
21.94	0.0635
21.96	0.04152
21.98	0.02595
22	0.01374
22.02	0.0043
22.04	-0.0028
22.06	-0.00813
22.08	-0.01184
22.1	-0.01465
22.12	-0.0166
22.14	-0.01814
22.16	-0.01902
22.18	-0.01982
22.2	-0.02049
22.22	-0.02098
22.24	-0.02159
22.26	-0.02203
22.28	-0.02215
22.3	-0.02215
22.32	-0.02217
22.34	-0.0222
22.36	-0.022
22.38	-0.0216
22.4	-0.02095
22.42	-0.02002
22.44	-0.01873
22.46	-0.01698
22.48	-0.01462
22.5	-0.01112
22.52	-0.00735
22.54	-0.00273
22.56	0.00233
22.58	0.00805
22.6	0.01314
22.62	0.01783
22.64	0.02235
22.66	0.02503
22.68	0.02557
22.7	0.02467
22.72	0.02179
22.74	0.01909
22.76	0.01559
22.78	0.01173
22.8	0.0071
22.82	0.00256
22.84	-0.00104
22.86	-0.00329
22.88	-0.00449
22.9	-0.00464
22.92	-0.00342
22.94	-0.000577748
22.96	0.00335
22.98	0.00849
23	0.01459
23.02	0.02103
23.04	0.02777
23.06	0.03408
23.08	0.03904
23.1	0.0428
23.12	0.04522
23.14	0.04708
23.16	0.0479
23.18	0.0482
23.2	0.04862
23.22	0.04924
23.24	0.04866
23.26	0.04808
23.28	0.04766
23.3	0.0472
23.32	0.04593
23.34	0.04395
23.36	0.04074
23.38	0.03734
23.4	0.03359
23.42	0.02971
23.44	0.02524
23.46	0.02165
23.48	0.01851
23.5	0.01604
23.52	0.01446
23.54	0.01378
23.56	0.01429
23.58	0.01639
23.6	0.01938
23.62	0.02371
23.64	0.0301
23.66	0.03968
23.68	0.05232
23.7	0.06792
23.72	0.08615
23.74	0.10692
23.76	0.13102
23.78	0.15393
23.8	0.17435
23.82	0.19012
23.84	0.20054
23.86	0.205
23.88	0.20117
23.9	0.19098
23.92	0.17556
23.94	0.15438
23.96	0.13132
23.98	0.10824
24	0.08664
24.02	0.06601
24.04	0.04767
24.06	0.03438
24.08	0.02417
24.1	0.0169
24.12	0.01186
24.14	0.0097
24.16	0.00987
24.18	0.01168
24.2	0.01523
24.22	0.01971
24.24	0.02518
24.26	0.03045
24.28	0.03531
24.3	0.04039
24.32	0.04378
24.34	0.04589
24.36	0.04734
24.38	0.04667
24.4	0.04343
24.42	0.03906
24.44	0.03502
24.46	0.03006
24.48	0.02472
24.5	0.02044
24.52	0.01725
24.54	0.01574
24.56	0.01549
24.58	0.01635
24.6	0.01805
24.62	0.02047
24.64	0.02419
24.66	0.02966
24.68	0.035
24.7	0.04105
24.72	0.04782
24.74	0.05441
24.76	0.05919
24.78	0.0626
24.8	0.06515
24.82	0.06547
24.84	0.06343
24.86	0.05925
24.88	0.05305
24.9	0.04611
24.92	0.03822
24.94	0.02995
24.96	0.02269
24.98	0.01577
25	0.01026
25.02	0.00548
25.04	0.00254
25.06	0.00022509
25.08	-0.00148
25.1	-0.00242
25.12	-0.00315
25.14	-0.00367
25.16	-0.00417
25.18	-0.00471
25.2	-0.00553
25.22	-0.00642
25.24	-0.00773
25.26	-0.00917
25.28	-0.01057
25.3	-0.01177
25.32	-0.01249
25.34	-0.01274
25.36	-0.01269
25.38	-0.01221
25.4	-0.01146
25.42	-0.01054
25.44	-0.00951
25.46	-0.00838
25.48	-0.00716
25.5	-0.00545
25.52	-0.00347
25.54	-0.00132
25.56	0.00090787
25.58	0.00339
25.6	0.00634
25.62	0.00918
25.64	0.01186
25.66	0.01491
25.68	0.01796
25.7	0.02034
25.72	0.02299
25.74	0.02656
25.76	0.03087
25.78	0.03604
25.8	0.04349
25.82	0.05456
25.84	0.06967
25.86	0.08811
25.88	0.1096
25.9	0.13452
25.92	0.16279
25.94	0.18978
25.96	0.21388
25.98	0.23329
26	0.24707
26.02	0.25423
26.04	0.25148
26.06	0.23886
26.08	0.22029
26.1	0.19651
26.12	0.16915
26.14	0.14141
26.16	0.11497
26.18	0.08947
26.2	0.06733
26.22	0.05071
26.24	0.0385
26.26	0.02886
26.28	0.02177
26.3	0.01778
26.32	0.01611
26.34	0.01565
26.36	0.01539
26.38	0.01507
26.4	0.0149
26.42	0.0144
26.44	0.01347
26.46	0.01196
26.48	0.01034
26.5	0.00874
26.52	0.00768
26.54	0.0066
26.56	0.00601
26.58	0.00645
26.6	0.00795
26.62	0.01005
26.64	0.0126
26.66	0.01521
26.68	0.01778
26.7	0.01989
26.72	0.02183
26.74	0.02263
26.76	0.02212
26.78	0.02054
26.8	0.01811
26.82	0.015
26.84	0.0117
26.86	0.00889
26.88	0.00592
26.9	0.00276
26.92	0.000200047
26.94	-0.00135
26.96	-0.00236
26.98	-0.00309
27	-0.00368
27.02	-0.00392
27.04	-0.00413
27.06	-0.00378
27.08	-0.00313
27.1	-0.00213
27.12	-0.000834804
27.14	0.000972686
27.16	0.00374
27.18	0.00771
27.2	0.01246
27.22	0.01907
27.24	0.02817
27.26	0.04409
27.28	0.06435
27.3	0.09101
27.32	0.12878
27.34	0.18248
27.36	0.25175
27.38	0.33727
27.4	0.44223
27.42	0.55378
27.44	0.67382
27.46	0.79126
27.48	0.89019
27.5	0.94613
27.52	0.96721
27.54	0.95642
27.56	0.9053
27.58	0.82407
27.6	0.72102
27.62	0.60865
27.64	0.49811
27.66	0.39618
27.68	0.30823
27.7	0.2343
27.72	0.16904
27.74	0.12436
27.76	0.0913
27.78	0.06825
27.8	0.05131
27.82	0.04116
27.84	0.03656
27.86	0.0354
27.88	0.03718
27.9	0.04097
27.92	0.04537
27.94	0.04917
27.96	0.05215
27.98	0.05429
28	0.05532
28.02	0.0557
28.04	0.05519
28.06	0.05252
28.08	0.04861
28.1	0.04642
28.12	0.04096
28.14	0.035
28.16	0.02827
28.18	0.02131
28.2	0.01548
28.22	0.01061
28.24	0.00357
28.26	-0.000219049
28.28	-0.00303
28.3	-0.00571
28.32	-0.008
28.34	-0.00931
28.36	-0.01026
28.38	-0.01115
28.4	-0.01163
28.42	-0.01186
28.44	-0.01197
28.46	-0.01186
28.48	-0.0116
28.5	-0.01125
28.52	-0.01072
28.54	-0.01023
28.56	-0.00968
28.58	-0.00921
28.6	-0.00895
28.62	-0.0089
28.64	-0.00904
28.66	-0.00937
28.68	-0.00969
28.7	-0.01008
28.72	-0.0106
28.74	-0.01107
28.76	-0.01142
28.78	-0.01164
28.8	-0.01173
28.82	-0.01178
28.84	-0.01178
28.86	-0.01166
28.88	-0.01136
28.9	-0.01106
28.92	-0.01088
28.94	-0.01072
28.96	-0.01045
28.98	-0.01021
29	-0.00977
29.02	-0.00929
29.04	-0.00867
29.06	-0.00762
29.08	-0.00609
29.1	-0.00422
29.12	-0.0021
29.14	0.000507188
29.16	0.00348
29.18	0.00634
29.2	0.00877
29.22	0.01068
29.24	0.01184
29.26	0.01185
29.28	0.01097
29.3	0.00927
29.32	0.00674
29.34	0.00353
29.36	0.000299481
29.38	-0.00264
29.4	-0.0053
29.42	-0.00755
29.44	-0.00915
29.46	-0.01009
29.48	-0.01009
29.5	-0.00938
29.52	-0.00798
29.54	-0.00574
29.56	-0.00225
29.58	0.00181
29.6	0.00612
29.62	0.01144
29.64	0.01671
29.66	0.02091
29.68	0.02465
29.7	0.02785
29.72	0.02962
29.74	0.02999
29.76	0.03058
29.78	0.03026
29.8	0.02904
29.82	0.026
29.84	0.02133
29.86	0.01794
29.88	0.01423
29.9	0.00869
29.92	0.00378
29.94	-0.000484943
29.96	-0.00448
29.98	-0.00799
30	-0.01097
30.02	-0.01328
30.04	-0.01483
30.06	-0.01605
30.08	-0.01696
30.1	-0.01762
30.12	-0.01812
30.14	-0.01851
30.16	-0.01873
30.18	-0.0189
30.2	-0.01904
30.22	-0.01917
30.24	-0.01931
30.26	-0.01929
30.28	-0.01915
30.3	-0.01898
30.32	-0.01866
30.34	-0.01842
30.36	-0.01814
30.38	-0.01773
30.4	-0.01704
30.42	-0.01614
30.44	-0.01522
30.46	-0.01425
30.48	-0.01303
30.5	-0.01139
30.52	-0.00986
30.54	-0.00847
30.56	-0.0071
30.58	-0.00577
30.6	-0.00455
30.62	-0.0036
30.64	-0.00293
30.66	-0.00278
30.68	-0.00307
30.7	-0.00367
30.72	-0.00452
30.74	-0.00567
30.76	-0.00715
30.78	-0.00874
30.8	-0.01022
30.82	-0.01165
30.84	-0.01309
30.86	-0.01451
30.88	-0.0156
30.9	-0.01636
30.92	-0.01685
30.94	-0.01709
30.96	-0.01701
30.98	-0.01666
31	-0.01611
31.02	-0.01537
31.04	-0.01422
31.06	-0.01281
31.08	-0.01139
31.1	-0.00978
31.12	-0.00785
31.14	-0.00522
31.16	-0.00292
31.18	-0.000761149
31.2	0.00148
31.22	0.00424
31.24	0.00665
31.26	0.00843
31.28	0.00958
31.3	0.01021
31.32	0.0099
31.34	0.00913
31.36	0.00793
31.38	0.00623
31.4	0.0033
31.42	0.000145542
31.44	-0.00259
31.46	-0.00522
31.48	-0.00788
31.5	-0.01075
31.52	-0.01303
31.54	-0.01481
31.56	-0.01622
31.58	-0.01751
31.6	-0.01849
31.62	-0.01925
31.64	-0.01981
31.66	-0.02021
31.68	-0.02054
31.7	-0.02075
31.72	-0.02089
31.74	-0.0209
31.76	-0.02085
31.78	-0.02072
31.8	-0.02061
31.82	-0.02048
31.84	-0.0204
31.86	-0.02032
31.88	-0.02023
31.9	-0.02019
31.92	-0.02018
31.94	-0.02014
31.96	-0.0201
31.98	-0.02005
32	-0.01996
32.02	-0.01987
32.04	-0.01972
32.06	-0.01958
32.08	-0.01935
32.1	-0.01913
32.12	-0.01889
32.14	-0.01869
32.16	-0.01859
32.18	-0.01853
32.2	-0.01849
32.22	-0.01851
32.24	-0.01855
32.26	-0.01867
32.28	-0.01879
32.3	-0.01892
32.32	-0.01905
32.34	-0.01901
32.36	-0.01887
32.38	-0.01858
32.4	-0.01819
32.42	-0.01775
32.44	-0.01735
32.46	-0.01692
32.48	-0.01656
32.5	-0.01628
32.52	-0.01608
32.54	-0.01605
32.56	-0.01616
32.58	-0.01644
32.6	-0.01685
32.62	-0.01719
32.64	-0.01754
32.66	-0.01791
32.68	-0.01822
32.7	-0.01837
32.72	-0.01832
32.74	-0.01811
32.76	-0.01776
32.78	-0.01727
32.8	-0.01674
32.82	-0.01618
32.84	-0.01562
32.86	-0.01509
32.88	-0.0147
32.9	-0.01449
32.92	-0.01436
32.94	-0.01431
32.96	-0.01441
32.98	-0.01461
33	-0.01495
33.02	-0.01543
33.04	-0.01598
33.06	-0.01652
33.08	-0.01691
33.1	-0.01721
33.12	-0.01737
33.14	-0.01738
33.16	-0.01721
33.18	-0.01686
33.2	-0.01632
33.22	-0.01559
33.24	-0.01484
33.26	-0.01413
33.28	-0.01351
33.3	-0.01291
33.32	-0.01247
33.34	-0.01213
33.36	-0.01195
33.38	-0.01191
33.4	-0.01197
33.42	-0.01226
33.44	-0.01275
33.46	-0.01333
33.48	-0.01412
33.5	-0.01495
33.52	-0.01584
33.54	-0.01679
33.56	-0.0177
33.58	-0.01851
33.6	-0.01916
33.62	-0.01972
33.64	-0.02026
33.66	-0.02067
33.68	-0.02099
33.7	-0.02121
33.72	-0.02141
33.74	-0.02149
33.76	-0.02155
33.78	-0.02157
33.8	-0.02153
33.82	-0.02133
33.84	-0.021
33.86	-0.0206
33.88	-0.02013
33.9	-0.01953
33.92	-0.01874
33.94	-0.01782
33.96	-0.01682
33.98	-0.01577
34	-0.0147
34.02	-0.01361
34.04	-0.01255
34.06	-0.01152
34.08	-0.01058
34.1	-0.00948
34.12	-0.0084
34.14	-0.00739
34.16	-0.00646
34.18	-0.00557
34.2	-0.00485
34.22	-0.00427
34.24	-0.00385
34.26	-0.00356
34.28	-0.00354
34.3	-0.00356
34.32	-0.00343
34.34	-0.00323
34.36	-0.00289
34.38	-0.00219
34.4	-0.000806815
34.42	0.0007009
34.44	0.00246
34.46	0.00485
34.48	0.00664
34.5	0.00813
34.52	0.01009
34.54	0.01085
34.56	0.01068
34.58	0.00935
34.6	0.0077
34.62	0.00558
34.64	0.00275
34.66	-5.62719e-05
34.68	-0.0027
34.7	-0.00553
34.72	-0.00805
34.74	-0.01024
34.76	-0.01227
34.78	-0.01407
34.8	-0.01549
34.82	-0.01668
34.84	-0.01766
34.86	-0.01836
34.88	-0.01894
34.9	-0.01944
34.92	-0.01985
34.94	-0.0202
34.96	-0.02049
34.98	-0.02064
35	-0.02068
35.02	-0.02077
35.04	-0.02082
35.06	-0.02085
35.08	-0.02086
35.1	-0.02084
35.12	-0.02082
35.14	-0.02071
35.16	-0.02058
35.18	-0.02045
35.2	-0.02029
35.22	-0.0202
35.24	-0.02017
35.26	-0.02024
35.28	-0.0203
35.3	-0.02034
35.32	-0.02035
35.34	-0.02027
35.36	-0.02026
35.38	-0.02026
35.4	-0.02021
35.42	-0.02021
35.44	-0.02022
35.46	-0.02014
35.48	-0.02
35.5	-0.01987
35.52	-0.01981
35.54	-0.01967
35.56	-0.01945
35.58	-0.01918
35.6	-0.01894
35.62	-0.01869
35.64	-0.01845
35.66	-0.01815
35.68	-0.01789
35.7	-0.01762
35.72	-0.01735
35.74	-0.01712
35.76	-0.01693
35.78	-0.01676
35.8	-0.01658
35.82	-0.01645
35.84	-0.01641
35.86	-0.01638
35.88	-0.01642
35.9	-0.0165
35.92	-0.01663
35.94	-0.01677
35.96	-0.0169
35.98	-0.01699
36	-0.01712
36.02	-0.0172
36.04	-0.01731
36.06	-0.01746
36.08	-0.01764
36.1	-0.01774
36.12	-0.0177
36.14	-0.01743
36.16	-0.01716
36.18	-0.01684
36.2	-0.01651
36.22	-0.01617
36.24	-0.01584
36.26	-0.01552
36.28	-0.01497
36.3	-0.01439
36.32	-0.01386
36.34	-0.0132
36.36	-0.01239
36.38	-0.0116
36.4	-0.01084
36.42	-0.01016
36.44	-0.00964
36.46	-0.00945
36.48	-0.00946
36.5	-0.00965
36.52	-0.00999
36.54	-0.0106
36.56	-0.01134
36.58	-0.01212
36.6	-0.01281
36.62	-0.01339
36.64	-0.0139
36.66	-0.01435
36.68	-0.0147
36.7	-0.01489
36.72	-0.01494
36.74	-0.01488
36.76	-0.0148
36.78	-0.01461
36.8	-0.01445
36.82	-0.01428
36.84	-0.01419
36.86	-0.01417
36.88	-0.0141
36.9	-0.01409
36.92	-0.01419
36.94	-0.01431
36.96	-0.01442
36.98	-0.01463
37	-0.01485
37.02	-0.01489
37.04	-0.01476
37.06	-0.0146
37.08	-0.0143
37.1	-0.01385
37.12	-0.01322
37.14	-0.01247
37.16	-0.01174
37.18	-0.01103
37.2	-0.0103
37.22	-0.00967
37.24	-0.00913
37.26	-0.0088
37.28	-0.00867
37.3	-0.0088
37.32	-0.00923
37.34	-0.00993
37.36	-0.01078
37.38	-0.01158
37.4	-0.01239
37.42	-0.01327
37.44	-0.01407
37.46	-0.01474
37.48	-0.01527
37.5	-0.01565
37.52	-0.01585
37.54	-0.01583
37.56	-0.01561
37.58	-0.01518
37.6	-0.01448
37.62	-0.01346
37.64	-0.01207
37.66	-0.01057
37.68	-0.00908
37.7	-0.00766
37.72	-0.00641
37.74	-0.00563
37.76	-0.00509
37.78	-0.00487
37.8	-0.005
37.82	-0.00547
37.84	-0.00618
37.86	-0.00711
37.88	-0.00839
37.9	-0.0098
37.92	-0.01118
37.94	-0.01253
37.96	-0.01374
37.98	-0.01486
38	-0.01578
38.02	-0.01659
38.04	-0.01728
38.06	-0.01798
38.08	-0.01848
38.1	-0.01874
38.12	-0.01887
38.14	-0.01892
38.16	-0.01891
38.18	-0.01887
38.2	-0.01871
38.22	-0.01851
38.24	-0.01825
38.26	-0.01794
38.28	-0.01757
38.3	-0.01723
38.32	-0.01689
38.34	-0.01646
38.36	-0.01602
38.38	-0.01562
38.4	-0.01528
38.42	-0.01485
38.44	-0.0144
38.46	-0.01389
38.48	-0.01338
38.5	-0.01287
38.52	-0.01236
38.54	-0.01186
38.56	-0.01149
38.58	-0.01109
38.6	-0.01069
38.62	-0.01048
38.64	-0.01046
38.66	-0.01059
38.68	-0.01086
38.7	-0.01118
38.72	-0.01159
38.74	-0.01209
38.76	-0.01254
38.78	-0.01296
38.8	-0.01335
38.82	-0.01374
38.84	-0.01402
38.86	-0.01418
38.88	-0.01432
38.9	-0.01436
38.92	-0.01437
38.94	-0.01443
38.96	-0.01448
38.98	-0.0146
39	-0.0147
39.02	-0.01493
39.04	-0.01511
39.06	-0.01529
39.08	-0.01547
39.1	-0.01563
39.12	-0.01569
39.14	-0.01559
39.16	-0.01537
39.18	-0.01508
39.2	-0.01479
39.22	-0.01452
39.24	-0.01424
39.26	-0.01398
39.28	-0.01374
39.3	-0.01352
39.32	-0.01342
39.34	-0.01351
39.36	-0.01374
39.38	-0.01405
39.4	-0.01456
39.42	-0.01506
39.44	-0.01555
39.46	-0.01605
39.48	-0.01654
39.5	-0.017
39.52	-0.01723
39.54	-0.01736
39.56	-0.01742
39.58	-0.01746
39.6	-0.01738
39.62	-0.01722
39.64	-0.01706
39.66	-0.01693
39.68	-0.0167
39.7	-0.0165
39.72	-0.01632
39.74	-0.01618
39.76	-0.01608
39.78	-0.01605
39.8	-0.01616
39.82	-0.01634
39.84	-0.0165
39.86	-0.01665
39.88	-0.01675
39.9	-0.01682
39.92	-0.01688
39.94	-0.0169
39.96	-0.01686
39.98	-0.01662
40	-0.01621
40.02	-0.01567
40.04	-0.01502
40.06	-0.01424
40.08	-0.01333
40.1	-0.01228
40.12	-0.01111
40.14	-0.0098
40.16	-0.00844
40.18	-0.00687
40.2	-0.00509
40.22	-0.00328
40.24	-0.00143
40.26	0.00053444
40.28	0.00247
40.3	0.00487
40.32	0.00695
40.34	0.00905
40.36	0.01066
40.38	0.01165
40.4	0.01186
40.42	0.01191
40.44	0.0115
40.46	0.01038
40.48	0.009
40.5	0.00729
40.52	0.00528
40.54	0.00318
40.56	0.000990363
40.58	-0.0014
40.6	-0.0037
40.62	-0.00583
40.64	-0.0077
40.66	-0.00936
40.68	-0.0108
40.7	-0.01206
40.72	-0.01319
40.74	-0.01411
40.76	-0.0148
40.78	-0.01533
40.8	-0.01569
40.82	-0.01591
40.84	-0.01607
40.86	-0.01616
40.88	-0.01622
40.9	-0.01614
40.92	-0.01601
40.94	-0.01584
40.96	-0.01557
40.98	-0.01518
41	-0.01457
41.02	-0.01369
41.04	-0.01246
41.06	-0.01083
41.08	-0.00874
41.1	-0.0064
41.12	-0.00359
41.14	-0.000506303
41.16	0.00261
41.18	0.00544
41.2	0.00792
41.22	0.00969
41.24	0.01065
41.26	0.01104
41.28	0.01056
41.3	0.00951
41.32	0.00782
41.34	0.00564
41.36	0.00319
41.38	0.000633137
41.4	-0.00188
41.42	-0.00427
41.44	-0.00635
41.46	-0.00797
41.48	-0.00939
41.5	-0.01036
41.52	-0.01112
41.54	-0.01156
41.56	-0.01182
41.58	-0.01196
41.6	-0.01194
41.62	-0.0118
41.64	-0.01164
41.66	-0.0115
41.68	-0.01143
41.7	-0.01142
41.72	-0.01144
41.74	-0.01153
41.76	-0.01162
41.78	-0.01177
41.8	-0.012
41.82	-0.01225
41.84	-0.01247
41.86	-0.01262
41.88	-0.0127
41.9	-0.0127
41.92	-0.01262
41.94	-0.0125
41.96	-0.01235
41.98	-0.01214
42	-0.0119
42.02	-0.0116
42.04	-0.01135
42.06	-0.01114
42.08	-0.01101
42.1	-0.01093
42.12	-0.01099
42.14	-0.01105
42.16	-0.01115
42.18	-0.01127
42.2	-0.0115
42.22	-0.01173
42.24	-0.01196
42.26	-0.01209
42.28	-0.01221
42.3	-0.01238
42.32	-0.01251
42.34	-0.01256
42.36	-0.01266
42.38	-0.01272
42.4	-0.01271
42.42	-0.01266
42.44	-0.01255
42.46	-0.01254
42.48	-0.01253
42.5	-0.01253
42.52	-0.01258
42.54	-0.01266
42.56	-0.01274
42.58	-0.01282
42.6	-0.01288
42.62	-0.01296
42.64	-0.013
42.66	-0.01302
42.68	-0.0131
42.7	-0.01324
42.72	-0.01333
42.74	-0.01342
42.76	-0.01351
42.78	-0.01364
42.8	-0.0137
42.82	-0.01363
42.84	-0.0135
42.86	-0.01336
42.88	-0.01309
42.9	-0.01271
42.92	-0.01236
42.94	-0.01203
42.96	-0.01161
42.98	-0.01118
43	-0.01081
43.02	-0.01049
43.04	-0.01025
43.06	-0.00999
43.08	-0.00983
43.1	-0.00975
43.12	-0.00969
43.14	-0.00965
43.16	-0.00966
43.18	-0.00968
43.2	-0.00971
43.22	-0.00976
43.24	-0.00977
43.26	-0.00969
43.28	-0.00963
43.3	-0.00966
43.32	-0.00977
43.34	-0.00986
43.36	-0.00999
43.38	-0.01019
43.4	-0.01046
43.42	-0.01088
43.44	-0.01135
43.46	-0.01179
43.48	-0.01215
43.5	-0.01252
43.52	-0.01291
43.54	-0.01339
43.56	-0.01379
43.58	-0.01402
43.6	-0.01418
43.62	-0.01431
43.64	-0.01441
43.66	-0.01448
43.68	-0.01448
43.7	-0.01442
43.72	-0.01431
43.74	-0.01415
43.76	-0.01406
43.78	-0.01399
43.8	-0.01386
43.82	-0.01369
43.84	-0.01351
43.86	-0.0133
43.88	-0.01304
43.9	-0.01272
43.92	-0.01228
43.94	-0.0118
43.96	-0.01139
43.98	-0.01104
44	-0.01069
44.02	-0.01032
44.04	-0.00991
44.06	-0.00954
44.08	-0.00929
44.1	-0.00913
44.12	-0.00912
44.14	-0.00924
44.16	-0.00946
44.18	-0.00976
44.2	-0.01018
44.22	-0.01055
44.24	-0.01082
44.26	-0.01104
44.28	-0.01129
44.3	-0.01152
44.32	-0.01167
44.34	-0.01176
44.36	-0.01181
44.38	-0.0118
44.4	-0.01174
44.42	-0.01166
44.44	-0.01157
44.46	-0.01136
44.48	-0.01109
44.5	-0.01076
44.52	-0.01028
44.54	-0.00954
44.56	-0.0087
44.58	-0.00776
44.6	-0.00656
44.62	-0.00495
44.64	-0.00302
44.66	-0.00136
44.68	0.000223617
44.7	0.00151
44.72	0.00253
44.74	0.00335
44.76	0.00378
44.78	0.00378
44.8	0.00329
44.82	0.00255
44.84	0.00189
44.86	0.0011
44.88	0.000103559
44.9	-0.0011
44.92	-0.00221
44.94	-0.00331
[truncated: 613 more rows]

## Sheet: PTCs-THF
Experiment			Calculation
2theta	intensity		2theta	intensity
6.92	0.02426		5	0.50487
6.96	0.0211		5.05	0.50487
7	0.01651		5.1	0.50487
7.04	0.0162		5.15	0.50487
7.08	0.02071		5.2	0.50487
7.12	0.02547		5.25	0.50487
7.16	0.02556		5.3	0.50487
7.2	0.02981		5.35	0.50487
7.24	0.03367		5.4	0.50487
7.28	0.03401		5.45	0.50487
7.32	0.03189		5.5	0.50487
7.36	0.03535		5.55	0.50487
7.4	0.03672		5.6	0.50487
7.44	0.03484		5.65	0.50487
7.48	0.02853		5.7	0.50487
7.52	0.02065		5.75	0.50487
7.56	0.02512		5.8	0.50487
7.6	0.02801		5.85	0.50487
7.64	0.02347		5.9	0.50487
7.68	0.02191		5.95	0.50487
7.72	0.02175		6	0.50487
7.76	0.01442		6.05	0.50487
7.8	0.01447		6.1	0.50487
7.84	0.01436		6.15	0.50487
7.88	0.01915		6.2	0.50487
7.92	0.01533		6.25	0.50487
7.96	0.01095		6.3	0.50487
8	0.01602		6.35	0.50487
8.04	0.01937		6.4	0.50487
8.08	0.02164		6.45	0.50487
8.12	0.01399		6.5	0.50487
8.16	0.01306		6.55	0.50487
8.2	0.01522		6.6	0.50487
8.24	0.02813		6.65	0.50487
8.28	0.02919		6.7	0.50487
8.32	0.02579		6.75	0.50487
8.36	0.02601		6.8	0.50487
8.4	0.02204		6.85	0.50487
8.44	0.02052		6.9	0.50487
8.48	0.02104		6.95	0.50487
8.52	0.02363		7	0.50487
8.56	0.02306		7.05	0.50487
8.6	0.02377		7.1	0.50487
8.64	0.01808		7.15	0.50487
8.68	0.01093		7.2	0.50487
8.72	0.01766		7.25	0.50487
8.76	0.02423		7.3	0.50487
8.8	0.03598		7.35	0.50487
8.84	0.06433		7.4	0.50487
8.88	0.12659		7.45	0.50487
8.92	0.21522		7.5	0.50487
8.96	0.32838		7.55	0.50487
9	0.43203		7.6	0.50487
9.04	0.49198		7.65	0.50487
9.08	0.54358		7.7	0.50487
9.12	0.58268		7.75	0.50487
9.16	0.57196		7.8	0.50487
9.2	0.5217		7.85	0.50487
9.24	0.42007		7.9	0.50487
9.28	0.28474		7.95	0.50487
9.32	0.15836		8	0.50487
9.36	0.08409		8.05	0.50487
9.4	0.05113		8.1	0.50487
9.44	0.0392		8.15	0.50487
9.48	0.03804		8.2	0.50487
9.52	0.03725		8.25	0.50487
9.56	0.02733		8.3	0.50487
9.6	0.02727		8.35	0.50487
9.64	0.01991		8.4	0.50487
9.68	0.01876		8.45	0.50487
9.72	0.02265		8.5	0.50487
9.76	0.01949		8.55	0.50487
9.8	0.01773		8.6	0.50487
9.84	0.02219		8.65	0.50586
9.88	0.02869		8.7	0.50764
9.92	0.02073		8.75	0.50856
9.96	0.01143		8.8	0.51001
10	0.01212		8.85	0.51251
10.04	0.01211		8.9	0.51743
10.08	0.01493		8.95	0.52915
10.12	0.02122		9	0.57048
10.16	0.0206		9.05	1.3735
10.2	0.01877		9.1	1.47842
10.24	0.01834		9.15	0.5793
10.28	0.02984		9.2	0.5305
10.32	0.02754		9.25	0.51791
10.36	0.02872		9.3	0.51274
10.4	0.03001		9.35	0.51013
10.44	0.02126		9.4	0.50863
10.48	0.01327		9.45	0.50769
10.52	0.01852		9.5	0.50598
10.56	0.02191		9.55	0.50487
10.6	0.01943		9.6	0.50487
10.64	0.01783		9.65	0.50487
10.68	0.01348		9.7	0.50487
10.72	0.01351		9.75	0.50487
10.76	0.02015		9.8	0.50487
10.8	0.02508		9.85	0.50487
10.84	0.02569		9.9	0.50487
10.88	0.019		9.95	0.50487
10.92	0.0171		10	0.50487
10.96	0.0196		10.05	0.50487
11	0.02377		10.1	0.50487
11.04	0.02506		10.15	0.50487
11.08	0.02803		10.2	0.50487
11.12	0.03072		10.25	0.50487
11.16	0.02846		10.3	0.50487
11.2	0.02267		10.35	0.50487
11.24	0.01791		10.4	0.50487
11.28	0.01755		10.45	0.50487
11.32	0.01847		10.5	0.50487
11.36	0.01886		10.55	0.50487
11.4	0.01649		10.6	0.50487
11.44	0.01515		10.65	0.50487
11.48	0.02134		10.7	0.50487
11.52	0.02685		10.75	0.50487
11.56	0.02365		10.8	0.50487
11.6	0.01783		10.85	0.50487
11.64	0.01628		10.9	0.50487
11.68	0.01967		10.95	0.50487
11.72	0.02447		11	0.50487
11.76	0.03524		11.05	0.50488
11.8	0.03287		11.1	0.50489
11.84	0.02711		11.15	0.50514
11.88	0.02668		11.2	0.50534
11.92	0.02012		11.25	0.50491
11.96	0.02929		11.3	0.50488
12	0.05457		11.35	0.50487
12.04	0.08075		11.4	0.50487
12.08	0.11926		11.45	0.50487
12.12	0.16713		11.5	0.50487
12.16	0.20913		11.55	0.50487
12.2	0.23032		11.6	0.50487
12.24	0.23511		11.65	0.50487
12.28	0.22389		11.7	0.50492
12.32	0.19875		11.75	0.50581
12.36	0.15395		11.8	0.50622
12.4	0.11746		11.85	0.5067
12.44	0.08484		11.9	0.50751
12.48	0.05922		11.95	0.509
12.52	0.03423		12	0.51222
12.56	0.02311		12.05	0.5214
12.6	0.01496		12.1	0.60417
12.64	0.01328		12.15	1.1202
12.68	0.00872		12.2	0.62007
12.72	0.0114		12.25	0.52158
12.76	0.01574		12.3	0.51224
12.8	0.01862		12.35	0.509
12.84	0.02707		12.4	0.50751
12.88	0.03042		12.45	0.5067
12.92	0.02544		12.5	0.50621
12.96	0.02265		12.55	0.50586
13	0.02308		12.6	0.50498
13.04	0.02389		12.65	0.50487
13.08	0.02326		12.7	0.50487
13.12	0.01818		12.75	0.50487
13.16	0.01647		12.8	0.50487
13.2	0.01929		12.85	0.50487
13.24	0.02664		12.9	0.50487
13.28	0.02981		12.95	0.50487
13.32	0.03388		13	0.50487
13.36	0.04247		13.05	0.50487
13.4	0.0452		13.1	0.50493
13.44	0.05649		13.15	0.50498
13.48	0.05879		13.2	0.50501
13.52	0.05652		13.25	0.50507
13.56	0.058		13.3	0.50518
13.6	0.04918		13.35	0.50543
13.64	0.04008		13.4	0.50603
13.68	0.03303		13.45	0.50905
13.72	0.03311		13.5	0.5562
13.76	0.03706		13.55	0.52767
13.8	0.03331		13.6	0.50717
13.84	0.02914		13.65	0.50615
13.88	0.02287		13.7	0.5078
13.92	0.02137		13.75	0.52501
13.96	0.01997		13.8	0.51079
14	0.0223		13.85	0.50563
14.04	0.02096		13.9	0.50523
14.08	0.01463		13.95	0.50504
14.12	0.01724		14	0.50496
14.16	0.02201		14.05	0.50493
14.2	0.02102		14.1	0.50491
14.24	0.01751		14.15	0.5049
14.28	0.01825		14.2	0.50487
14.32	0.01868		14.25	0.50487
14.36	0.01932		14.3	0.50487
14.4	0.01927		14.35	0.50487
14.44	0.02033		14.4	0.50487
14.48	0.01394		14.45	0.50487
14.52	0.01088		14.5	0.50487
14.56	0.01596		14.55	0.50487
14.6	0.02295		14.6	0.50487
14.64	0.02625		14.65	0.5049
14.68	0.02782		14.7	0.50492
14.72	0.02649		14.75	0.50494
14.76	0.02278		14.8	0.50497
14.8	0.02124		14.85	0.50502
14.84	0.02239		14.9	0.50513
14.88	0.02974		14.95	0.50544
14.92	0.02938		15	0.50766
14.96	0.03288		15.05	0.52786
15	0.0379		15.1	0.5131
15.04	0.04404		15.15	0.50568
15.08	0.04571		15.2	0.50519
15.12	0.03941		15.25	0.50504
15.16	0.03175		15.3	0.50498
15.2	0.02834		15.35	0.50494
15.24	0.02785		15.4	0.50492
15.28	0.02524		15.45	0.50491
15.32	0.0197		15.5	0.50488
15.36	0.01734		15.55	0.50487
15.4	0.02207		15.6	0.50487
15.44	0.01866		15.65	0.50487
15.48	0.01349		15.7	0.50487
15.52	0.01838		15.75	0.50487
15.56	0.02462		15.8	0.50487
15.6	0.01947		15.85	0.50487
15.64	0.01501		15.9	0.50487
15.68	0.01918		15.95	0.50487
15.72	0.01948		16	0.50487
15.76	0.01527		16.05	0.50529
15.8	0.01383		16.1	0.5056
15.84	0.01502		16.15	0.50586
15.88	0.01221		16.2	0.50627
15.92	0.01334		16.25	0.507
15.96	0.0188		16.3	0.50848
16	0.02183		16.35	0.51229
16.04	0.02281		16.4	0.53178
16.08	0.0241		16.45	0.83359
16.12	0.0214		16.5	0.69293
16.16	0.02226		16.55	0.52622
16.2	0.02719		16.6	0.5116
16.24	0.02814		16.65	0.50802
16.28	0.03369		16.7	0.50677
16.32	0.04111		16.75	0.50615
16.36	0.06456		16.8	0.50579
16.4	0.09209		16.85	0.50556
16.44	0.12253		16.9	0.50511
16.48	0.15354		16.95	0.50487
16.52	0.18824		17	0.50487
16.56	0.2053		17.05	0.50487
16.6	0.20213		17.1	0.50487
16.64	0.18289		17.15	0.50487
16.68	0.14472		17.2	0.50487
16.72	0.11127		17.25	0.50487
16.76	0.08151		17.3	0.50487
16.8	0.054		17.35	0.50487
16.84	0.04565		17.4	0.50487
16.88	0.03787		17.45	0.50487
16.92	0.02597		17.5	0.50487
16.96	0.02126		17.55	0.50487
17	0.01894		17.6	0.50487
17.04	0.01108		17.65	0.50487
17.08	0.01015		17.7	0.50487
17.12	0.01875		17.75	0.50487
17.16	0.01998		17.8	0.50487
17.2	0.01424		17.85	0.50488
17.24	0.00868		17.9	0.50488
17.28	0.01201		17.95	0.50488
17.32	0.02177		18	0.50489
17.36	0.02391		18.05	0.50491
17.4	0.0165		18.1	0.50496
17.44	0.0176		18.15	0.50533
17.48	0.0206		18.2	0.50869
17.52	0.0186		18.25	0.50696
17.56	0.01629		18.3	0.50542
17.6	0.0129		18.35	0.50548
17.64	0.02351		18.4	0.50574
17.68	0.02356		18.45	0.50632
17.72	0.01566		18.5	0.50785
17.76	0.02138		18.55	0.51645
17.8	0.02748		18.6	0.63271
17.84	0.02968		18.65	0.57802
17.88	0.02056		18.7	0.51254
17.92	0.0212		18.75	0.50721
17.96	0.02003		18.8	0.50607
18	0.02641		18.85	0.5056
18.04	0.02345		18.9	0.50536
18.08	0.01752		18.95	0.50522
18.12	0.01187		19	0.50513
18.16	0.01185		19.05	0.50521
18.2	0.02018		19.1	0.50537
18.24	0.02167		19.15	0.50555
18.28	0.0245		19.2	0.50581
18.32	0.0231		19.25	0.50624
18.36	0.02137		19.3	0.50706
18.4	0.03322		19.35	0.50892
18.44	0.04554		19.4	0.51479
18.48	0.05598		19.45	0.60746
18.52	0.06066		19.5	0.68451
18.56	0.06542		19.55	0.57404
18.6	0.06638		19.6	0.51284
18.64	0.06081		19.65	0.50832
18.68	0.05092		19.7	0.50681
18.72	0.0453		19.75	0.50611
18.76	0.03564		19.8	0.50573
18.8	0.03208		19.85	0.50551
18.84	0.02942		19.9	0.50534
18.88	0.03067		19.95	0.505
18.92	0.0279		20	0.50487
18.96	0.02851		20.05	0.50491
19	0.03967		20.1	0.5051
19.04	0.04317		20.15	0.50524
19.08	0.04787		20.2	0.50537
19.12	0.03932		20.25	0.50559
19.16	0.03404		20.3	0.50597
19.2	0.03035		20.35	0.50676
19.24	0.02903		20.4	0.50889
19.28	0.02968		20.45	0.52316
19.32	0.04363		20.5	0.66407
19.36	0.05695		20.55	0.59391
19.4	0.06509		20.6	0.51477
19.44	0.07327		20.65	0.50781
19.48	0.09135		20.7	0.50638
19.52	0.11543		20.75	0.50579
19.56	0.13214		20.8	0.50552
19.6	0.14093		20.85	0.50538
19.64	0.13559		20.9	0.50529
19.68	0.13208		20.95	0.50511
19.72	0.1052		21	0.50506
19.76	0.07965		21.05	0.50516
19.8	0.06204		21.1	0.50542
19.84	0.05044		21.15	0.50641
19.88	0.03782		21.2	0.5252
19.92	0.02717		21.25	0.52161
19.96	0.01381		21.3	0.51082
20	0.01373		21.35	0.50569
20.04	0.02862		21.4	0.50524
20.08	0.02467		21.45	0.50508
20.12	0.02829		21.5	0.50501
20.16	0.03374		21.55	0.50497
20.2	0.03778		21.6	0.50494
20.24	0.03676		21.65	0.50495
20.28	0.02991		21.7	0.50495
20.32	0.02657		21.75	0.50496
20.36	0.02376		21.8	0.50499
20.4	0.0285		21.85	0.50538
20.44	0.03441		21.9	0.50573
20.48	0.05176		21.95	0.50616
20.52	0.07014		22	0.50715
20.56	0.08253		22.05	0.51671
20.6	0.0836		22.1	0.53353
20.64	0.08984		22.15	0.52515
20.68	0.09555		22.2	0.51875
20.72	0.0903		22.25	0.65595
20.76	0.08386		22.3	0.66008
20.8	0.06216		22.35	0.58546
20.84	0.04433		22.4	0.51397
20.88	0.03841		22.45	0.51121
20.92	0.02971		22.5	0.50847
20.96	0.02603		22.55	0.50664
21	0.0184		22.6	0.506
21.04	0.0246		22.65	0.50579
21.08	0.01982		22.7	0.50573
21.12	0.01496		22.75	0.50573
21.16	0.01393		22.8	0.51085
21.2	0.01189		22.85	0.51084
21.24	0.01302		22.9	0.51907
21.28	0.01925		22.95	0.52373
21.32	0.0185		23	0.51673
21.36	0.01947		23.05	0.50606
21.4	0.02072		23.1	0.50536
21.44	0.02435		23.15	0.50515
21.48	0.01577		23.2	0.50506
21.52	0.02074		23.25	0.50501
21.56	0.01598		23.3	0.50499
21.6	0.00903		23.35	0.505
21.64	0.01119		23.4	0.50512
21.68	0.01571		23.45	0.50792
21.72	0.0183		23.5	0.50664
21.76	0.01818		23.55	0.50562
21.8	0.01794		23.6	0.50497
21.84	0.02241		23.65	0.50491
21.88	0.01598		23.7	0.50489
21.92	0.01945		23.75	0.50488
21.96	0.0249		23.8	0.50488
22	0.02531		23.85	0.50488
22.04	0.02953		23.9	0.50487
22.08	0.03937		23.95	0.50487
22.12	0.07173		24	0.50487
22.16	0.09437		24.05	0.50487
22.2	0.11355		24.1	0.50487
22.24	0.12924		24.15	0.50487
22.28	0.14407		24.2	0.50487
22.32	0.1384		24.25	0.50487
22.36	0.12522		24.3	0.50487
22.4	0.10636		24.35	0.5049
22.44	0.07871		24.4	0.50504
22.48	0.05564		24.45	0.50504
22.52	0.04263		24.5	0.50504
22.56	0.03472		24.55	0.50503
22.6	0.03245		24.6	0.50644
22.64	0.03218		24.65	0.50751
22.68	0.02441		24.7	0.50901
22.72	0.02097		24.75	0.5147
22.76	0.02213		24.8	0.54129
22.8	0.02398		24.85	0.53259
22.84	0.03693		24.9	0.52644
22.88	0.04291		24.95	0.54704
22.92	0.04477		25	0.79926
22.96	0.04434		25.05	1.50487
23	0.05851		25.1	1.17174
23.04	0.05765		25.15	0.62368
23.08	0.04552		25.2	0.94851
23.12	0.04019		25.25	0.7122
23.16	0.03218		25.3	0.58902
23.2	0.02929		25.35	0.52096
23.24	0.02111		25.4	0.51365
23.28	0.02662		25.45	0.51065
23.32	0.02802		25.5	0.5081
23.36	0.02361		25.55	0.50722
23.4	0.01455		25.6	0.51113
23.44	0.01385		25.65	0.50795
23.48	0.01578		25.7	0.50597
23.52	0.01944		25.75	0.505
23.56	0.02066		25.8	0.50493
23.6	0.0184		25.85	0.5049
23.64	0.02371		25.9	0.50489
23.68	0.01982		25.95	0.50488
23.72	0.01973		26	0.50488
23.76	0.02202		26.05	0.50488
23.8	0.01873		26.1	0.50487
23.84	0.01418		26.15	0.50487
23.88	0.01031		26.2	0.50487
23.92	0.00984		26.25	0.50487
23.96	0.01656		26.3	0.50487
24	0.02148		26.35	0.50487
24.04	0.02385		26.4	0.50487
24.08	0.02716		26.45	0.50487
24.12	0.02375		26.5	0.50492
24.16	0.02402		26.55	0.50495
24.2	0.02928		26.6	0.50498
24.24	0.02418		26.65	0.50502
24.28	0.02225		26.7	0.50509
24.32	0.01751		26.75	0.50529
24.36	0.01646		26.8	0.50563
24.4	0.02364		26.85	0.50668
24.44	0.02164		26.9	0.52295
24.48	0.01787		26.95	0.52662
24.52	0.02051		27	0.52464
24.56	0.02802		27.05	0.50779
24.6	0.02674		27.1	0.50745
24.64	0.02134		27.15	0.51412
24.68	0.03628		27.2	0.57343
24.72	0.04295		27.25	0.5355
24.76	0.04551		27.3	0.51773
24.8	0.06644		27.35	0.50912
24.84	0.10614		27.4	0.51368
24.88	0.18008		27.45	0.53487
24.92	0.29372		27.5	0.52407
24.96	0.43977		27.55	0.51537
25	0.60303		27.6	0.51909
25.04	0.78401		27.65	0.5508
25.08	0.94294		27.7	0.9601
25.12	1.00402		27.75	0.78223
25.16	0.94854		27.8	0.76102
25.2	0.84461		27.85	0.53099
25.24	0.69444		27.9	0.51528
25.28	0.53352		27.95	0.51129
25.32	0.37589		28	0.51152
25.36	0.243		28.05	0.51111
25.4	0.14928		28.1	0.52533
25.44	0.0925		28.15	0.60849
25.48	0.05981		28.2	0.55352
25.52	0.04834		28.25	0.52141
25.56	0.04198		28.3	0.5075
25.6	0.04318		28.35	0.50613
25.64	0.03245		28.4	0.50562
25.68	0.02733		28.45	0.50537
25.72	0.02446		28.5	0.50523
25.76	0.02641		28.55	0.50514
25.8	0.02449		28.6	0.50506
25.84	0.02466		28.65	0.50499
25.88	0.02498		28.7	0.50562
25.92	0.02063		28.75	0.5053
25.96	0.01538		28.8	0.50536
26	0.01221		28.85	0.50493
26.04	0.01775		28.9	0.5049
26.08	0.01978		28.95	0.5049
26.12	0.01829		29	0.50491
26.16	0.02057		29.05	0.50493
26.2	0.01971		29.1	0.50501
26.24	0.0234		29.15	0.50568
26.28	0.02005		29.2	0.50639
26.32	0.01032		29.25	0.50939
26.36	0.01448		29.3	0.50739
26.4	0.02018		29.35	0.5057
26.44	0.01897		29.4	0.50523
26.48	0.01931		29.45	0.50537
26.52	0.01521		29.5	0.50589
26.56	0.01342		29.55	0.51167
26.6	0.02163		29.6	0.52858
26.64	0.03282		29.65	0.51774
26.68	0.03268		29.7	0.50904
26.72	0.02668		29.75	0.50589
26.76	0.01936		29.8	0.50604
26.8	0.01737		29.85	0.51326
26.84	0.01978		29.9	0.51885
26.88	0.02543		29.95	0.51597
26.92	0.02575		30	0.50701
26.96	0.02385		30.05	0.50541
27	0.03456		30.1	0.50519
27.04	0.04226		30.15	0.50512
27.08	0.0436		30.2	0.50514
27.12	0.04206		30.25	0.50529
27.16	0.04365		30.3	0.50611
27.2	0.046		30.35	0.51774
27.24	0.04237		30.4	0.50942
27.28	0.03744		30.45	0.5106
27.32	0.03796		30.5	0.50747
27.36	0.04563		30.55	0.51094
27.4	0.05056		30.6	0.50842
27.44	0.06238		30.65	0.50733
27.48	0.09161		30.7	0.50696
27.52	0.12968		30.75	0.51049
27.56	0.1788		30.8	0.50707
27.6	0.22596		30.85	0.50825
27.64	0.28039		30.9	0.50652
27.68	0.32001		30.95	0.50647
27.72	0.3422		31	0.50517
27.76	0.351		31.05	0.50501
27.8	0.3308		31.1	0.50498
27.84	0.28954		31.15	0.50499
27.88	0.23554		31.2	0.50501
27.92	0.17321		31.25	0.50508
27.96	0.13142		31.3	0.50524
28	0.10939		31.35	0.50578
28.04	0.08761		31.4	0.51485
28.08	0.06803		31.45	0.51553
28.12	0.06574		31.5	0.5151
28.16	0.05929		31.55	0.50674
28.2	0.067		31.6	0.50528
28.24	0.06028		31.65	0.50508
28.28	0.05407		31.7	0.505
28.32	0.06073		31.75	0.50495
28.36	0.0562		31.8	0.50493
28.4	0.04023		31.85	0.50491
28.44	0.03309		31.9	0.50489
28.48	0.02919		31.95	0.50488
28.52	0.02529		32	0.50487
28.56	0.02255		32.05	0.50487
28.6	0.02734		32.1	0.50487
28.64	0.02952		32.15	0.50487
28.68	0.0274		32.2	0.50487
28.72	0.0276		32.25	0.50487
28.76	0.02258		32.3	0.50487
28.8	0.01		32.35	0.50487
28.84	0.00402		32.4	0.50487
28.88	0.00958		32.45	0.50493
28.92	0.01731		32.5	0.50496
28.96	0.01461		32.55	0.50502
29	0.01187		32.6	0.50507
29.04	0.01339		32.65	0.50515
29.08	0.02437		32.7	0.50528
29.12	0.02491		32.75	0.50555
29.16	0.0158		32.8	0.50626
29.2	0.01667		32.85	0.50875
29.24	0.01804		32.9	0.54989
29.28	0.02172		32.95	0.52832
29.32	0.02173		33	0.53746
29.36	0.02224		33.05	0.51011
29.4	0.01949		33.1	0.50698
29.44	0.02088		33.15	0.50745
29.48	0.01757		33.2	0.5118
29.52	0.01958		33.25	0.57127
29.56	0.02717		33.3	0.52694
29.6	0.02969		33.35	0.54175
29.64	0.02804		33.4	0.50935
29.68	0.02586		33.45	0.50629
29.72	0.02966		33.5	0.50569
29.76	0.04008		33.55	0.50534
29.8	0.04179		33.6	0.50522
29.84	0.0474		33.65	0.50517
29.88	0.0452		33.7	0.50526
29.92	0.04117		33.75	0.50573
29.96	0.03648		33.8	0.50527
30	0.03152		33.85	0.50533
30.04	0.02642		33.9	0.50537
30.08	0.02378		33.95	0.50758
30.12	0.02086		34	0.50938
30.16	0.01585		34.05	0.52541
30.2	0.01602		34.1	0.51061
30.24	0.0128		34.15	0.51199
30.28	0.01345		34.2	0.50564
30.32	0.01629		34.25	0.5052
30.36	0.02042		34.3	0.50511
30.4	0.02141		34.35	0.5056
30.44	0.019		34.4	0.5055
30.48	0.02373		34.45	0.50544
30.52	0.01934		34.5	0.50508
30.56	0.02131		34.55	0.50494
30.6	0.02548		34.6	0.505
30.64	0.02808		34.65	0.50507
30.68	0.02859		34.7	0.50548
30.72	0.02597		34.75	0.5084
30.76	0.0288		34.8	0.50598
30.8	0.03291		34.85	0.50678
30.84	0.03337		34.9	0.5057
30.88	0.02459		34.95	0.50624
30.92	0.02645		35	0.50988
30.96	0.02361		35.05	0.54092
31	0.01775		35.1	0.53369
31.04	0.01551		35.15	0.52845
31.08	0.0118		35.2	0.51416
31.12	0.01275		35.25	0.50795
31.16	0.0199		35.3	0.50634
31.2	0.01948		35.35	0.50596
31.24	0.01785		35.4	0.5054
31.28	0.01943		35.45	0.50556
31.32	0.01942		35.5	0.50977
31.36	0.01833		35.55	0.51118
31.4	0.01461		35.6	0.50882
31.44	0.01657		35.65	0.50702
31.48	0.0198		35.7	0.50517
31.52	0.02013		35.75	0.50503
31.56	0.0242		35.8	0.50499
31.6	0.01966		35.85	0.50497
31.64	0.02276		35.9	0.50499
31.68	0.02181		35.95	0.50504
31.72	0.02057		36	0.50529
31.76	0.01878		36.05	0.50791
31.8	0.01931		36.1	0.506
31.84	0.01604		36.15	0.50879
31.88	0.01952		36.2	0.51481
31.92	0.02024		36.25	0.50752
31.96	0.01939		36.3	0.5091
32	0.01969		36.35	0.50533
32.04	0.01998		36.4	0.50508
32.08	0.02611		36.45	0.50502
32.12	0.02443		36.5	0.50501
32.16	0.02196		36.55	0.50503
32.2	0.02599		36.6	0.50509
32.24	0.02352		36.65	0.50517
32.28	0.01897		36.7	0.50532
32.32	0.02559		36.75	0.50565
32.36	0.0261		36.8	0.50674
32.4	0.02675		36.85	0.52332
32.44	0.02739		36.9	0.5193
32.48	0.01855		36.95	0.51856
32.52	0.01308		37	0.51683
32.56	0.01372		37.05	0.54091
32.6	0.01618		37.1	0.51614
32.64	0.02097		37.15	0.52476
32.68	0.022		37.2	0.51554
32.72	0.02861		37.25	0.51146
32.76	0.03743		37.3	0.51103
