# Supplementary material for: Molecular insertion regulates the donor-acceptor interactions in cocrystals for the design of piezochromic luminescent materials
Source: Nat Commun. 2021 Jul 2;12:4084. doi: 10.1038/s41467-021-24381-5 (PMC8253821; doi:10.1038/s41467-021-24381-5)
Supplement: Supplementary file 2 — Source Data [file 41467_2021_24381_MOESM2_ESM.zip › figure 2-PL and absorption spectra.xlsx]

## Sheet: PL spectra of PTCs-THF
presusure(GPa)	0			0.19			0.44			0.69			1.07			1.98			2.53			3.12
	wavelength	intensity		wavelength	intensity		wavelength	intensity		wavelength	intensity		wavelength	intensity		wavelength	intensity		wavelength	intensity		wavelength	intensity
	900.139	162.839		900.139	194.112		900.139	187.623		900.139	173.569		900.139	179.199		900.139	148.527		900.139	135.164		900.139	117.895
	900.103	162.917		900.103	194.377		900.103	187.841		900.103	173.741		900.103	179.307		900.103	148.646		900.103	135.324		900.103	118.02
	900.067	162.997		900.067	194.643		900.067	188.06		900.067	173.913		900.067	179.416		900.067	148.764		900.067	135.483		900.067	118.145
	900.03	163.077		900.03	194.908		900.03	188.278		900.03	174.086		900.03	179.526		900.03	148.883		900.03	135.642		900.03	118.27
	899.994	163.159		899.994	195.173		899.994	188.497		899.994	174.259		899.994	179.636		899.994	149.002		899.994	135.801		899.994	118.395
	899.958	163.241		899.958	195.439		899.958	188.716		899.958	174.432		899.958	179.748		899.958	149.121		899.958	135.96		899.958	118.52
	899.921	163.324		899.921	195.704		899.921	188.934		899.921	174.606		899.921	179.86		899.921	149.24		899.921	136.119		899.921	118.644
	899.885	163.408		899.885	195.97		899.885	189.153		899.885	174.781		899.885	179.974		899.885	149.36		899.885	136.278		899.885	118.769
	899.849	163.492		899.849	196.236		899.849	189.372		899.849	174.955		899.849	180.088		899.849	149.48		899.849	136.437		899.849	118.893
	899.812	163.578		899.812	196.501		899.812	189.592		899.812	175.131		899.812	180.203		899.812	149.6		899.812	136.595		899.812	119.018
	899.776	163.664		899.776	196.767		899.776	189.811		899.776	175.306		899.776	180.319		899.776	149.721		899.776	136.754		899.776	119.142
	899.74	163.751		899.74	197.033		899.74	190.03		899.74	175.482		899.74	180.436		899.74	149.841		899.74	136.912		899.74	119.266
	899.703	163.839		899.703	197.299		899.703	190.25		899.703	175.659		899.703	180.554		899.703	149.962		899.703	137.07		899.703	119.39
	899.667	163.928		899.667	197.564		899.667	190.469		899.667	175.836		899.667	180.672		899.667	150.083		899.667	137.228		899.667	119.513
	899.63	164.017		899.63	197.83		899.63	190.689		899.63	176.013		899.63	180.792		899.63	150.205		899.63	137.386		899.63	119.637
	899.594	164.108		899.594	198.096		899.594	190.909		899.594	176.191		899.594	180.912		899.594	150.326		899.594	137.544		899.594	119.76
	899.558	164.199		899.558	198.362		899.558	191.129		899.558	176.369		899.558	181.034		899.558	150.448		899.558	137.702		899.558	119.884
	899.521	164.291		899.521	198.628		899.521	191.349		899.521	176.547		899.521	181.156		899.521	150.57		899.521	137.859		899.521	120.007
	899.485	164.384		899.485	198.894		899.485	191.569		899.485	176.726		899.485	181.279		899.485	150.692		899.485	138.017		899.485	120.13
	899.449	164.478		899.449	199.16		899.449	191.789		899.449	176.906		899.449	181.403		899.449	150.815		899.449	138.174		899.449	120.253
	899.412	164.572		899.412	199.426		899.412	192.01		899.412	177.085		899.412	181.528		899.412	150.938		899.412	138.331		899.412	120.376
	899.376	164.668		899.376	199.693		899.376	192.23		899.376	177.266		899.376	181.654		899.376	151.061		899.376	138.488		899.376	120.498
	899.339	164.764		899.339	199.959		899.339	192.451		899.339	177.446		899.339	181.781		899.339	151.184		899.339	138.645		899.339	120.621
	899.303	164.861		899.303	200.225		899.303	192.671		899.303	177.627		899.303	181.908		899.303	151.307		899.303	138.802		899.303	120.743
	899.267	164.959		899.267	200.491		899.267	192.892		899.267	177.809		899.267	182.037		899.267	151.431		899.267	138.959		899.267	120.866
	899.23	165.058		899.23	200.758		899.23	193.113		899.23	177.99		899.23	182.166		899.23	151.555		899.23	139.115		899.23	120.988
	899.194	165.157		899.194	201.024		899.194	193.334		899.194	178.173		899.194	182.296		899.194	151.679		899.194	139.271		899.194	121.11
	899.157	165.258		899.157	201.291		899.157	193.555		899.157	178.355		899.157	182.428		899.157	151.803		899.157	139.428		899.157	121.232
	899.121	165.359		899.121	201.557		899.121	193.776		899.121	178.538		899.121	182.56		899.121	151.928		899.121	139.584		899.121	121.354
	899.085	165.461		899.085	201.824		899.085	193.998		899.085	178.722		899.085	182.693		899.085	152.053		899.085	139.74		899.085	121.475
	899.048	165.564		899.048	202.09		899.048	194.219		899.048	178.906		899.048	182.826		899.048	152.178		899.048	139.896		899.048	121.597
	899.012	165.668		899.012	202.357		899.012	194.441		899.012	179.09		899.012	182.961		899.012	152.303		899.012	140.052		899.012	121.718
	898.975	165.772		898.975	202.623		898.975	194.663		898.975	179.275		898.975	183.097		898.975	152.429		898.975	140.207		898.975	121.839
	898.939	165.878		898.939	202.89		898.939	194.884		898.939	179.46		898.939	183.233		898.939	152.555		898.939	140.363		898.939	121.96
	898.903	165.984		898.903	203.157		898.903	195.106		898.903	179.646		898.903	183.371		898.903	152.681		898.903	140.518		898.903	122.081
	898.866	166.091		898.866	203.424		898.866	195.328		898.866	179.831		898.866	183.509		898.866	152.807		898.866	140.673		898.866	122.202
	898.83	166.199		898.83	203.69		898.83	195.55		898.83	180.018		898.83	183.648		898.83	152.934		898.83	140.829		898.83	122.323
	898.793	166.307		898.793	203.957		898.793	195.773		898.793	180.205		898.793	183.788		898.793	153.06		898.793	140.984		898.793	122.444
	898.757	166.417		898.757	204.224		898.757	195.995		898.757	180.392		898.757	183.929		898.757	153.187		898.757	141.139		898.757	122.564
	898.721	166.527		898.721	204.491		898.721	196.217		898.721	180.58		898.721	184.071		898.721	153.315		898.721	141.293		898.721	122.684
	898.684	166.639		898.684	204.758		898.684	196.44		898.684	180.768		898.684	184.214		898.684	153.442		898.684	141.448		898.684	122.805
	898.648	166.751		898.648	205.025		898.648	196.663		898.648	180.956		898.648	184.357		898.648	153.57		898.648	141.603		898.648	122.925
	898.611	166.864		898.611	205.292		898.611	196.885		898.611	181.145		898.611	184.502		898.611	153.698		898.611	141.757		898.611	123.045
	898.575	166.977		898.575	205.559		898.575	197.108		898.575	181.334		898.575	184.647		898.575	153.826		898.575	141.911		898.575	123.164
	898.538	167.092		898.538	205.826		898.538	197.331		898.538	181.524		898.538	184.793		898.538	153.954		898.538	142.065		898.538	123.284
	898.502	167.207		898.502	206.094		898.502	197.554		898.502	181.714		898.502	184.941		898.502	154.083		898.502	142.219		898.502	123.404
	898.466	167.323		898.466	206.361		898.466	197.777		898.466	181.905		898.466	185.089		898.466	154.212		898.466	142.373		898.466	123.523
	898.429	167.44		898.429	206.628		898.429	198.001		898.429	182.095		898.429	185.238		898.429	154.341		898.429	142.527		898.429	123.642
	898.393	167.558		898.393	206.895		898.393	198.224		898.393	182.287		898.393	185.387		898.393	154.47		898.393	142.681		898.393	123.762
	898.356	167.677		898.356	207.163		898.356	198.448		898.356	182.479		898.356	185.538		898.356	154.6		898.356	142.834		898.356	123.881
	898.32	167.797		898.32	207.43		898.32	198.671		898.32	182.671		898.32	185.69		898.32	154.73		898.32	142.988		898.32	123.999
	898.283	167.917		898.283	207.698		898.283	198.895		898.283	182.863		898.283	185.842		898.283	154.86		898.283	143.141		898.283	124.118
	898.247	168.038		898.247	207.965		898.247	199.119		898.247	183.056		898.247	185.996		898.247	154.99		898.247	143.294		898.247	124.237
	898.21	168.16		898.21	208.233		898.21	199.343		898.21	183.25		898.21	186.15		898.21	155.121		898.21	143.447		898.21	124.355
	898.174	168.283		898.174	208.5		898.174	199.567		898.174	183.444		898.174	186.305		898.174	155.251		898.174	143.6		898.174	124.474
	898.138	168.407		898.138	208.768		898.138	199.791		898.138	183.638		898.138	186.461		898.138	155.382		898.138	143.753		898.138	124.592
	898.101	168.531		898.101	209.036		898.101	200.015		898.101	183.833		898.101	186.618		898.101	155.514		898.101	143.905		898.101	124.71
	898.065	168.656		898.065	209.303		898.065	200.24		898.065	184.028		898.065	186.776		898.065	155.645		898.065	144.058		898.065	124.828
	898.028	168.783		898.028	209.571		898.028	200.464		898.028	184.223		898.028	186.935		898.028	155.777		898.028	144.21		898.028	124.946
	897.992	168.91		897.992	209.839		897.992	200.689		897.992	184.419		897.992	187.095		897.992	155.909		897.992	144.362		897.992	125.064
	897.955	169.038		897.955	210.107		897.955	200.914		897.955	184.615		897.955	187.255		897.955	156.041		897.955	144.515		897.955	125.181
	897.919	169.166		897.919	210.375		897.919	201.138		897.919	184.812		897.919	187.416		897.919	156.173		897.919	144.667		897.919	125.299
	897.882	169.296		897.882	210.642		897.882	201.363		897.882	185.009		897.882	187.579		897.882	156.306		897.882	144.818		897.882	125.416
	897.846	169.426		897.846	210.91		897.846	201.588		897.846	185.207		897.846	187.742		897.846	156.439		897.846	144.97		897.846	125.533
	897.809	169.557		897.809	211.178		897.809	201.814		897.809	185.405		897.809	187.906		897.809	156.572		897.809	145.122		897.809	125.65
	897.773	169.689		897.773	211.446		897.773	202.039		897.773	185.603		897.773	188.071		897.773	156.705		897.773	145.273		897.773	125.767
	897.736	169.822		897.736	211.715		897.736	202.264		897.736	185.802		897.736	188.237		897.736	156.839		897.736	145.425		897.736	125.884
	897.7	169.956		897.7	211.983		897.7	202.49		897.7	186.001		897.7	188.404		897.7	156.973		897.7	145.576		897.7	126.001
	897.663	170.09		897.663	212.251		897.663	202.715		897.663	186.201		897.663	188.571		897.663	157.107		897.663	145.727		897.663	126.117
	897.627	170.226		897.627	212.519		897.627	202.941		897.627	186.401		897.627	188.74		897.627	157.241		897.627	145.878		897.627	126.234
	897.59	170.362		897.59	212.787		897.59	203.167		897.59	186.601		897.59	188.909		897.59	157.376		897.59	146.029		897.59	126.35
	897.554	170.499		897.554	213.056		897.554	203.393		897.554	186.802		897.554	189.08		897.554	157.511		897.554	146.18		897.554	126.466
	897.518	170.636		897.518	213.324		897.518	203.619		897.518	187.003		897.518	189.251		897.518	157.646		897.518	146.33		897.518	126.582
	897.481	170.775		897.481	213.592		897.481	203.845		897.481	187.205		897.481	189.423		897.481	157.781		897.481	146.481		897.481	126.698
	897.445	170.915		897.445	213.861		897.445	204.071		897.445	187.407		897.445	189.596		897.445	157.916		897.445	146.631		897.445	126.814
	897.408	171.055		897.408	214.129		897.408	204.298		897.408	187.61		897.408	189.77		897.408	158.052		897.408	146.781		897.408	126.93
	897.372	171.196		897.372	214.398		897.372	204.524		897.372	187.813		897.372	189.945		897.372	158.188		897.372	146.932		897.372	127.045
	897.335	171.338		897.335	214.666		897.335	204.751		897.335	188.016		897.335	190.12		897.335	158.324		897.335	147.082		897.335	127.161
	897.299	171.481		897.299	214.935		897.299	204.977		897.299	188.22		897.299	190.297		897.299	158.461		897.299	147.231		897.299	127.276
	897.262	171.624		897.262	215.204		897.262	205.204		897.262	188.424		897.262	190.474		897.262	158.597		897.262	147.381		897.262	127.391
	897.226	171.769		897.226	215.472		897.226	205.431		897.226	188.629		897.226	190.653		897.226	158.734		897.226	147.531		897.226	127.506
	897.189	171.914		897.189	215.741		897.189	205.658		897.189	188.834		897.189	190.832		897.189	158.871		897.189	147.68		897.189	127.621
	897.153	172.06		897.153	216.01		897.153	205.885		897.153	189.039		897.153	191.012		897.153	159.009		897.153	147.83		897.153	127.735
	897.116	172.207		897.116	216.279		897.116	206.112		897.116	189.245		897.116	191.193		897.116	159.146		897.116	147.979		897.116	127.85
	897.079	172.355		897.079	216.548		897.079	206.34		897.079	189.451		897.079	191.375		897.079	159.284		897.079	148.128		897.079	127.965
	897.043	172.504		897.043	216.816		897.043	206.567		897.043	189.658		897.043	191.558		897.043	159.422		897.043	148.277		897.043	128.079
	897.006	172.653		897.006	217.085		897.006	206.795		897.006	189.865		897.006	191.741		897.006	159.561		897.006	148.426		897.006	128.193
	896.97	172.804		896.97	217.354		896.97	207.022		896.97	190.072		896.97	191.926		896.97	159.699		896.97	148.575		896.97	128.307
	896.933	172.955		896.933	217.623		896.933	207.25		896.933	190.28		896.933	192.111		896.933	159.838		896.933	148.723		896.933	128.421
	896.897	173.107		896.897	217.892		896.897	207.478		896.897	190.489		896.897	192.298		896.897	159.977		896.897	148.872		896.897	128.535
	896.86	173.259		896.86	218.162		896.86	207.706		896.86	190.697		896.86	192.485		896.86	160.116		896.86	149.02		896.86	128.649
	896.824	173.413		896.824	218.431		896.824	207.934		896.824	190.907		896.824	192.673		896.824	160.256		896.824	149.168		896.824	128.762
	896.787	173.567		896.787	218.7		896.787	208.162		896.787	191.116		896.787	192.862		896.787	160.396		896.787	149.316		896.787	128.876
	896.751	173.723		896.751	218.969		896.751	208.391		896.751	191.326		896.751	193.052		896.751	160.536		896.751	149.464		896.751	128.989
	896.714	173.879		896.714	219.238		896.714	208.619		896.714	191.537		896.714	193.243		896.714	160.676		896.714	149.612		896.714	129.102
	896.678	174.036		896.678	219.508		896.678	208.848		896.678	191.747		896.678	193.434		896.678	160.816		896.678	149.76		896.678	129.215
	896.641	174.194		896.641	219.777		896.641	209.076		896.641	191.959		896.641	193.627		896.641	160.957		896.641	149.908		896.641	129.328
	896.605	174.352		896.605	220.047		896.605	209.305		896.605	192.17		896.605	193.82		896.605	161.098		896.605	150.055		896.605	129.441
	896.568	174.512		896.568	220.316		896.568	209.534		896.568	192.382		896.568	194.015		896.568	161.239		896.568	150.202		896.568	129.553
	896.532	174.672		896.532	220.586		896.532	209.763		896.532	192.595		896.532	194.21		896.532	161.38		896.532	150.35		896.532	129.666
	896.495	174.833		896.495	220.855		896.495	209.992		896.495	192.808		896.495	194.406		896.495	161.522		896.495	150.497		896.495	129.778
	896.458	174.995		896.458	221.125		896.458	210.221		896.458	193.021		896.458	194.603		896.458	161.664		896.458	150.644		896.458	129.891
	896.422	175.158		896.422	221.394		896.422	210.45		896.422	193.235		896.422	194.801		896.422	161.806		896.422	150.791		896.422	130.003
	896.385	175.321		896.385	221.664		896.385	210.68		896.385	193.449		896.385	195		896.385	161.948		896.385	150.937		896.385	130.115
	896.349	175.486		896.349	221.934		896.349	210.909		896.349	193.663		896.349	195.2		896.349	162.091		896.349	151.084		896.349	130.227
	896.312	175.651		896.312	222.203		896.312	211.139		896.312	193.878		896.312	195.4		896.312	162.234		896.312	151.23		896.312	130.338
	896.276	175.817		896.276	222.473		896.276	211.369		896.276	194.094		896.276	195.602		896.276	162.377		896.276	151.377		896.276	130.45
	896.239	175.984		896.239	222.743		896.239	211.598		896.239	194.309		896.239	195.804		896.239	162.52		896.239	151.523		896.239	130.561
	896.203	176.152		896.203	223.013		896.203	211.828		896.203	194.525		896.203	196.007		896.203	162.663		896.203	151.669		896.203	130.673
	896.166	176.32		896.166	223.283		896.166	212.058		896.166	194.742		896.166	196.212		896.166	162.807		896.166	151.815		896.166	130.784
	896.129	176.49		896.129	223.553		896.129	212.289		896.129	194.959		896.129	196.417		896.129	162.951		896.129	151.961		896.129	130.895
	896.093	176.66		896.093	223.823		896.093	212.519		896.093	195.177		896.093	196.623		896.093	163.095		896.093	152.107		896.093	131.006
	896.056	176.831		896.056	224.093		896.056	212.749		896.056	195.394		896.056	196.829		896.056	163.24		896.056	152.252		896.056	131.117
	896.02	177.003		896.02	224.363		896.02	212.98		896.02	195.613		896.02	197.037		896.02	163.384		896.02	152.398		896.02	131.227
	895.983	177.176		895.983	224.633		895.983	213.21		895.983	195.831		895.983	197.246		895.983	163.529		895.983	152.543		895.983	131.338
	895.947	177.349		895.947	224.903		895.947	213.441		895.947	196.05		895.947	197.455		895.947	163.675		895.947	152.688		895.947	131.448
	895.91	177.524		895.91	225.174		895.91	213.672		895.91	196.27		895.91	197.666		895.91	163.82		895.91	152.833		895.91	131.559
	895.873	177.699		895.873	225.444		895.873	213.903		895.873	196.49		895.873	197.877		895.873	163.966		895.873	152.978		895.873	131.669
	895.837	177.875		895.837	225.714		895.837	214.134		895.837	196.71		895.837	198.089		895.837	164.111		895.837	153.123		895.837	131.779
	895.8	178.052		895.8	225.984		895.8	214.365		895.8	196.931		895.8	198.302		895.8	164.258		895.8	153.268		895.8	131.889
	895.764	178.23		895.764	226.255		895.764	214.596		895.764	197.152		895.764	198.516		895.764	164.404		895.764	153.412		895.764	131.999
	895.727	178.408		895.727	226.525		895.727	214.828		895.727	197.374		895.727	198.731		895.727	164.55		895.727	153.557		895.727	132.108
	895.691	178.587		895.691	226.796		895.691	215.059		895.691	197.596		895.691	198.947		895.691	164.697		895.691	153.701		895.691	132.218
	895.654	178.768		895.654	227.066		895.654	215.291		895.654	197.818		895.654	199.163		895.654	164.844		895.654	153.845		895.654	132.327
	895.617	178.949		895.617	227.337		895.617	215.522		895.617	198.041		895.617	199.381		895.617	164.992		895.617	153.99		895.617	132.436
	895.581	179.131		895.581	227.607		895.581	215.754		895.581	198.264		895.581	199.599		895.581	165.139		895.581	154.133		895.581	132.546
	895.544	179.313		895.544	227.878		895.544	215.986		895.544	198.488		895.544	199.818		895.544	165.287		895.544	154.277		895.544	132.654
	895.508	179.497		895.508	228.149		895.508	216.218		895.508	198.712		895.508	200.038		895.508	165.435		895.508	154.421		895.508	132.763
	895.471	179.681		895.471	228.42		895.471	216.45		895.471	198.936		895.471	200.26		895.471	165.583		895.471	154.565		895.471	132.872
	895.434	179.867		895.434	228.69		895.434	216.682		895.434	199.161		895.434	200.482		895.434	165.732		895.434	154.708		895.434	132.981
	895.398	180.053		895.398	228.961		895.398	216.915		895.398	199.386		895.398	200.704		895.398	165.88		895.398	154.851		895.398	133.089
	895.361	180.239		895.361	229.232		895.361	217.147		895.361	199.612		895.361	200.928		895.361	166.029		895.361	154.995		895.361	133.197
	895.325	180.427		895.325	229.503		895.325	217.38		895.325	199.838		895.325	201.153		895.325	166.178		895.325	155.138		895.325	133.306
	895.288	180.616		895.288	229.774		895.288	217.612		895.288	200.065		895.288	201.378		895.288	166.328		895.288	155.281		895.288	133.414
	895.251	180.805		895.251	230.045		895.251	217.845		895.251	200.292		895.251	201.605		895.251	166.477		895.251	155.423		895.251	133.522
	895.215	180.995		895.215	230.316		895.215	218.078		895.215	200.519		895.215	201.832		895.215	166.627		895.215	155.566		895.215	133.63
	895.178	181.186		895.178	230.587		895.178	218.311		895.178	200.747		895.178	202.06		895.178	166.777		895.178	155.709		895.178	133.737
	895.141	181.378		895.141	230.858		895.141	218.544		895.141	200.975		895.141	202.289		895.141	166.928		895.141	155.851		895.141	133.845
	895.105	181.571		895.105	231.129		895.105	218.777		895.105	201.204		895.105	202.519		895.105	167.078		895.105	155.994		895.105	133.952
	895.068	181.764		895.068	231.401		895.068	219.011		895.068	201.433		895.068	202.75		895.068	167.229		895.068	156.136		895.068	134.06
	895.032	181.959		895.032	231.672		895.032	219.244		895.032	201.662		895.032	202.982		895.032	167.38		895.032	156.278		895.032	134.167
	894.995	182.154		894.995	231.943		894.995	219.478		894.995	201.892		894.995	203.214		894.995	167.531		894.995	156.42		894.995	134.274
	894.958	182.35		894.958	232.214		894.958	219.711		894.958	202.122		894.958	203.448		894.958	167.683		894.958	156.562		894.958	134.381
	894.922	182.547		894.922	232.486		894.922	219.945		894.922	202.353		894.922	203.682		894.922	167.835		894.922	156.703		894.922	134.487
	894.885	182.744		894.885	232.757		894.885	220.179		894.885	202.584		894.885	203.918		894.885	167.987		894.885	156.845		894.885	134.594
	894.848	182.943		894.848	233.029		894.848	220.413		894.848	202.815		894.848	204.154		894.848	168.139		894.848	156.986		894.848	134.701
	894.812	183.142		894.812	233.3		894.812	220.647		894.812	203.047		894.812	204.391		894.812	168.291		894.812	157.128		894.812	134.807
	894.775	183.342		894.775	233.572		894.775	220.881		894.775	203.28		894.775	204.629		894.775	168.444		894.775	157.269		894.775	134.913
	894.739	183.543		894.739	233.843		894.739	221.116		894.739	203.512		894.739	204.868		894.739	168.597		894.739	157.41		894.739	135.019
	894.702	183.745		894.702	234.115		894.702	221.35		894.702	203.746		894.702	205.108		894.702	168.75		894.702	157.551		894.702	135.125
	894.665	183.948		894.665	234.387		894.665	221.584		894.665	203.979		894.665	205.348		894.665	168.904		894.665	157.692		894.665	135.231
	894.629	183.902		894.629	234.658		894.629	221.906		894.629	204.138		894.629	205.4		894.629	169.13		894.629	157.967		894.629	135.532
	894.592	184.406		894.592	234.984		894.592	221.872		894.592	204.57		894.592	205.838		894.592	169.386		894.592	158.051		894.592	135.133
	894.555	184.688		894.555	235.365		894.555	222.033		894.555	204.72		894.555	205.857		894.555	169.92		894.555	157.965		894.555	135.108
	894.519	185.314		894.519	235.547		894.519	222.111		894.519	204.796		894.519	206.373		894.519	170.124		894.519	158.012		894.519	135.38
	894.482	185.267		894.482	235.832		894.482	222.12		894.482	204.801		894.482	206.733		894.482	170.036		894.482	158.269		894.482	135.374
	894.445	185.334		894.445	236.472		894.445	222.025		894.445	204.89		894.445	206.931		894.445	170.255		894.445	158.63		894.445	135.722
	894.409	185.374		894.409	236.491		894.409	222.583		894.409	205.535		894.409	207.33		894.409	170.772		894.409	158.37		894.409	135.897
	894.372	185.427		894.372	237.103		894.372	222.979		894.372	206.151		894.372	207.642		894.372	170.896		894.372	158.407		894.372	135.695
	894.335	185.764		894.335	237.506		894.335	223.214		894.335	206.251		894.335	208.002		894.335	170.939		894.335	158.762		894.335	135.543
	894.299	186.243		894.299	237.448		894.299	223.037		894.299	206.787		894.299	208.093		894.299	171.368		894.299	158.846		894.299	135.643
	894.262	186.576		894.262	238.09		894.262	223.364		894.262	207.614		894.262	208.363		894.262	171.715		894.262	158.977		894.262	135.455
	894.225	186.717		894.225	238.223		894.225	223.482		894.225	207.708		894.225	208.805		894.225	171.739		894.225	159.294		894.225	135.674
	894.189	186.767		894.189	238.223		894.189	223.919		894.189	207.938		894.189	209.202		894.189	171.782		894.189	159.558		894.189	135.95
	894.152	186.979		894.152	238.464		894.152	224.172		894.152	208.213		894.152	209.305		894.152	172.153		894.152	160.044		894.152	135.712
	894.115	187.258		894.115	238.731		894.115	224.232		894.115	208.838		894.115	209.967		894.115	172.29		894.115	160.27		894.115	135.781
	894.079	187.535		894.079	238.929		894.079	224.598		894.079	209.024		894.079	210.597		894.079	172.669		894.079	160.355		894.079	135.884
	894.042	187.978		894.042	239.376		894.042	224.664		894.042	209.372		894.042	210.87		894.042	172.945		894.042	160.661		894.042	136.181
	894.005	188.446		894.005	239.79		894.005	224.882		894.005	209.292		894.005	210.929		894.005	172.923		894.005	160.406		894.005	136.614
	893.969	188.323		893.969	240.059		893.969	224.98		893.969	209.803		893.969	211.21		893.969	173.122		893.969	160.564		893.969	136.837
	893.932	188.764		893.932	240.434		893.932	225.741		893.932	210.382		893.932	211.942		893.932	172.92		893.932	160.833		893.932	136.86
	893.895	189.285		893.895	240.903		893.895	226.36		893.895	210.41		893.895	212.194		893.895	173.098		893.895	161.154		893.895	136.988
	893.859	189.205		893.859	240.513		893.859	226.542		893.859	210.634		893.859	212.62		893.859	173.309		893.859	160.877		893.859	137.181
	893.822	189.438		893.822	240.683		893.822	226.399		893.822	210.929		893.822	212.512		893.822	173.653		893.822	161.294		893.822	137.285
	893.785	189.766		893.785	240.858		893.785	227.056		893.785	211.312		893.785	212.999		893.785	174.038		893.785	161.579		893.785	137.636
	893.749	189.933		893.749	241.348		893.749	227.439		893.749	211.584		893.749	213.233		893.749	174.423		893.749	161.661		893.749	137.956
	893.712	190.463		893.712	241.375		893.712	228.238		893.712	211.739		893.712	213.577		893.712	174.767		893.712	161.364		893.712	138.214
	893.675	190.719		893.675	241.334		893.675	228.609		893.675	211.999		893.675	213.841		893.675	174.486		893.675	161.573		893.675	138.124
	893.638	190.677		893.638	241.499		893.638	229.121		893.638	212.701		893.638	213.854		893.638	174.529		893.638	161.449		893.638	138.31
	893.602	190.716		893.602	241.546		893.602	229.477		893.602	213.09		893.602	213.814		893.602	174.745		893.602	161.516		893.602	138.653
	893.565	191.041		893.565	242.286		893.565	229.762		893.565	213.027		893.565	213.702		893.565	175.067		893.565	161.689		893.565	138.563
	893.528	191.162		893.528	242.606		893.528	230.244		893.528	213.227		893.528	214.318		893.528	175.064		893.528	161.46		893.528	138.629
	893.492	191.337		893.492	243.001		893.492	230.258		893.492	213.592		893.492	214.558		893.492	175.063		893.492	161.637		893.492	138.694
	893.455	191.755		893.455	243.509		893.455	230.567		893.455	213.928		893.455	214.953		893.455	175.194		893.455	161.921		893.455	139.056
	893.418	192.002		893.418	243.582		893.418	230.618		893.418	214.342		893.418	215.317		893.418	175.324		893.418	162.03		893.418	139.269
	893.381	192.219		893.381	244.043		893.381	230.851		893.381	214.6		893.381	215.348		893.381	175.706		893.381	162.253		893.381	139.42
	893.345	192.583		893.345	244.18		893.345	230.824		893.345	214.642		893.345	215.58		893.345	175.766		893.345	162.254		893.345	139.497
	893.308	193.085		893.308	244.652		893.308	231.174		893.308	214.976		893.308	216.115		893.308	176.018		893.308	162.332		893.308	139.63
	893.271	193.491		893.271	245.281		893.271	231.755		893.271	215.312		893.271	216.119		893.271	176.591		893.271	162.521		893.271	139.817
	893.235	193.711		893.235	245.935		893.235	231.67		893.235	215.562		893.235	216.372		893.235	176.782		893.235	162.335		893.235	139.679
	893.198	193.907		893.198	246.261		893.198	231.881		893.198	215.822		893.198	216.422		893.198	176.841		893.198	162.427		893.198	139.58
	893.161	193.624		893.161	245.906		893.161	232.007		893.161	215.977		893.161	216.935		893.161	177.358		893.161	162.58		893.161	139.671
	893.124	193.783		893.124	246.489		893.124	232.221		893.124	215.829		893.124	217.555		893.124	177.57		893.124	162.273		893.124	139.67
	893.088	193.891		893.088	246.815		893.088	232.573		893.088	215.995		893.088	218.153		893.088	177.887		893.088	162.028		893.088	139.961
	893.051	194.084		893.051	247.08		893.051	232.782		893.051	215.952		893.051	218.324		893.051	178.04		893.051	162.274		893.051	139.869
	893.014	194.534		893.014	247.873		893.014	232.641		893.014	216.054		893.014	218.838		893.014	177.905		893.014	162.465		893.014	139.863
	892.977	194.633		892.977	247.918		892.977	232.956		892.977	216.378		892.977	218.866		892.977	178.153		892.977	162.367		892.977	140.04
	892.941	194.55		892.941	248.446		892.941	233.177		892.941	216.559		892.941	218.888		892.941	178.637		892.941	162.677		892.941	139.969
	892.904	194.969		892.904	248.41		892.904	233.602		892.904	216.928		892.904	219.128		892.904	178.862		892.904	162.793		892.904	139.836
	892.867	194.955		892.867	248.747		892.867	234.087		892.867	216.955		892.867	219.226		892.867	178.679		892.867	162.93		892.867	140.112
	892.831	195.231		892.831	249.25		892.831	234.497		892.831	217.229		892.831	219.125		892.831	178.49		892.831	162.998		892.831	140.524
	892.794	195.5		892.794	249.932		892.794	234.701		892.794	216.951		892.794	219.041		892.794	178.753		892.794	163.438		892.794	140.59
	892.757	195.79		892.757	250.072		892.757	234.914		892.757	217.129		892.757	219.282		892.757	179.07		892.757	163.237		892.757	140.57
	892.72	195.94		892.72	250.331		892.72	234.853		892.72	217.54		892.72	219.625		892.72	178.999		892.72	163.336		892.72	140.787
	892.684	196.286		892.684	250.375		892.684	235.484		892.684	217.795		892.684	220.076		892.684	179.182		892.684	163.665		892.684	140.937
	892.647	196.736		892.647	250.662		892.647	235.794		892.647	217.97		892.647	220.399		892.647	179.426		892.647	163.513		892.647	140.868
	892.61	197.045		892.61	250.804		892.61	235.893		892.61	218.14		892.61	220.271		892.61	179.487		892.61	163.412		892.61	140.827
	892.573	197.086		892.573	250.967		892.573	236.183		892.573	218.398		892.573	220.784		892.573	179.611		892.573	163.639		892.573	140.7
	892.537	197.624		892.537	251.194		892.537	236.668		892.537	218.714		892.537	221.432		892.537	179.902		892.537	163.754		892.537	141.081
	892.5	197.801		892.5	250.877		892.5	237.082		892.5	218.972		892.5	221.826		892.5	180.353		892.5	164.2		892.5	141.324
	892.463	198.297		892.463	251.429		892.463	236.866		892.463	219.079		892.463	222.374		892.463	180.664		892.463	164.322		892.463	141.464
	892.426	198.559		892.426	251.933		892.426	237.223		892.426	219.111		892.426	222.221		892.426	181.013		892.426	164.877		892.426	141.5
	892.389	199.33		892.389	252.64		892.389	237.502		892.389	219.182		892.389	222.345		892.389	180.867		892.389	165.224		892.389	141.487
	892.353	199.746		892.353	252.66		892.353	237.826		892.353	219.317		892.353	222.799		892.353	181.271		892.353	165.595		892.353	141.504
	892.316	199.952		892.316	252.968		892.316	238.061		892.316	219.404		892.316	223.22		892.316	181.58		892.316	165.411		892.316	141.575
	892.279	200.625		892.279	252.815		892.279	238.321		892.279	219.177		892.279	223.232		892.279	181.535		892.279	165.776		892.279	141.599
	892.242	200.716		892.242	252.99		892.242	238.597		892.242	219.24		892.242	223.54		892.242	181.77		892.242	165.653		892.242	141.666
	892.206	201.101		892.206	253.416		892.206	239.028		892.206	219.432		892.206	223.721		892.206	181.92		892.206	165.93		892.206	141.53
	892.169	201.293		892.169	253.455		892.169	239.325		892.169	219.788		892.169	224.26		892.169	182.335		892.169	165.94		892.169	141.349
	892.132	201.387		892.132	253.92		892.132	239.167		892.132	219.968		892.132	224.191		892.132	182.69		892.132	165.849		892.132	141.419
	892.095	201.331		892.095	253.901		892.095	239.334		892.095	220.418		892.095	224.37		892.095	182.576		892.095	165.843		892.095	141.482
	892.058	201.353		892.058	254.016		892.058	239.49		892.058	220.903		892.058	224.685		892.058	182.899		892.058	165.505		892.058	141.601
	892.022	201.515		892.022	254.507		892.022	239.626		892.022	221.383		892.022	224.906		892.022	183.054		892.022	165.818		892.022	141.858
	891.985	202.085		891.985	255.012		891.985	239.609		891.985	221.54		891.985	225.463		891.985	183.114		891.985	166.18		891.985	142.028
	891.948	202.499		891.948	255.598		891.948	239.562		891.948	221.605		891.948	225.516		891.948	183.264		891.948	166.161		891.948	142.306
	891.911	202.753		891.911	255.971		891.911	239.782		891.911	221.842		891.911	225.979		891.911	183.425		891.911	166.369		891.911	142.712
	891.875	203.385		891.875	256.059		891.875	239.844		891.875	222.242		891.875	226.494		891.875	183.395		891.875	166.303		891.875	142.851
	891.838	203.617		891.838	256.539		891.838	240.524		891.838	222.454		891.838	226.903		891.838	183.717		891.838	165.697		891.838	142.778
	891.801	203.971		891.801	257.081		891.801	240.764		891.801	222.56		891.801	227.445		891.801	184.04		891.801	165.79		891.801	142.886
	891.764	203.924		891.764	256.318		891.764	240.632		891.764	222.471		891.764	227.271		891.764	184.061		891.764	165.806		891.764	142.923
	891.727	203.96		891.727	256.963		891.727	240.369		891.727	222.12		891.727	227.698		891.727	184.734		891.727	166.095		891.727	143.448
	891.69	204.261		891.69	257.005		891.69	240.745		891.69	222.147		891.69	228.069		891.69	184.738		891.69	166.26		891.69	143.299
	891.654	204.162		891.654	256.893		891.654	240.828		891.654	222.58		891.654	228.148		891.654	184.882		891.654	166.536		891.654	143.224
	891.617	204.712		891.617	257.215		891.617	240.928		891.617	222.917		891.617	228.547		891.617	185.246		891.617	166.924		891.617	143.688
	891.58	205.198		891.58	257.777		891.58	241.053		891.58	223.47		891.58	228.725		891.58	185.523		891.58	166.83		891.58	143.94
	891.543	205.376		891.543	257.95		891.543	241.317		891.543	223.745		891.543	228.764		891.543	185.336		891.543	167.079		891.543	143.951
	891.506	205.95		891.506	258.042		891.506	241.443		891.506	224.164		891.506	229.172		891.506	185.315		891.506	167.105		891.506	144.028
	891.47	205.909		891.47	258.345		891.47	241.277		891.47	224.595		891.47	229.303		891.47	185.156		891.47	167.461		891.47	144.136
	891.433	206.23		891.433	258.595		891.433	241.361		891.433	224.622		891.433	229.643		891.433	185.3		891.433	167.649		891.433	144.649
	891.396	206.414		891.396	258.918		891.396	241.524		891.396	224.763		891.396	230.12		891.396	185.606		891.396	167.766		891.396	144.68
	891.359	206.942		891.359	259.129		891.359	241.623		891.359	224.929		891.359	230.499		891.359	185.453		891.359	168.17		891.359	144.867
	891.322	206.831		891.322	259.183		891.322	241.858		891.322	225.166		891.322	230.639		891.322	185.465		891.322	168.437		891.322	144.996
	891.286	206.932		891.286	259.39		891.286	242.164		891.286	225.772		891.286	230.727		891.286	185.498		891.286	168.808		891.286	145.332
	891.249	207.338		891.249	259.77		891.249	242.482		891.249	225.979		891.249	230.655		891.249	185.483		891.249	169.207		891.249	145.452
	891.212	207.604		891.212	260.27		891.212	242.777		891.212	226.075		891.212	230.969		891.212	185.921		891.212	169.618		891.212	145.418
	891.175	208.309		891.175	260.594		891.175	242.726		891.175	226.389		891.175	231.301		891.175	185.956		891.175	169.731		891.175	145.376
	891.138	208.566		891.138	261.099		891.138	242.789		891.138	226.354		891.138	231.584		891.138	186.206		891.138	169.602		891.138	145.278
	891.101	209.026		891.101	261.034		891.101	242.929		891.101	226.299		891.101	231.894		891.101	186.697		891.101	169.712		891.101	145.223
	891.065	209.183		891.065	261.078		891.065	242.937		891.065	226.808		891.065	232.502		891.065	186.868		891.065	170.133		891.065	145.311
	891.028	209.178		891.028	260.864		891.028	242.735		891.028	226.855		891.028	232.594		891.028	186.89		891.028	170.286		891.028	145.191
	890.991	209.706		890.991	260.934		890.991	242.917		890.991	227.387		890.991	233.187		890.991	186.809		890.991	170.683		890.991	145.204
	890.954	209.934		890.954	260.852		890.954	243.401		890.954	227.795		890.954	233.193		890.954	186.756		890.954	170.919		890.954	145.313
	890.917	210.29		890.917	260.999		890.917	244.089		890.917	228.329		890.917	233.582		890.917	187.058		890.917	171.256		890.917	145.602
	890.88	210.702		890.88	260.901		890.88	244.084		890.88	228.702		890.88	233.56		890.88	187.005		890.88	171.38		890.88	145.672
	890.843	210.869		890.843	261.228		890.843	244.208		890.843	229.052		890.843	233.561		890.843	186.998		890.843	171.478		890.843	145.925
	890.807	211.54		890.807	261.489		890.807	244.295		890.807	229.216		890.807	233.439		890.807	187.102		890.807	171.639		890.807	146.679
	890.77	211.834		890.77	262.156		890.77	244.863		890.77	229.371		890.77	233.37		890.77	187.336		890.77	171.692		890.77	146.967
	890.733	212.1		890.733	262.234		890.733	245.051		890.733	229.842		890.733	233.512		890.733	187.095		890.733	171.777		890.733	147.041
	890.696	212.319		890.696	262.609		890.696	245.189		890.696	229.946		890.696	233.81		890.696	187.28		890.696	172.049		890.696	147.272
	890.659	212.671		890.659	263.077		890.659	245.672		890.659	229.794		890.659	234.29		890.659	187.563		890.659	172.47		890.659	147.373
	890.622	213.151		890.622	263.41		890.622	246.102		890.622	229.998		890.622	234.558		890.622	187.704		890.622	172.671		890.622	147.584
	890.585	213.288		890.585	263.621		890.585	246.292		890.585	230.042		890.585	234.553		890.585	187.962		890.585	173.012		890.585	147.338
	890.549	213.743		890.549	263.946		890.549	246.843		890.549	230.458		890.549	234.686		890.549	188.328		890.549	173.463		890.549	147.823
	890.512	213.932		890.512	264.169		890.512	246.954		890.512	230.741		890.512	234.807		890.512	188.57		890.512	173.832		890.512	148.005
	890.475	214.171		890.475	263.781		890.475	247.145		890.475	230.681		890.475	235.306		890.475	188.994		890.475	174.196		890.475	148.03
	890.438	214.244		890.438	263.452		890.438	247.415		890.438	230.84		890.438	235.773		890.438	189.097		890.438	174.463		890.438	148.133
	890.401	214.534		890.401	263.208		890.401	247.873		890.401	231.017		890.401	235.986		890.401	189.472		890.401	174.818		890.401	148.274
	890.364	214.84		890.364	263.387		890.364	248.296		890.364	231.142		890.364	236.328		890.364	189.707		890.364	174.981		890.364	148.384
	890.327	214.951		890.327	263.365		890.327	248.453		890.327	231.264		890.327	236.436		890.327	189.763		890.327	175.105		890.327	148.998
	890.29	215.121		890.29	263.464		890.29	248.643		890.29	231.758		890.29	236.669		890.29	189.893		890.29	174.819		890.29	148.786
	890.254	214.98		890.254	263.138		890.254	248.865		890.254	232.022		890.254	236.685		890.254	190.133		890.254	175.249		890.254	148.914
	890.217	215.165		890.217	263.285		890.217	249.301		890.217	232.159		890.217	237.428		890.217	190.155		890.217	175.426		890.217	149.254
	890.18	215.225		890.18	263.55		890.18	249.664		890.18	232.35		890.18	237.561		890.18	190.497		890.18	175.496		890.18	149.479
	890.143	215.408		890.143	264.115		890.143	249.665		890.143	232.555		890.143	237.824		890.143	190.597		890.143	175.873		890.143	149.563
	890.106	215.882		890.106	263.843		890.106	249.805		890.106	232.971		890.106	238.397		890.106	190.507		890.106	176.094		890.106	149.757
	890.069	216.017		890.069	263.807		890.069	249.729		890.069	232.898		890.069	238.808		890.069	190.421		890.069	176.52		890.069	149.852
	890.032	215.986		890.032	264.126		890.032	250.052		890.032	233.195		890.032	238.636		890.032	190.779		890.032	176.789		890.032	150.011
	889.995	216.359		889.995	264.557		889.995	250.225		889.995	233.664		889.995	238.653		889.995	190.866		889.995	177.098		889.995	149.768
	889.958	216.361		889.958	264.717		889.958	250.56		889.958	233.908		889.958	238.892		889.958	190.822		889.958	177.234		889.958	149.687
	889.922	216.445		889.922	264.965		889.922	250.85		889.922	233.941		889.922	239.179		889.922	190.586		889.922	177.428		889.922	149.582
	889.885	216.633		889.885	265.131		889.885	251.305		889.885	234.172		889.885	239.429		889.885	190.989		889.885	177.588		889.885	149.654
	889.848	217.149		889.848	265.532		889.848	251.526		889.848	234.535		889.848	239.441		889.848	191.095		889.848	178.073		889.848	150.017
	889.811	217.395		889.811	265.782		889.811	251.589		889.811	235.098		889.811	239.89		889.811	191.586		889.811	178.297		889.811	150.46
	889.774	217.497		889.774	265.698		889.774	252.131		889.774	235.393		889.774	239.879		889.774	191.776		889.774	178.523		889.774	150.504
	889.737	217.872		889.737	266.084		889.737	252.08		889.737	235.218		889.737	240.001		889.737	191.852		889.737	178.874		889.737	150.575
	889.7	217.906		889.7	266.398		889.7	252.438		889.7	235.496		889.7	240.242		889.7	192.217		889.7	179.109		889.7	150.583
	889.663	218.227		889.663	266.686		889.663	252.474		889.663	235.387		889.663	240.402		889.663	192.609		889.663	179.127		889.663	150.662
	889.626	218.359		889.626	266.602		889.626	253.074		889.626	235.47		889.626	240.57		889.626	192.27		889.626	179.631		889.626	150.536
	889.589	218.675		889.589	266.961		889.589	253.175		889.589	235.524		889.589	240.941		889.589	192.451		889.589	179.723		889.589	150.786
	889.552	218.903		889.552	267.303		889.552	253.678		889.552	235.649		889.552	241.256		889.552	192.613		889.552	179.617		889.552	151.284
	889.516	218.991		889.516	267.601		889.516	254.004		889.516	236.123		889.516	241.444		889.516	192.877		889.516	179.415		889.516	151.127
	889.479	219.077		889.479	267.068		889.479	254.245		889.479	236.386		889.479	241.825		889.479	193.169		889.479	179.668		889.479	151.167
	889.442	219.488		889.442	267.155		889.442	254.997		889.442	236.656		889.442	241.797		889.442	193.188		889.442	179.837		889.442	151.446
	889.405	219.63		889.405	267.173		889.405	255.022		889.405	236.883		889.405	241.894		889.405	192.783		889.405	180.264		889.405	151.133
	889.368	219.715		889.368	267.554		889.368	255.276		889.368	237.371		889.368	242.208		889.368	192.609		889.368	180.529		889.368	151.12
	889.331	219.856		889.331	268.132		889.331	255.788		889.331	237.515		889.331	242.712		889.331	192.638		889.331	180.764		889.331	151.198
	889.294	220.268		889.294	268.523		889.294	256.466		889.294	237.659		889.294	243.211		889.294	192.763		889.294	180.884		889.294	151.429
	889.257	220.557		889.257	268.751		889.257	256.279		889.257	237.702		889.257	243.423		889.257	192.931		889.257	181.068		889.257	151.564
	889.22	220.804		889.22	269.013		889.22	256.74		889.22	238.041		889.22	243.898		889.22	193		889.22	180.782		889.22	151.634
	889.183	220.918		889.183	269.154		889.183	256.912		889.183	238.098		889.183	244.102		889.183	192.902		889.183	180.925		889.183	151.596
	889.146	221.09		889.146	269.374		889.146	256.955		889.146	238.032		889.146	244.685		889.146	192.96		889.146	181.767		889.146	151.643
	889.109	221.473		889.109	269.644		889.109	257.31		889.109	238.57		889.109	245.018		889.109	193.062		889.109	182.132		889.109	151.617
	889.072	221.239		889.072	270.19		889.072	257.738		889.072	238.504		889.072	245.132		889.072	193.287		889.072	182.339		889.072	151.781
	889.035	221.289		889.035	270.784		889.035	257.838		889.035	238.49		889.035	245.776		889.035	193.746		889.035	182.161		889.035	152.21
	888.998	221.372		888.998	271.273		888.998	257.526		888.998	238.803		888.998	246.199		888.998	193.962		888.998	181.851		888.998	152.132
	888.961	221.703		888.961	271.506		888.961	258.076		888.961	239.216		888.961	246.325		888.961	194.068		888.961	181.965		888.961	152.13
	888.925	221.559		888.925	271.672		888.925	258.409		888.925	239.564		888.925	246.672		888.925	194.601		888.925	182.589		888.925	152.423
	888.888	221.899		888.888	272.697		888.888	258.765		888.888	239.931		888.888	246.895		888.888	194.648		888.888	182.834		888.888	152.788
	888.851	222.429		888.851	272.936		888.851	259.302		888.851	240.045		888.851	247.062		888.851	194.713		888.851	183.268		888.851	153.212
	888.814	222.218		888.814	273.685		888.814	259.439		888.814	240.322		888.814	247.23		888.814	194.706		888.814	183.554		888.814	153.31
	888.777	222.594		888.777	274.163		888.777	259.819		888.777	240.461		888.777	247.402		888.777	194.759		888.777	183.815		888.777	153.44
	888.74	223.103		888.74	274.22		888.74	259.948		888.74	240.717		888.74	247.502		888.74	195.051		888.74	183.896		888.74	153.762
	888.703	223.614		888.703	274.334		888.703	260.152		888.703	240.91		888.703	247.651		888.703	195.105		888.703	184.532		888.703	153.768
	888.666	223.76		888.666	274.344		888.666	260.706		888.666	241.532		888.666	248.309		888.666	194.926		888.666	184.63		888.666	154.272
	888.629	223.687		888.629	274.388		888.629	260.898		888.629	241.831		888.629	248.727		888.629	194.723		888.629	185.109		888.629	154.187
	888.592	223.6		888.592	274.71		888.592	261.364		888.592	242.236		888.592	249.124		888.592	195.071		888.592	185.723		888.592	154.15
	888.555	223.674		888.555	274.753		888.555	261.794		888.555	242.548		888.555	249.607		888.555	194.889		888.555	185.664		888.555	154.116
	888.518	224.005		888.518	274.807		888.518	262.01		888.518	242.889		888.518	249.919		888.518	194.802		888.518	185.69		888.518	154.207
	888.481	223.977		888.481	275.483		888.481	262.22		888.481	243.153		888.481	250.166		888.481	194.744		888.481	185.882		888.481	154.352
	888.444	224.238		888.444	275.943		888.444	262.625		888.444	243.652		888.444	250.54		888.444	194.889		888.444	185.854		888.444	154.768
	888.407	224.584		888.407	276.311		888.407	263.071		888.407	244.101		888.407	250.26		888.407	194.912		888.407	185.815		888.407	154.9
	888.37	224.848		888.37	277.187		888.37	263.474		888.37	244.578		888.37	250.355		888.37	194.888		888.37	186.159		888.37	154.851
	888.333	225.163		888.333	277.44		888.333	263.219		888.333	244.591		888.333	250.316		888.333	195.076		888.333	186.444		888.333	154.994
	888.296	225.556		888.296	277.9		888.296	263.734		888.296	244.583		888.296	250.302		888.296	195.353		888.296	186.25		888.296	155.238
	888.259	225.818		888.259	278.173		888.259	263.985		888.259	244.747		888.259	250.32		888.259	195.594		888.259	186.207		888.259	155.699
	888.222	225.973		888.222	278.337		888.222	264.61		888.222	245.045		888.222	250.406		888.222	195.555		888.222	186.5		888.222	155.828
	888.185	226.175		888.185	278.834		888.185	264.948		888.185	245.134		888.185	250.45		888.185	195.626		888.185	187.115		888.185	156.275
	888.148	226.302		888.148	279.192		888.148	264.751		888.148	245.502		888.148	250.52		888.148	195.624		888.148	187.28		888.148	155.89
	888.111	226.444		888.111	279.77		888.111	264.77		888.111	245.867		888.111	250.884		888.111	195.611		888.111	187.328		888.111	156.227
	888.074	226.903		888.074	280.129		888.074	265.391		888.074	245.801		888.074	251.301		888.074	195.676		888.074	187.59		888.074	156.159
	888.037	226.992		888.037	280.133		888.037	265.704		888.037	246.093		888.037	251.428		888.037	196.231		888.037	187.615		888.037	156.32
	888	227.522		888	280.678		888	265.871		888	245.977		888	251.804		888	196.332		888	187.996		888	156.7
	887.963	227.58		887.963	281.14		887.963	266.261		887.963	246.362		887.963	251.808		887.963	196.501		887.963	188.294		887.963	156.948
	887.926	227.465		887.926	281.382		887.926	266.693		887.926	246.532		887.926	251.975		887.926	196.063		887.926	188.171		887.926	156.993
	887.889	227.669		887.889	281.248		887.889	267.063		887.889	246.574		887.889	252.169		887.889	196.477		887.889	188.16		887.889	157.332
	887.852	228.106		887.852	282.395		887.852	267.182		887.852	246.604		887.852	252.154		887.852	196.441		887.852	188.262		887.852	157.323
	887.815	228.346		887.815	282.54		887.815	268.02		887.815	247.157		887.815	252.491		887.815	196.506		887.815	188.626		887.815	157.35
	887.778	228.769		887.778	283		887.778	268.28		887.778	247.45		887.778	252.765		887.778	196.336		887.778	188.494		887.778	157.343
	887.741	228.9		887.741	283.135		887.741	268.523		887.741	247.761		887.741	253.153		887.741	196.427		887.741	188.736		887.741	157.237
	887.704	228.8		887.704	283.126		887.704	268.794		887.704	247.838		887.704	253.28		887.704	196.66		887.704	189.262		887.704	157.296
	887.667	229.152		887.667	283.699		887.667	268.88		887.667	248.076		887.667	253.468		887.667	196.709		887.667	189.676		887.667	157.267
	887.63	229.403		887.63	283.719		887.63	269.174		887.63	248.686		887.63	253.986		887.63	196.658		887.63	190.084		887.63	157.322
	887.593	229.624		887.593	283.789		887.593	269.43		887.593	249.061		887.593	254.212		887.593	196.881		887.593	190.201		887.593	157.755
	887.556	229.98		887.556	283.861		887.556	269.449		887.556	248.963		887.556	254.727		887.556	197.386		887.556	190.276		887.556	157.763
	887.519	230.374		887.519	284.445		887.519	269.8		887.519	249.045		887.519	255.05		887.519	197.647		887.519	190.317		887.519	157.829
	887.482	230.423		887.482	284.769		887.482	269.681		887.482	249.514		887.482	255.719		887.482	198.016		887.482	190.487		887.482	158.22
	887.445	230.677		887.445	285.093		887.445	269.664		887.445	249.608		887.445	255.696		887.445	197.911		887.445	190.665		887.445	158.515
	887.408	230.917		887.408	285.039		887.408	269.895		887.408	249.651		887.408	256.068		887.408	198.153		887.408	190.705		887.408	158.735
	887.371	231.234		887.371	285.434		887.371	270.398		887.371	249.73		887.371	256.687		887.371	198.586		887.371	190.667		887.371	158.755
	887.334	231.431		887.334	285.752		887.334	270.934		887.334	250.055		887.334	257.22		887.334	198.991		887.334	190.667		887.334	158.991
	887.297	231.681		887.297	285.856		887.297	271.447		887.297	250.326		887.297	257.629		887.297	199.107		887.297	190.559		887.297	159.072
	887.26	231.798		887.26	285.648		887.26	271.6		887.26	250.938		887.26	257.897		887.26	199.542		887.26	190.528		887.26	159.382
	887.223	231.88		887.223	285.611		887.223	271.881		887.223	251.66		887.223	257.998		887.223	199.62		887.223	190.646		887.223	159.487
	887.186	232.216		887.186	285.738		887.186	272.172		887.186	251.914		887.186	258.125		887.186	199.904		887.186	190.903		887.186	159.144
	887.148	232.388		887.148	286.183		887.148	272.356		887.148	252.494		887.148	258.411		887.148	200.007		887.148	191.082		887.148	159.435
	887.111	232.638		887.111	285.936		887.111	272.66		887.111	252.88		887.111	258.825		887.111	200.114		887.111	191.53		887.111	159.477
	887.074	232.313		887.074	286.347		887.074	272.989		887.074	253.275		887.074	259.13		887.074	199.929		887.074	191.931		887.074	159.344
	887.037	232.432		887.037	286.383		887.037	273.411		887.037	253.616		887.037	259.889		887.037	199.832		887.037	192.226		887.037	159.726
	887	232.926		887	286.781		887	273.798		887	254.231		887	260.07		887	200.006		887	192.379		887	159.738
	886.963	233.111		886.963	287.09		886.963	273.918		886.963	254.53		886.963	260.712		886.963	200.054		886.963	192.536		886.963	160.051
	886.926	233.36		886.926	287.588		886.926	274.181		886.926	255.078		886.926	261.101		886.926	199.893		886.926	192.826		886.926	160.063
	886.889	233.551		886.889	287.512		886.889	274.385		886.889	255.45		886.889	261.279		886.889	199.894		886.889	193.076		886.889	160.148
	886.852	233.819		886.852	287.745		886.852	274.727		886.852	255.521		886.852	261.276		886.852	199.925		886.852	193.368		886.852	159.881
	886.815	233.961		886.815	288.002		886.815	275.476		886.815	255.873		886.815	261.389		886.815	200.533		886.815	193.769		886.815	160.013
	886.778	234.371		886.778	288.396		886.778	275.465		886.778	256.487		886.778	261.743		886.778	200.738		886.778	194.052		886.778	160.018
	886.741	234.279		886.741	288.602		886.741	275.771		886.741	257.11		886.741	262.28		886.741	201.194		886.741	194.364		886.741	160.238
	886.704	234.581		886.704	288.551		886.704	275.966		886.704	257.236		886.704	262.372		886.704	201.181		886.704	194.544		886.704	160.564
	886.667	234.938		886.667	288.971		886.667	276.252		886.667	257.682		886.667	262.827		886.667	201.269		886.667	194.927		886.667	160.879
	886.63	234.989		886.63	289.205		886.63	276.581		886.63	257.613		886.63	262.987		886.63	201.456		886.63	195.227		886.63	161.226
	886.593	235.15		886.593	289.431		886.593	277.433		886.593	258.07		886.593	263.249		886.593	201.975		886.593	195.656		886.593	161.122
	886.555	235.232		886.555	289.772		886.555	278.008		886.555	258.143		886.555	263.889		886.555	202.252		886.555	195.699		886.555	161.283
	886.518	235.331		886.518	289.968		886.518	278.217		886.518	258.563		886.518	264.255		886.518	202.42		886.518	196.056		886.518	161.273
	886.481	235.43		886.481	290.124		886.481	278.733		886.481	258.958		886.481	264.466		886.481	202.553		886.481	196.387		886.481	161.342
	886.444	235.372		886.444	290.233		886.444	279.094		886.444	259.38		886.444	264.844		886.444	202.584		886.444	196.463		886.444	161.616
	886.407	235.685		886.407	290.771		886.407	279.513		886.407	259.693		886.407	264.991		886.407	202.692		886.407	196.671		886.407	161.758
	886.37	236.18		886.37	291.274		886.37	279.798		886.37	260.141		886.37	265.085		886.37	203.336		886.37	196.901		886.37	161.827
	886.333	236.528		886.333	291.639		886.333	280.246		886.333	260.416		886.333	265.172		886.333	203.733		886.333	197.044		886.333	162.235
	886.296	236.948		886.296	292.164		886.296	280.789		886.296	260.563		886.296	265.349		886.296	204.016		886.296	196.998		886.296	162.512
	886.259	237.076		886.259	292.725		886.259	280.851		886.259	260.898		886.259	265.681		886.259	204.562		886.259	197.57		886.259	162.669
	886.222	237.281		886.222	292.691		886.222	280.866		886.222	261.409		886.222	265.797		886.222	204.951		886.222	197.873		886.222	162.852
	886.185	237.189		886.185	293.049		886.185	281.291		886.185	261.606		886.185	266.049		886.185	204.891		886.185	197.864		886.185	162.708
	886.147	237.065		886.147	293.295		886.147	281.266		886.147	261.994		886.147	266.454		886.147	204.969		886.147	198.245		886.147	162.932
	886.11	237.207		886.11	293.553		886.11	281.529		886.11	262.273		886.11	267.044		886.11	205.233		886.11	198.342		886.11	162.888
	886.073	237.529		886.073	294.002		886.073	281.909		886.073	262.59		886.073	266.93		886.073	205.608		886.073	198.944		886.073	163.002
	886.036	237.589		886.036	294.295		886.036	281.944		886.036	262.74		886.036	267.527		886.036	205.875		886.036	198.847		886.036	163.161
	885.999	237.856		885.999	294.587		885.999	282.425		885.999	262.811		885.999	267.794		885.999	206.047		885.999	198.772		885.999	163.455
	885.962	238.127		885.962	295.094		885.962	282.907		885.962	263.079		885.962	267.913		885.962	206.267		885.962	199.045		885.962	163.149
	885.925	238.316		885.925	294.999		885.925	283.052		885.925	263.154		885.925	268.317		885.925	206.463		885.925	199.222		885.925	163.656
	885.888	238.669		885.888	294.557		885.888	283.716		885.888	263.502		885.888	268.689		885.888	206.609		885.888	199.637		885.888	163.454
	885.851	238.707		885.851	294.637		885.851	283.714		885.851	263.904		885.851	268.953		885.851	207.097		885.851	199.887		885.851	163.64
	885.814	238.765		885.814	294.977		885.814	284.004		885.814	264.492		885.814	269.154		885.814	207.43		885.814	200.208		885.814	163.885
	885.776	238.801		885.776	295.395		885.776	284.147		885.776	265.092		885.776	269.441		885.776	207.454		885.776	200.503		885.776	164.083
	885.739	238.91		885.739	295.726		885.739	284.461		885.739	265.167		885.739	269.413		885.739	207.526		885.739	200.848		885.739	164.65
	885.702	239.041		885.702	295.797		885.702	285.22		885.702	264.931		885.702	269.917		885.702	207.866		885.702	200.952		885.702	164.921
	885.665	239.154		885.665	296.25		885.665	285.501		885.665	264.961		885.665	269.854		885.665	208.044		885.665	201.168		885.665	165.001
	885.628	239.601		885.628	296.308		885.628	285.704		885.628	265.456		885.628	269.845		885.628	208.112		885.628	201.204		885.628	165.006
	885.591	239.654		885.591	296.593		885.591	285.739		885.591	265.465		885.591	269.995		885.591	208.364		885.591	201.443		885.591	165.213
	885.554	239.709		885.554	297.056		885.554	286.631		885.554	265.79		885.554	270.241		885.554	208.583		885.554	201.629		885.554	165.615
	885.517	240.061		885.517	296.951		885.517	287.098		885.517	266.457		885.517	270.647		885.517	208.268		885.517	202.03		885.517	165.927
	885.479	240.074		885.479	296.901		885.479	287.154		885.479	266.567		885.479	271.14		885.479	208.376		885.479	202.53		885.479	166.138
	885.442	239.881		885.442	297.085		885.442	287.186		885.442	266.827		885.442	271.253		885.442	208.636		885.442	202.653		885.442	166.243
	885.405	239.745		885.405	296.915		885.405	287.727		885.405	266.838		885.405	271.443		885.405	209.247		885.405	202.764		885.405	166.554
	885.368	239.644		885.368	297.106		885.368	287.661		885.368	267.408		885.368	272.189		885.368	209.261		885.368	202.906		885.368	166.951
	885.331	239.885		885.331	297.368		885.331	287.955		885.331	267.688		885.331	272.535		885.331	209.395		885.331	202.991		885.331	167.39
	885.294	239.916		885.294	297.335		885.294	288.425		885.294	267.948		885.294	272.894		885.294	209.423		885.294	203.001		885.294	167.354
	885.257	239.934		885.257	297.186		885.257	289.173		885.257	267.88		885.257	272.862		885.257	209.743		885.257	202.934		885.257	167.692
	885.219	240.227		885.219	297.042		885.219	289.219		885.219	268.139		885.219	273.053		885.219	209.752		885.219	203.106		885.219	167.686
	885.182	240.237		885.182	296.972		885.182	289.512		885.182	268.485		885.182	273.555		885.182	209.966		885.182	202.874		885.182	167.526
	885.145	240.598		885.145	297.237		885.145	289.454		885.145	268.962		885.145	274.083		885.145	210.154		885.145	202.987		885.145	167.636
	885.108	240.806		885.108	297.227		885.108	290.113		885.108	269.118		885.108	274.275		885.108	210.348		885.108	203.246		885.108	167.648
	885.071	241.439		885.071	297.368		885.071	290.819		885.071	269.351		885.071	274.475		885.071	210.662		885.071	203.188		885.071	168.049
	885.034	241.77		885.034	297.931		885.034	291.153		885.034	269.537		885.034	274.807		885.034	210.982		885.034	203.495		885.034	168.067
	884.996	241.942		884.996	298.417		884.996	291.227		884.996	269.484		884.996	275.056		884.996	211.093		884.996	203.511		884.996	168.114
	884.959	242.002		884.959	298.856		884.959	291.662		884.959	270.061		884.959	275.667		884.959	211.471		884.959	203.526		884.959	168.625
	884.922	242.092		884.922	299.356		884.922	291.896		884.922	270.062		884.922	276.195		884.922	211.542		884.922	203.753		884.922	168.48
	884.885	242.1		884.885	299.784		884.885	292.314		884.885	270.571		884.885	276.46		884.885	212.004		884.885	203.533		884.885	168.739
	884.848	242.615		884.848	299.897		884.848	292.411		884.848	270.473		884.848	276.711		884.848	212.388		884.848	203.658		884.848	168.78
	884.811	243.235		884.811	299.93		884.811	292.415		884.811	270.579		884.811	276.965		884.811	212.934		884.811	203.789		884.811	168.902
	884.773	243.059		884.773	300.239		884.773	292.396		884.773	270.845		884.773	277.28		884.773	213.117		884.773	204.228		884.773	169.441
	884.736	243.389		884.736	300.37		884.736	292.432		884.736	270.957		884.736	277.575		884.736	213.321		884.736	204.382		884.736	169.301
	884.699	243.843		884.699	300.768		884.699	292.868		884.699	271.637		884.699	277.708		884.699	213.527		884.699	204.361		884.699	169.558
	884.662	244.09		884.662	300.675		884.662	293.027		884.662	271.737		884.662	278.348		884.662	213.804		884.662	204.232		884.662	169.869
	884.625	244.628		884.625	300.95		884.625	293.008		884.625	272.351		884.625	278.417		884.625	214.098		884.625	204.357		884.625	170.206
	884.588	245.085		884.588	301.012		884.588	292.943		884.588	272.573		884.588	278.809		884.588	214.209		884.588	204.253		884.588	170.035
	884.55	245.641		884.55	301.636		884.55	293.136		884.55	272.913		884.55	279.071		884.55	214.404		884.55	204.562		884.55	169.89
	884.513	245.871		884.513	301.903		884.513	293.219		884.513	273.217		884.513	279.442		884.513	214.629		884.513	204.754		884.513	170.094
	884.476	245.92		884.476	302.518		884.476	293.673		884.476	273.501		884.476	279.454		884.476	214.868		884.476	204.78		884.476	170.294
	884.439	246.337		884.439	303.14		884.439	294.06		884.439	273.631		884.439	279.858		884.439	214.975		884.439	205.175		884.439	170.528
	884.402	246.476		884.402	303.522		884.402	294.57		884.402	274.028		884.402	279.907		884.402	215.425		884.402	204.798		884.402	170.831
	884.364	246.719		884.364	303.757		884.364	294.93		884.364	274.537		884.364	280.282		884.364	215.789		884.364	204.773		884.364	171.244
	884.327	246.81		884.327	304.135		884.327	294.797		884.327	274.595		884.327	280.337		884.327	215.944		884.327	205.29		884.327	171.482
	884.29	247.057		884.29	304.605		884.29	295.502		884.29	275.277		884.29	280.927		884.29	216.475		884.29	205.549		884.29	171.647
	884.253	247.379		884.253	304.998		884.253	295.84		884.253	275.449		884.253	281.195		884.253	217.01		884.253	205.677		884.253	171.792
	884.216	247.629		884.216	305.43		884.216	296.348		884.216	276.164		884.216	281.521		884.216	217.407		884.216	205.739		884.216	171.876
	884.178	247.696		884.178	305.699		884.178	297.17		884.178	276.461		884.178	281.587		884.178	217.493		884.178	205.78		884.178	171.889
	884.141	248.043		884.141	306.193		884.141	297.734		884.141	276.784		884.141	281.995		884.141	217.705		884.141	205.972		884.141	171.814
	884.104	248.16		884.104	306.495		884.104	298.057		884.104	277.106		884.104	282.57		884.104	217.577		884.104	206.178		884.104	171.987
	884.067	248.419		884.067	306.787		884.067	298.665		884.067	277.405		884.067	282.961		884.067	217.999		884.067	206.433		884.067	172.081
	884.03	248.57		884.03	306.763		884.03	299.142		884.03	277.866		884.03	283.322		884.03	217.901		884.03	206.592		884.03	172.07
	883.992	249.17		883.992	307.109		883.992	299.426		883.992	278.224		883.992	283.604		883.992	217.928		883.992	206.734		883.992	171.987
	883.955	249.324		883.955	307.6		883.955	299.687		883.955	278.248		883.955	283.92		883.955	218.286		883.955	207.168		883.955	172.347
	883.918	249.607		883.918	307.892		883.918	300		883.918	278.202		883.918	284.098		883.918	218.432		883.918	207.414		883.918	172.555
	883.881	249.939		883.881	308.213		883.881	300.455		883.881	278.788		883.881	284.281		883.881	218.476		883.881	207.667		883.881	172.621
	883.844	249.901		883.844	308.648		883.844	300.777		883.844	279.209		883.844	284.298		883.844	218.516		883.844	207.805		883.844	173.06
	883.806	250.104		883.806	308.797		883.806	300.915		883.806	279.474		883.806	284.607		883.806	218.812		883.806	207.702		883.806	172.983
	883.769	250.307		883.769	309.311		883.769	301.347		883.769	279.706		883.769	284.93		883.769	218.702		883.769	208.017		883.769	173.002
	883.732	250.39		883.732	309.551		883.732	301.211		883.732	280.332		883.732	285.094		883.732	219.131		883.732	208.403		883.732	173.231
	883.695	250.236		883.695	310.091		883.695	301.662		883.695	280.932		883.695	285.314		883.695	219.161		883.695	208.616		883.695	173.123
	883.657	250.314		883.657	310.879		883.657	301.512		883.657	281.344		883.657	285.51		883.657	219.44		883.657	208.727		883.657	172.939
	883.62	250.518		883.62	311.201		883.62	301.709		883.62	281.452		883.62	285.865		883.62	219.691		883.62	208.79		883.62	173.17
	883.583	250.625		883.583	312.072		883.583	302.085		883.583	282.173		883.583	286.036		883.583	219.813		883.583	209.036		883.583	173.197
	883.546	251.209		883.546	312.891		883.546	302.521		883.546	282.717		883.546	286.664		883.546	219.836		883.546	209.19		883.546	173.209
	883.508	251.87		883.508	313.3		883.508	302.612		883.508	282.976		883.508	287.067		883.508	220.039		883.508	209.341		883.508	173.428
	883.471	251.831		883.471	313.557		883.471	303.02		883.471	282.93		883.471	287.187		883.471	220.266		883.471	209.594		883.471	174.076
	883.434	251.922		883.434	313.766		883.434	303.457		883.434	282.995		883.434	287.263		883.434	220.411		883.434	209.617		883.434	174.178
	883.397	251.867		883.397	314.329		883.397	303.894		883.397	283.586		883.397	287.443		883.397	220.43		883.397	209.543		883.397	174.426
	883.36	252.391		883.36	314.63		883.36	304.02		883.36	284.467		883.36	287.96		883.36	220.949		883.36	209.463		883.36	174.796
	883.322	252.789		883.322	314.62		883.322	304.746		883.322	285.163		883.322	288.122		883.322	221.264		883.322	209.377		883.322	174.926
	883.285	252.885		883.285	315.193		883.285	305.144		883.285	285.646		883.285	287.915		883.285	221.261		883.285	209.746		883.285	174.769
	883.248	253.532		883.248	315.063		883.248	305.26		883.248	285.911		883.248	288.07		883.248	221.508		883.248	209.98		883.248	175.266
	883.211	253.645		883.211	315.734		883.211	305.937		883.211	286.19		883.211	288.119		883.211	221.532		883.211	210.146		883.211	175.353
	883.173	253.91		883.173	316.285		883.173	306.412		883.173	286.186		883.173	288.512		883.173	221.634		883.173	210.114		883.173	175.526
	883.136	254.088		883.136	316.308		883.136	306.185		883.136	285.992		883.136	288.613		883.136	221.559		883.136	210.08		883.136	176.149
	883.099	254.646		883.099	316.533		883.099	306.692		883.099	286.429		883.099	288.923		883.099	221.728		883.099	210.319		883.099	176.25
	883.061	254.562		883.061	317.029		883.061	306.952		883.061	286.866		883.061	289.512		883.061	221.821		883.061	210.324		883.061	176.527
	883.024	254.713		883.024	317.72		883.024	307.269		883.024	286.587		883.024	289.877		883.024	221.887		883.024	210.301		883.024	176.742
	882.987	255.129		882.987	317.95		882.987	307.588		882.987	286.816		882.987	289.585		882.987	222.372		882.987	210.215		882.987	177.141
	882.95	255.209		882.95	318.276		882.95	307.884		882.95	287.075		882.95	289.445		882.95	222.413		882.95	210.333		882.95	177.49
	882.912	255.465		882.912	318.576		882.912	308.26		882.912	287.634		882.912	289.893		882.912	222.688		882.912	210.448		882.912	177.708
	882.875	255.661		882.875	318.695		882.875	309.101		882.875	288.33		882.875	290.37		882.875	222.996		882.875	210.936		882.875	177.767
	882.838	256.429		882.838	318.815		882.838	309.216		882.838	288.448		882.838	290.667		882.838	223.33		882.838	211.365		882.838	177.934
	882.801	256.639		882.801	319.238		882.801	309.455		882.801	288.473		882.801	290.533		882.801	224.006		882.801	211.154		882.801	178.099
	882.763	256.937		882.763	319.717		882.763	309.652		882.763	289.214		882.763	290.899		882.763	224.241		882.763	211.321		882.763	178.235
	882.726	257.215		882.726	320.679		882.726	309.878		882.726	289.999		882.726	290.761		882.726	224.481		882.726	211.401		882.726	178.584
	882.689	257.78		882.689	321.288		882.689	310.32		882.689	290.382		882.689	291.385		882.689	224.563		882.689	210.907		882.689	178.595
	882.652	257.464		882.652	321.799		882.652	310.603		882.652	290.816		882.652	291.558		882.652	224.959		882.652	210.958		882.652	178.859
	882.614	257.62		882.614	322.088		882.614	310.58		882.614	291.043		882.614	291.65		882.614	225.119		882.614	211.353		882.614	178.809
	882.577	257.878		882.577	322.891		882.577	310.832		882.577	291.469		882.577	291.945		882.577	224.762		882.577	211.704		882.577	179.158
	882.54	258.182		882.54	323.277		882.54	310.834		882.54	291.737		882.54	291.987		882.54	225.068		882.54	211.533		882.54	179.463
	882.502	258.443		882.502	323.81		882.502	310.917		882.502	291.873		882.502	292.035		882.502	225.626		882.502	211.575		882.502	179.516
	882.465	258.607		882.465	324.188		882.465	310.983		882.465	291.697		882.465	292.552		882.465	226.032		882.465	211.797		882.465	179.46
	882.428	258.731		882.428	324.414		882.428	311.139		882.428	292.283		882.428	293.055		882.428	226.351		882.428	211.835		882.428	179.671
	882.39	259.101		882.39	325.036		882.39	311.399		882.39	292.577		882.39	292.905		882.39	226.451		882.39	212.12		882.39	179.777
	882.353	259.343		882.353	325.241		882.353	311.837		882.353	292.795		882.353	292.846		882.353	226.764		882.353	212.194		882.353	179.912
	882.316	259.375		882.316	325.573		882.316	312.037		882.316	293.16		882.316	293.186		882.316	227.275		882.316	212.365		882.316	179.938
	882.279	259.504		882.279	326.217		882.279	312.409		882.279	293.364		882.279	293.489		882.279	227.503		882.279	212.9		882.279	180.081
	882.241	259.835		882.241	326.454		882.241	312.345		882.241	293.879		882.241	294.141		882.241	227.808		882.241	213.073		882.241	180.066
	882.204	259.892		882.204	327.03		882.204	312.689		882.204	294.093		882.204	294.213		882.204	227.972		882.204	213.269		882.204	180.443
	882.167	259.997		882.167	327.529		882.167	312.749		882.167	294.374		882.167	294.184		882.167	228.187		882.167	213.336		882.167	180.716
	882.129	259.635		882.129	327.609		882.129	312.742		882.129	294.355		882.129	294.834		882.129	228.314		882.129	213.33		882.129	180.783
	882.092	260.096		882.092	327.785		882.092	313.095		882.092	294.642		882.092	295.373		882.092	228.468		882.092	213.518		882.092	181.09
	882.055	260.503		882.055	327.866		882.055	313.495		882.055	295.012		882.055	295.923		882.055	228.46		882.055	213.914		882.055	181.135
	882.017	260.954		882.017	328.278		882.017	314.168		882.017	295.562		882.017	296.057		882.017	228.597		882.017	214.082		882.017	181.486
	881.98	260.957		881.98	328.418		881.98	314.239		881.98	295.987		881.98	295.879		881.98	228.706		881.98	214.316		881.98	181.701
	881.943	261.45		881.943	329.255		881.943	314.141		881.943	295.873		881.943	296.159		881.943	228.937		881.943	214.793		881.943	181.701
	881.905	261.714		881.905	329.548		881.905	314.279		881.905	296.665		881.905	296.524		881.905	229.07		881.905	215.111		881.905	182.062
	881.868	261.782		881.868	329.713		881.868	314.74		881.868	296.677		881.868	296.415		881.868	229.427		881.868	215.046		881.868	182.248
	881.831	262.111		881.831	330.18		881.831	315.091		881.831	297.176		881.831	296.927		881.831	229.533		881.831	215.782		881.831	182.1
	881.794	262.48		881.794	330.18		881.794	315.031		881.794	297.261		881.794	297.083		881.794	229.403		881.794	215.646		881.794	182.39
	881.756	262.627		881.756	330.786		881.756	315.165		881.756	297.572		881.756	297.266		881.756	229.746		881.756	215.869		881.756	182.827
	881.719	262.912		881.719	331.352		881.719	315.504		881.719	298.098		881.719	297.449		881.719	230.024		881.719	216.06		881.719	183.353
	881.682	263.063		881.682	331.632		881.682	315.418		881.682	298.141		881.682	298.088		881.682	230.385		881.682	216.341		881.682	183.41
	881.644	263.059		881.644	331.893		881.644	315.834		881.644	298.65		881.644	298.166		881.644	230.332		881.644	216.626		881.644	183.653
	881.607	262.955		881.607	332.286		881.607	316.16		881.607	299.122		881.607	298.249		881.607	230.636		881.607	216.806		881.607	183.744
	881.57	263.464		881.57	332.791		881.57	316.418		881.57	299.397		881.57	298.529		881.57	230.815		881.57	217.064		881.57	183.778
	881.532	263.644		881.532	333.1		881.532	316.331		881.532	299.527		881.532	298.626		881.532	230.705		881.532	217.076		881.532	184.23
	881.495	263.541		881.495	333.436		881.495	316.76		881.495	299.863		881.495	299.082		881.495	230.838		881.495	217.336		881.495	184.301
	881.457	263.543		881.457	333.845		881.457	317.649		881.457	300.019		881.457	299.829		881.457	231.336		881.457	217.873		881.457	184.632
	881.42	264.088		881.42	334.199		881.42	318.095		881.42	300.434		881.42	300.218		881.42	231.488		881.42	218.2		881.42	184.913
	881.383	264.151		881.383	334.466		881.383	318.611		881.383	300.744		881.383	300.441		881.383	231.896		881.383	218.221		881.383	185.05
	881.345	264.89		881.345	335.255		881.345	318.853		881.345	300.849		881.345	300.002		881.345	232.264		881.345	218.193		881.345	184.957
	881.308	264.903		881.308	335.349		881.308	319.157		881.308	301.173		881.308	299.917		881.308	232.372		881.308	218.325		881.308	184.903
	881.271	265.209		881.271	335.301		881.271	319.064		881.271	301.783		881.271	300.059		881.271	232.616		881.271	218.247		881.271	185.287
	881.233	265.095		881.233	335.415		881.233	319.59		881.233	302.425		881.233	300.291		881.233	232.84		881.233	218.504		881.233	185.449
	881.196	265.286		881.196	335.437		881.196	319.7		881.196	303.093		881.196	300.222		881.196	232.993		881.196	218.525		881.196	186.018
	881.159	265.562		881.159	335.61		881.159	319.837		881.159	303.535		881.159	300.204		881.159	233.283		881.159	218.823		881.159	185.953
	881.121	265.534		881.121	335.803		881.121	320.105		881.121	304.299		881.121	300.326		881.121	233.604		881.121	218.993		881.121	185.956
	881.084	266.209		881.084	335.831		881.084	320.438		881.084	304.499		881.084	300.624		881.084	233.906		881.084	219.297		881.084	186.082
	881.047	266.316		881.047	336.472		881.047	320.535		881.047	304.573		881.047	301.032		881.047	234.13		881.047	219.212		881.047	186.932
	881.009	266.83		881.009	336.678		881.009	320.913		881.009	304.879		881.009	301.433		881.009	234.242		881.009	219.818		881.009	187.156
	880.972	267.276		880.972	336.752		880.972	321.234		880.972	305.55		880.972	301.831		880.972	234.45		880.972	220.3		880.972	187.414
	880.934	267.742		880.934	337.07		880.934	321.708		880.934	305.655		880.934	302.308		880.934	234.759		880.934	220.532		880.934	187.594
	880.897	268.434		880.897	337.444		880.897	321.797		880.897	306.116		880.897	302.854		880.897	234.966		880.897	220.846		880.897	187.653
	880.86	269.022		880.86	337.309		880.86	322.427		880.86	306.063		880.86	303.408		880.86	235.07		880.86	221.029		880.86	187.943
	880.822	269.248		880.822	337.543		880.822	323.341		880.822	306.301		880.822	303.282		880.822	235.919		880.822	221.302		880.822	188.1
	880.785	269.105		880.785	338.145		880.785	323.944		880.785	306.289		880.785	303.636		880.785	236.135		880.785	221.702		880.785	188.379
	880.748	269.158		880.748	338.664		880.748	324.039		880.748	306.746		880.748	303.812		880.748	235.964		880.748	221.856		880.748	188.267
	880.71	269.134		880.71	339.122		880.71	324.501		880.71	306.722		880.71	303.885		880.71	236.112		880.71	222.042		880.71	188.643
	880.673	269.403		880.673	339.406		880.673	324.545		880.673	307.038		880.673	304.287		880.673	236.283		880.673	222.578		880.673	188.976
	880.635	269.985		880.635	339.742		880.635	324.591		880.635	307.735		880.635	304.353		880.635	236.529		880.635	222.781		880.635	188.923
	880.598	270.376		880.598	340.427		880.598	325.214		880.598	308.153		880.598	305.028		880.598	236.827		880.598	222.895		880.598	189.317
	880.561	270.402		880.561	340.57		880.561	325.849		880.561	308.769		880.561	305.593		880.561	237.059		880.561	223.262		880.561	189.396
	880.523	270.784		880.523	340.893		880.523	326.064		880.523	309.286		880.523	305.972		880.523	237.728		880.523	223.488		880.523	189.516
	880.486	271.233		880.486	341.535		880.486	326.617		880.486	309.619		880.486	306.387		880.486	237.816		880.486	223.79		880.486	189.939
	880.449	271.549		880.449	341.92		880.449	326.961		880.449	310.362		880.449	306.642		880.449	238.182		880.449	224.039		880.449	189.87
	880.411	271.755		880.411	341.943		880.411	327.282		880.411	310.685		880.411	307.023		880.411	238.486		880.411	224.353		880.411	190.086
	880.374	272.159		880.374	342.219		880.374	327.608		880.374	310.927		880.374	307.555		880.374	238.794		880.374	224.531		880.374	190.11
	880.336	272.123		880.336	342.577		880.336	327.936		880.336	311.45		880.336	308.044		880.336	239.111		880.336	225.062		880.336	190.354
	880.299	272.616		880.299	342.83		880.299	328.557		880.299	311.823		880.299	308.303		880.299	239.856		880.299	225.163		880.299	190.578
	880.262	272.566		880.262	343.011		880.262	329.307		880.262	311.979		880.262	308.382		880.262	239.971		880.262	225.49		880.262	190.867
	880.224	272.982		880.224	343.264		880.224	329.972		880.224	312.45		880.224	308.316		880.224	240.012		880.224	225.729		880.224	191.014
	880.187	273.009		880.187	343.441		880.187	330.374		880.187	312.719		880.187	308.793		880.187	240.418		880.187	225.483		880.187	191.432
	880.149	273.269		880.149	344.034		880.149	330.676		880.149	312.858		880.149	309.198		880.149	240.804		880.149	225.4		880.149	191.566
	880.112	273.909		880.112	344.288		880.112	330.621		880.112	313.157		880.112	309.81		880.112	241.136		880.112	225.569		880.112	191.441
	880.074	274.473		880.074	343.977		880.074	331.186		880.074	313.638		880.074	309.981		880.074	241.303		880.074	225.812		880.074	191.875
	880.037	274.803		880.037	344.437		880.037	331.821		880.037	314.016		880.037	310.637		880.037	241.388		880.037	226.238		880.037	192.218
	880	274.882		880	345.127		880	332.487		880	314.194		880	310.854		880	241.756		880	226.436		880	192.405
	879.962	274.883		879.962	345.117		879.962	333.156		879.962	314.86		879.962	311.577		879.962	241.971		879.962	227.198		879.962	192.725
	879.925	275.477		879.925	345.473		879.925	333.144		879.925	315.531		879.925	311.815		879.925	241.853		879.925	227.472		879.925	193.038
	879.887	276.038		879.887	346.184		879.887	333.902		879.887	315.908		879.887	311.951		879.887	242.198		879.887	227.455		879.887	193.605
	879.85	276.505		879.85	346.658		879.85	334.568		879.85	316.287		879.85	312.469		879.85	242.535		879.85	227.824		879.85	193.781
	879.813	276.609		879.813	346.899		879.813	335.137		879.813	316.605		879.813	312.541		879.813	243.082		879.813	227.54		879.813	194.111
	879.775	277.144		879.775	347.437		879.775	335.524		879.775	316.829		879.775	313.158		879.775	243.754		879.775	227.846		879.775	194.828
	879.738	277.342		879.738	347.81		879.738	335.688		879.738	316.641		879.738	313.52		879.738	244.29		879.738	227.869		879.738	194.92
	879.7	277.396		879.7	347.967		879.7	336.199		879.7	316.616		879.7	314.085		879.7	244.252		879.7	228.302		879.7	195.191
	879.663	277.462		879.663	348.518		879.663	336.408		879.663	316.85		879.663	314.449		879.663	244.498		879.663	228.536		879.663	195.527
	879.625	277.719		879.625	348.58		879.625	336.718		879.625	317.292		879.625	315.31		879.625	245.047		879.625	228.957		879.625	195.283
	879.588	278.028		879.588	348.661		879.588	337.09		879.588	317.327		879.588	315.943		879.588	244.964		879.588	229.131		879.588	195.462
	879.55	278.562		879.55	349.032		879.55	337.29		879.55	317.53		879.55	316.371		879.55	245.736		879.55	229.593		879.55	195.621
	879.513	278.655		879.513	349.15		879.513	337.7		879.513	318.074		879.513	316.693		879.513	245.843		879.513	229.996		879.513	195.773
	879.476	278.803		879.476	348.978		879.476	337.85		879.476	319.009		879.476	317.301		879.476	245.895		879.476	230.38		879.476	196.03
	879.438	278.798		879.438	349.44		879.438	338.076		879.438	319.311		879.438	317.831		879.438	246.098		879.438	230.361		879.438	196.31
	879.401	279.04		879.401	349.759		879.401	338.361		879.401	319.723		879.401	318.385		879.401	246.337		879.401	230.801		879.401	196.897
	879.363	279.029		879.363	350.205		879.363	338.899		879.363	320.148		879.363	318.992		879.363	246.747		879.363	231.135		879.363	197.241
	879.326	279.435		879.326	350.777		879.326	339.601		879.326	320.594		879.326	319.137		879.326	247.359		879.326	231.114		879.326	197.173
	879.288	279.79		879.288	351.492		879.288	339.974		879.288	321.204		879.288	319.532		879.288	247.279		879.288	231.443		879.288	197.37
	879.251	280.074		879.251	352.069		879.251	340.098		879.251	321.811		879.251	319.741		879.251	247.663		879.251	232.003		879.251	197.514
	879.213	280.24		879.213	352.883		879.213	340.274		879.213	322.057		879.213	319.919		879.213	248.04		879.213	232.459		879.213	197.72
	879.176	280.452		879.176	353.554		879.176	340.444		879.176	322.411		879.176	320.145		879.176	248.111		879.176	232.786		879.176	197.971
	879.139	280.868		879.139	354.163		879.139	341.049		879.139	322.866		879.139	320.832		879.139	248.649		879.139	233.403		879.139	198.373
	879.101	281.39		879.101	354.36		879.101	341.68		879.101	323.008		879.101	320.831		879.101	248.678		879.101	234.021		879.101	199.109
	879.064	281.71		879.064	355.278		879.064	341.713		879.064	323.613		879.064	321.144		879.064	249.311		879.064	234.241		879.064	198.927
	879.026	282.211		879.026	355.701		879.026	341.824		879.026	323.825		879.026	321.22		879.026	249.591		879.026	234.631		879.026	198.846
	878.989	282.578		878.989	356.005		878.989	342.22		878.989	324.068		878.989	321.762		878.989	249.887		878.989	235.025		878.989	199.061
	878.951	282.913		878.951	356.206		878.951	342.786		878.951	324.281		878.951	321.872		878.951	250.309		878.951	234.952		878.951	199.344
	878.914	283.339		878.914	356.893		878.914	343.034		878.914	324.34		878.914	321.671		878.914	250.586		878.914	235.591		878.914	199.424
	878.876	283.579		878.876	357.201		878.876	343.642		878.876	324.537		878.876	321.704		878.876	251.296		878.876	235.658		878.876	199.543
	878.839	283.68		878.839	357.562		878.839	344.091		878.839	324.831		878.839	322.014		878.839	251.678		878.839	235.885		878.839	199.92
	878.801	283.862		878.801	357.944		878.801	344.75		878.801	325.254		878.801	322.608		878.801	251.883		878.801	235.999		878.801	200.105
	878.764	284.485		878.764	358.374		878.764	345.176		878.764	325.194		878.764	323.25		878.764	252.274		878.764	236.309		878.764	200.522
	878.726	285.159		878.726	358.759		878.726	345.857		878.726	325.925		878.726	323.455		878.726	252.621		878.726	236.943		878.726	200.794
	878.689	285.55		878.689	358.598		878.689	346.083		878.689	326.727		878.689	323.829		878.689	252.706		878.689	237.141		878.689	200.734
	878.651	285.939		878.651	358.59		878.651	346.596		878.651	327.065		878.651	324.164		878.651	252.6		878.651	237.186		878.651	201.041
	878.614	286.377		878.614	359.147		878.614	347.314		878.614	327.278		878.614	324.672		878.614	253.273		878.614	237.345		878.614	201.285
	878.576	286.81		878.576	359.745		878.576	347.343		878.576	327.494		878.576	324.958		878.576	253.554		878.576	237.632		878.576	201.509
	878.539	287.242		878.539	360.072		878.539	347.96		878.539	328.332		878.539	325.324		878.539	253.337		878.539	237.585		878.539	201.659
	878.501	287.687		878.501	360.305		878.501	348.428		878.501	328.654		878.501	325.924		878.501	253.198		878.501	237.787		878.501	202.176
	878.464	287.775		878.464	360.789		878.464	348.926		878.464	328.902		878.464	326.073		878.464	253.362		878.464	237.895		878.464	202.43
	878.426	288.025		878.426	360.614		878.426	348.893		878.426	329.557		878.426	326.71		878.426	253.933		878.426	238.051		878.426	202.847
	878.389	288.151		878.389	361.107		878.389	349.46		878.389	329.934		878.389	326.805		878.389	254.455		878.389	238.8		878.389	203.008
	878.351	288.552		878.351	361.726		878.351	349.893		878.351	330.377		878.351	327.326		878.351	254.802		878.351	238.965		878.351	203.114
	878.314	288.853		878.314	362.195		878.314	350.311		878.314	330.339		878.314	327.677		878.314	254.817		878.314	239.727		878.314	203.322
	878.276	289.208		878.276	362.834		878.276	350.456		878.276	330.513		878.276	327.907		878.276	254.813		878.276	240.125		878.276	203.714
	878.239	289.638		878.239	362.782		878.239	350.967		878.239	330.844		878.239	328.242		878.239	255.089		878.239	240.494		878.239	203.575
	878.201	290.39		878.201	363.356		878.201	351.457		878.201	331.335		878.201	328.575		878.201	255.511		878.201	240.373		878.201	203.954
	878.164	290.762		878.164	363.836		878.164	352.257		878.164	331.756		878.164	328.811		878.164	255.757		878.164	240.731		878.164	204.435
	878.126	291.139		878.126	364.216		878.126	352.411		878.126	332.082		878.126	329.071		878.126	256.394		878.126	241.058		878.126	204.822
	878.089	291.589		878.089	364.915		878.089	352.789		878.089	332.386		878.089	329.199		878.089	256.566		878.089	241.156		878.089	204.972
	878.051	291.724		878.051	365.06		878.051	353.35		878.051	332.777		878.051	329.639		878.051	256.755		878.051	241.713		878.051	205.332
	878.014	292.05		878.014	365.741		878.014	353.783		878.014	332.918		878.014	329.719		878.014	257.107		878.014	242.485		878.014	205.63
	877.976	292.482		877.976	366.331		877.976	354.273		877.976	333.082		877.976	330.104		877.976	257.508		877.976	242.899		877.976	205.881
	877.939	292.968		877.939	366.818		877.939	354.923		877.939	333.888		877.939	330.407		877.939	257.434		877.939	242.872		877.939	206.139
	877.901	293.222		877.901	367.326		877.901	355.284		877.901	334.115		877.901	330.429		877.901	257.512		877.901	242.804		877.901	206.482
	877.864	293.815		877.864	367.508		877.864	355.414		877.864	334.588		877.864	330.83		877.864	257.907		877.864	243.096		877.864	206.824
	877.826	294.101		877.826	367.979		877.826	356.245		877.826	335.236		877.826	330.867		877.826	258.184		877.826	243.886		877.826	207.077
	877.789	294.55		877.789	368.592		877.789	357.248		877.789	335.63		877.789	330.974		877.789	258.357		877.789	244.382		877.789	207.412
	877.751	294.952		877.751	369.11		877.751	357.49		877.751	335.516		877.751	331.533		877.751	258.654		877.751	244.602		877.751	207.473
	877.714	295.423		877.714	369.566		877.714	357.788		877.714	335.972		877.714	331.617		877.714	258.889		877.714	244.74		877.714	207.388
	877.676	295.794		877.676	369.307		877.676	358.06		877.676	336.117		877.676	331.914		877.676	259.171		877.676	245.099		877.676	207.373
	877.638	295.79		877.638	370.022		877.638	358.449		877.638	336.184		877.638	332.26		877.638	259.398		877.638	245.353		877.638	207.508
	877.601	296.463		877.601	370.268		877.601	358.921		877.601	336.681		877.601	332.41		877.601	259.957		877.601	245.718		877.601	207.594
	877.563	296.879		877.563	370.261		877.563	359.245		877.563	337.147		877.563	333.012		877.563	260.293		877.563	246.23		877.563	207.814
	877.526	297.138		877.526	370.55		877.526	359.915		877.526	337.469		877.526	333.397		877.526	260.473		877.526	246.82		877.526	207.761
	877.488	297.57		877.488	371.023		877.488	360.381		877.488	337.881		877.488	333.334		877.488	260.832		877.488	246.57		877.488	208.097
	877.451	298.408		877.451	371.652		877.451	360.892		877.451	337.86		877.451	333.492		877.451	261.624		877.451	247.077		877.451	207.769
	877.413	298.869		877.413	372.139		877.413	361.341		877.413	338.141		877.413	333.674		877.413	262.216		877.413	247.034		877.413	208.252
	877.376	299.13		877.376	372.805		877.376	362.113		877.376	338.612		877.376	333.785		877.376	262.386		877.376	247.259		877.376	208.482
	877.338	299.648		877.338	373.51		877.338	362.468		877.338	339.04		877.338	334.099		877.338	263.041		877.338	247.587		877.338	208.917
	877.301	300.078		877.301	374.347		877.301	362.827		877.301	339.659		877.301	334.598		877.301	263.408		877.301	248.244		877.301	209.018
	877.263	300.678		877.263	374.105		877.263	363.162		877.263	339.678		877.263	335.129		877.263	263.656		877.263	248.526		877.263	209.246
	877.225	300.9		877.225	374.543		877.225	363.505		877.225	339.545		877.225	335.374		877.225	263.844		877.225	248.711		877.225	209.273
	877.188	301.426		877.188	375.556		877.188	363.612		877.188	339.791		877.188	336.046		877.188	264.319		877.188	249.535		877.188	209.313
	877.15	301.922		877.15	375.475		877.15	364.205		877.15	339.885		877.15	336.59		877.15	264.107		877.15	249.931		877.15	209.79
	877.113	302.337		877.113	375.326		877.113	364.869		877.113	340.574		877.113	336.891		877.113	264.029		877.113	250.168		877.113	210.31
	877.075	302.723		877.075	375.356		877.075	364.926		877.075	340.944		877.075	337.447		877.075	264.285		877.075	250.372		877.075	210.344
	877.038	303.308		877.038	375.3		877.038	365		877.038	341.032		877.038	337.888		877.038	264.428		877.038	250.874		877.038	210.425
	877	303.669		877	375.308		877	365.226		877	341.447		877	338.27		877	265.011		877	250.988		877	210.13
	876.962	304.248		876.962	375.458		876.962	365.807		876.962	342.041		876.962	338.595		876.962	265.366		876.962	251.219		876.962	209.936
	876.925	304.83		876.925	375.092		876.925	366.401		876.925	342.291		876.925	338.975		876.925	265.581		876.925	251.504		876.925	210.307
	876.887	305.055		876.887	375.435		876.887	366.807		876.887	342.243		876.887	339.252		876.887	265.961		876.887	251.688		876.887	210.616
	876.85	305.055		876.85	375.697		876.85	367.022		876.85	343.2		876.85	339.478		876.85	265.969		876.85	252.068		876.85	210.727
	876.812	305.542		876.812	376.135		876.812	367.059		876.812	343.631		876.812	340.058		876.812	266.079		876.812	252.405		876.812	211.345
	876.775	305.343		876.775	376.497		876.775	367.177		876.775	343.991		876.775	340.439		876.775	266.512		876.775	252.867		876.775	211.553
	876.737	305.936		876.737	376.432		876.737	367.683		876.737	344.439		876.737	340.952		876.737	266.929		876.737	252.997		876.737	211.56
	876.699	306.203		876.699	377.038		876.699	367.904		876.699	344.689		876.699	341.269		876.699	267.584		876.699	253.417		876.699	211.733
	876.662	306.844		876.662	377.646		876.662	368.885		876.662	345.027		876.662	341.812		876.662	267.53		876.662	253.847		876.662	211.947
	876.624	306.946		876.624	377.656		876.624	369.354		876.624	344.993		876.624	342.607		876.624	267.741		876.624	254.135		876.624	212.187
	876.587	307.467		876.587	378.135		876.587	369.734		876.587	345.199		876.587	343.098		876.587	267.976		876.587	254.488		876.587	212.264
	876.549	307.679		876.549	378.158		876.549	370.126		876.549	345.536		876.549	343.478		876.549	268.447		876.549	254.959		876.549	212.317
	876.511	308.122		876.511	378.365		876.511	370.802		876.511	345.866		876.511	343.689		876.511	268.834		876.511	255.401		876.511	212.73
	876.474	308.925		876.474	378.796		876.474	371.107		876.474	346.429		876.474	344.013		876.474	269.175		876.474	255.232		876.474	212.923
	876.436	309.098		876.436	379.285		876.436	371.894		876.436	346.473		876.436	344.521		876.436	269.617		876.436	255.091		876.436	213.064
	876.399	309.603		876.399	380.274		876.399	372.469		876.399	346.884		876.399	344.88		876.399	270.066		876.399	255.075		876.399	213.384
	876.361	309.93		876.361	380.682		876.361	372.789		876.361	347.27		876.361	345.415		876.361	270.491		876.361	255.393		876.361	213.474
	876.323	310.429		876.323	381.023		876.323	373.566		876.323	347.698		876.323	345.567		876.323	270.423		876.323	255.503		876.323	213.89
	876.286	310.881		876.286	381.238		876.286	374.37		876.286	347.953		876.286	346.087		876.286	270.629		876.286	255.643		876.286	214.109
	876.248	311.536		876.248	381.707		876.248	375.088		876.248	348.195		876.248	346.078		876.248	270.732		876.248	255.587		876.248	214.446
	876.211	311.709		876.211	382.122		876.211	375.511		876.211	348.467		876.211	346.338		876.211	271.197		876.211	255.723		876.211	214.636
	876.173	312.415		876.173	382.614		876.173	375.827		876.173	349.315		876.173	346.817		876.173	271.506		876.173	256.208		876.173	214.755
	876.135	312.886		876.135	382.898		876.135	376.371		876.135	350.041		876.135	346.874		876.135	271.613		876.135	256.597		876.135	215.04
	876.098	313.416		876.098	383.382		876.098	376.865		876.098	350.516		876.098	346.978		876.098	271.765		876.098	257.296		876.098	215.298
	876.06	313.843		876.06	384.184		876.06	377.603		876.06	350.888		876.06	347.267		876.06	272.315		876.06	257.501		876.06	215.512
	876.023	314.222		876.023	384.82		876.023	378.008		876.023	351.097		876.023	347.628		876.023	272.529		876.023	258.107		876.023	215.735
	875.985	314.67		875.985	385.223		875.985	378.658		875.985	351.252		875.985	348.211		875.985	273.152		875.985	258.476		875.985	216.064
	875.947	314.685		875.947	385.731		875.947	378.969		875.947	351.548		875.947	348.623		875.947	273.459		875.947	258.873		875.947	216.433
	875.91	314.78		875.91	385.933		875.91	379.436		875.91	351.301		875.91	349.036		875.91	273.721		875.91	259.219		875.91	216.667
	875.872	315.028		875.872	386.595		875.872	380.237		875.872	351.823		875.872	349.613		875.872	274.136		875.872	259.511		875.872	217.311
	875.834	315.551		875.834	386.796		875.834	380.706		875.834	352.198		875.834	349.937		875.834	274.555		875.834	259.459		875.834	217.569
	875.797	316.139		875.797	387.03		875.797	381.652		875.797	352.742		875.797	350.105		875.797	275.254		875.797	259.807		875.797	217.974
	875.759	316.395		875.759	387.106		875.759	381.84		875.759	352.983		875.759	350.633		875.759	275.553		875.759	260.194		875.759	218.086
	875.722	316.884		875.722	387.498		875.722	381.895		875.722	353.572		875.722	350.961		875.722	276.105		875.722	260.263		875.722	218.352
	875.684	317.307		875.684	387.614		875.684	382.466		875.684	354.082		875.684	351.251		875.684	276.662		875.684	260.629		875.684	218.613
	875.646	317.65		875.646	388.489		875.646	383.229		875.646	354.642		875.646	351.673		875.646	277.17		875.646	260.955		875.646	218.476
	875.609	317.869		875.609	388.506		875.609	383.546		875.609	355.221		875.609	352.353		875.609	277.531		875.609	261.192		875.609	218.726
	875.571	318.468		875.571	389.119		875.571	383.814		875.571	355.512		875.571	352.918		875.571	277.526		875.571	261.425		875.571	218.999
	875.533	318.543		875.533	389.625		875.533	384.403		875.533	355.621		875.533	353.382		875.533	277.598		875.533	261.94		875.533	219.453
	875.496	318.688		875.496	389.953		875.496	384.914		875.496	355.81		875.496	353.591		875.496	277.531		875.496	262.152		875.496	219.899
	875.458	318.739		875.458	390.569		875.458	385.351		875.458	356.334		875.458	354.334		875.458	278.001		875.458	262.514		875.458	220.162
	875.42	318.895		875.42	391.46		875.42	385.875		875.42	356.973		875.42	354.246		875.42	278.486		875.42	262.369		875.42	220.531
	875.383	319.591		875.383	391.723		875.383	386.535		875.383	357.532		875.383	354.764		875.383	278.514		875.383	262.425		875.383	220.723
	875.345	320.112		875.345	392.129		875.345	386.896		875.345	357.857		875.345	355.13		875.345	279.04		875.345	262.551		875.345	220.974
	875.307	320.562		875.307	392.586		875.307	387.438		875.307	358.254		875.307	355.125		875.307	279.329		875.307	263.136		875.307	221.566
	875.27	320.957		875.27	392.958		875.27	388.18		875.27	358.455		875.27	355.147		875.27	279.466		875.27	263.432		875.27	221.997
	875.232	321.43		875.232	393.808		875.232	388.457		875.232	358.369		875.232	355.7		875.232	279.623		875.232	263.625		875.232	222.129
	875.194	321.986		875.194	394.555		875.194	389.01		875.194	358.713		875.194	355.813		875.194	279.935		875.194	264.076		875.194	221.866
	875.157	322.387		875.157	394.968		875.157	389.416		875.157	359.227		875.157	356.335		875.157	280.219		875.157	264.203		875.157	222.328
	875.119	322.703		875.119	395.167		875.119	389.969		875.119	359.662		875.119	356.639		875.119	280.465		875.119	264.426		875.119	222.597
	875.082	323.153		875.082	395.288		875.082	390.542		875.082	360.037		875.082	356.824		875.082	280.377		875.082	264.547		875.082	222.83
	875.044	323.49		875.044	395.703		875.044	390.727		875.044	360.425		875.044	357.614		875.044	280.287		875.044	265.042		875.044	222.84
	875.006	323.953		875.006	396.164		875.006	391.901		875.006	360.841		875.006	357.973		875.006	280.29		875.006	265.062		875.006	223.262
	874.968	324.364		874.968	396.62		874.968	392.701		874.968	361.023		874.968	358.162		874.968	280.342		874.968	265.105		874.968	223.506
	874.931	324.533		874.931	396.624		874.931	392.864		874.931	361.855		874.931	358.85		874.931	280.724		874.931	265.557		874.931	223.776
	874.893	324.814		874.893	396.902		874.893	393.29		874.893	362.606		874.893	359.007		874.893	281.133		874.893	265.574		874.893	223.943
	874.855	325.396		874.855	397.29		874.855	393.789		874.855	363.002		874.855	359.209		874.855	281.142		874.855	265.705		874.855	224.361
	874.818	325.694		874.818	397.604		874.818	394.416		874.818	363.142		874.818	359.953		874.818	281.277		874.818	265.877		874.818	224.287
	874.78	325.929		874.78	397.799		874.78	394.9		874.78	363.507		874.78	359.892		874.78	281.286		874.78	265.83		874.78	224.264
	874.742	326.262		874.742	398.143		874.742	395.106		874.742	364.174		874.742	360.494		874.742	281.556		874.742	266.016		874.742	224.273
	874.705	326.769		874.705	398.653		874.705	395.413		874.705	364.088		874.705	360.764		874.705	281.941		874.705	266.326		874.705	224.972
	874.667	326.904		874.667	399.127		874.667	395.907		874.667	364.48		874.667	360.835		874.667	282.298		874.667	266.814		874.667	225.176
	874.629	327.22		874.629	400.375		874.629	396.159		874.629	364.831		874.629	361.226		874.629	282.851		874.629	266.897		874.629	225.764
	874.592	327.789		874.592	400.814		874.592	397.181		874.592	365.012		874.592	361.714		874.592	283.064		874.592	267.098		874.592	226.04
	874.554	328.182		874.554	401.074		874.554	397.504		874.554	365.144		874.554	362.071		874.554	283.422		874.554	266.971		874.554	226.293
	874.516	328.925		874.516	401.283		874.516	398.361		874.516	365.357		874.516	362.264		874.516	283.739		874.516	267.169		874.516	226.6
	874.479	329.41		874.479	401.1		874.479	399.121		874.479	365.855		874.479	362.868		874.479	284.322		874.479	267.748		874.479	226.405
	874.441	329.574		874.441	401.675		874.441	399.49		874.441	366.301		874.441	363.022		874.441	284.43		874.441	267.801		874.441	226.629
	874.403	329.999		874.403	402.202		874.403	399.738		874.403	366.681		874.403	363.503		874.403	284.564		874.403	268.133		874.403	226.826
	874.365	330.262		874.365	402.879		874.365	400.317		874.365	367.048		874.365	363.991		874.365	284.872		874.365	268.494		874.365	227.181
	874.328	330.851		874.328	403.049		874.328	400.698		874.328	367.416		874.328	364.433		874.328	284.762		874.328	268.766		874.328	227.13
	874.29	331.343		874.29	403.018		874.29	400.805		874.29	367.591		874.29	364.769		874.29	284.996		874.29	268.912		874.29	227.456
	874.252	331.809		874.252	403.804		874.252	401.33		874.252	367.591		874.252	365.398		874.252	286.095		874.252	269.154		874.252	227.521
	874.215	332.258		874.215	404.176		874.215	402.139		874.215	368.168		874.215	365.727		874.215	286.585		874.215	269.109		874.215	227.739
	874.177	332.749		874.177	404.33		874.177	402.534		874.177	368.661		874.177	366.08		874.177	286.89		874.177	269.137		874.177	228.081
	874.139	333.593		874.139	405.276		874.139	402.589		874.139	368.81		874.139	366.727		874.139	286.992		874.139	269.184		874.139	228.335
	874.102	334.369		874.102	405.884		874.102	403.228		874.102	369.133		874.102	367.011		874.102	287.456		874.102	269.506		874.102	228.514
	874.064	334.888		874.064	406.309		874.064	403.659		874.064	369.826		874.064	367.147		874.064	287.368		874.064	269.724		874.064	228.26
	874.026	335.315		874.026	406.689		874.026	403.616		874.026	370.225		874.026	367.104		874.026	287.589		874.026	270.069		874.026	228.489
	873.988	335.931		873.988	407.561		873.988	403.636		873.988	370.87		873.988	367.527		873.988	287.832		873.988	270.442		873.988	228.472
	873.951	336.527		873.951	408.439		873.951	404.344		873.951	371.132		873.951	368.109		873.951	288.404		873.951	270.929		873.951	228.879
	873.913	337.158		873.913	408.968		873.913	404.714		873.913	371.554		873.913	368.55		873.913	288.691		873.913	271.484		873.913	229.245
	873.875	337.446		873.875	409.83		873.875	405.357		873.875	372.068		873.875	368.908		873.875	289.004		873.875	271.764		873.875	229.59
	873.837	338.331		873.837	410.191		873.837	406.135		873.837	372.582		873.837	369.396		873.837	289.247		873.837	272.317		873.837	229.845
	873.8	338.853		873.8	410.458		873.8	406.178		873.8	372.924		873.8	369.696		873.8	289.573		873.8	272.623		873.8	230.012
	873.762	339.384		873.762	410.744		873.762	406.474		873.762	373.183		873.762	370.043		873.762	289.829		873.762	272.819		873.762	230.244
	873.724	339.892		873.724	411.373		873.724	406.784		873.724	373.772		873.724	370.267		873.724	290.502		873.724	273.333		873.724	230.433
	873.687	340.472		873.687	411.729		873.687	407.282		873.687	374.127		873.687	370.232		873.687	290.675		873.687	273.452		873.687	230.235
	873.649	341.106		873.649	412.211		873.649	407.983		873.649	374.718		873.649	370.586		873.649	290.89		873.649	273.45		873.649	230.864
	873.611	341.715		873.611	412.695		873.611	408.671		873.611	375.11		873.611	370.623		873.611	291.07		873.611	273.88		873.611	231.069
	873.573	342.026		873.573	412.917		873.573	409.28		873.573	375.71		873.573	370.997		873.573	291.128		873.573	274.257		873.573	231.247
	873.536	342.355		873.536	413.569		873.536	409.902		873.536	376.161		873.536	371.3		873.536	291.115		873.536	274.902		873.536	231.55
	873.498	342.915		873.498	413.812		873.498	410.7		873.498	376.615		873.498	371.173		873.498	291.651		873.498	275.029		873.498	231.298
	873.46	343.475		873.46	413.877		873.46	411.35		873.46	377.297		873.46	371.477		873.46	291.689		873.46	275.187		873.46	231.437
	873.422	343.848		873.422	414.076		873.422	411.629		873.422	378.049		873.422	371.709		873.422	291.738		873.422	275.626		873.422	231.578
	873.385	344.568		873.385	414.886		873.385	412.342		873.385	378.361		873.385	372.061		873.385	291.907		873.385	276.09		873.385	231.716
	873.347	344.883		873.347	415.322		873.347	412.988		873.347	378.728		873.347	372.594		873.347	291.921		873.347	276.123		873.347	231.68
	873.309	345.364		873.309	415.787		873.309	413.768		873.309	379.08		873.309	373.124		873.309	292.24		873.309	276.444		873.309	232.285
	873.271	345.632		873.271	416.323		873.271	414.391		873.271	379.472		873.271	373.723		873.271	292.926		873.271	276.627		873.271	232.597
	873.234	345.871		873.234	416.53		873.234	414.841		873.234	380.051		873.234	373.996		873.234	293.335		873.234	277.066		873.234	233.056
	873.196	346.294		873.196	416.836		873.196	415.53		873.196	380.657		873.196	374.774		873.196	293.412		873.196	276.959		873.196	233.091
	873.158	346.663		873.158	416.974		873.158	415.929		873.158	381.293		873.158	375.12		873.158	293.886		873.158	276.904		873.158	233.79
	873.12	346.949		873.12	417.527		873.12	416.291		873.12	381.996		873.12	375.337		873.12	294.126		873.12	277.278		873.12	233.999
	873.083	347.43		873.083	418.283		873.083	416.783		873.083	382.281		873.083	375.613		873.083	294.403		873.083	277.907		873.083	234.01
	873.045	347.701		873.045	418.65		873.045	417.681		873.045	382.819		873.045	375.916		873.045	294.343		873.045	277.895		873.045	234.469
	873.007	347.949		873.007	419.197		873.007	417.991		873.007	383.046		873.007	376.001		873.007	294.435		873.007	278.184		873.007	234.611
	872.969	348.388		872.969	419.62		872.969	418.208		872.969	383.929		872.969	376.041		872.969	294.647		872.969	278.23		872.969	235.221
	872.931	349.051		872.931	420.513		872.931	418.195		872.931	383.954		872.931	376.407		872.931	294.895		872.931	278.71		872.931	235.208
	872.894	349.758		872.894	420.952		872.894	418.541		872.894	384.601		872.894	377.097		872.894	295.537		872.894	279.143		872.894	235.529
	872.856	349.837		872.856	421.45		872.856	419.005		872.856	384.952		872.856	377.14		872.856	295.554		872.856	279.175		872.856	235.844
	872.818	350.322		872.818	421.89		872.818	419.002		872.818	385.449		872.818	377.291		872.818	295.833		872.818	279.153		872.818	236.169
	872.78	350.62		872.78	422.275		872.78	419.361		872.78	385.634		872.78	377.903		872.78	295.47		872.78	279.205		872.78	236.466
	872.743	351.261		872.743	422.744		872.743	419.86		872.743	386.143		872.743	378.258		872.743	295.841		872.743	279.247		872.743	236.453
	872.705	351.665		872.705	423.214		872.705	420.128		872.705	386.698		872.705	378.49		872.705	296.133		872.705	279.351		872.705	236.922
	872.667	352.095		872.667	423.788		872.667	420.331		872.667	386.953		872.667	378.61		872.667	296.141		872.667	279.576		872.667	236.673
	872.629	352.641		872.629	423.958		872.629	420.683		872.629	387.962		872.629	379.196		872.629	296.394		872.629	279.719		872.629	237.363
	872.591	352.882		872.591	424.26		872.591	421.427		872.591	388.511		872.591	379.588		872.591	296.678		872.591	279.335		872.591	237.524
	872.554	353.522		872.554	424.814		872.554	421.768		872.554	389.292		872.554	379.762		872.554	297.054		872.554	279.833		872.554	237.73
	872.516	354.374		872.516	425.302		872.516	421.897		872.516	389.996		872.516	379.969		872.516	297.172		872.516	280.204		872.516	238.1
	872.478	354.583		872.478	425.635		872.478	422.3		872.478	390.253		872.478	380.847		872.478	297.315		872.478	280.321		872.478	238.244
	872.44	355.415		872.44	426.231		872.44	423.015		872.44	390.872		872.44	381.3		872.44	297.416		872.44	280.087		872.44	238.293
	872.402	355.688		872.402	426.222		872.402	423.411		872.402	391.333		872.402	381.878		872.402	297.474		872.402	280.31		872.402	238.941
	872.365	356.109		872.365	426.588		872.365	423.918		872.365	391.594		872.365	382.406		872.365	297.739		872.365	280.657		872.365	239.661
	872.327	356.356		872.327	427.229		872.327	424.408		872.327	392.194		872.327	382.76		872.327	298.071		872.327	280.983		872.327	239.829
	872.289	357.052		872.289	427.507		872.289	424.791		872.289	392.546		872.289	382.948		872.289	298.307		872.289	281.083		872.289	240.396
	872.251	357.393		872.251	427.607		872.251	425.299		872.251	392.95		872.251	382.804		872.251	298.916		872.251	280.982		872.251	240.799
	872.213	357.55		872.213	428.038		872.213	426		872.213	393.243		872.213	383.263		872.213	298.904		872.213	280.91		872.213	241.17
	872.176	357.947		872.176	428.646		872.176	426.376		872.176	394.193		872.176	383.804		872.176	299.067		872.176	280.817		872.176	241.531
	872.138	358.611		872.138	429.186		872.138	426.631		872.138	394.975		872.138	384.426		872.138	298.987		872.138	281.154		872.138	241.798
	872.1	358.633		872.1	429.486		872.1	427.272		872.1	395.646		872.1	384.996		872.1	299.338		872.1	281.573		872.1	241.955
	872.062	358.85		872.062	429.96		872.062	427.768		872.062	395.958		872.062	385.429		872.062	299.387		872.062	281.843		872.062	242.002
	872.024	359.241		872.024	430.52		872.024	428.1		872.024	396.096		872.024	386.286		872.024	299.395		872.024	282.137		872.024	242.004
	871.986	359.815		871.986	430.76		871.986	428.393		871.986	396.528		871.986	386.973		871.986	299.581		871.986	282.381		871.986	242.605
	871.949	359.935		871.949	431.825		871.949	429.062		871.949	396.812		871.949	387.216		871.949	299.418		871.949	282.474		871.949	242.458
	871.911	360.542		871.911	431.569		871.911	428.872		871.911	397.479		871.911	387.785		871.911	299.914		871.911	282.749		871.911	243.179
	871.873	360.917		871.873	431.991		871.873	429.328		871.873	398.013		871.873	388.059		871.873	300.331		871.873	283.377		871.873	243.65
	871.835	361.478		871.835	432.396		871.835	429.971		871.835	398.704		871.835	388.533		871.835	300.781		871.835	283.635		871.835	243.644
	871.797	361.406		871.797	433.26		871.797	430.43		871.797	399.413		871.797	389.364		871.797	301.161		871.797	283.681		871.797	243.795
	871.76	362.02		871.76	433.729		871.76	430.801		871.76	399.558		871.76	389.658		871.76	301.543		871.76	284.076		871.76	243.746
	871.722	362.289		871.722	433.885		871.722	431.223		871.722	400.838		871.722	390.323		871.722	302.022		871.722	283.988		871.722	244.105
	871.684	362.775		871.684	434.354		871.684	431.425		871.684	400.782		871.684	390.778		871.684	302.051		871.684	284.341		871.684	243.948
	871.646	363.313		871.646	434.863		871.646	431.634		871.646	401.644		871.646	391.482		871.646	302.358		871.646	284.588		871.646	244.26
	871.608	363.645		871.608	435.446		871.608	431.846		871.608	401.97		871.608	391.866		871.608	302.54		871.608	284.784		871.608	244.496
	871.57	364.114		871.57	436.009		871.57	432.207		871.57	402.371		871.57	391.812		871.57	302.896		871.57	284.976		871.57	244.54
	871.533	364.292		871.533	436.409		871.533	432.94		871.533	402.972		871.533	392.232		871.533	302.882		871.533	285.104		871.533	244.884
	871.495	364.271		871.495	436.486		871.495	433.243		871.495	403.304		871.495	392.556		871.495	302.937		871.495	285.476		871.495	245.054
	871.457	364.097		871.457	436.984		871.457	433.245		871.457	403.662		871.457	393.17		871.457	303.001		871.457	285.562		871.457	245.419
	871.419	364.327		871.419	437.642		871.419	433.644		871.419	403.787		871.419	393.686		871.419	303.364		871.419	285.767		871.419	245.633
	871.381	364.425		871.381	438.08		871.381	434.017		871.381	404.01		871.381	393.876		871.381	303.728		871.381	286.404		871.381	245.783
	871.343	365.084		871.343	438.373		871.343	434.506		871.343	404.623		871.343	394.14		871.343	303.793		871.343	286.737		871.343	246.093
	871.305	365.516		871.305	438.709		871.305	435.341		871.305	405.021		871.305	394.337		871.305	304.009		871.305	286.943		871.305	246.095
	871.268	365.89		871.268	439.17		871.268	435.834		871.268	405.387		871.268	394.462		871.268	304.661		871.268	287.248		871.268	245.985
	871.23	365.843		871.23	439.751		871.23	435.664		871.23	405.467		871.23	395.282		871.23	304.945		871.23	287.657		871.23	246.418
	871.192	366.053		871.192	440.529		871.192	435.9		871.192	406.096		871.192	395.958		871.192	304.776		871.192	287.924		871.192	246.953
	871.154	366.587		871.154	440.935		871.154	436.682		871.154	406.786		871.154	396.348		871.154	305.101		871.154	288.136		871.154	247.24
	871.116	366.814		871.116	440.94		871.116	437.246		871.116	407.515		871.116	396.862		871.116	305.052		871.116	288.327		871.116	247.507
	871.078	367.118		871.078	441		871.078	437.679		871.078	407.92		871.078	397.456		871.078	305.513		871.078	288.671		871.078	247.725
	871.04	367.567		871.04	441.464		871.04	437.496		871.04	408.165		871.04	398.284		871.04	305.994		871.04	288.918		871.04	247.996
	871.003	368.062		871.003	441.682		871.003	437.665		871.003	408.554		871.003	398.57		871.003	305.846		871.003	289.107		871.003	248.243
	870.965	368.112		870.965	441.752		870.965	437.8		870.965	409.041		870.965	398.848		870.965	306.076		870.965	289.14		870.965	248.742
	870.927	368.422		870.927	442.279		870.927	438.127		870.927	409.135		870.927	399.077		870.927	306.544		870.927	289.302		870.927	249.119
	870.889	368.627		870.889	442.796		870.889	438.685		870.889	410.316		870.889	399.43		870.889	306.877		870.889	289.799		870.889	249.294
	870.851	369.025		870.851	443.425		870.851	439.365		870.851	410.744		870.851	399.891		870.851	307.305		870.851	290.097		870.851	249.371
	870.813	369.559		870.813	444.319		870.813	439.957		870.813	411.558		870.813	399.88		870.813	307.456		870.813	290.259		870.813	249.99
	870.775	369.824		870.775	444.689		870.775	440.63		870.775	412.14		870.775	399.915		870.775	307.877		870.775	290.89		870.775	250.212
	870.737	369.959		870.737	445.51		870.737	441.09		870.737	412.53		870.737	399.961		870.737	308.514		870.737	290.971		870.737	250.511
	870.7	370.251		870.7	445.877		870.7	441.354		870.7	412.841		870.7	400.477		870.7	308.938		870.7	291.375		870.7	250.7
	870.662	371.385		870.662	445.929		870.662	441.961		870.662	413.136		870.662	400.981		870.662	309.215		870.662	291.737		870.662	250.882
	870.624	371.346		870.624	446.067		870.624	442.612		870.624	413.868		870.624	401.203		870.624	309.147		870.624	291.949		870.624	251.211
	870.586	371.442		870.586	446.746		870.586	443.14		870.586	413.901		870.586	401.649		870.586	309.483		870.586	292.13		870.586	251.741
	870.548	371.893		870.548	447.04		870.548	443.5		870.548	414.753		870.548	402.123		870.548	310.045		870.548	292.546		870.548	252.052
	870.51	372.454		870.51	447.49		870.51	443.686		870.51	415.1		870.51	402.437		870.51	310.37		870.51	292.283		870.51	252.733
	870.472	373.204		870.472	448.145		870.472	444.329		870.472	415.918		870.472	403.123		870.472	310.729		870.472	292.756		870.472	252.863
	870.434	373.661		870.434	448.284		870.434	444.523		870.434	416.477		870.434	403.609		870.434	310.919		870.434	292.782		870.434	253.387
	870.396	374.094		870.396	448.843		870.396	445.007		870.396	416.939		870.396	404.046		870.396	311.533		870.396	293.314		870.396	253.658
	870.358	374.038		870.358	449.207		870.358	445.879		870.358	417.275		870.358	404.384		870.358	311.851		870.358	293.7		870.358	253.713
	870.321	374.238		870.321	449.458		870.321	446.619		870.321	417.969		870.321	405.028		870.321	312.325		870.321	293.482		870.321	253.605
	870.283	374.696		870.283	449.881		870.283	447.384		870.283	418.593		870.283	405.699		870.283	312.594		870.283	293.948		870.283	253.562
	870.245	374.983		870.245	450.087		870.245	447.864		870.245	418.909		870.245	405.652		870.245	312.919		870.245	294.07		870.245	253.814
	870.207	375.303		870.207	450.742		870.207	448.276		870.207	419.488		870.207	405.959		870.207	313.206		870.207	294.262		870.207	253.864
	870.169	375.708		870.169	451.101		870.169	448.659		870.169	419.701		870.169	405.993		870.169	313.723		870.169	294.945		870.169	254.196
	870.131	376.285		870.131	451.26		870.131	448.631		870.131	420.24		870.131	406.29		870.131	314.251		870.131	294.658		870.131	254.614
	870.093	376.167		870.093	451.52		870.093	448.613		870.093	420.102		870.093	406.52		870.093	314.746		870.093	294.693		870.093	254.807
	870.055	376.703		870.055	452.496		870.055	448.594		870.055	420.511		870.055	406.985		870.055	314.917		870.055	295.081		870.055	254.676
	870.017	377.214		870.017	452.527		870.017	448.987		870.017	421.148		870.017	408.106		870.017	315.173		870.017	295.091		870.017	255.071
	869.979	377.655		869.979	453.016		869.979	449.511		869.979	421.814		869.979	408.341		869.979	315.508		869.979	295.713		869.979	255.599
	869.941	378.166		869.941	453.455		869.941	450.376		869.941	422.203		869.941	409.226		869.941	315.538		869.941	295.897		869.941	255.554
	869.904	378.389		869.904	453.953		869.904	450.473		869.904	422.542		869.904	409.677		869.904	315.945		869.904	296.079		869.904	256.129
	869.866	378.537		869.866	454.444		869.866	450.638		869.866	422.899		869.866	410.388		869.866	316.338		869.866	296.529		869.866	255.832
	869.828	378.958		869.828	455.005		869.828	451.083		869.828	423.791		869.828	411.003		869.828	316.447		869.828	296.673		869.828	256.029
	869.79	379.437		869.79	455.777		869.79	451.484		869.79	424.354		869.79	411.794		869.79	316.853		869.79	296.822		869.79	256.943
	869.752	379.395		869.752	456.132		869.752	451.708		869.752	424.949		869.752	412.089		869.752	317.408		869.752	297.237		869.752	257.304
	869.714	379.731		869.714	456.086		869.714	452.184		869.714	425.96		869.714	412.51		869.714	317.694		869.714	297.487		869.714	257.132
	869.676	379.735		869.676	456.594		869.676	452.797		869.676	426.498		869.676	412.825		869.676	317.957		869.676	297.45		869.676	257.521
	869.638	380.016		869.638	457.008		869.638	453.234		869.638	426.953		869.638	413.546		869.638	318.191		869.638	297.513		869.638	257.935
	869.6	380.642		869.6	457.554		869.6	453.403		869.6	427.492		869.6	414.014		869.6	318.305		869.6	297.9		869.6	258.176
	869.562	380.925		869.562	458.171		869.562	454.073		869.562	427.635		869.562	414.225		869.562	318.551		869.562	298.018		869.562	258.455
	869.524	381.197		869.524	458.952		869.524	454.269		869.524	428.477		869.524	414.322		869.524	318.613		869.524	298.593		869.524	258.463
	869.486	381.229		869.486	459.156		869.486	454.454		869.486	428.956		869.486	414.895		869.486	318.683		869.486	298.974		869.486	258.598
	869.448	382.163		869.448	459.579		869.448	454.784		869.448	429.768		869.448	415.545		869.448	319.09		869.448	299.292		869.448	258.32
	869.41	382.688		869.41	460.016		869.41	455.279		869.41	430.472		869.41	416.268		869.41	319.799		869.41	299.789		869.41	258.714
	869.372	383.193		869.372	460.513		869.372	456.109		869.372	431.098		869.372	416.75		869.372	320.125		869.372	300.139		869.372	258.757
	869.334	383.169		869.334	460.634		869.334	456.958		869.334	431.748		869.334	417.03		869.334	320.694		869.334	300.319		869.334	259.169
	869.297	383.1		869.297	460.932		869.297	457.328		869.297	432.183		869.297	417.634		869.297	321.038		869.297	300.458		869.297	259.445
	869.259	383.793		869.259	461.045		869.259	457.722		869.259	432.816		869.259	418.185		869.259	321.549		869.259	301.048		869.259	259.791
	869.221	384.768		869.221	461.606		869.221	458.481		869.221	432.952		869.221	418.504		869.221	321.567		869.221	301.186		869.221	260.11
	869.183	385.041		869.183	462.092		869.183	459.396		869.183	433.314		869.183	418.509		869.183	321.505		869.183	301.437		869.183	260.613
	869.145	385.372		869.145	462.671		869.145	459.408		869.145	433.561		869.145	419.083		869.145	322.363		869.145	301.492		869.145	260.473
	869.107	385.745		869.107	462.958		869.107	459.814		869.107	434.064		869.107	419.436		869.107	322.644		869.107	301.815		869.107	260.666
	869.069	386.519		869.069	463.645		869.069	460.299		869.069	434.586		869.069	419.331		869.069	322.988		869.069	302.17		869.069	260.909
	869.031	386.501		869.031	464.368		869.031	460.884		869.031	435.348		869.031	419.567		869.031	323.213		869.031	302.374		869.031	261.365
	868.993	386.839		868.993	464.847		868.993	461.158		868.993	435.589		868.993	420.027		868.993	323.594		868.993	302.705		868.993	261.638
	868.955	387.179		868.955	465.277		868.955	461.676		868.955	435.675		868.955	420.61		868.955	323.468		868.955	303.097		868.955	262.061
	868.917	387.77		868.917	465.769		868.917	462.014		868.917	436.321		868.917	420.982		868.917	323.856		868.917	303.022		868.917	262.133
	868.879	388.227		868.879	465.992		868.879	462.314		868.879	437.105		868.879	421.737		868.879	324.301		868.879	303.475		868.879	262.704
	868.841	388.688		868.841	466.613		868.841	462.423		868.841	437.744		868.841	421.975		868.841	324.599		868.841	304.471		868.841	262.723
	868.803	389.289		868.803	466.935		868.803	462.906		868.803	437.954		868.803	422.2		868.803	324.805		868.803	305.2		868.803	262.971
	868.765	389.101		868.765	467.358		868.765	463.455		868.765	438.299		868.765	422.446		868.765	325.251		868.765	305.531		868.765	263.494
	868.727	389.16		868.727	468.524		868.727	463.802		868.727	438.715		868.727	423.279		868.727	325.762		868.727	306.001		868.727	263.564
	868.689	389.56		868.689	468.726		868.689	463.802		868.689	439.181		868.689	423.725		868.689	326.054		868.689	306.174		868.689	264.031
	868.651	390.116		868.651	469.114		868.651	464.384		868.651	439.707		868.651	424.319		868.651	326.562		868.651	306.455		868.651	264.518
	868.613	390.745		868.613	470.015		868.613	464.835		868.613	439.954		868.613	424.48		868.613	326.996		868.613	306.428		868.613	264.998
	868.575	390.901		868.575	470.283		868.575	465.602		868.575	440.538		868.575	424.876		868.575	327.326		868.575	306.797		868.575	265.488
	868.537	390.784		868.537	470.371		868.537	465.934		868.537	440.869		868.537	425.567		868.537	327.701		868.537	306.784		868.537	265.765
	868.499	391.425		868.499	471.371		868.499	466.272		868.499	440.919		868.499	425.786		868.499	328.235		868.499	307.013		868.499	266.208
	868.461	391.655		868.461	471.878		868.461	466.684		868.461	441.212		868.461	426.157		868.461	328.689		868.461	307.902		868.461	266.379
	868.423	391.633		868.423	471.961		868.423	467.311		868.423	442.143		868.423	426.357		868.423	328.719		868.423	307.741		868.423	266.442
	868.385	392.055		868.385	472.094		868.385	467.589		868.385	442.863		868.385	426.71		868.385	328.794		868.385	308.082		868.385	267.062
	868.347	393.11		868.347	472.831		868.347	468.14		868.347	443.594		868.347	426.675		868.347	329.577		868.347	308.438		868.347	267.166
	868.309	393.828		868.309	473.345		868.309	468.915		868.309	444.321		868.309	427.089		868.309	329.943		868.309	308.922		868.309	267.211
	868.271	393.923		868.271	473.628		868.271	469.463		868.271	444.729		868.271	426.945		868.271	330.178		868.271	309.043		868.271	267.196
	868.233	394.216		868.233	474.11		868.233	469.589		868.233	445.441		868.233	427.484		868.233	330.729		868.233	309.711		868.233	267.055
	868.195	394.304		868.195	474.573		868.195	470.095		868.195	446.139		868.195	428.136		868.195	330.977		868.195	310.152		868.195	267.53
	868.157	394.738		868.157	474.857		868.157	470.434		868.157	446.375		868.157	428.328		868.157	331.72		868.157	310.102		868.157	267.492
	868.119	395.392		868.119	475.493		868.119	471.091		868.119	446.556		868.119	428.33		868.119	331.981		868.119	310.474		868.119	268.011
	868.081	396.142		868.081	475.656		868.081	471.411		868.081	447.07		868.081	428.551		868.081	332.604		868.081	311.223		868.081	268.254
	868.043	396.587		868.043	476.39		868.043	472.15		868.043	447.351		868.043	428.604		868.043	333.138		868.043	311.376		868.043	268.219
	868.005	397.259		868.005	476.8		868.005	472.583		868.005	447.409		868.005	428.659		868.005	333.225		868.005	311.413		868.005	268.154
	867.967	397.494		867.967	477.131		867.967	472.991		867.967	447.64		867.967	428.997		867.967	333.264		867.967	311.691		867.967	268.584
	867.929	397.661		867.929	477.35		867.929	473.549		867.929	448.332		867.929	429.232		867.929	333.878		867.929	311.769		867.929	268.989
	867.891	398.272		867.891	477.848		867.891	474.239		867.891	448.625		867.891	429.78		867.891	334.173		867.891	311.704		867.891	269.175
	867.853	399.01		867.853	478.027		867.853	474.501		867.853	449.308		867.853	430.298		867.853	334.298		867.853	312.051		867.853	269.347
	867.815	399.45		867.815	478.48		867.815	475.127		867.815	450.084		867.815	430.621		867.815	334.68		867.815	312.446		867.815	269.491
	867.777	399.955		867.777	478.56		867.777	475.356		867.777	450.439		867.777	430.836		867.777	335.583		867.777	312.88		867.777	269.318
	867.739	400.096		867.739	478.92		867.739	475.989		867.739	451.016		867.739	431.289		867.739	336.248		867.739	313.185		867.739	269.376
	867.701	400.51		867.701	479.076		867.701	476.645		867.701	451.316		867.701	431.791		867.701	336.072		867.701	313.339		867.701	269.746
	867.663	400.728		867.663	479.212		867.663	477.043		867.663	452.312		867.663	432.388		867.663	336.683		867.663	313.986		867.663	269.93
	867.625	401.185		867.625	479.487		867.625	477.537		867.625	452.776		867.625	432.736		867.625	336.947		867.625	314.005		867.625	270.054
	867.587	401.802		867.587	479.654		867.587	477.991		867.587	453.573		867.587	433.192		867.587	337.422		867.587	314.235		867.587	270.192
	867.549	401.897		867.549	479.889		867.549	478.847		867.549	454.394		867.549	433.757		867.549	338.189		867.549	314.304		867.549	270.506
	867.511	402.046		867.511	480.233		867.511	479.184		867.511	454.956		867.511	434.304		867.511	338.285		867.511	314.695		867.511	270.927
	867.473	402.417		867.473	480.822		867.473	479.638		867.473	454.894		867.473	435.103		867.473	338.203		867.473	315.161		867.473	270.931
	867.435	402.869		867.435	481.211		867.435	480.277		867.435	455.584		867.435	435.123		867.435	338.925		867.435	315.525		867.435	271.433
	867.397	403.337		867.397	481.667		867.397	480.767		867.397	456.335		867.397	435.688		867.397	339.186		867.397	315.639		867.397	271.587
	867.359	403.744		867.359	482.175		867.359	481.052		867.359	456.75		867.359	436.16		867.359	339.41		867.359	315.81		867.359	271.845
	867.32	404.032		867.32	483.1		867.32	482.044		867.32	456.884		867.32	436.308		867.32	339.308		867.32	316.202		867.32	272.257
	867.282	404.558		867.282	483.902		867.282	482.544		867.282	457.385		867.282	436.903		867.282	339.867		867.282	316.364		867.282	272.285
	867.244	405.287		867.244	484.591		867.244	482.839		867.244	457.606		867.244	436.934		867.244	339.963		867.244	317.019		867.244	272.355
	867.206	405.308		867.206	484.804		867.206	483.822		867.206	457.936		867.206	437.581		867.206	340.231		867.206	317.45		867.206	272.67
	867.168	405.551		867.168	485.275		867.168	484.112		867.168	458.019		867.168	438.056		867.168	341.01		867.168	317.888		867.168	273.201
	867.13	406.092		867.13	485.95		867.13	484.811		867.13	458.328		867.13	438.285		867.13	341.767		867.13	318.008		867.13	273.386
	867.092	406.733		867.092	486.277		867.092	484.625		867.092	458.908		867.092	438.918		867.092	342.251		867.092	318.719		867.092	273.374
	867.054	407.282		867.054	487.086		867.054	485.361		867.054	459.327		867.054	438.989		867.054	342.341		867.054	318.849		867.054	273.465
	867.016	407.933		867.016	487.619		867.016	485.876		867.016	459.583		867.016	439.457		867.016	342.434		867.016	318.9		867.016	273.634
	866.978	408.116		866.978	488.188		866.978	485.98		866.978	459.783		866.978	439.502		866.978	342.875		866.978	319.186		866.978	273.639
	866.94	408.452		866.94	488.613		866.94	486.581		866.94	460.341		866.94	439.806		866.94	343.421		866.94	319.606		866.94	273.981
	866.902	408.628		866.902	488.738		866.902	487.148		866.902	460.906		866.902	440.789		866.902	344.192		866.902	319.519		866.902	274.032
	866.864	408.877		866.864	489.819		866.864	487.146		866.864	460.95		866.864	441.401		866.864	344.476		866.864	319.652		866.864	274.654
	866.826	408.964		866.826	490.435		866.826	487.705		866.826	461.6		866.826	441.887		866.826	344.731		866.826	319.923		866.826	274.905
	866.788	409.207		866.788	491.198		866.788	488.346		866.788	461.701		866.788	442.593		866.788	345.165		866.788	319.852		866.788	275.194
	866.75	409.602		866.75	491.766		866.75	488.725		866.75	462.225		866.75	442.816		866.75	345.381		866.75	320.191		866.75	275.601
	866.711	409.847		866.711	491.907		866.711	489.1		866.711	462.844		866.711	443.594		866.711	345.845		866.711	320.584		866.711	275.501
	866.673	410.452		866.673	492.863		866.673	489.428		866.673	463.846		866.673	444.125		866.673	346.092		866.673	320.514		866.673	275.672
	866.635	411.063		866.635	492.987		866.635	490.352		866.635	464.391		866.635	444.4		866.635	346.754		866.635	320.947		866.635	275.736
	866.597	411.263		866.597	493.415		866.597	490.814		866.597	465.079		866.597	444.461		866.597	347.051		866.597	321.28		866.597	276.186
	866.559	411.681		866.559	494.198		866.559	490.751		866.559	465.247		866.559	444.838		866.559	347.687		866.559	321.404		866.559	276.183
	866.521	412.433		866.521	494.349		866.521	490.961		866.521	465.366		866.521	445.088		866.521	348.3		866.521	321.818		866.521	276.476
	866.483	413.051		866.483	494.741		866.483	491.401		866.483	466.144		866.483	445.501		866.483	348.75		866.483	322.348		866.483	276.572
	866.445	413.524		866.445	495.14		866.445	491.363		866.445	466.187		866.445	446.346		866.445	348.879		866.445	322.582		866.445	276.516
	866.407	414.022		866.407	495.075		866.407	491.48		866.407	466.598		866.407	446.917		866.407	349.261		866.407	322.874		866.407	276.706
	866.369	414.188		866.369	495.078		866.369	492.242		866.369	467.337		866.369	447.063		866.369	349.621		866.369	323.367		866.369	277.218
	866.331	415.038		866.331	495.772		866.331	492.671		866.331	467.523		866.331	447.212		866.331	349.81		866.331	323.974		866.331	277.926
	866.292	415.569		866.292	496.696		866.292	492.942		866.292	467.769		866.292	447.472		866.292	350.149		866.292	324.042		866.292	278.264
	866.254	416.189		866.254	496.979		866.254	493.329		866.254	468.527		866.254	447.734		866.254	350.656		866.254	324.212		866.254	278.409
	866.216	416.897		866.216	497.29		866.216	493.795		866.216	468.932		866.216	448.298		866.216	351.011		866.216	324.891		866.216	278.845
	866.178	417.286		866.178	497.953		866.178	494.722		866.178	469.328		866.178	448.202		866.178	351.164		866.178	324.907		866.178	279.256
	866.14	417.915		866.14	498.863		866.14	495.119		866.14	469.806		866.14	448.913		866.14	351.354		866.14	325.257		866.14	279.703
	866.102	418.338		866.102	499.501		866.102	495.71		866.102	470.269		866.102	449.522		866.102	351.789		866.102	325.748		866.102	280.19
	866.064	418.482		866.064	499.963		866.064	496.1		866.064	470.72		866.064	449.863		866.064	352.017		866.064	326.121		866.064	280.667
	866.026	418.828		866.026	500.576		866.026	496.413		866.026	471.096		866.026	449.996		866.026	352.296		866.026	326.539		866.026	280.74
	865.988	419.68		865.988	500.988		865.988	496.852		865.988	471.384		865.988	450.697		865.988	352.505		865.988	326.541		865.988	281.105
	865.95	420.112		865.95	501.524		865.95	497.216		865.95	471.939		865.95	450.915		865.95	352.709		865.95	326.954		865.95	281.27
	865.911	420.128		865.911	502.166		865.911	497.66		865.911	472.394		865.911	451.259		865.911	352.724		865.911	326.969		865.911	281.441
	865.873	420.519		865.873	502.988		865.873	498.677		865.873	473.392		865.873	451.442		865.873	353.308		865.873	327.12		865.873	281.659
	865.835	420.898		865.835	503.406		865.835	499.284		865.835	473.984		865.835	452.152		865.835	353.907		865.835	327.474		865.835	281.794
	865.797	421.364		865.797	503.463		865.797	499.655		865.797	474.165		865.797	452.363		865.797	354.287		865.797	327.384		865.797	282.067
	865.759	421.843		865.759	503.908		865.759	500		865.759	474.811		865.759	452.719		865.759	354.976		865.759	327.57		865.759	282.261
	865.721	422.126		865.721	504.782		865.721	500.668		865.721	475.159		865.721	453.399		865.721	355.888		865.721	327.45		865.721	282.227
	865.683	422.361		865.683	505.442		865.683	501.137		865.683	475.474		865.683	454.042		865.683	356.458		865.683	327.931		865.683	282.56
	865.645	422.87		865.645	506.528		865.645	501.589		865.645	476.721		865.645	454.83		865.645	356.951		865.645	328.204		865.645	282.513
	865.606	423.052		865.606	507.575		865.606	502.427		865.606	477.132		865.606	455.034		865.606	357.508		865.606	328.645		865.606	283.418
	865.568	423.149		865.568	508.179		865.568	502.73		865.568	477.44		865.568	455.476		865.568	358.182		865.568	328.79		865.568	283.558
	865.53	423.417		865.53	509.157		865.53	502.906		865.53	477.958		865.53	455.709		865.53	358.202		865.53	328.826		865.53	283.911
	865.492	423.858		865.492	509.126		865.492	503.655		865.492	478.518		865.492	455.81		865.492	359.143		865.492	329.134		865.492	284.177
	865.454	424.431		865.454	509.635		865.454	504.348		865.454	478.896		865.454	456.258		865.454	360.137		865.454	329.338		865.454	284.497
	865.416	424.593		865.416	510.237		865.416	505.076		865.416	479.167		865.416	456.341		865.416	360.789		865.416	329.717		865.416	284.349
	865.378	424.974		865.378	510.745		865.378	506.004		865.378	479.518		865.378	456.395		865.378	361.092		865.378	329.896		865.378	284.448
	865.339	425.513		865.339	511.468		865.339	506.783		865.339	479.665		865.339	456.885		865.339	361.617		865.339	330.039		865.339	284.963
	865.301	425.94		865.301	511.902		865.301	507.492		865.301	480.444		865.301	457.622		865.301	361.974		865.301	330.592		865.301	285.079
	865.263	426.37		865.263	512.125		865.263	507.728		865.263	480.94		865.263	458.009		865.263	362.824		865.263	331.049		865.263	285.329
	865.225	426.664		865.225	513.165		865.225	508.612		865.225	481.811		865.225	458.335		865.225	363.061		865.225	331.654		865.225	285.6
	865.187	427.13		865.187	513.608		865.187	509.405		865.187	481.974		865.187	458.522		865.187	363.78		865.187	331.767		865.187	285.865
	865.149	427.738		865.149	514.521		865.149	509.877		865.149	482.079		865.149	459.534		865.149	364.257		865.149	331.966		865.149	286.041
	865.111	427.914		865.111	515.366		865.111	510.114		865.111	482.685		865.111	459.977		865.111	364.773		865.111	332.375		865.111	286.19
	865.072	428.015		865.072	515.633		865.072	511.063		865.072	483.378		865.072	460.196		865.072	365.292		865.072	332.893		865.072	286.612
	865.034	428.376		865.034	515.868		865.034	511.517		865.034	484.066		865.034	460.589		865.034	365.64		865.034	333.539		865.034	286.463
	864.996	428.521		864.996	516.18		864.996	511.896		864.996	484.142		864.996	461.13		864.996	365.925		864.996	333.901		864.996	286.442
	864.958	429.008		864.958	516.696		864.958	512.334		864.958	484.656		864.958	461.519		864.958	366.592		864.958	334.335		864.958	286.458
	864.92	429.198		864.92	517.154		864.92	512.671		864.92	485.135		864.92	461.894		864.92	367		864.92	334.511		864.92	286.327
	864.882	429.538		864.882	517.909		864.882	513.078		864.882	485.764		864.882	462.444		864.882	367.219		864.882	335.008		864.882	286.546
	864.843	429.822		864.843	518.633		864.843	513.9		864.843	485.981		864.843	463.033		864.843	367.853		864.843	335.474		864.843	286.399
	864.805	430.285		864.805	519.044		864.805	514.397		864.805	486.709		864.805	463.755		864.805	368.482		864.805	336.098		864.805	286.744
	864.767	430.285		864.767	519.294		864.767	515.372		864.767	486.792		864.767	463.656		864.767	369.175		864.767	336.301		864.767	286.882
	864.729	430.384		864.729	519.84		864.729	516.216		864.729	487.021		864.729	464.398		864.729	369.564		864.729	336.751		864.729	287.27
	864.691	430.563		864.691	520.075		864.691	516.772		864.691	487.283		864.691	464.975		864.691	370.191		864.691	337.19		864.691	287.77
	864.653	430.934		864.653	520.179		864.653	517.195		864.653	487.456		864.653	465.514		864.653	370.584		864.653	337.93		864.653	288.247
	864.614	431.471		864.614	520.845		864.614	517.296		864.614	487.965		864.614	465.531		864.614	370.79		864.614	338.243		864.614	288.113
	864.576	431.687		864.576	521.011		864.576	517.564		864.576	488.593		864.576	466.306		864.576	371.278		864.576	338.527		864.576	288.112
	864.538	432.13		864.538	521.355		864.538	518.102		864.538	489.277		864.538	466.94		864.538	371.707		864.538	338.978		864.538	288.55
	864.5	432.489		864.5	521.973		864.5	518.504		864.5	489.992		864.5	467.619		864.5	372.356		864.5	339.192		864.5	288.813
	864.462	432.687		864.462	522.443		864.462	519.399		864.462	490.557		864.462	468.086		864.462	372.923		864.462	339.55		864.462	288.876
	864.423	433.164		864.423	523.087		864.423	520.31		864.423	490.89		864.423	468.537		864.423	373.51		864.423	339.815		864.423	289.364
	864.385	433.196		864.385	523.602		864.385	520.436		864.385	491.072		864.385	469.042		864.385	373.633		864.385	339.84		864.385	289.622
	864.347	433.362		864.347	524.291		864.347	521.415		864.347	491.811		864.347	469.547		864.347	374.172		864.347	339.838		864.347	290.013
	864.309	434.098		864.309	524.493		864.309	522.487		864.309	492.15		864.309	470.084		864.309	374.417		864.309	340.621		864.309	290.328
	864.271	434.477		864.271	525.285		864.271	522.984		864.271	492.462		864.271	470.823		864.271	375.063		864.271	341.099		864.271	290.778
	864.232	434.856		864.232	525.536		864.232	523.419		864.232	492.749		864.232	471.488		864.232	375.602		864.232	341.559		864.232	291.358
	864.194	435.477		864.194	526.264		864.194	523.736		864.194	493.568		864.194	471.838		864.194	375.907		864.194	342.193		864.194	291.462
	864.156	435.636		864.156	526.969		864.156	524.47		864.156	494.064		864.156	472.318		864.156	376.287		864.156	342.419		864.156	291.968
	864.118	436.269		864.118	527.546		864.118	524.977		864.118	494.282		864.118	472.798		864.118	376.816		864.118	342.667		864.118	292.461
	864.08	437.156		864.08	528.011		864.08	525.629		864.08	494.916		864.08	473.521		864.08	377.389		864.08	342.829		864.08	292.72
	864.041	437.482		864.041	528.669		864.041	526.003		864.041	495.261		864.041	473.897		864.041	377.859		864.041	343.064		864.041	292.879
	864.003	438.341		864.003	528.978		864.003	526.605		864.003	495.824		864.003	474.867		864.003	378.428		864.003	343.507		864.003	293.038
	863.965	438.689		863.965	529.802		863.965	526.791		863.965	496.866		863.965	474.924		863.965	378.86		863.965	343.767		863.965	292.945
	863.927	439.18		863.927	530.352		863.927	526.906		863.927	497.088		863.927	475.279		863.927	378.943		863.927	343.958		863.927	293.315
	863.889	439.487		863.889	530.432		863.889	527.484		863.889	497.711		863.889	475.85		863.889	379.637		863.889	344.57		863.889	293.232
	863.85	439.795		863.85	531.272		863.85	527.983		863.85	498.389		863.85	476.669		863.85	379.878		863.85	344.906		863.85	293.355
	863.812	440.319		863.812	531.358		863.812	528.58		863.812	498.859		863.812	476.908		863.812	380.356		863.812	345.292		863.812	293.728
	863.774	440.911		863.774	531.729		863.774	528.82		863.774	499.188		863.774	477.603		863.774	380.972		863.774	345.441		863.774	294.334
	863.736	441.217		863.736	532.431		863.736	529.455		863.736	499.675		863.736	478.152		863.736	381.295		863.736	346.124		863.736	294.371
	863.698	441.382		863.698	532.701		863.698	530.152		863.698	499.596		863.698	478.783		863.698	381.583		863.698	346.396		863.698	294.729
	863.659	441.796		863.659	533.13		863.659	530.628		863.659	500.397		863.659	479.52		863.659	382.114		863.659	346.674		863.659	294.651
	863.621	442.084		863.621	534.373		863.621	530.97		863.621	501.129		863.621	480.142		863.621	383.094		863.621	346.851		863.621	295.066
	863.583	442.587		863.583	534.814		863.583	531.32		863.583	501.858		863.583	480.644		863.583	383.492		863.583	347.073		863.583	295.405
	863.545	443.086		863.545	535.392		863.545	531.768		863.545	502.536		863.545	481.328		863.545	384.01		863.545	347.611		863.545	295.67
	863.506	443.978		863.506	536.033		863.506	532.511		863.506	502.714		863.506	481.777		863.506	384.096		863.506	348.07		863.506	296.123
	863.468	444.448		863.468	536.672		863.468	533.259		863.468	502.91		863.468	482.591		863.468	384.422		863.468	348.556		863.468	296.689
	863.43	445.12		863.43	537.456		863.43	533.998		863.43	503.186		863.43	482.882		863.43	384.879		863.43	349.43		863.43	296.625
	863.392	445.316		863.392	538.074		863.392	534.565		863.392	503.592		863.392	483.108		863.392	385.22		863.392	349.791		863.392	297.464
	863.353	446.125		863.353	539.289		863.353	535.072		863.353	504.045		863.353	483.928		863.353	385.712		863.353	350.337		863.353	297.708
	863.315	446.314		863.315	539.686		863.315	535.826		863.315	504.089		863.315	484.923		863.315	386.206		863.315	350.745		863.315	298.272
	863.277	446.622		863.277	539.746		863.277	536.628		863.277	504.71		863.277	485.839		863.277	386.752		863.277	351.151		863.277	298.676
	863.239	447.118		863.239	540.279		863.239	537.152		863.239	505.183		863.239	486.688		863.239	386.937		863.239	351.596		863.239	298.526
	863.2	447.667		863.2	539.932		863.2	537.838		863.2	505.901		863.2	487.286		863.2	386.925		863.2	351.979		863.2	298.687
	863.162	448.14		863.162	540.296		863.162	538.558		863.162	506.72		863.162	487.385		863.162	387.105		863.162	352.356		863.162	298.609
	863.124	448.475		863.124	540.906		863.124	539.9		863.124	507.001		863.124	488.175		863.124	387.419		863.124	352.982		863.124	298.755
	863.086	448.871		863.086	541.427		863.086	540.459		863.086	507.394		863.086	488.886		863.086	387.767		863.086	353.039		863.086	298.975
	863.047	449.381		863.047	542.754		863.047	541.225		863.047	507.839		863.047	489.66		863.047	388.28		863.047	352.629		863.047	299.568
	863.009	450.49		863.009	543.49		863.009	541.627		863.009	508.893		863.009	490.374		863.009	388.963		863.009	353.265		863.009	299.695
	862.971	451.237		862.971	543.775		862.971	542.401		862.971	509.358		862.971	491.102		862.971	389.501		862.971	353.773		862.971	299.944
	862.933	451.759		862.933	544.178		862.933	543.213		862.933	509.696		862.933	491.387		862.933	389.444		862.933	354.116		862.933	300.078
	862.894	452.249		862.894	544.945		862.894	543.979		862.894	510.769		862.894	491.826		862.894	390.057		862.894	354.073		862.894	300.158
	862.856	452.529		862.856	545.84		862.856	544.638		862.856	511.563		862.856	492.573		862.856	390.256		862.856	354.494		862.856	300.191
	862.818	453.024		862.818	546.626		862.818	545.186		862.818	512.576		862.818	493.086		862.818	390.251		862.818	354.652		862.818	300.277
	862.78	453.455		862.78	547.26		862.78	545.519		862.78	513.074		862.78	493.727		862.78	390.343		862.78	354.772		862.78	300.466
	862.741	454.369		862.741	548.054		862.741	546.322		862.741	513.494		862.741	494.342		862.741	390.365		862.741	355.187		862.741	300.559
	862.703	454.624		862.703	548.481		862.703	546.98		862.703	514.335		862.703	494.728		862.703	390.777		862.703	355.509		862.703	300.67
	862.665	455.211		862.665	548.902		862.665	547.514		862.665	514.863		862.665	495.07		862.665	391.21		862.665	355.734		862.665	300.975
	862.627	455.555		862.627	549.229		862.627	548.445		862.627	515.234		862.627	495.664		862.627	391.823		862.627	356.149		862.627	301.458
	862.588	456.028		862.588	550.321		862.588	549.108		862.588	515.948		862.588	496.714		862.588	392.339		862.588	356.492		862.588	301.655
	862.55	456.579		862.55	551.113		862.55	549.749		862.55	516.738		862.55	497.385		862.55	392.92		862.55	356.95		862.55	302.338
	862.512	456.777		862.512	551.493		862.512	550.479		862.512	517.385		862.512	497.495		862.512	392.923		862.512	357.107		862.512	302.251
	862.473	457.059		862.473	552.094		862.473	551.271		862.473	517.969		862.473	497.815		862.473	393.141		862.473	357.301		862.473	302.695
	862.435	457.693		862.435	552.335		862.435	551.536		862.435	518.241		862.435	498.021		862.435	393.455		862.435	357.619		862.435	302.808
	862.397	457.809		862.397	553.155		862.397	551.715		862.397	518.568		862.397	498.755		862.397	394.034		862.397	357.506		862.397	303.242
	862.359	457.998		862.359	553.911		862.359	552.738		862.359	518.982		862.359	499.289		862.359	394.448		862.359	357.483		862.359	303.313
	862.32	458.437		862.32	554.429		862.32	553.45		862.32	519.659		862.32	499.799		862.32	394.842		862.32	357.769		862.32	303.173
	862.282	458.925		862.282	554.908		862.282	554.038		862.282	520.449		862.282	500.575		862.282	395.234		862.282	357.97		862.282	303.779
	862.244	459.383		862.244	555.866		862.244	554.333		862.244	520.459		862.244	501.376		862.244	395.539		862.244	358.376		862.244	304.242
	862.205	459.794		862.205	556.624		862.205	554.796		862.205	521.354		862.205	501.316		862.205	396.236		862.205	359.027		862.205	304.121
	862.167	460.367		862.167	557.142		862.167	555.43		862.167	521.873		862.167	502.395		862.167	396.66		862.167	359.084		862.167	304.511
	862.129	460.995		862.129	557.757		862.129	555.728		862.129	522.561		862.129	503.56		862.129	397.419		862.129	359.378		862.129	304.874
	862.091	461.383		862.091	558.224		862.091	556.136		862.091	523.388		862.091	504.083		862.091	397.921		862.091	359.442		862.091	305.046
	862.052	462.171		862.052	558.675		862.052	556.676		862.052	523.955		862.052	504.928		862.052	397.845		862.052	359.322		862.052	305.332
	862.014	462.574		862.014	559.494		862.014	556.912		862.014	524.076		862.014	505.397		862.014	398.567		862.014	359.807		862.014	305.589
	861.976	462.811		861.976	560.762		861.976	557.615		861.976	524.337		861.976	506.322		861.976	399.202		861.976	360.263		861.976	306.11
	861.937	463.063		861.937	561.443		861.937	557.844		861.937	525.212		861.937	507.02		861.937	399.708		861.937	360.404		861.937	306.766
	861.899	463.28		861.899	562.244		861.899	558.692		861.899	525.572		861.899	507.624		861.899	400.309		861.899	360.86		861.899	306.91
	861.861	463.588		861.861	562.832		861.861	559.273		861.861	526.607		861.861	508.055		861.861	400.809		861.861	361.251		861.861	307.27
	861.822	463.943		861.822	562.972		861.822	559.844		861.822	527.317		861.822	508.385		861.822	400.885		861.822	361.468		861.822	307.637
	861.784	464.212		861.784	563.974		861.784	560.349		861.784	527.659		861.784	508.869		861.784	401.755		861.784	361.895		861.784	307.924
	861.746	464.798		861.746	564.431		861.746	560.696		861.746	528.123		861.746	509.181		861.746	401.959		861.746	362.643		861.746	308.504
	861.707	464.984		861.707	565.051		861.707	561.134		861.707	528.406		861.707	509.638		861.707	402.222		861.707	362.832		861.707	308.488
	861.669	465.039		861.669	565.771		861.669	561.568		861.669	528.683		861.669	510.289		861.669	402.388		861.669	363.558		861.669	308.754
	861.631	465.565		861.631	565.734		861.631	562.125		861.631	529.477		861.631	510.973		861.631	402.638		861.631	364.056		861.631	309.172
	861.592	466.228		861.592	566.597		861.592	562.229		861.592	530.03		861.592	511.565		861.592	403.1		861.592	364.432		861.592	309.249
	861.554	466.36		861.554	567.08		861.554	562.368		861.554	530.819		861.554	512.431		861.554	403.679		861.554	364.618		861.554	309.767
	861.516	466.611		861.516	567.897		861.516	562.979		861.516	530.915		861.516	513.211		861.516	403.919		861.516	365.316		861.516	309.838
	861.478	466.767		861.478	568.15		861.478	563.717		861.478	531.529		861.478	514.219		861.478	404.193		861.478	365.629		861.478	310.187
	861.439	466.967		861.439	568.416		861.439	564.203		861.439	531.781		861.439	514.385		861.439	404.607		861.439	365.687		861.439	310.517
	861.401	467.471		861.401	569.397		861.401	564.427		861.401	532.24		861.401	515.145		861.401	405.099		861.401	366.231		861.401	310.747
	861.363	468.208		861.363	569.849		861.363	565.293		861.363	532.444		861.363	515.751		861.363	405.915		861.363	366.659		861.363	311.148
	861.324	469.073		861.324	570.42		861.324	565.58		861.324	533.313		861.324	516.125		861.324	406.606		861.324	366.929		861.324	311.22
	861.286	469.492		861.286	571.138		861.286	565.747		861.286	534.031		861.286	516.735		861.286	406.537		861.286	367.154		861.286	311.72
	861.248	469.675		861.248	571.529		861.248	566.138		861.248	534.461		861.248	517.282		861.248	406.659		861.248	367.542		861.248	312.12
	861.209	470.123		861.209	571.95		861.209	566.716		861.209	535.56		861.209	518.273		861.209	406.878		861.209	367.856		861.209	312.502
	861.171	470.468		861.171	572.549		861.171	567.177		861.171	535.882		861.171	519.072		861.171	406.812		861.171	368.103		861.171	312.341
	861.132	470.846		861.132	572.857		861.132	567.345		861.132	536.671		861.132	519.803		861.132	406.689		861.132	368.842		861.132	312.735
	861.094	470.937		861.094	573.639		861.094	567.669		861.094	537.382		861.094	520.386		861.094	406.544		861.094	369.309		861.094	312.685
	861.056	470.897		861.056	574.168		861.056	568.49		861.056	537.732		861.056	521.426		861.056	406.685		861.056	369.537		861.056	312.913
	861.017	471.426		861.017	574.842		861.017	569.047		861.017	538.825		861.017	521.641		861.017	407.346		861.017	370.192		861.017	313.151
	860.979	471.936		860.979	575.662		860.979	569.792		860.979	539.419		860.979	522.429		860.979	407.658		860.979	370.555		860.979	313.592
	860.941	472.7		860.941	576.468		860.941	570.426		860.941	539.821		860.941	522.997		860.941	408.26		860.941	371.112		860.941	313.343
	860.902	473.013		860.902	577.362		860.902	571.139		860.902	540.262		860.902	523.866		860.902	408.647		860.902	371.614		860.902	313.539
	860.864	473.454		860.864	577.639		860.864	571.6		860.864	541.178		860.864	524.568		860.864	408.928		860.864	372.091		860.864	313.862
	860.826	473.817		860.826	578.434		860.826	572.296		860.826	541.514		860.826	525.054		860.826	409.515		860.826	372.458		860.826	313.942
	860.787	473.975		860.787	579.303		860.787	573.011		860.787	541.979		860.787	525.882		860.787	409.82		860.787	372.978		860.787	314.342
	860.749	474.192		860.749	579.915		860.749	573.011		860.749	542.91		860.749	526.055		860.749	410.093		860.749	373.766		860.749	314.57
	860.711	474.803		860.711	580.549		860.711	574.032		860.711	543.079		860.711	526.523		860.711	410.158		860.711	374.581		860.711	314.79
	860.672	474.978		860.672	580.862		860.672	574.936		860.672	543.703		860.672	526.812		860.672	410.621		860.672	375.247		860.672	315.208
	860.634	475.744		860.634	581.226		860.634	575.368		860.634	544.196		860.634	527.247		860.634	410.938		860.634	375.629		860.634	315.434
	860.595	476.481		860.595	581.898		860.595	576.018		860.595	544.692		860.595	527.493		860.595	411.238		860.595	376.108		860.595	315.826
	860.557	476.676		860.557	582.646		860.557	576.264		860.557	545.067		860.557	527.943		860.557	411.694		860.557	376.423		860.557	316.346
	860.519	477.418		860.519	583.568		860.519	576.997		860.519	545.376		860.519	528.793		860.519	412.08		860.519	376.652		860.519	316.73
	860.48	477.653		860.48	584.017		860.48	577.392		860.48	546.168		860.48	529.788		860.48	412.828		860.48	377.079		860.48	317.549
	860.442	478.201		860.442	585.086		860.442	578.25		860.442	546.679		860.442	530.511		860.442	413.258		860.442	377.676		860.442	317.611
	860.404	478.608		860.404	585.657		860.404	578.882		860.404	547.35		860.404	531.266		860.404	413.629		860.404	377.889		860.404	317.653
	860.365	478.607		860.365	586.612		860.365	579.445		860.365	548.46		860.365	531.807		860.365	413.884		860.365	378.326		860.365	318.224
	860.327	479.004		860.327	587.343		860.327	579.976		860.327	549.264		860.327	532.228		860.327	414.119		860.327	378.924		860.327	318.682
	860.288	479.826		860.288	588.149		860.288	580.335		860.288	550.088		860.288	532.832		860.288	414.262		860.288	379.211		860.288	319.078
	860.25	480.418		860.25	589.066		860.25	580.862		860.25	550.379		860.25	533.377		860.25	414.539		860.25	380.228		860.25	318.875
	860.212	480.629		860.212	589.824		860.212	581.38		860.212	551.39		860.212	534.354		860.212	414.711		860.212	380.451		860.212	319.596
	860.173	481.427		860.173	590.337		860.173	581.936		860.173	551.906		860.173	534.289		860.173	414.958		860.173	380.772		860.173	319.952
	860.135	481.613		860.135	590.826		860.135	582.803		860.135	552.634		860.135	534.297		860.135	414.955		860.135	381.191		860.135	320.146
	860.096	481.98		860.096	591.51		860.096	583.058		860.096	553.453		860.096	535.301		860.096	415.514		860.096	381.818		860.096	320.665
	860.058	482.3		860.058	592.577		860.058	583.4		860.058	553.872		860.058	535.988		860.058	416.173		860.058	382.155		860.058	320.993
	860.02	482.874		860.02	593.485		860.02	583.84		860.02	554.496		860.02	536.91		860.02	416.521		860.02	382.81		860.02	321.677
	859.981	483.787		859.981	593.849		859.981	584.366		859.981	555.498		859.981	537.248		859.981	417.183		859.981	383.11		859.981	321.95
	859.943	484.511		859.943	594.525		859.943	585.166		859.943	556.263		859.943	537.686		859.943	417.252		859.943	383.827		859.943	322.413
	859.905	484.979		859.905	594.79		859.905	585.542		859.905	557.102		859.905	538.504		859.905	417.557		859.905	384.393		859.905	323.169
	859.866	485.379		859.866	595.701		859.866	586.071		859.866	557.642		859.866	539.156		859.866	418.196		859.866	384.444		859.866	323.411
	859.828	486.108		859.828	596.393		859.828	586.396		859.828	558.34		859.828	539.406		859.828	418.527		859.828	384.624		859.828	324.079
	859.789	486.246		859.789	596.504		859.789	586.222		859.789	558.409		859.789	540.024		859.789	418.554		859.789	384.974		859.789	324.439
	859.751	487.088		859.751	596.947		859.751	587.187		859.751	559.592		859.751	540.461		859.751	419.015		859.751	385.467		859.751	324.511
	859.712	487.471		859.712	597.358		859.712	587.731		859.712	559.919		859.712	541.108		859.712	419.647		859.712	386.084		859.712	324.68
	859.674	487.925		859.674	598.337		859.674	587.679		859.674	560.68		859.674	541.351		859.674	419.867		859.674	386.486		859.674	325.253
	859.636	488.451		859.636	599.225		859.636	588.155		859.636	561.052		859.636	541.716		859.636	420.311		859.636	386.946		859.636	325.802
	859.597	489.169		859.597	600.054		859.597	588.186		859.597	561.787		859.597	542.34		859.597	420.802		859.597	387.245		859.597	326.328
	859.559	489.761		859.559	600.486		859.559	589.071		859.559	562.821		859.559	542.864		859.559	420.883		859.559	387.832		859.559	326.83
	859.52	490.068		859.52	601.261		859.52	589.883		859.52	563.518		859.52	543.01		859.52	421.238		859.52	388.759		859.52	327.146
	859.482	491.001		859.482	602.069		859.482	590.757		859.482	564.239		859.482	543.463		859.482	421.527		859.482	389.235		859.482	327.277
	859.444	491.702		859.444	602.715		859.444	591.663		859.444	565.189		859.444	543.973		859.444	421.477		859.444	389.672		859.444	327.832
	859.405	492.493		859.405	602.981		859.405	592.373		859.405	565.217		859.405	544.693		859.405	421.936		859.405	389.928		859.405	328.293
	859.367	493.086		859.367	603.45		859.367	592.607		859.367	566.053		859.367	545.481		859.367	422.29		859.367	390.375		859.367	328.877
	859.328	493.593		859.328	603.367		859.328	592.671		859.328	566.838		859.328	546.256		859.328	422.854		859.328	391.465		859.328	328.882
	859.29	494.019		859.29	603.914		859.29	593.441		859.29	567.82		859.29	547.009		859.29	423.055		859.29	391.501		859.29	329.091
	859.251	494.476		859.251	604.358		859.251	593.612		859.251	568.941		859.251	547.846		859.251	423.308		859.251	391.904		859.251	329.678
	859.213	495.293		859.213	604.993		859.213	593.619		859.213	569.59		859.213	548.228		859.213	423.57		859.213	392.395		859.213	329.929
	859.175	495.216		859.175	605.952		859.175	594.37		859.175	570.301		859.175	548.948		859.175	424.021		859.175	392.982		859.175	330.183
	859.136	495.408		859.136	606.529		859.136	595.194		859.136	570.809		859.136	549.779		859.136	424.807		859.136	393.407		859.136	330.666
	859.098	496.3		859.098	607.07		859.098	595.756		859.098	571.617		859.098	550.298		859.098	425.186		859.098	393.945		859.098	330.47
	859.059	496.515		859.059	607.354		859.059	596.189		859.059	571.806		859.059	550.682		859.059	425.14		859.059	394.416		859.059	330.641
	859.021	496.859		859.021	607.773		859.021	597.097		859.021	572.381		859.021	550.858		859.021	425.51		859.021	395.178		859.021	330.641
	858.982	496.796		858.982	608.334		858.982	597.81		858.982	572.81		858.982	551.263		858.982	426.068		858.982	395.889		858.982	331.139
	858.944	497.194		858.944	608.965		858.944	598.574		858.944	573.352		858.944	552.041		858.944	426.537		858.944	396.695		858.944	331.296
	858.905	497.757		858.905	609.287		858.905	599.112		858.905	574.34		858.905	552.601		858.905	426.805		858.905	396.634		858.905	331.293
	858.867	498.666		858.867	610.087		858.867	599.35		858.867	575.37		858.867	553.027		858.867	426.893		858.867	397.213		858.867	331.937
	858.829	499.784		858.829	610.69		858.829	599.837		858.829	576.367		858.829	553.708		858.829	426.875		858.829	397.452		858.829	332.686
	858.79	500.704		858.79	611.292		858.79	599.901		858.79	577.008		858.79	554.537		858.79	427.025		858.79	397.91		858.79	333.239
	858.752	501.32		858.752	612.484		858.752	600.43		858.752	577.67		858.752	555.286		858.752	427.417		858.752	398.425		858.752	333.505
	858.713	502.059		858.713	612.937		858.713	601.154		858.713	578.41		858.713	555.805		858.713	427.981		858.713	399.052		858.713	333.779
	858.675	502.642		858.675	613.469		858.675	601.547		858.675	579.579		858.675	556.615		858.675	428.375		858.675	399.191		858.675	334.061
	858.636	503.239		858.636	613.876		858.636	602.182		858.636	579.995		858.636	557.062		858.636	428.401		858.636	399.824		858.636	334.189
	858.598	504.156		858.598	614.457		858.598	603.068		858.598	581.245		858.598	557.619		858.598	428.817		858.598	400.341		858.598	334.418
	858.559	504.946		858.559	614.9		858.559	604.213		858.559	582.017		858.559	558.342		858.559	429.442		858.559	400.948		858.559	334.941
	858.521	505.104		858.521	616.032		858.521	604.915		858.521	582.326		858.521	558.237		858.521	429.331		858.521	401.856		858.521	335.432
	858.482	505.553		858.482	616.786		858.482	605.665		858.482	582.877		858.482	559.09		858.482	429.882		858.482	402.107		858.482	335.896
	858.444	505.975		858.444	617.328		858.444	606.321		858.444	583.389		858.444	559.436		858.444	430.454		858.444	402.885		858.444	336.322
	858.405	506.647		858.405	617.948		858.405	607.13		858.405	584.12		858.405	560.26		858.405	430.604		858.405	403.747		858.405	336.363
	858.367	507.185		858.367	618.861		858.367	607.755		858.367	585.264		858.367	560.593		858.367	431.16		858.367	404.239		858.367	336.733
	858.328	507.653		858.328	619.366		858.328	608.754		858.328	585.516		858.328	560.838		858.328	431.525		858.328	404.682		858.328	337.539
	858.29	508.75		858.29	619.645		858.29	609.384		858.29	585.821		858.29	561.105		858.29	431.723		858.29	405.295		858.29	337.638
	858.252	509.457		858.252	620.154		858.252	610.135		858.252	586.258		858.252	561.962		858.252	432.033		858.252	405.291		858.252	337.761
	858.213	510.233		858.213	620.704		858.213	610.956		858.213	586.678		858.213	562.602		858.213	432.534		858.213	405.866		858.213	338.035
	858.175	510.94		858.175	621.607		858.175	611.227		858.175	587.312		858.175	563.26		858.175	433.034		858.175	406.823		858.175	338.504
	858.136	511.74		858.136	622.096		858.136	611.949		858.136	587.964		858.136	563.748		858.136	433.436		858.136	407.15		858.136	338.759
	858.098	512.086		858.098	622.757		858.098	612.892		858.098	588.301		858.098	563.887		858.098	433.802		858.098	407.523		858.098	339.273
	858.059	512.769		858.059	623.249		858.059	613.526		858.059	588.848		858.059	564.383		858.059	434.452		858.059	408.39		858.059	340.001
	858.021	513.599		858.021	624.14		858.021	614.217		858.021	589.366		858.021	565.106		858.021	435.072		858.021	408.344		858.021	340.729
	857.982	514.12		857.982	624.893		857.982	614.747		857.982	590.338		857.982	565.659		857.982	435.583		857.982	408.797		857.982	341.201
	857.944	514.604		857.944	625.501		857.944	615.49		857.944	590.838		857.944	566.046		857.944	436.054		857.944	408.545		857.944	341.72
	857.905	515.537		857.905	626.079		857.905	615.903		857.905	591.056		857.905	566.792		857.905	436.261		857.905	408.701		857.905	342.37
	857.867	515.723		857.867	627.012		857.867	616.53		857.867	592.087		857.867	567.422		857.867	437.016		857.867	409.21		857.867	342.743
	857.828	516.457		857.828	627.991		857.828	616.592		857.828	592.665		857.828	567.613		857.828	437.103		857.828	410.044		857.828	342.947
	857.79	517.686		857.79	628.898		857.79	617.592		857.79	593.12		857.79	567.808		857.79	437.635		857.79	410.555		857.79	343.423
	857.751	518.323		857.751	630.235		857.751	618.264		857.751	593.599		857.751	568.35		857.751	438.057		857.751	410.985		857.751	343.915
	857.713	518.509		857.713	630.723		857.713	618.759		857.713	594.695		857.713	568.955		857.713	438.697		857.713	411.484		857.713	344.423
	857.674	518.912		857.674	631.352		857.674	618.955		857.674	595.625		857.674	569.808		857.674	439.108		857.674	412.292		857.674	344.861
	857.636	519.443		857.636	631.835		857.636	619.863		857.636	596.934		857.636	570.228		857.636	439.108		857.636	412.546		857.636	345.705
	857.597	519.898		857.597	632.842		857.597	620.626		857.597	597.334		857.597	570.792		857.597	439.37		857.597	412.616		857.597	346.617
	857.559	520.231		857.559	633.281		857.559	621.551		857.559	597.853		857.559	571.637		857.559	439.346		857.559	412.929		857.559	346.895
	857.52	520.726		857.52	633.362		857.52	621.938		857.52	598.177		857.52	572.081		857.52	439.849		857.52	413.361		857.52	347.05
	857.482	521.001		857.482	633.557		857.482	623.066		857.482	598.638		857.482	572.663		857.482	440.419		857.482	413.977		857.482	347.756
	857.443	521.61		857.443	634.435		857.443	623.739		857.443	599.549		857.443	573.053		857.443	440.918		857.443	414.8		857.443	348.27
	857.405	522.191		857.405	635.269		857.405	624.114		857.405	600.301		857.405	573.369		857.405	441.61		857.405	415.467		857.405	348.854
	857.366	522.576		857.366	636.18		857.366	625.066		857.366	600.573		857.366	574.057		857.366	442.066		857.366	415.691		857.366	349.221
	857.327	522.852		857.327	636.483		857.327	625.707		857.327	601.316		857.327	574.568		857.327	442.361		857.327	416.146		857.327	349.503
	857.289	523.285		857.289	636.985		857.289	626.284		857.289	602.545		857.289	575.716		857.289	442.945		857.289	416.386		857.289	349.935
	857.25	523.952		857.25	638.045		857.25	626.879		857.25	602.99		857.25	576.229		857.25	443.052		857.25	416.651		857.25	350.295
	857.212	524.65		857.212	638.037		857.212	627.389		857.212	603.697		857.212	577.11		857.212	443.543		857.212	416.424		857.212	350.545
	857.173	525.017		857.173	638.844		857.173	627.855		857.173	604.632		857.173	577.372		857.173	444.083		857.173	416.886		857.173	351.025
	857.135	525.669		857.135	639.704		857.135	628.268		857.135	605.752		857.135	577.749		857.135	443.94		857.135	417.261		857.135	351.31
	857.096	526.424		857.096	639.596		857.096	629.074		857.096	606.427		857.096	578.015		857.096	444.43		857.096	417.478		857.096	351.635
	857.058	527.041		857.058	640.538		857.058	629.888		857.058	607.088		857.058	578.919		857.058	444.891		857.058	417.765		857.058	351.483
	857.019	527.562		857.019	640.997		857.019	630.211		857.019	608.139		857.019	579.044		857.019	445.092		857.019	418.377		857.019	351.747
	856.981	527.813		856.981	641.391		856.981	631.359		856.981	609.048		856.981	580.126		856.981	445.532		856.981	418.979		856.981	352.12
	856.942	528.869		856.942	642.047		856.942	631.901		856.942	609.723		856.942	580.69		856.942	445.733		856.942	419.34		856.942	352.613
	856.904	529.417		856.904	643.08		856.904	632.255		856.904	610.125		856.904	581.308		856.904	446.292		856.904	420.055		856.904	352.874
	856.865	529.825		856.865	643.769		856.865	633.129		856.865	610.885		856.865	581.839		856.865	446.918		856.865	420.65		856.865	353.138
	856.827	529.727		856.827	644.525		856.827	633.563		856.827	611.279		856.827	582.69		856.827	447.192		856.827	420.908		856.827	353.988
	856.788	530.129		856.788	644.933		856.788	633.906		856.788	611.809		856.788	583.305		856.788	447.612		856.788	421.328		856.788	354.043
	856.749	530.568		856.749	645.715		856.749	634.28		856.749	612.624		856.749	584.178		856.749	447.937		856.749	421.833		856.749	354.614
	856.711	531.014		856.711	646.332		856.711	635.133		856.711	613.48		856.711	584.865		856.711	448.366		856.711	422.325		856.711	355.283
	856.672	531.583		856.672	647.163		856.672	636.014		856.672	613.807		856.672	584.983		856.672	448.748		856.672	422.554		856.672	355.452
	856.634	532.563		856.634	648.31		856.634	636.902		856.634	614.802		856.634	585.749		856.634	448.957		856.634	423.263		856.634	355.991
	856.595	533.063		856.595	648.986		856.595	637.456		856.595	615.564		856.595	586.414		856.595	449.738		856.595	423.686		856.595	356.117
	856.557	533.46		856.557	649.761		856.557	638.032		856.557	616.789		856.557	587.192		856.557	449.803		856.557	424.008		856.557	356.226
	856.518	534.222		856.518	650.366		856.518	638.558		856.518	617.834		856.518	588.07		856.518	449.974		856.518	424.497		856.518	356.762
	856.48	534.928		856.48	651.202		856.48	639.497		856.48	618.723		856.48	588.998		856.48	450.618		856.48	425.274		856.48	357.162
	856.441	535.964		856.441	651.6		856.441	640.181		856.441	619.82		856.441	589.902		856.441	451.266		856.441	426.217		856.441	357.168
	856.402	536.819		856.402	652.712		856.402	641.094		856.402	620.43		856.402	590.638		856.402	451.79		856.402	426.511		856.402	357.822
	856.364	537.428		856.364	653.725		856.364	641.844		856.364	621.344		856.364	591.194		856.364	452.247		856.364	427.147		856.364	358.131
	856.325	537.619		856.325	654.511		856.325	642.869		856.325	621.735		856.325	591.582		856.325	452.644		856.325	427.356		856.325	358.619
	856.287	538.027		856.287	655.457		856.287	643.419		856.287	622.051		856.287	592.186		856.287	453.007		856.287	427.682		856.287	359.013
	856.248	538.452		856.248	656.68		856.248	644.28		856.248	623.114		856.248	592.488		856.248	452.783		856.248	427.953		856.248	359.61
	856.21	539.013		856.21	657.738		856.21	644.591		856.21	623.815		856.21	593.335		856.21	453.15		856.21	428.314		856.21	359.942
	856.171	539.645		856.171	658.218		856.171	645.207		856.171	624.404		856.171	593.667		856.171	453.651		856.171	428.748		856.171	360.517
	856.132	540.422		856.132	659.042		856.132	645.889		856.132	624.476		856.132	593.814		856.132	454.114		856.132	428.849		856.132	361.147
	856.094	541.138		856.094	660.019		856.094	646.844		856.094	624.969		856.094	594.064		856.094	454.463		856.094	429.076		856.094	361.379
	856.055	541.559		856.055	661.127		856.055	647.826		856.055	625.306		856.055	594.765		856.055	454.617		856.055	429.759		856.055	361.407
	856.017	542.177		856.017	661.767		856.017	648.908		856.017	625.893		856.017	595.238		856.017	454.236		856.017	430.476		856.017	361.974
	855.978	542.99		855.978	662.996		855.978	649.643		855.978	626.627		855.978	596.08		855.978	454.661		855.978	430.565		855.978	362.494
	855.939	543.913		855.939	663.313		855.939	650.145		855.939	628.101		855.939	596.837		855.939	455.209		855.939	431.14		855.939	363.025
	855.901	544.629		855.901	663.874		855.901	650.479		855.901	628.274		855.901	597.953		855.901	454.952		855.901	431.889		855.901	363.504
	855.862	544.763		855.862	664.502		855.862	650.96		855.862	629.216		855.862	598.409		855.862	455.275		855.862	432.447		855.862	364.188
	855.824	545.155		855.824	665.182		855.824	651.609		855.824	629.111		855.824	598.892		855.824	456.049		855.824	432.601		855.824	364.849
	855.785	545.996		855.785	665.686		855.785	652.142		855.785	629.808		855.785	599.633		855.785	456.756		855.785	432.781		855.785	365.617
	855.747	546.772		855.747	666.327		855.747	652.637		855.747	630.247		855.747	599.816		855.747	457.353		855.747	433.285		855.747	365.779
	855.708	546.923		855.708	666.996		855.708	653.547		855.708	630.692		855.708	600.688		855.708	457.639		855.708	433.683		855.708	366.289
	855.669	547.496		855.669	667.988		855.669	653.814		855.669	631.544		855.669	601.22		855.669	458.025		855.669	433.893		855.669	366.68
	855.631	548.327		855.631	669.118		855.631	654.669		855.631	632.358		855.631	601.613		855.631	458.757		855.631	434.522		855.631	366.829
	855.592	548.989		855.592	669.802		855.592	654.975		855.592	633.129		855.592	602.086		855.592	459.039		855.592	435.039		855.592	367.376
	855.554	549.348		855.554	671.035		855.554	656.64		855.554	633.778		855.554	602.403		855.554	459.207		855.554	435.446		855.554	367.883
	855.515	549.717		855.515	672.253		855.515	657.566		855.515	634.415		855.515	602.927		855.515	459.872		855.515	436.211		855.515	368.557
	855.476	550.341		855.476	672.948		855.476	658.053		855.476	635.297		855.476	603.337		855.476	460.749		855.476	436.763		855.476	369.093
	855.438	551.269		855.438	673.443		855.438	659.045		855.438	635.969		855.438	604.058		855.438	460.86		855.438	437.186		855.438	369.869
	855.399	551.922		855.399	674.018		855.399	660.003		855.399	636.422		855.399	604.88		855.399	461.439		855.399	437.159		855.399	370.101
	855.36	553.049		855.36	674.879		855.36	660.92		855.36	637.431		855.36	604.935		855.36	461.937		855.36	437.898		855.36	370.67
	855.322	553.619		855.322	675.755		855.322	662.026		855.322	638.509		855.322	605.363		855.322	462.557		855.322	438.516		855.322	371.044
	855.283	554.212		855.283	676.58		855.283	662.679		855.283	639.4		855.283	606.131		855.283	463.355		855.283	439.053		855.283	371.58
	855.245	554.866		855.245	676.936		855.245	663.311		855.245	640.586		855.245	606.265		855.245	464.217		855.245	439.693		855.245	371.827
	855.206	555.706		855.206	677.782		855.206	664.366		855.206	641.323		855.206	607.02		855.206	464.894		855.206	439.975		855.206	371.752
	855.167	556.249		855.167	678.672		855.167	664.84		855.167	641.913		855.167	607.312		855.167	465.473		855.167	440.401		855.167	372.487
	855.129	556.575		855.129	679.085		855.129	665.6		855.129	642.181		855.129	608.174		855.129	466.127		855.129	441.094		855.129	373.238
	855.09	557.343		855.09	679.958		855.09	666.027		855.09	642.696		855.09	608.657		855.09	466.424		855.09	441.285		855.09	373.545
	855.051	558.213		855.051	680.788		855.051	666.648		855.051	643.363		855.051	609.388		855.051	466.689		855.051	441.708		855.051	373.568
	855.013	558.438		855.013	681.205		855.013	667.601		855.013	643.716		855.013	610.428		855.013	467.54		855.013	442.491		855.013	374.446
	854.974	558.54		854.974	681.877		854.974	668.283		854.974	644.818		854.974	611.453		854.974	468.263		854.974	443.232		854.974	375.035
	854.936	558.734		854.936	682.593		854.936	669.382		854.936	644.865		854.936	611.84		854.936	468.986		854.936	443.428		854.936	375.715
	854.897	559.148		854.897	683.182		854.897	670.477		854.897	645.789		854.897	611.842		854.897	469.712		854.897	443.634		854.897	376.235
	854.858	560.089		854.858	683.886		854.858	671.489		854.858	646.385		854.858	612.035		854.858	470.461		854.858	444.176		854.858	376.548
	854.82	561.018		854.82	684.671		854.82	672.032		854.82	646.982		854.82	612.694		854.82	470.98		854.82	444.576		854.82	376.744
	854.781	561.305		854.781	685.062		854.781	672.958		854.781	647.692		854.781	613.155		854.781	471.712		854.781	444.711		854.781	376.978
	854.742	561.668		854.742	685.23		854.742	674.31		854.742	648.214		854.742	613.93		854.742	472.239		854.742	444.981		854.742	377.033
	854.704	562.299		854.704	686.079		854.704	674.798		854.704	648.501		854.704	614.702		854.704	472.509		854.704	445.651		854.704	377.652
	854.665	562.592		854.665	687.069		854.665	675.892		854.665	649.179		854.665	615.56		854.665	472.989		854.665	445.703		854.665	378.028
	854.626	563.126		854.626	687.62		854.626	676.227		854.626	649.897		854.626	616.291		854.626	473.931		854.626	446.325		854.626	378.194
	854.588	563.581		854.588	687.914		854.588	677.272		854.588	651.073		854.588	616.411		854.588	474.677		854.588	446.589		854.588	378.441
	854.549	564.122		854.549	688.351		854.549	677.847		854.549	651.718		854.549	617.149		854.549	475.324		854.549	447.121		854.549	378.586
	854.511	564.394		854.511	689.044		854.511	678.655		854.511	652.307		854.511	617.522		854.511	476.126		854.511	447.47		854.511	378.973
	854.472	565.159		854.472	689.851		854.472	679.305		854.472	652.922		854.472	618.447		854.472	476.496		854.472	448.018		854.472	379.267
	854.433	565.237		854.433	690.628		854.433	679.801		854.433	653.71		854.433	618.287		854.433	476.996		854.433	448.392		854.433	379.511
	854.395	565.691		854.395	691.357		854.395	680.648		854.395	654.032		854.395	619.164		854.395	477.412		854.395	448.802		854.395	379.624
	854.356	566.368		854.356	691.948		854.356	681.408		854.356	654.838		854.356	619.518		854.356	478.172		854.356	449.398		854.356	380.344
	854.317	567.163		854.317	692.9		854.317	681.565		854.317	654.984		854.317	620.533		854.317	478.835		854.317	450.119		854.317	380.532
	854.279	568.19		854.279	693.495		854.279	682.332		854.279	655.536		854.279	620.879		854.279	478.893		854.279	450.812		854.279	381.266
	854.24	568.443		854.24	694.199		854.24	683.089		854.24	656.399		854.24	622.096		854.24	479.677		854.24	451.712		854.24	381.731
	854.201	568.738		854.201	694.966		854.201	684.005		854.201	657.062		854.201	622.681		854.201	480.301		854.201	452.31		854.201	382.032
	854.163	569.771		854.163	695.431		854.163	684.889		854.163	657.315		854.163	623.084		854.163	480.527		854.163	453.111		854.163	382.406
	854.124	570.523		854.124	696.175		854.124	685.631		854.124	658.052		854.124	623.497		854.124	480.901		854.124	453.68		854.124	382.505
	854.085	570.431		854.085	696.7		854.085	686.677		854.085	658.054		854.085	623.561		854.085	481.436		854.085	454.302		854.085	383.269
	854.047	571.151		854.047	697.605		854.047	687.175		854.047	658.709		854.047	624.109		854.047	482.006		854.047	454.617		854.047	383.656
	854.008	572.071		854.008	698.452		854.008	687.943		854.008	658.932		854.008	625.127		854.008	481.998		854.008	455.143		854.008	384.52
	853.969	572.64		853.969	698.829		853.969	688.855		853.969	659.652		853.969	626.014		853.969	482.803		853.969	455.96		853.969	384.813
	853.93	573.254		853.93	700.25		853.93	689.899		853.93	660.337		853.93	627.03		853.93	482.78		853.93	456.36		853.93	385.164
	853.892	574.027		853.892	700.876		853.892	690.312		853.892	660.74		853.892	627.628		853.892	482.945		853.892	456.871		853.892	385.45
	853.853	574.808		853.853	701.856		853.853	691.171		853.853	661.599		853.853	628.469		853.853	483.684		853.853	457.268		853.853	386.112
	853.814	575.695		853.814	702.445		853.814	691.793		853.814	662.255		853.814	629.63		853.814	484.147		853.814	457.736		853.814	386.432
	853.776	575.852		853.776	703.115		853.776	692.503		853.776	662.709		853.776	630.248		853.776	484.613		853.776	458.808		853.776	386.834
	853.737	576.303		853.737	703.813		853.737	693.237		853.737	662.832		853.737	630.768		853.737	485.337		853.737	458.851		853.737	387.436
	853.698	576.51		853.698	704.912		853.698	694.225		853.698	663.455		853.698	631.109		853.698	485.91		853.698	459.311		853.698	387.835
	853.66	577.671		853.66	705.534		853.66	694.615		853.66	664.048		853.66	631.926		853.66	486.719		853.66	459.558		853.66	388.16
	853.621	578.267		853.621	706.4		853.621	694.857		853.621	664.699		853.621	632.572		853.621	486.916		853.621	459.974		853.621	388.886
	853.582	578.895		853.582	706.301		853.582	695.681		853.582	665.737		853.582	632.559		853.582	487.287		853.582	460.316		853.582	389.18
	853.544	579.718		853.544	706.809		853.544	696.728		853.544	666.676		853.544	633.014		853.544	487.948		853.544	460.648		853.544	389.704
	853.505	580.358		853.505	707.793		853.505	697.324		853.505	667.044		853.505	634.203		853.505	488.405		853.505	461.033		853.505	390.264
	853.466	581.373		853.466	708.565		853.466	698.084		853.466	667.748		853.466	634.927		853.466	489.096		853.466	461.528		853.466	390.553
	853.428	582.093		853.428	708.935		853.428	698.621		853.428	668.734		853.428	635.533		853.428	489.868		853.428	462.029		853.428	390.95
	853.389	582.352		853.389	709.638		853.389	699.292		853.389	668.867		853.389	636.049		853.389	490.369		853.389	462.478		853.389	391.546
	853.35	582.897		853.35	710.335		853.35	700.401		853.35	669.482		853.35	636.626		853.35	491.247		853.35	462.966		853.35	392.015
	853.311	583.718		853.311	710.8		853.311	701.296		853.311	670.028		853.311	637.387		853.311	492.131		853.311	463.291		853.311	392.715
	853.273	584.574		853.273	711.576		853.273	702.245		853.273	670.794		853.273	637.998		853.273	492.705		853.273	464.042		853.273	393.535
	853.234	585.402		853.234	712.672		853.234	703.164		853.234	671.544		853.234	638.68		853.234	493.156		853.234	464.761		853.234	393.866
	853.195	586.643		853.195	713.774		853.195	704.302		853.195	672.407		853.195	639.98		853.195	493.506		853.195	465.316		853.195	394.67
	853.157	587.196		853.157	714.636		853.157	704.936		853.157	673.225		853.157	640.944		853.157	494.174		853.157	465.932		853.157	395.035
	853.118	587.807		853.118	715.374		853.118	705.581		853.118	673.939		853.118	641.79		853.118	494.623		853.118	466.191		853.118	395.227
	853.079	588.277		853.079	716.204		853.079	706.088		853.079	675.122		853.079	642.301		853.079	494.932		853.079	466.157		853.079	395.467
	853.04	588.717		853.04	716.844		853.04	707.587		853.04	675.105		853.04	643.663		853.04	495.739		853.04	466.49		853.04	396.427
	853.002	589.252		853.002	717.533		853.002	708.255		853.002	675.531		853.002	644.115		853.002	496.075		853.002	466.89		853.002	397.072
	852.963	589.793		852.963	718.438		852.963	709.086		852.963	676.485		852.963	644.736		852.963	496.546		852.963	467.283		852.963	397.502
	852.924	590.731		852.924	719.001		852.924	710.249		852.924	676.885		852.924	645.307		852.924	497.013		852.924	467.757		852.924	397.769
	852.885	591.155		852.885	719.66		852.885	711.007		852.885	677.107		852.885	645.935		852.885	497.336		852.885	468.224		852.885	398.34
	852.847	591.906		852.847	720.184		852.847	711.091		852.847	677.676		852.847	647.184		852.847	497.702		852.847	468.472		852.847	398.544
	852.808	592.569		852.808	720.959		852.808	711.75		852.808	678.57		852.808	647.969		852.808	498.423		852.808	469.101		852.808	398.723
	852.769	593.585		852.769	721.326		852.769	712.372		852.769	678.654		852.769	648.504		852.769	498.865		852.769	469.665		852.769	399.074
	852.731	593.615		852.731	722.237		852.731	713.249		852.731	679.475		852.731	649.208		852.731	499.429		852.731	470.19		852.731	399.354
	852.692	594.574		852.692	722.913		852.692	713.865		852.692	680.293		852.692	649.482		852.692	499.904		852.692	470.357		852.692	399.552
	852.653	595.318		852.653	723.486		852.653	714.207		852.653	681.2		852.653	649.944		852.653	500.098		852.653	470.558		852.653	400.07
	852.614	595.663		852.614	724.298		852.614	715.227		852.614	681.948		852.614	650.624		852.614	500.475		852.614	470.127		852.614	400.983
	852.576	596.273		852.576	724.992		852.576	715.717		852.576	682.595		852.576	651.132		852.576	501.13		852.576	471.152		852.576	401.25
	852.537	596.838		852.537	726.065		852.537	716.911		852.537	683.445		852.537	651.807		852.537	501.804		852.537	471.594		852.537	401.341
	852.498	596.993		852.498	726.51		852.498	717.456		852.498	683.989		852.498	652.112		852.498	502.036		852.498	472.389		852.498	401.651
	852.459	597.707		852.459	727.705		852.459	718.458		852.459	684.659		852.459	652.657		852.459	502.384		852.459	473.083		852.459	401.961
	852.421	597.746		852.421	728.344		852.421	719.214		852.421	685.072		852.421	653.019		852.421	502.619		852.421	473.732		852.421	402.476
	852.382	598.302		852.382	729.117		852.382	719.937		852.382	685.463		852.382	654.051		852.382	503.188		852.382	474.161		852.382	403.282
	852.343	598.923		852.343	729.592		852.343	720.953		852.343	686.081		852.343	654.635		852.343	503.624		852.343	474.352		852.343	403.729
	852.304	600.052		852.304	730.152		852.304	721.646		852.304	686.883		852.304	655.152		852.304	503.939		852.304	474.456		852.304	404.012
	852.266	600.291		852.266	730.937		852.266	722.813		852.266	687.452		852.266	655.782		852.266	504.568		852.266	475.059		852.266	404.4
	852.227	600.647		852.227	731.829		852.227	723.676		852.227	688.665		852.227	656.522		852.227	504.845		852.227	475.315		852.227	404.539
	852.188	601.204		852.188	732.536		852.188	724.67		852.188	689.486		852.188	657.317		852.188	504.889		852.188	475.882		852.188	405.114
	852.149	601.93		852.149	733.025		852.149	725.325		852.149	689.525		852.149	658.177		852.149	505.263		852.149	476.204		852.149	405.365
	852.111	602.598		852.111	734.215		852.111	725.453		852.111	690.497		852.111	659.173		852.111	505.634		852.111	476.533		852.111	405.619
	852.072	603.403		852.072	734.754		852.072	725.765		852.072	691.18		852.072	660.185		852.072	505.89		852.072	476.985		852.072	406.136
	852.033	603.8		852.033	734.634		852.033	727.037		852.033	691.567		852.033	660.695		852.033	506.413		852.033	477.865		852.033	406.556
	851.994	604.465		851.994	734.998		851.994	727.882		851.994	691.682		851.994	661.102		851.994	506.981		851.994	478.214		851.994	406.451
	851.955	605.01		851.955	735.747		851.955	728.642		851.955	691.851		851.955	661.974		851.955	507.225		851.955	478.602		851.955	407.169
	851.917	605.319		851.917	736.194		851.917	729.716		851.917	692.44		851.917	662.493		851.917	507.853		851.917	478.982		851.917	407.163
	851.878	605.878		851.878	736.712		851.878	730.333		851.878	693.167		851.878	662.894		851.878	508.316		851.878	479.225		851.878	406.99
	851.839	605.738		851.839	737.501		851.839	730.809		851.839	693.681		851.839	663.888		851.839	508.989		851.839	479.117		851.839	407.522
	851.8	606.271		851.8	737.976		851.8	731.544		851.8	694.772		851.8	664.913		851.8	509.618		851.8	479.316		851.8	407.375
	851.762	606.617		851.762	738.449		851.762	732.566		851.762	695.579		851.762	665.524		851.762	510.309		851.762	479.909		851.762	407.594
	851.723	607.555		851.723	739.216		851.723	733.109		851.723	696.625		851.723	665.834		851.723	510.746		851.723	480.368		851.723	408.19
	851.684	607.878		851.684	740.227		851.684	733.789		851.684	697.177		851.684	666.118		851.684	511.34		851.684	480.978		851.684	408.062
	851.645	608.968		851.645	741.263		851.645	734.851		851.645	697.665		851.645	666.749		851.645	512.008		851.645	481.052		851.645	408.529
	851.606	609.639		851.606	742.789		851.606	735.422		851.606	698.064		851.606	666.701		851.606	512.681		851.606	481.324		851.606	408.851
	851.568	610.148		851.568	743.697		851.568	735.895		851.568	698.848		851.568	667.669		851.568	513.284		851.568	482.043		851.568	409.591
	851.529	610.921		851.529	744.782		851.529	736.051		851.529	699.927		851.529	667.979		851.529	513.629		851.529	482.522		851.529	410.078
	851.49	611.387		851.49	745.892		851.49	736.809		851.49	700.224		851.49	668.695		851.49	514.122		851.49	483.089		851.49	410.471
	851.451	611.893		851.451	746.162		851.451	737.259		851.451	700.99		851.451	669.217		851.451	514.583		851.451	483.29		851.451	410.856
	851.413	612.104		851.413	746.618		851.413	738.488		851.413	701.242		851.413	669.977		851.413	514.631		851.413	483.532		851.413	411.06
	851.374	612.14		851.374	747.511		851.374	739.141		851.374	702.292		851.374	670.293		851.374	514.824		851.374	484.037		851.374	411.849
	851.335	612.455		851.335	748.379		851.335	739.421		851.335	703.288		851.335	671.503		851.335	515.548		851.335	484.499		851.335	412.229
	851.296	612.724		851.296	749.352		851.296	740.139		851.296	704.036		851.296	672.193		851.296	516.091		851.296	485.29		851.296	412.741
	851.257	613.264		851.257	750.181		851.257	741.025		851.257	704.764		851.257	672.737		851.257	516.303		851.257	485.326		851.257	413.39
	851.219	613.889		851.219	750.744		851.219	741.198		851.219	705.094		851.219	672.624		851.219	516.574		851.219	485.744		851.219	413.972
	851.18	614.433		851.18	751.89		851.18	742.407		851.18	705.59		851.18	673.549		851.18	517.2		851.18	486.809		851.18	414.328
	851.141	614.579		851.141	752.92		851.141	743.242		851.141	706.538		851.141	674.6		851.141	517.86		851.141	487.248		851.141	414.578
	851.102	615.616		851.102	753.632		851.102	743.914		851.102	707.07		851.102	675.143		851.102	518.63		851.102	487.85		851.102	414.806
	851.063	616.108		851.063	753.875		851.063	744.855		851.063	707.588		851.063	675.971		851.063	519.276		851.063	488.36		851.063	415.059
	851.024	616.561		851.024	754.687		851.024	745.289		851.024	707.904		851.024	677.028		851.024	519.205		851.024	488.997		851.024	415.359
	850.986	617.314		850.986	754.819		850.986	746.223		850.986	708.608		850.986	677.671		850.986	519.644		850.986	489.291		850.986	415.669
	850.947	617.883		850.947	755.564		850.947	747.016		850.947	709.013		850.947	678.03		850.947	519.895		850.947	489.536		850.947	415.674
	850.908	618.941		850.908	755.937		850.908	747.054		850.908	709.989		850.908	679.356		850.908	520.666		850.908	489.693		850.908	416.246
	850.869	619.483		850.869	756.706		850.869	747.904		850.869	710.783		850.869	679.565		850.869	520.918		850.869	490.28		850.869	416.421
	850.83	619.808		850.83	757.826		850.83	748.498		850.83	711.811		850.83	680.595		850.83	521.384		850.83	490.798		850.83	416.727
	850.792	620.527		850.792	758.321		850.792	748.896		850.792	712.147		850.792	681.179		850.792	521.913		850.792	491.782		850.792	416.968
	850.753	621.25		850.753	759.164		850.753	749.306		850.753	713.164		850.753	681.585		850.753	522.313		850.753	492.218		850.753	417.624
	850.714	621.819		850.714	759.341		850.714	750.129		850.714	713.806		850.714	682.385		850.714	523.016		850.714	492.719		850.714	418.716
	850.675	622.994		850.675	760.111		850.675	751.351		850.675	714.142		850.675	682.952		850.675	523.106		850.675	493.256		850.675	418.961
	850.636	623.651		850.636	760.549		850.636	752.339		850.636	715.359		850.636	683.541		850.636	523.561		850.636	493.845		850.636	419.049
	850.597	624.464		850.597	761.143		850.597	752.651		850.597	715.664		850.597	684.548		850.597	524.348		850.597	494.043		850.597	419.672
	850.559	624.967		850.559	762.084		850.559	752.996		850.559	716.443		850.559	684.969		850.559	524.697		850.559	494.474		850.559	419.948
	850.52	625.449		850.52	763.086		850.52	753.836		850.52	716.814		850.52	685.349		850.52	524.678		850.52	494.724		850.52	420.221
	850.481	626.23		850.481	763.816		850.481	754.24		850.481	717.45		850.481	686.203		850.481	525.087		850.481	495.316		850.481	420.659
	850.442	626.197		850.442	764.649		850.442	754.822		850.442	718.365		850.442	686.715		850.442	525.633		850.442	496.288		850.442	421.132
	850.403	626.635		850.403	765.499		850.403	755.92		850.403	719.279		850.403	687.518		850.403	526.055		850.403	496.457		850.403	421.712
	850.364	627.286		850.364	765.489		850.364	756.76		850.364	720.127		850.364	687.947		850.364	526.439		850.364	496.741		850.364	421.917
	850.326	627.664		850.326	766.346		850.326	758.021		850.326	720.41		850.326	688.419		850.326	526.864		850.326	497.174		850.326	421.882
	850.287	628.716		850.287	767.012		850.287	758.641		850.287	721.047		850.287	689.481		850.287	527.107		850.287	497.718		850.287	422.4
	850.248	629.325		850.248	768.044		850.248	759.462		850.248	721.399		850.248	690.268		850.248	527.353		850.248	498.178		850.248	422.775
	850.209	629.644		850.209	768.96		850.209	759.889		850.209	722.602		850.209	691.212		850.209	527.831		850.209	498.64		850.209	423.379
	850.17	630.344		850.17	769.736		850.17	760.31		850.17	723.28		850.17	691.96		850.17	527.574		850.17	498.937		850.17	423.432
	850.131	630.837		850.131	770.15		850.131	760.578		850.131	724.076		850.131	692.824		850.131	528.522		850.131	499.525		850.131	423.846
	850.092	631.642		850.092	770.792		850.092	761.73		850.092	725.161		850.092	693.912		850.092	528.911		850.092	500.829		850.092	424.232
	850.054	632.735		850.054	771.148		850.054	762.242		850.054	726.241		850.054	694.516		850.054	529.601		850.054	501.231		850.054	424.565
	850.015	633.172		850.015	772.939		850.015	763.052		850.015	727.177		850.015	695.375		850.015	530.008		850.015	501.397		850.015	424.967
	849.976	633.712		849.976	773.777		849.976	764.037		849.976	727.776		849.976	696.079		849.976	530.679		849.976	502.087		849.976	425.728
	849.937	634.848		849.937	774.984		849.937	765.373		849.937	728.233		849.937	696.67		849.937	530.956		849.937	502.758		849.937	425.759
	849.898	635.439		849.898	775.784		849.898	766.096		849.898	729.283		849.898	697.472		849.898	531.4		849.898	503.147		849.898	426.109
	849.859	635.998		849.859	777.035		849.859	767.11		849.859	730.266		849.859	697.798		849.859	532.014		849.859	503.767		849.859	426.446
	849.82	636.988		849.82	778.137		849.82	768.242		849.82	731.188		849.82	698.803		849.82	532.037		849.82	504.672		849.82	426.763
	849.782	637.823		849.782	778.403		849.782	768.662		849.782	732.258		849.782	699.961		849.782	532.252		849.782	505.537		849.782	426.924
	849.743	638.212		849.743	779.317		849.743	769.274		849.743	733.499		849.743	701.277		849.743	532.246		849.743	506.015		849.743	427.09
	849.704	639.205		849.704	779.824		849.704	769.901		849.704	734.351		849.704	701.987		849.704	532.26		849.704	506.776		849.704	427.724
	849.665	639.978		849.665	780.65		849.665	770.971		849.665	734.881		849.665	702.401		849.665	533.119		849.665	507.135		849.665	428.159
	849.626	640.692		849.626	781.604		849.626	771.908		849.626	735.563		849.626	703.149		849.626	533.881		849.626	507.316		849.626	428.429
	849.587	641.316		849.587	782.475		849.587	772.813		849.587	736.361		849.587	704.203		849.587	534.212		849.587	507.89		849.587	428.908
	849.548	641.847		849.548	783.24		849.548	773.835		849.548	737.324		849.548	704.705		849.548	534.723		849.548	508.608		849.548	429.166
	849.509	642.882		849.509	784.308		849.509	774.725		849.509	737.749		849.509	705.684		849.509	535.442		849.509	509.184		849.509	429.181
	849.471	643.408		849.471	784.974		849.471	775.967		849.471	738.556		849.471	706.653		849.471	535.882		849.471	509.483		849.471	430.126
	849.432	644.122		849.432	785.618		849.432	776.821		849.432	739.508		849.432	707.197		849.432	536.351		849.432	509.978		849.432	430.624
	849.393	645		849.393	786.266		849.393	777.5		849.393	739.81		849.393	708.291		849.393	537.001		849.393	510.259		849.393	431.49
	849.354	645.248		849.354	786.96		849.354	778.063		849.354	740.224		849.354	708.602		849.354	537.664		849.354	510.66		849.354	431.836
	849.315	645.913		849.315	787.574		849.315	778.864		849.315	741.171		849.315	709.259		849.315	538.047		849.315	511.085		849.315	432.795
	849.276	646.278		849.276	788.335		849.276	779.804		849.276	741.864		849.276	709.472		849.276	538.439		849.276	511.15		849.276	433.038
	849.237	646.996		849.237	789.678		849.237	780.78		849.237	742.366		849.237	710.145		849.237	538.94		849.237	511.942		849.237	433.63
	849.198	647.597		849.198	789.984		849.198	781.609		849.198	743.666		849.198	711.136		849.198	539.271		849.198	512.76		849.198	433.848
	849.159	648.557		849.159	790.613		849.159	782.54		849.159	744.608		849.159	711.87		849.159	539.595		849.159	513.463		849.159	434.144
	849.121	649.549		849.121	791.392		849.121	783.92		849.121	745.122		849.121	713.239		849.121	540.321		849.121	514.064		849.121	434.449
	849.082	650.468		849.082	792.058		849.082	784.228		849.082	746.272		849.082	713.975		849.082	541.105		849.082	514.477		849.082	434.935
	849.043	651.41		849.043	793.136		849.043	784.968		849.043	746.985		849.043	714.914		849.043	541.509		849.043	514.814		849.043	435.334
	849.004	651.946		849.004	793.885		849.004	785.747		849.004	748.055		849.004	715.632		849.004	542.187		849.004	515.545		849.004	436.187
	848.965	652.23		848.965	794.655		848.965	786.57		848.965	748.947		848.965	716.791		848.965	542.648		848.965	516.401		848.965	436.867
	848.926	653.263		848.926	795.45		848.926	787.431		848.926	750.448		848.926	717.621		848.926	543.542		848.926	517.411		848.926	437.499
	848.887	653.801		848.887	796.31		848.887	788.111		848.887	751.722		848.887	717.963		848.887	544.229		848.887	517.845		848.887	437.887
	848.848	655.132		848.848	796.873		848.848	788.798		848.848	752.735		848.848	718.442		848.848	544.721		848.848	518.488		848.848	437.952
	848.809	655.842		848.809	798.094		848.809	789.417		848.809	753.755		848.809	719.186		848.809	544.942		848.809	518.969		848.809	438.163
	848.77	656.381		848.77	798.957		848.77	790.119		848.77	754.741		848.77	719.845		848.77	544.853		848.77	519.55		848.77	438.861
	848.731	657.166		848.731	799.877		848.731	790.383		848.731	755.336		848.731	720.535		848.731	545.637		848.731	520.383		848.731	438.743
	848.693	657.81		848.693	800.584		848.693	791.278		848.693	755.251		848.693	720.742		848.693	546.378		848.693	520.993		848.693	439.18
	848.654	657.906		848.654	801.56		848.654	791.862		848.654	756.233		848.654	721.069		848.654	547.236		848.654	521.988		848.654	439.828
	848.615	658.721		848.615	802.29		848.615	792.697		848.615	757.131		848.615	721.579		848.615	547.655		848.615	522.422		848.615	441.159
	848.576	659.748		848.576	802.697		848.576	793.301		848.576	757.971		848.576	721.57		848.576	548.344		848.576	523.158		848.576	441.639
	848.537	660.232		848.537	803.45		848.537	794.414		848.537	758.628		848.537	723.046		848.537	548.548		848.537	523.803		848.537	441.982
	848.498	661.328		848.498	803.989		848.498	795.127		848.498	758.862		848.498	723.92		848.498	549.481		848.498	524.16		848.498	442.322
	848.459	661.918		848.459	804.626		848.459	795.821		848.459	759.773		848.459	724.429		848.459	549.737		848.459	524.62		848.459	442.585
	848.42	662.587		848.42	805.255		848.42	796.471		848.42	760.9		848.42	724.919		848.42	550.133		848.42	525.04		848.42	443.327
	848.381	663.314		848.381	806.202		848.381	797.575		848.381	762.098		848.381	725.269		848.381	551.005		848.381	525.44		848.381	443.27
	848.342	663.567		848.342	807.163		848.342	798.438		848.342	762.536		848.342	725.814		848.342	551.371		848.342	525.965		848.342	443.811
	848.303	664.3		848.303	807.207		848.303	798.655		848.303	763.366		848.303	726.662		848.303	552.363		848.303	526.47		848.303	444.037
	848.264	664.801		848.264	808.108		848.264	799.815		848.264	764.281		848.264	727.275		848.264	552.563		848.264	526.765		848.264	444.618
	848.225	665.832		848.225	808.24		848.225	800.371		848.225	764.902		848.225	727.826		848.225	552.832		848.225	527.451		848.225	445.217
	848.186	666.241		848.186	808.966		848.186	800.93		848.186	765.829		848.186	729.114		848.186	553.517		848.186	528.307		848.186	445.53
	848.148	667.463		848.148	810.355		848.148	802.19		848.148	767.329		848.148	729.906		848.148	554.198		848.148	528.76		848.148	446.167
	848.109	668.046		848.109	811.217		848.109	802.963		848.109	768.089		848.109	730.626		848.109	554.764		848.109	529.459		848.109	447.276
	848.07	669.263		848.07	812.101		848.07	803.992		848.07	769.409		848.07	731.34		848.07	555.128		848.07	529.887		848.07	448.043
	848.031	670.29		848.031	812.918		848.031	804.883		848.031	770.58		848.031	732.097		848.031	555.902		848.031	530.546		848.031	448.567
	847.992	670.715		847.992	813.4		847.992	805.75		847.992	771.394		847.992	733.042		847.992	556.255		847.992	530.903		847.992	448.843
	847.953	671.568		847.953	813.9		847.953	807.154		847.953	772.234		847.953	733.623		847.953	556.812		847.953	531.614		847.953	448.922
	847.914	672.213		847.914	814.805		847.914	807.875		847.914	773.297		847.914	734.3		847.914	557.292		847.914	532.141		847.914	449.433
	847.875	673.186		847.875	815.756		847.875	808.501		847.875	774.156		847.875	735.29		847.875	557.878		847.875	532.038		847.875	449.976
	847.836	673.721		847.836	816.885		847.836	809.315		847.836	775.015		847.836	736.121		847.836	558.518		847.836	532.362		847.836	450.31
	847.797	674.223		847.797	817.968		847.797	810.393		847.797	775.812		847.797	737.119		847.797	559.305		847.797	533.038		847.797	450.749
	847.758	675.055		847.758	819.037		847.758	811.454		847.758	776.473		847.758	737.724		847.758	560.135		847.758	533.95		847.758	451.256
	847.719	675.923		847.719	819.982		847.719	812.367		847.719	777.262		847.719	738.661		847.719	560.819		847.719	534.587		847.719	451.671
	847.68	676.911		847.68	821.061		847.68	813.358		847.68	778.38		847.68	739.488		847.68	561.314		847.68	534.841		847.68	452.233
	847.641	677.867		847.641	821.873		847.641	813.634		847.641	779.086		847.641	740.245		847.641	562.282		847.641	535.544		847.641	453.121
	847.602	678.628		847.602	822.358		847.602	814.763		847.602	779.712		847.602	740.833		847.602	562.916		847.602	536.495		847.602	453.52
	847.563	679.093		847.563	823.431		847.563	816.302		847.563	780.376		847.563	741.593		847.563	563.362		847.563	536.762		847.563	453.95
	847.524	680.292		847.524	824.413		847.524	816.884		847.524	781.48		847.524	742.111		847.524	563.655		847.524	537.368		847.524	454.788
	847.485	681.497		847.485	825.509		847.485	817.511		847.485	782.662		847.485	742.911		847.485	564.254		847.485	537.847		847.485	455.404
	847.446	681.62		847.446	825.751		847.446	818.281		847.446	783.31		847.446	743.252		847.446	564.878		847.446	538.41		847.446	456.16
	847.407	682.239		847.407	826.875		847.407	819.05		847.407	784.83		847.407	744.576		847.407	565.433		847.407	539.044		847.407	456.614
	847.368	683.058		847.368	827.926		847.368	819.675		847.368	785.716		847.368	745.841		847.368	566.176		847.368	539.206		847.368	457.388
	847.329	684.075		847.329	829.397		847.329	820.498		847.329	786.565		847.329	746.802		847.329	566.687		847.329	539.547		847.329	457.746
	847.29	684.833		847.29	830.874		847.29	821.032		847.29	787.548		847.29	747.653		847.29	567.271		847.29	539.907		847.29	458.333
	847.251	685.436		847.251	832.148		847.251	822.165		847.251	788.266		847.251	748.771		847.251	567.765		847.251	540.552		847.251	458.914
	847.212	686.224		847.212	832.897		847.212	823.289		847.212	788.774		847.212	749.783		847.212	568.506		847.212	541.096		847.212	459.305
	847.173	686.748		847.173	833.959		847.173	823.772		847.173	789.342		847.173	750.689		847.173	569.558		847.173	541.69		847.173	459.83
	847.134	687.441		847.134	834.84		847.134	824.977		847.134	789.502		847.134	751.081		847.134	570.033		847.134	541.934		847.134	460.434
	847.095	688.322		847.095	835.21		847.095	825.762		847.095	790.169		847.095	751.628		847.095	570.65		847.095	542.616		847.095	460.884
	847.056	688.935		847.056	836.16		847.056	826.702		847.056	790.735		847.056	752.638		847.056	571.181		847.056	543.064		847.056	461.723
	847.017	689.853		847.017	837.497		847.017	827.916		847.017	791.049		847.017	753.043		847.017	571.803		847.017	543.851		847.017	462.386
	846.978	690.582		846.978	838.714		846.978	828.654		846.978	792.309		846.978	754.17		846.978	572.432		846.978	544.508		846.978	462.911
	846.939	691.201		846.939	839.666		846.939	829.399		846.939	793.334		846.939	754.949		846.939	572.826		846.939	544.923		846.939	463.667
	846.9	691.747		846.9	840.476		846.9	829.793		846.9	794.088		846.9	755.259		846.9	573.438		846.9	545.623		846.9	464.395
	846.861	692.77		846.861	841.026		846.861	830.919		846.861	794.985		846.861	756.525		846.861	574.606		846.861	546.142		846.861	464.73
	846.822	693.263		846.822	841.855		846.822	831.124		846.822	796.308		846.822	757.371		846.822	575.238		846.822	546.617		846.822	465.506
	846.783	694.278		846.783	842.915		846.783	832.168		846.783	796.616		846.783	758.154		846.783	575.644		846.783	547.088		846.783	466.414
	846.744	695.05		846.744	844.155		846.744	833.054		846.744	797.389		846.744	759.261		846.744	576.72		846.744	547.338		846.744	467.098
	846.705	696.078		846.705	845.295		846.705	834.256		846.705	797.671		846.705	760.225		846.705	577.403		846.705	547.744		846.705	467.75
	846.666	696.598		846.666	845.814		846.666	835.14		846.666	798.622		846.666	761.248		846.666	578.199		846.666	548.616		846.666	468.213
	846.627	696.853		846.627	846.659		846.627	836.036		846.627	799.699		846.627	761.943		846.627	579.112		846.627	549.255		846.627	468.696
	846.588	698.152		846.588	847.947		846.588	836.819		846.588	800.99		846.588	762.187		846.588	579.727		846.588	550.199		846.588	469.189
	846.549	698.722		846.549	849.511		846.549	837.353		846.549	801.887		846.549	762.933		846.549	580.079		846.549	550.578		846.549	470.046
	846.51	699.695		846.51	850.448		846.51	838.153		846.51	802.786		846.51	764.049		846.51	580.526		846.51	550.836		846.51	470.784
	846.471	700.169		846.471	851.983		846.471	839.434		846.471	803.702		846.471	764.805		846.471	581.246		846.471	551.496		846.471	471.498
	846.432	700.771		846.432	853.152		846.432	840.148		846.432	804.694		846.432	765.808		846.432	582.243		846.432	552.154		846.432	471.998
	846.393	700.958		846.393	854.102		846.393	840.781		846.393	806.281		846.393	766.433		846.393	583.001		846.393	552.633		846.393	472.31
	846.354	701.402		846.354	854.885		846.354	841.827		846.354	807.23		846.354	767.36		846.354	583.592		846.354	553.454		846.354	472.486
	846.315	702.455		846.315	855.788		846.315	843.01		846.315	808.171		846.315	768.46		846.315	584.26		846.315	553.866		846.315	472.786
	846.276	702.763		846.276	856.674		846.276	843.958		846.276	809.215		846.276	769.429		846.276	584.848		846.276	554.404		846.276	473.421
	846.237	703.134		846.237	856.987		846.237	845.579		846.237	810.297		846.237	769.992		846.237	585.335		846.237	554.844		846.237	473.877
	846.198	704.298		846.198	857.599		846.198	846.339		846.198	811.256		846.198	770.875		846.198	585.796		846.198	555.258		846.198	474.323
	846.159	705.157		846.159	858.432		846.159	847.373		846.159	812.397		846.159	772.18		846.159	586.453		846.159	555.369		846.159	474.864
	846.12	705.653		846.12	858.581		846.12	848.309		846.12	813.317		846.12	773.047		846.12	587.012		846.12	556.031		846.12	475.521
	846.081	705.984		846.081	859.837		846.081	849.095		846.081	814.334		846.081	773.686		846.081	587.409		846.081	556.286		846.081	475.678
	846.042	706.805		846.042	860.946		846.042	849.948		846.042	815.356		846.042	774.63		846.042	587.81		846.042	556.963		846.042	475.616
	846.003	708.07		846.003	861.942		846.003	850.826		846.003	816.13		846.003	775.307		846.003	588.803		846.003	557.359		846.003	476.079
	845.964	708.975		845.964	862.214		845.964	851.915		845.964	816.668		845.964	775.905		845.964	589.422		845.964	558.335		845.964	476.64
	845.925	709.741		845.925	863.291		845.925	852.618		845.925	817.757		845.925	776.491		845.925	590.091		845.925	559.381		845.925	476.737
	845.886	710.687		845.886	864.399		845.886	853.644		845.886	818.738		845.886	777.515		845.886	590.91		845.886	560.2		845.886	477.302
	845.847	711.623		845.847	865.898		845.847	854.774		845.847	819.75		845.847	778.455		845.847	591.548		845.847	560.748		845.847	477.848
	845.808	712.847		845.808	867.612		845.808	855.639		845.808	821.315		845.808	779.191		845.808	591.872		845.808	560.997		845.808	478.365
	845.769	713.614		845.769	868.211		845.769	856.306		845.769	822.521		845.769	779.916		845.769	592.382		845.769	561.082		845.769	478.876
	845.73	714.53		845.73	868.801		845.73	857.594		845.73	823.595		845.73	781.27		845.73	592.739		845.73	561.186		845.73	479.557
	845.691	715.09		845.691	869.887		845.691	857.895		845.691	824.766		845.691	781.894		845.691	593.152		845.691	561.872		845.691	480.231
	845.652	716.051		845.652	870.907		845.652	859.075		845.652	825.484		845.652	782.83		845.652	594.005		845.652	561.952		845.652	481.134
	845.613	717.221		845.613	872.141		845.613	860.013		845.613	826.423		845.613	783.499		845.613	594.762		845.613	562.426		845.613	481.896
	845.574	718.351		845.574	872.663		845.574	861.322		845.574	827.354		845.574	784.518		845.574	595.573		845.574	563.152		845.574	482.344
	845.534	719.385		845.534	874.218		845.534	862.327		845.534	828.308		845.534	785.137		845.534	596.47		845.534	564.165		845.534	482.808
	845.495	720.4		845.495	875.296		845.495	863.891		845.495	829.093		845.495	786.04		845.495	597.183		845.495	564.15		845.495	483.066
	845.456	720.921		845.456	876.043		845.456	865.176		845.456	829.799		845.456	787.057		845.456	598.055		845.456	565.089		845.456	483.509
	845.417	721.277		845.417	877.361		845.417	865.864		845.417	831.027		845.417	788.176		845.417	598.538		845.417	565.636		845.417	483.882
	845.378	722.178		845.378	878.116		845.378	866.717		845.378	831.752		845.378	788.9		845.378	599.397		845.378	566.277		845.378	484.563
	845.339	722.99		845.339	879.497		845.339	867.617		845.339	832.238		845.339	790.025		845.339	600.658		845.339	566.971		845.339	485.166
	845.3	723.673		845.3	880.687		845.3	867.684		845.3	832.975		845.3	790.23		845.3	601.464		845.3	566.923		845.3	485.756
	845.261	724.517		845.261	881.392		845.261	868.524		845.261	834.361		845.261	791.079		845.261	602.297		845.261	567.336		845.261	486.343
	845.222	725.596		845.222	882.379		845.222	869.645		845.222	835.337		845.222	792.068		845.222	603.344		845.222	568.251		845.222	486.807
	845.183	726.214		845.183	883.736		845.183	870.315		845.183	836.244		845.183	793.26		845.183	604.085		845.183	568.91		845.183	487.41
	845.144	727.271		845.144	884.947		845.144	871.52		845.144	837.309		845.144	794.072		845.144	604.835		845.144	569.374		845.144	487.371
	845.105	727.933		845.105	886.281		845.105	872.692		845.105	838.195		845.105	795.022		845.105	605.435		845.105	569.664		845.105	488.32
	845.066	728.553		845.066	887.707		845.066	873.944		845.066	839.1		845.066	796.2		845.066	605.934		845.066	569.977		845.066	489.175
	845.027	729.741		845.027	888.756		845.027	874.53		845.027	839.82		845.027	796.624		845.027	606.823		845.027	570.309		845.027	489.706
	844.987	730.221		844.987	889.909		844.987	875.611		844.987	840.62		844.987	797.477		844.987	607.601		844.987	570.943		844.987	490.398
	844.948	731.345		844.948	891.12		844.948	876.54		844.948	841.329		844.948	798.376		844.948	608.554		844.948	571.376		844.948	490.983
	844.909	732.46		844.909	891.936		844.909	877.412		844.909	842.07		844.909	799.005		844.909	609.271		844.909	571.861		844.909	491.654
	844.87	733.194		844.87	893.29		844.87	878.756		844.87	842.81		844.87	799.85		844.87	610.218		844.87	572.634		844.87	492.205
	844.831	733.845		844.831	894.152		844.831	879.898		844.831	843.577		844.831	800.737		844.831	611.243		844.831	573.118		844.831	492.553
	844.792	734.58		844.792	895.208		844.792	880.338		844.792	844.77		844.792	801.462		844.792	611.593		844.792	573.598		844.792	492.957
	844.753	735.04		844.753	896.573		844.753	881.508		844.753	845.387		844.753	801.79		844.753	612.325		844.753	574.047		844.753	493.784
	844.714	735.687		844.714	897.674		844.714	882.2		844.714	846.378		844.714	802.764		844.714	612.808		844.714	574.588		844.714	493.963
	844.675	736.639		844.675	898.542		844.675	883.367		844.675	846.914		844.675	803.373		844.675	613.94		844.675	574.83		844.675	494.564
	844.636	737.632		844.636	900.06		844.636	884.141		844.636	847.8		844.636	803.995		844.636	614.918		844.636	575.468		844.636	495.303
	844.597	738.586		844.597	901.002		844.597	885.325		844.597	848.629		844.597	805.086		844.597	615.86		844.597	575.913		844.597	495.842
	844.557	739.206		844.557	901.855		844.557	886.264		844.557	848.535		844.557	805.902		844.557	616.517		844.557	576.322		844.557	496.499
	844.518	740.159		844.518	902.507		844.518	887.612		844.518	849.124		844.518	806.447		844.518	617.177		844.518	577.087		844.518	496.868
	844.479	741.349		844.479	903.303		844.479	888.622		844.479	850.17		844.479	807.677		844.479	617.677		844.479	577.701		844.479	497.069
	844.44	742.175		844.44	904.508		844.44	890.29		844.44	851.652		844.44	808.805		844.44	617.865		844.44	578.021		844.44	497.59
	844.401	742.965		844.401	905.249		844.401	890.629		844.401	852.699		844.401	809.551		844.401	618.563		844.401	578.983		844.401	498.52
	844.362	744.082		844.362	906.239		844.362	890.922		844.362	853.631		844.362	810.629		844.362	619.377		844.362	579.914		844.362	499.505
	844.323	745.11		844.323	907.503		844.323	891.693		844.323	854.247		844.323	811.954		844.323	620.491		844.323	580.14		844.323	499.789
	844.284	745.802		844.284	908.212		844.284	892.943		844.284	854.897		844.284	812.57		844.284	621.112		844.284	581.13		844.284	500.343
	844.245	746.876		844.245	909.526		844.245	894.111		844.245	855.447		844.245	813.44		844.245	621.937		844.245	581.442		844.245	500.908
	844.205	748.12		844.205	910.362		844.205	895.112		844.205	856.706		844.205	813.902		844.205	622.832		844.205	581.522		844.205	501.642
	844.166	749.271		844.166	911.685		844.166	896.216		844.166	857.144		844.166	814.253		844.166	623.718		844.166	582.059		844.166	501.548
	844.127	750.044		844.127	912.305		844.127	897.041		844.127	858.539		844.127	814.978		844.127	624.111		844.127	582.763		844.127	501.951
	844.088	751.184		844.088	914.01		844.088	897.731		844.088	859.345		844.088	815.612		844.088	624.998		844.088	583.721		844.088	502.01
	844.049	751.484		844.049	915.21		844.049	899.062		844.049	860.428		844.049	816.54		844.049	625.933		844.049	584.664		844.049	502.564
	844.01	751.983		844.01	916.17		844.01	899.626		844.01	861.41		844.01	817.371		844.01	627.177		844.01	585.44		844.01	502.847
	843.971	752.841		843.971	916.655		843.971	901.028		843.971	862.301		843.971	818.285		843.971	627.87		843.971	586.224		843.971	503.667
	843.932	753.603		843.932	917.359		843.932	901.777		843.932	863.417		843.932	819.228		843.932	628.071		843.932	586.732		843.932	504.243
	843.892	754.319		843.892	918.471		843.892	902.724		843.892	864.333		843.892	820.226		843.892	628.411		843.892	587.689		843.892	504.461
	843.853	755.469		843.853	919.018		843.853	903.52		843.853	865.204		843.853	820.933		843.853	629.527		843.853	588.298		843.853	504.849
	843.814	756.301		843.814	919.417		843.814	904.382		843.814	866.133		843.814	821.927		843.814	630.235		843.814	588.728		843.814	505.543
	843.775	757.084		843.775	920.749		843.775	905.86		843.775	866.844		843.775	822.93		843.775	630.936		843.775	589.012		843.775	506.19
	843.736	758.292		843.736	921.693		843.736	906.864		843.736	867.827		843.736	823.887		843.736	632.26		843.736	590.221		843.736	506.216
	843.697	759.061		843.697	922.254		843.697	908.226		843.697	868.943		843.697	824.362		843.697	633.235		843.697	591.014		843.697	507.033
	843.658	759.599		843.658	923.371		843.658	909.184		843.658	869.18		843.658	825.539		843.658	633.673		843.658	591.914		843.658	507.318
	843.618	760.662		843.618	924.338		843.618	910.199		843.618	870.496		843.618	826.468		843.618	634.801		843.618	592.954		843.618	508.222
	843.579	761.456		843.579	924.969		843.579	910.93		843.579	871.38		843.579	826.853		843.579	635.508		843.579	593.733		843.579	508.541
	843.54	762.679		843.54	926.259		843.54	911.763		843.54	871.493		843.54	827.865		843.54	635.809		843.54	594.448		843.54	509.351
	843.501	763.641		843.501	926.607		843.501	912.587		843.501	872.33		843.501	829.007		843.501	636.476		843.501	595.255		843.501	510.287
	843.462	764.787		843.462	927.773		843.462	913.655		843.462	872.904		843.462	829.396		843.462	637.296		843.462	595.823		843.462	510.488
	843.423	765.995		843.423	928.74		843.423	914.851		843.423	873.617		843.423	829.817		843.423	638.466		843.423	596.288		843.423	510.771
	843.384	766.59		843.384	929.577		843.384	915.83		843.384	874.483		843.384	830.804		843.384	639.149		843.384	596.983		843.384	511.467
	843.344	767.171		843.344	930.724		843.344	916.622		843.344	875.684		843.344	831.993		843.344	639.948		843.344	597.57		843.344	512.5
	843.305	768.619		843.305	931.512		843.305	917.501		843.305	876.837		843.305	832.461		843.305	640.493		843.305	598.332		843.305	512.896
	843.266	769.56		843.266	933.086		843.266	918.442		843.266	876.956		843.266	833.156		843.266	641.423		843.266	598.981		843.266	513.268
	843.227	770.663		843.227	933.805		843.227	918.909		843.227	878.089		843.227	833.974		843.227	641.864		843.227	599.597		843.227	513.896
	843.188	771.729		843.188	935.073		843.188	920.033		843.188	878.772		843.188	834.896		843.188	642.618		843.188	600.325		843.188	514.48
	843.149	772.37		843.149	936.045		843.149	921.026		843.149	879.729		843.149	836.006		843.149	643.257		843.149	601.362		843.149	515.249
	843.109	773.02		843.109	937.002		843.109	921.943		843.109	880.71		843.109	836.643		843.109	644.386		843.109	602.437		843.109	516.217
	843.07	773.707		843.07	938.218		843.07	923.562		843.07	881.598		843.07	837.897		843.07	645.301		843.07	603.27		843.07	516.733
	843.031	775.045		843.031	938.954		843.031	924.182		843.031	883.104		843.031	838.683		843.031	646.372		843.031	604.231		843.031	517.491
	842.992	776.136		842.992	939.233		842.992	925.381		842.992	884.236		842.992	839.488		842.992	647.205		842.992	604.985		842.992	518.168
	842.953	776.899		842.953	939.873		842.953	926.074		842.953	884.939		842.953	839.626		842.953	647.97		842.953	605.73		842.953	518.423
	842.914	777.651		842.914	940.54		842.914	927.29		842.914	885.511		842.914	840.78		842.914	648.822		842.914	606.3		842.914	518.962
	842.874	778.188		842.874	941.867		842.874	928.142		842.874	886.371		842.874	841.945		842.874	649.723		842.874	606.861		842.874	519.562
	842.835	779.102		842.835	943.064		842.835	929.595		842.835	887.069		842.835	843.211		842.835	650.332		842.835	607.784		842.835	519.816
	842.796	780.323		842.796	943.969		842.796	930.832		842.796	888.335		842.796	844.53		842.796	650.991		842.796	608.19		842.796	520.523
	842.757	781.158		842.757	944.762		842.757	931.896		842.757	889.289		842.757	845.442		842.757	652.219		842.757	608.42		842.757	521.082
	842.718	782.249		842.718	945.686		842.718	932.455		842.718	890.549		842.718	846.754		842.718	653.446		842.718	609.406		842.718	521.385
	842.679	782.86		842.679	946.98		842.679	933.412		842.679	891.901		842.679	847.459		842.679	654.541		842.679	610.138		842.679	522.221
	842.639	783.555		842.639	947.663		842.639	934.312		842.639	892.131		842.639	848.809		842.639	655.546		842.639	610.887		842.639	522.752
	842.6	784.557		842.6	948.156		842.6	935.677		842.6	893.42		842.6	849.68		842.6	656.167		842.6	611.658		842.6	523.611
	842.561	785.627		842.561	948.728		842.561	937.113		842.561	893.942		842.561	850.948		842.561	657.449		842.561	612.572		842.561	523.934
	842.522	786.578		842.522	949.479		842.522	938.11		842.522	894.994		842.522	851.816		842.522	658.157		842.522	612.982		842.522	524.477
	842.483	787.599		842.483	950.728		842.483	938.769		842.483	895.549		842.483	852.758		842.483	658.741		842.483	613.689		842.483	525.441
	842.443	788.217		842.443	952.023		842.443	939.75		842.443	896.271		842.443	853.672		842.443	659.714		842.443	614.292		842.443	526.442
	842.404	788.884		842.404	952.844		842.404	941.601		842.404	897.072		842.404	854.495		842.404	660.736		842.404	615.293		842.404	527.495
	842.365	790.021		842.365	953.582		842.365	942.607		842.365	898.373		842.365	855.651		842.365	661.248		842.365	615.656		842.365	527.898
	842.326	791.224		842.326	954.081		842.326	943.18		842.326	899		842.326	856.794		842.326	661.496		842.326	616.339		842.326	528.331
	842.287	792.046		842.287	955.015		842.287	944.253		842.287	900.316		842.287	857.091		842.287	662.66		842.287	616.98		842.287	528.696
	842.247	793.137		842.247	956.264		842.247	945.691		842.247	901.403		842.247	858.107		842.247	663.707		842.247	617.88		842.247	529.375
	842.208	794.065		842.208	957.16		842.208	946.229		842.208	902.516		842.208	859.143		842.208	664.958		842.208	618.807		842.208	529.845
	842.169	794.526		842.169	958.26		842.169	947.188		842.169	903.48		842.169	859.988		842.169	666.272		842.169	619.2		842.169	530.504
	842.13	795.566		842.13	958.801		842.13	948.121		842.13	903.898		842.13	861.446		842.13	666.941		842.13	619.958		842.13	531.217
	842.091	796.385		842.091	960.429		842.091	949.54		842.091	905.146		842.091	862.711		842.091	667.97		842.091	620.672		842.091	531.768
	842.051	797.613		842.051	961.63		842.051	950.55		842.051	906.658		842.051	863.358		842.051	668.671		842.051	621.056		842.051	532.526
	842.012	799.106		842.012	962.563		842.012	951.452		842.012	907.864		842.012	863.842		842.012	669.39		842.012	621.907		842.012	533.11
	841.973	800.086		841.973	963.306		841.973	952.107		841.973	908.805		841.973	864.99		841.973	670.209		841.973	622.378		841.973	533.399
	841.934	800.728		841.934	964.221		841.934	953.059		841.934	909.872		841.934	865.783		841.934	671.606		841.934	623.103		841.934	533.868
	841.894	801.466		841.894	964.701		841.894	954.088		841.894	911.16		841.894	867.12		841.894	672.366		841.894	623.877		841.894	534.439
	841.855	801.562		841.855	966.022		841.855	955.022		841.855	911.958		841.855	868.292		841.855	673.25		841.855	624.763		841.855	535.31
	841.816	801.898		841.816	966.918		841.816	955.938		841.816	912.918		841.816	868.681		841.816	674.047		841.816	625.77		841.816	535.924
	841.777	802.451		841.777	967.959		841.777	956.774		841.777	913.555		841.777	869.358		841.777	674.745		841.777	626.907		841.777	536.063
	841.738	802.825		841.738	968.667		841.738	957.679		841.738	914.248		841.738	870.309		841.738	675.332		841.738	627.331		841.738	536.927
	841.698	803.591		841.698	969.908		841.698	958.696		841.698	914.786		841.698	871.262		841.698	676.188		841.698	627.901		841.698	538.011
	841.659	804.901		841.659	970.575		841.659	960.146		841.659	916.258		841.659	872.203		841.659	676.815		841.659	628.755		841.659	539.107
	841.62	806.095		841.62	971.721		841.62	961.086		841.62	917.443		841.62	873.51		841.62	677.328		841.62	629.685		841.62	539.873
	841.581	806.486		841.581	972.436		841.581	962.046		841.581	918.519		841.581	874.213		841.581	677.974		841.581	630.64		841.581	540.036
	841.541	806.785		841.541	973.481		841.541	962.747		841.541	919.615		841.541	875.008		841.541	678.835		841.541	631.407		841.541	540.549
	841.502	807.524		841.502	974.086		841.502	964.142		841.502	920.363		841.502	876.048		841.502	679.453		841.502	631.944		841.502	541.203
	841.463	807.911		841.463	974.907		841.463	964.434		841.463	921.085		841.463	876.706		841.463	680.116		841.463	632.506		841.463	541.304
	841.424	808.893		841.424	975.544		841.424	965.156		841.424	921.528		841.424	877.533		841.424	680.811		841.424	633.083		841.424	542.037
	841.384	809.251		841.384	976.223		841.384	966.052		841.384	922.495		841.384	878.315		841.384	681.309		841.384	633.776		841.384	542.333
	841.345	809.649		841.345	976.792		841.345	967.353		841.345	923.183		841.345	879.689		841.345	682.192		841.345	634.953		841.345	543.164
	841.306	810.104		841.306	977.888		841.306	967.975		841.306	924.486		841.306	880.537		841.306	683.109		841.306	635.528		841.306	543.313
	841.267	811.159		841.267	978.914		841.267	969.083		841.267	925.305		841.267	881.727		841.267	684.177		841.267	636.173		841.267	543.96
	841.228	811.953		841.228	979.736		841.228	969.816		841.228	925.977		841.228	882.831		841.228	684.818		841.228	636.752		841.228	544.299
	841.188	812.411		841.188	980.551		841.188	970.331		841.188	926.785		841.188	883.629		841.188	685.656		841.188	637.778		841.188	545.065
	841.149	813.8		841.149	981.804		841.149	971.073		841.149	928.314		841.149	884.054		841.149	686.752		841.149	638.184		841.149	545.298
	841.11	814.364		841.11	982.536		841.11	972.111		841.11	929.544		841.11	885.072		841.11	687.405		841.11	638.905		841.11	545.841
	841.071	815.007		841.071	983.674		841.071	973.486		841.071	929.868		841.071	886.371		841.071	687.752		841.071	639.585		841.071	546.52
	841.031	815.449		841.031	984.721		841.031	974.885		841.031	931.024		841.031	887.368		841.031	688.852		841.031	640.4		841.031	547.14
	840.992	816.636		840.992	985.416		840.992	975.742		840.992	932.027		840.992	888.496		840.992	689.661		840.992	641.003		840.992	547.614
	840.953	817.425		840.953	986.248		840.953	977.191		840.953	932.763		840.953	889.495		840.953	690.492		840.953	642.113		840.953	548.109
	840.913	818.184		840.913	987.057		840.913	978.344		840.913	934.058		840.913	890.953		840.913	691.049		840.913	643.164		840.913	548.768
	840.874	819.083		840.874	988.606		840.874	979.741		840.874	934.542		840.874	891.968		840.874	692.259		840.874	644.606		840.874	549.037
	840.835	820.203		840.835	989.379		840.835	981.143		840.835	935.598		840.835	893.153		840.835	693.056		840.835	644.775		840.835	549.502
	840.796	821.121		840.796	990.342		840.796	982.15		840.796	936.874		840.796	893.987		840.796	693.666		840.796	645.355		840.796	550.142
	840.756	822.645		840.756	991.512		840.756	982.891		840.756	937.905		840.756	895.558		840.756	694.745		840.756	646.386		840.756	550.571
	840.717	823.795		840.717	991.703		840.717	983.773		840.717	938.659		840.717	897.031		840.717	695.209		840.717	647.026		840.717	551.07
	840.678	825.154		840.678	992.728		840.678	984.671		840.678	939.125		840.678	897.963		840.678	696.298		840.678	647.576		840.678	551.258
	840.639	826.348		840.639	993.651		840.639	985.958		840.639	939.918		840.639	899.461		840.639	696.748		840.639	648.58		840.639	551.776
	840.599	827.676		840.599	994.694		840.599	987.088		840.599	940.751		840.599	901.117		840.599	697.712		840.599	649.69		840.599	552.22
	840.56	828.272		840.56	995.537		840.56	988.332		840.56	941.278		840.56	902.07		840.56	698.062		840.56	650.287		840.56	552.884
	840.521	829.3		840.521	996.024		840.521	989.108		840.521	941.757		840.521	902.958		840.521	698.448		840.521	650.996		840.521	553.771
	840.481	830.222		840.481	996.402		840.481	990.083		840.481	942.524		840.481	903.756		840.481	699.302		840.481	651.977		840.481	554.705
	840.442	830.982		840.442	997.081		840.442	991.434		840.442	943.45		840.442	904.737		840.442	699.927		840.442	653.232		840.442	554.745
	840.403	831.918		840.403	998.158		840.403	992.552		840.403	944.712		840.403	905.666		840.403	700.948		840.403	653.858		840.403	555.587
	840.364	832.731		840.364	998.909		840.364	993.939		840.364	945.759		840.364	906.604		840.364	701.613		840.364	654.865		840.364	556.467
	840.324	833.861		840.324	1000.28		840.324	995.609		840.324	946.493		840.324	906.899		840.324	702.394		840.324	655.674		840.324	556.948
	840.285	835.215		840.285	1001.43		840.285	996.768		840.285	947.49		840.285	907.815		840.285	702.725		840.285	656.062		840.285	557.576
	840.246	835.913		840.246	1002.89		840.246	997.832		840.246	948.6		840.246	909.467		840.246	703.019		840.246	657.118		840.246	558.229
	840.206	836.916		840.206	1004.05		840.206	999.014		840.206	949.947		840.206	910.117		840.206	704.047		840.206	657.878		840.206	558.201
	840.167	837.769		840.167	1004.91		840.167	999.673		840.167	951.004		840.167	911.059		840.167	704.765		840.167	658.652		840.167	558.808
	840.128	838.573		840.128	1006.5		840.128	1001.03		840.128	951.972		840.128	911.946		840.128	705.566		840.128	659.735		840.128	559.491
	840.089	839.6		840.089	1006.93		840.089	1002.34		840.089	953.506		840.089	913.134		840.089	706.031		840.089	660.716		840.089	560.101
	840.049	840.684		840.049	1007.86		840.049	1003.29		840.049	953.99		840.049	913.815		840.049	706.629		840.049	661.569		840.049	560.618
	840.01	841.879		840.01	1008.4		840.01	1004.27		840.01	954.959		840.01	914.643		840.01	707.149		840.01	661.935		840.01	561.565
	839.971	842.737		839.971	1009.54		839.971	1005.5		839.971	955.752		839.971	915.728		839.971	707.611		839.971	662.62		839.971	561.307
	839.931	843.708		839.931	1010.56		839.931	1006.23		839.931	956.943		839.931	916.668		839.931	708.089		839.931	663.03		839.931	561.869
	839.892	843.989		839.892	1011.59		839.892	1007.74		839.892	958.078		839.892	917.392		839.892	708.332		839.892	663.851		839.892	562.479
	839.853	844.981		839.853	1012.3		839.853	1008.9		839.853	959.397		839.853	919.27		839.853	708.778		839.853	664.663		839.853	563.065
	839.813	845.76		839.813	1013.04		839.813	1010.56		839.813	960.326		839.813	920.216		839.813	709.378		839.813	665.033		839.813	563.268
	839.774	846.91		839.774	1013.84		839.774	1011.95		839.774	961.282		839.774	921.562		839.774	710.173		839.774	665.709		839.774	563.784
	839.735	847.732		839.735	1014.57		839.735	1013		839.735	962.958		839.735	922.712		839.735	710.71		839.735	666.484		839.735	564.127
	839.696	848.877		839.696	1015.69		839.696	1014.08		839.696	964.354		839.696	923.512		839.696	711.435		839.696	667.532		839.696	564.297
	839.656	850.032		839.656	1017.07		839.656	1014.64		839.656	966.077		839.656	924.536		839.656	712.242		839.656	668.636		839.656	564.77
	839.617	851.533		839.617	1018.43		839.617	1016.08		839.617	967.211		839.617	925.79		839.617	713.119		839.617	668.913		839.617	564.886
	839.578	852.57		839.578	1019.48		839.578	1017.42		839.578	967.744		839.578	927.239		839.578	713.652		839.578	669.766		839.578	565.199
	839.538	853.786		839.538	1020.37		839.538	1018.77		839.538	968.859		839.538	928.306		839.538	714.471		839.538	670.433		839.538	566.067
	839.499	855.116		839.499	1022.03		839.499	1019.52		839.499	970.015		839.499	929.07		839.499	715.247		839.499	671.604		839.499	566.375
	839.46	855.413		839.46	1022.87		839.46	1020.77		839.46	971.135		839.46	930.297		839.46	716.296		839.46	672.104		839.46	567.008
	839.42	856.949		839.42	1023.34		839.42	1021.27		839.42	972.904		839.42	931.115		839.42	716.838		839.42	672.584		839.42	567.818
	839.381	858.198		839.381	1023.98		839.381	1022.3		839.381	973.658		839.381	931.463		839.381	717.347		839.381	673.271		839.381	568.332
	839.342	858.588		839.342	1025.28		839.342	1023.17		839.342	974.385		839.342	932.64		839.342	717.803		839.342	673.803		839.342	568.681
	839.302	859.592		839.302	1026.64		839.302	1024.15		839.302	975.35		839.302	933.621		839.302	718.404		839.302	674.621		839.302	569.344
	839.263	860.646		839.263	1027.66		839.263	1025.35		839.263	976.851		839.263	934.266		839.263	720.064		839.263	674.814		839.263	569.919
	839.224	861.408		839.224	1029.04		839.224	1026.56		839.224	977.727		839.224	935.403		839.224	721.132		839.224	675.852		839.224	570.721
	839.184	862.07		839.184	1029.6		839.184	1027.55		839.184	978.556		839.184	936.975		839.184	721.828		839.184	676.519		839.184	571.054
	839.145	862.637		839.145	1031.43		839.145	1028.81		839.145	979.477		839.145	937.531		839.145	722.607		839.145	677.997		839.145	571.653
	839.106	864.032		839.106	1032.44		839.106	1029.4		839.106	980.534		839.106	939.113		839.106	723.386		839.106	678.766		839.106	572.087
	839.066	865.414		839.066	1032.64		839.066	1030.65		839.066	981.514		839.066	940.543		839.066	724.533		839.066	679.362		839.066	572.865
	839.027	866.668		839.027	1033.71		839.027	1032.12		839.027	983.289		839.027	941.275		839.027	725.356		839.027	679.772		839.027	573.84
	838.988	867.523		838.988	1034.26		838.988	1033.15		838.988	984.242		838.988	943.047		838.988	726.125		838.988	680.913		838.988	574.361
	838.948	868.154		838.948	1035.96		838.948	1034.15		838.948	985.132		838.948	943.975		838.948	726.947		838.948	681.692		838.948	574.489
	838.909	868.151		838.909	1036.95		838.909	1034.9		838.909	986.274		838.909	944.977		838.909	727.472		838.909	682.349		838.909	574.93
	838.87	868.814		838.87	1037.76		838.87	1035.72		838.87	987.156		838.87	945.942		838.87	728.253		838.87	683.009		838.87	575.67
	838.83	869.729		838.83	1038.21		838.83	1037.21		838.83	988.784		838.83	946.729		838.83	728.449		838.83	683.684		838.83	576.245
	838.791	870.788		838.791	1038.73		838.791	1038.16		838.791	989.348		838.791	948.028		838.791	729.27		838.791	684.813		838.791	576.504
	838.751	871.501		838.751	1039.87		838.751	1039.3		838.751	990.552		838.751	949.549		838.751	730.451		838.751	685.965		838.751	577.075
	838.712	872.058		838.712	1040.75		838.712	1040.45		838.712	991.504		838.712	950.931		838.712	731.305		838.712	686.535		838.712	577.689
	838.673	873.14		838.673	1041.76		838.673	1041.75		838.673	992.647		838.673	952.296		838.673	732.345		838.673	687.723		838.673	578.483
	838.633	874.46		838.633	1042.84		838.633	1042.84		838.633	993.868		838.633	953.188		838.633	732.469		838.633	689.176		838.633	579.383
	838.594	875.423		838.594	1044.21		838.594	1043.73		838.594	995.276		838.594	954.374		838.594	733.375		838.594	689.988		838.594	580.279
	838.555	876.631		838.555	1045.17		838.555	1044.31		838.555	996.641		838.555	955.627		838.555	734.381		838.555	690.958		838.555	581.513
	838.515	877.083		838.515	1046.16		838.515	1045.64		838.515	998.134		838.515	956.634		838.515	735.497		838.515	691.634		838.515	582.096
	838.476	877.611		838.476	1046.94		838.476	1046.25		838.476	999.643		838.476	957.409		838.476	736.569		838.476	692.386		838.476	582.419
	838.437	878.877		838.437	1047.98		838.437	1047.9		838.437	1000.83		838.437	958.416		838.437	737.329		838.437	692.905		838.437	582.997
	838.397	879.793		838.397	1049.27		838.397	1048.76		838.397	1001.86		838.397	959.309		838.397	738.486		838.397	693.971		838.397	583.787
	838.358	880.562		838.358	1050.69		838.358	1049.76		838.358	1002.63		838.358	960.333		838.358	738.793		838.358	694.433		838.358	584.367
	838.318	881.168		838.318	1051.9		838.318	1050.75		838.318	1003.5		838.318	961.122		838.318	739.867		838.318	694.508		838.318	584.662
	838.279	882.096		838.279	1053.36		838.279	1052.11		838.279	1004.05		838.279	962.292		838.279	740.277		838.279	695.21		838.279	585.111
	838.24	882.895		838.24	1053.51		838.24	1053.24		838.24	1004.83		838.24	962.746		838.24	740.91		838.24	695.812		838.24	585.885
	838.2	884.008		838.2	1054.49		838.2	1054.4		838.2	1005.78		838.2	964.191		838.2	741.653		838.2	696.444		838.2	586.07
	838.161	885.177		838.161	1055.07		838.161	1055.32		838.161	1006.72		838.161	965.288		838.161	742.617		838.161	697.16		838.161	586.827
	838.122	886.476		838.122	1056.23		838.122	1056.8		838.122	1008.21		838.122	966.341		838.122	743.021		838.122	697.598		838.122	587.485
	838.082	887.48		838.082	1056.36		838.082	1057.47		838.082	1008.75		838.082	967.416		838.082	743.372		838.082	698.337		838.082	588.259
	838.043	887.88		838.043	1056.83		838.043	1058.08		838.043	1009.6		838.043	968.68		838.043	744.423		838.043	698.98		838.043	588.86
	838.003	888.532		838.003	1058.11		838.003	1059.65		838.003	1010.73		838.003	969.184		838.003	745.22		838.003	699.296		838.003	589.58
	837.964	889.452		837.964	1058.49		837.964	1061.26		837.964	1011.46		837.964	969.981		837.964	745.653		837.964	699.908		837.964	590.607
	837.925	889.694		837.925	1059.81		837.925	1062.63		837.925	1012.49		837.925	970.974		837.925	746.941		837.925	700.558		837.925	591.336
	837.885	890.474		837.885	1060.83		837.885	1063.54		837.885	1013.58		837.885	972.005		837.885	747.177		837.885	701.485		837.885	592.175
	837.846	891.841		837.846	1061.77		837.846	1064.65		837.846	1014.44		837.846	973.233		837.846	747.671		837.846	702.593		837.846	592.815
	837.806	892.871		837.806	1062.79		837.806	1065.35		837.806	1015.44		837.806	974.126		837.806	748.678		837.806	703.299		837.806	593.6
	837.767	893.919		837.767	1064.25		837.767	1066.11		837.767	1016.12		837.767	975.289		837.767	749.455		837.767	703.851		837.767	594.503
	837.728	894.34		837.728	1065.68		837.728	1066.97		837.728	1017.34		837.728	975.763		837.728	750.756		837.728	704.403		837.728	595.206
	837.688	895.613		837.688	1066.8		837.688	1067.43		837.688	1018.03		837.688	976.279		837.688	751.913		837.688	705.182		837.688	595.507
	837.649	896.613		837.649	1068.19		837.649	1068.59		837.649	1018.88		837.649	977.384		837.649	752.892		837.649	706.16		837.649	596.474
	837.609	897.281		837.609	1069.57		837.609	1069.81		837.609	1020.14		837.609	977.974		837.609	753.596		837.609	706.682		837.609	596.643
	837.57	898.047		837.57	1070.56		837.57	1070.73		837.57	1021.3		837.57	978.956		837.57	754.373		837.57	707.625		837.57	597.378
	837.531	898.962		837.531	1072.34		837.531	1071.78		837.531	1022.28		837.531	979.617		837.531	755.044		837.531	708.736		837.531	597.781
	837.491	900.033		837.491	1072.67		837.491	1072.99		837.491	1023.46		837.491	980.684		837.491	755.878		837.491	710.202		837.491	598.736
	837.452	901.078		837.452	1073.53		837.452	1074.11		837.452	1025.05		837.452	981.51		837.452	756.638		837.452	710.744		837.452	599.334
	837.412	901.882		837.412	1075.26		837.412	1074.77		837.412	1025.75		837.412	982.774		837.412	757.288		837.412	711.242		837.412	600.047
	837.373	902.836		837.373	1076.43		837.373	1075.57		837.373	1026.72		837.373	983.748		837.373	757.96		837.373	711.849		837.373	601.028
	837.334	903.228		837.334	1077.28		837.334	1076.53		837.334	1028.28		837.334	984.43		837.334	758.657		837.334	712.361		837.334	601.97
	837.294	904.306		837.294	1078.39		837.294	1077.82		837.294	1029.1		837.294	985.67		837.294	759.589		837.294	712.9		837.294	602.684
	837.255	904.426		837.255	1079.44		837.255	1078.64		837.255	1030.38		837.255	986.825		837.255	760.17		837.255	713.829		837.255	603.406
	837.215	905.459		837.215	1080.55		837.215	1079.88		837.215	1031.13		837.215	988.199		837.215	760.853		837.215	714.763		837.215	603.249
	837.176	906.415		837.176	1081.26		837.176	1080.65		837.176	1032.09		837.176	989.417		837.176	761.638		837.176	714.916		837.176	603.616
	837.136	906.742		837.136	1082.28		837.136	1081.52		837.136	1032.85		837.136	990.277		837.136	761.763		837.136	715.231		837.136	604.133
	837.097	907.679		837.097	1082.84		837.097	1082.88		837.097	1033.61		837.097	991.491		837.097	762.414		837.097	716.031		837.097	604.837
	837.058	908.085		837.058	1083.96		837.058	1084.03		837.058	1034.57		837.058	992.765		837.058	763.039		837.058	716.631		837.058	605.232
	837.018	908.953		837.018	1084.84		837.018	1084.93		837.018	1035.68		837.018	993.78		837.018	764.301		837.018	717.595		837.018	605.884
	836.979	910.351		836.979	1086.29		836.979	1085.92		836.979	1036.46		836.979	994.395		836.979	765.151		836.979	718.362		836.979	606.402
	836.939	910.951		836.939	1087.06		836.939	1087.95		836.939	1037.37		836.939	995.177		836.939	765.6		836.939	718.833		836.939	607.409
	836.9	911.858		836.9	1088.33		836.9	1088.83		836.9	1039.05		836.9	996.155		836.9	766.203		836.9	719.42		836.9	608.385
	836.86	912.918		836.86	1089.33		836.86	1090.07		836.86	1040.37		836.86	997.383		836.86	766.8		836.86	719.577		836.86	608.792
	836.821	913.907		836.821	1090.53		836.821	1091.01		836.821	1041.21		836.821	998.777		836.821	767.362		836.821	719.851		836.821	609.173
	836.782	914.672		836.782	1091.89		836.782	1092.78		836.782	1042.69		836.782	1000.68		836.782	768.238		836.782	720.021		836.782	609.887
	836.742	915.437		836.742	1093.46		836.742	1093.74		836.742	1043.9		836.742	1001.52		836.742	769.485		836.742	720.265		836.742	610.33
	836.703	916.053		836.703	1094.93		836.703	1095.24		836.703	1045.35		836.703	1002.48		836.703	770.352		836.703	720.835		836.703	611.167
	836.663	916.961		836.663	1096.36		836.663	1096.04		836.663	1046.22		836.663	1003.68		836.663	771.369		836.663	721.074		836.663	612.387
	836.624	917.9		836.624	1097.18		836.624	1097.19		836.624	1047.35		836.624	1004.96		836.624	772.275		836.624	722.122		836.624	612.958
	836.584	919.019		836.584	1098.11		836.584	1097.67		836.584	1048.18		836.584	1006.22		836.584	773.05		836.584	722.542		836.584	613.903
	836.545	920.284		836.545	1099.77		836.545	1099.18		836.545	1049.36		836.545	1007.48		836.545	773.705		836.545	722.977		836.545	614.561
	836.505	920.616		836.505	1101.35		836.505	1100.44		836.505	1050.75		836.505	1008.77		836.505	774.348		836.505	723.697		836.505	615.622
	836.466	921.891		836.466	1102.17		836.466	1101.13		836.466	1051.62		836.466	1009.72		836.466	775.491		836.466	724.226		836.466	615.954
	836.426	922.376		836.426	1104.35		836.426	1102.08		836.426	1052.83		836.426	1010.91		836.426	776.267		836.426	724.922		836.426	616.291
	836.387	923.72		836.387	1105.25		836.387	1103.09		836.387	1054.47		836.387	1012.11		836.387	776.612		836.387	725.144		836.387	617.28
	836.348	924.719		836.348	1106.41		836.348	1103.64		836.348	1055.92		836.348	1013.13		836.348	777.815		836.348	726.034		836.348	618.001
	836.308	926.281		836.308	1107.7		836.308	1105.05		836.308	1056.96		836.308	1014.07		836.308	778.174		836.308	726.518		836.308	617.714
	836.269	926.945		836.269	1108.75		836.269	1105.89		836.269	1057.87		836.269	1014.47		836.269	778.749		836.269	727.357		836.269	618.284
	836.229	927.498		836.229	1110.01		836.229	1106.94		836.229	1058.78		836.229	1015.85		836.229	779.362		836.229	727.738		836.229	618.72
	836.19	929.113		836.19	1111.47		836.19	1108.11		836.19	1059.79		836.19	1016.62		836.19	780.132		836.19	728.664		836.19	619.37
	836.15	929.949		836.15	1113.6		836.15	1109.1		836.15	1061.3		836.15	1018.05		836.15	781.026		836.15	729.031		836.15	620.155
	836.111	930.832		836.111	1114.76		836.111	1110.41		836.111	1062.25		836.111	1019.15		836.111	782.127		836.111	729.429		836.111	620.805
	836.071	932.224		836.071	1115.92		836.071	1111.43		836.071	1063.17		836.071	1020.1		836.071	783.081		836.071	729.999		836.071	621.571
	836.032	933.267		836.032	1116.48		836.032	1113		836.032	1064.25		836.032	1020.87		836.032	784.293		836.032	731.06		836.032	622.877
	835.992	934.155		835.992	1117.21		835.992	1114.03		835.992	1065.46		835.992	1021.73		835.992	785.429		835.992	732.217		835.992	623.859
	835.953	935.047		835.953	1118.29		835.953	1114.92		835.953	1066.79		835.953	1022.84		835.953	786.012		835.953	732.521		835.953	624.6
	835.913	935.946		835.913	1118.96		835.913	1116.35		835.913	1067.76		835.913	1024.07		835.913	786.656		835.913	733.238		835.913	625.496
	835.874	936.097		835.874	1120.32		835.874	1117.55		835.874	1068.08		835.874	1025.45		835.874	787.408		835.874	733.695		835.874	626.351
	835.834	936.638		835.834	1122.32		835.834	1118.93		835.834	1068.45		835.834	1026.64		835.834	787.521		835.834	734.439		835.834	626.877
	835.795	937.564		835.795	1123.83		835.795	1120.16		835.795	1069.69		835.795	1028.05		835.795	788.324		835.795	734.842		835.795	627.919
	835.755	939.01		835.755	1124.88		835.755	1120.99		835.755	1071.34		835.755	1029.06		835.755	789.021		835.755	735.269		835.755	629.006
	835.716	939.719		835.716	1125.94		835.716	1122.37		835.716	1072.1		835.716	1030.36		835.716	789.907		835.716	735.503		835.716	629.599
	835.677	941.041		835.677	1127.09		835.677	1123.75		835.677	1073.06		835.677	1031.05		835.677	790.752		835.677	736.4		835.677	629.988
	835.637	942.096		835.637	1129.47		835.637	1125.05		835.637	1074.71		835.637	1032.5		835.637	791.636		835.637	736.687		835.637	630.765
	835.598	943.164		835.598	1130.08		835.598	1126.3		835.598	1075.29		835.598	1033.2		835.598	792.943		835.598	737.175		835.598	631.243
	835.558	943.984		835.558	1131.48		835.558	1127.92		835.558	1076.75		835.558	1033.66		835.558	793.785		835.558	738.265		835.558	631.826
	835.519	944.772		835.519	1131.59		835.519	1128.81		835.519	1077.89		835.519	1034.36		835.519	794.689		835.519	739.046		835.519	632.568
	835.479	945.774		835.479	1132.33		835.479	1130.64		835.479	1078.75		835.479	1035.18		835.479	795.359		835.479	739.74		835.479	633.051
	835.44	947.317		835.44	1132.87		835.44	1131.29		835.44	1079.7		835.44	1035.71		835.44	796.121		835.44	740.566		835.44	633.685
	835.4	948.291		835.4	1133.57		835.4	1132.75		835.4	1080.93		835.4	1036.64		835.4	797.256		835.4	741.249		835.4	634.702
	835.361	949.241		835.361	1134.96		835.361	1133.98		835.361	1082.19		835.361	1037.57		835.361	797.55		835.361	742.063		835.361	635.281
	835.321	949.67		835.321	1135.97		835.321	1134.65		835.321	1083.77		835.321	1038.68		835.321	798.627		835.321	743.049		835.321	635.977
	835.282	950.901		835.282	1137.18		835.282	1136.04		835.282	1085.25		835.282	1039.58		835.282	799.719		835.282	743.387		835.282	637.088
	835.242	951.882		835.242	1138.07		835.242	1137.26		835.242	1086.45		835.242	1040.39		835.242	800.577		835.242	744.202		835.242	637.813
	835.203	953.201		835.203	1139.1		835.203	1138.15		835.203	1087.91		835.203	1041.8		835.203	801.434		835.203	744.874		835.203	638.288
	835.163	954.082		835.163	1139.85		835.163	1139.27		835.163	1088.78		835.163	1042.29		835.163	802.592		835.163	745.636		835.163	638.897
	835.124	954.658		835.124	1141.24		835.124	1140.55		835.124	1090.19		835.124	1043.33		835.124	803.721		835.124	746.495		835.124	639.144
	835.084	955.482		835.084	1142.6		835.084	1142.05		835.084	1091.75		835.084	1044.16		835.084	804.236		835.084	746.759		835.084	639.756
	835.044	956.425		835.044	1143.75		835.044	1142.74		835.044	1093.01		835.044	1044.97		835.044	805.171		835.044	747.401		835.044	640.609
	835.005	957.866		835.005	1144.71		835.005	1144.18		835.005	1093.67		835.005	1046.12		835.005	805.67		835.005	748.071		835.005	641.049
	834.965	958.322		834.965	1145.62		834.965	1145.18		834.965	1096.37		834.965	1046.97		834.965	806.785		834.965	748.846		834.965	641.5
	834.926	959.675		834.926	1145.87		834.926	1146.14		834.926	1097.9		834.926	1047.74		834.926	807.624		834.926	749.784		834.926	641.831
	834.886	960.417		834.886	1146.43		834.886	1147.2		834.886	1099.7		834.886	1048.91		834.886	808.163		834.886	750.734		834.886	642.479
	834.847	961.747		834.847	1147.83		834.847	1148.37		834.847	1100.38		834.847	1050.16		834.847	808.725		834.847	751.055		834.847	642.997
	834.807	962.669		834.807	1149.19		834.807	1149.68		834.807	1101.58		834.807	1051.74		834.807	809.395		834.807	751.633		834.807	643.774
	834.768	963.226		834.768	1150.25		834.768	1150.76		834.768	1102.94		834.768	1053.32		834.768	810.302		834.768	751.845		834.768	644.157
	834.728	964.444		834.728	1151.21		834.728	1152.1		834.728	1104.22		834.728	1054.3		834.728	811.207		834.728	752.425		834.728	644.979
	834.689	965.279		834.689	1152.41		834.689	1153.29		834.689	1105.57		834.689	1054.97		834.689	811.865		834.689	752.245		834.689	645.764
	834.649	966.366		834.649	1153.4		834.649	1154.04		834.649	1106.44		834.649	1055.81		834.649	812.481		834.649	752.565		834.649	646.051
	834.61	968.105		834.61	1154.38		834.61	1155.56		834.61	1107.63		834.61	1056.77		834.61	813.221		834.61	753.228		834.61	646.619
	834.57	969.56		834.57	1155.58		834.57	1156.68		834.57	1108.81		834.57	1058.17		834.57	813.993		834.57	753.365		834.57	647.446
	834.531	970.274		834.531	1156.45		834.531	1158.31		834.531	1110.14		834.531	1059.04		834.531	815.164		834.531	753.591		834.531	648.067
	834.491	971.148		834.491	1157.92		834.491	1159.09		834.491	1111.49		834.491	1059.88		834.491	815.463		834.491	754.365		834.491	648.979
	834.452	972.73		834.452	1158.96		834.452	1160.05		834.452	1112.72		834.452	1060.8		834.452	816.341		834.452	755.253		834.452	649.978
	834.412	973.52		834.412	1160.81		834.412	1161.37		834.412	1114.17		834.412	1061.36		834.412	817.596		834.412	756.511		834.412	650.253
	834.372	974.38		834.372	1161.85		834.372	1162.79		834.372	1115.27		834.372	1062.17		834.372	818.691		834.372	757.371		834.372	651.188
	834.333	975.363		834.333	1163.29		834.333	1163.86		834.333	1116.44		834.333	1063.05		834.333	820.171		834.333	758.424		834.333	651.759
	834.293	975.684		834.293	1165.17		834.293	1164.77		834.293	1117.9		834.293	1064.08		834.293	820.992		834.293	759.312		834.293	652.52
	834.254	976.565		834.254	1165.92		834.254	1166.19		834.254	1118.76		834.254	1065.14		834.254	821.418		834.254	760.46		834.254	653.335
	834.214	977.268		834.214	1167.3		834.214	1166.82		834.214	1119.98		834.214	1065.77		834.214	822.377		834.214	761.089		834.214	654.303
	834.175	977.888		834.175	1168.94		834.175	1167.79		834.175	1121.26		834.175	1066.79		834.175	822.852		834.175	761.546		834.175	654.923
	834.135	979.093		834.135	1171.01		834.135	1168.95		834.135	1122		834.135	1068.37		834.135	823.988		834.135	762.063		834.135	655.422
	834.096	980.144		834.096	1171.9		834.096	1169.63		834.096	1123.56		834.096	1069.51		834.096	824.676		834.096	762.295		834.096	655.832
	834.056	981.056		834.056	1173.05		834.056	1170.8		834.056	1125.01		834.056	1070.58		834.056	825.587		834.056	762.848		834.056	656.49
	834.017	981.959		834.017	1174.41		834.017	1171.67		834.017	1126.72		834.017	1071.85		834.017	826.351		834.017	763.384		834.017	657.597
	833.977	982.249		833.977	1175.86		833.977	1172.91		833.977	1127.73		833.977	1072.9		833.977	827.369		833.977	763.867		833.977	658.116
	833.937	983.137		833.937	1176.84		833.937	1174.11		833.937	1128.98		833.937	1074.06		833.937	828.37		833.937	764.956		833.937	658.638
	833.898	983.801		833.898	1178.91		833.898	1175.15		833.898	1129.77		833.898	1074.8		833.898	829.173		833.898	765.892		833.898	659.421
	833.858	984.77		833.858	1180.44		833.858	1176.79		833.858	1131.22		833.858	1075.6		833.858	830.252		833.858	766.57		833.858	659.684
	833.819	986.146		833.819	1182.28		833.819	1177.83		833.819	1132.69		833.819	1077.24		833.819	831.218		833.819	767.103		833.819	660.179
	833.779	987.29		833.779	1183.75		833.779	1179.2		833.779	1134.38		833.779	1077.86		833.779	832.115		833.779	768.027		833.779	660.565
	833.74	988.046		833.74	1184.8		833.74	1180.11		833.74	1136.09		833.74	1079.09		833.74	832.867		833.74	768.343		833.74	661.388
	833.7	988.608		833.7	1185.5		833.7	1181.33		833.7	1137.24		833.7	1079.99		833.7	833.233		833.7	769.259		833.7	662.268
	833.66	989.393		833.66	1186.66		833.66	1182.14		833.66	1138.21		833.66	1080.88		833.66	833.721		833.66	770.482		833.66	662.917
	833.621	990.477		833.621	1187.71		833.621	1183.07		833.621	1139.86		833.621	1081.68		833.621	834.619		833.621	771.266		833.621	663.255
	833.581	991.378		833.581	1189.19		833.581	1184.05		833.581	1141.06		833.581	1082.52		833.581	835.418		833.581	772.17		833.581	663.968
	833.542	992.087		833.542	1190.92		833.542	1185.34		833.542	1142.23		833.542	1083.13		833.542	836.018		833.542	772.54		833.542	664.771
	833.502	993.379		833.502	1192.12		833.502	1186.73		833.502	1143.52		833.502	1083.8		833.502	836.328		833.502	773.323		833.502	665.095
	833.463	994.887		833.463	1193.45		833.463	1187.99		833.463	1145.04		833.463	1084.85		833.463	837.395		833.463	774.493		833.463	665.84
	833.423	995.092		833.423	1195.2		833.423	1189.75		833.423	1145.96		833.423	1085.81		833.423	838.288		833.423	775.466		833.423	666.495
	833.383	996.102		833.383	1196.55		833.383	1191.24		833.383	1147.13		833.383	1087.02		833.383	838.968		833.383	775.954		833.383	667.609
	833.344	997.159		833.344	1198.09		833.344	1192.59		833.344	1148.78		833.344	1087.85		833.344	839.519		833.344	776.567		833.344	667.824
	833.304	998.298		833.304	1199.31		833.304	1193.11		833.304	1150.36		833.304	1088.47		833.304	840.448		833.304	777.281		833.304	668.325
	833.265	999.705		833.265	1200.49		833.265	1194.4		833.265	1151.63		833.265	1089.78		833.265	841.451		833.265	778.455		833.265	668.991
	833.225	1001.24		833.225	1202		833.225	1195.56		833.225	1152.83		833.225	1090.84		833.225	842.407		833.225	779.118		833.225	669.477
	833.185	1002.18		833.185	1203.5		833.185	1196.9		833.185	1154.19		833.185	1092.35		833.185	842.938		833.185	779.409		833.185	670.325
	833.146	1003.4		833.146	1204.51		833.146	1197.92		833.146	1155.7		833.146	1093.65		833.146	844.157		833.146	780.476		833.146	670.824
	833.106	1003.97		833.106	1205.28		833.106	1199.26		833.106	1156.94		833.106	1094.51		833.106	845.162		833.106	781.122		833.106	671.356
	833.067	1004.77		833.067	1206.69		833.067	1200.85		833.067	1158.49		833.067	1095.76		833.067	845.694		833.067	781.992		833.067	671.988
	833.027	1005.87		833.027	1207.6		833.027	1202.18		833.027	1159.27		833.027	1096.89		833.027	847.073		833.027	782.297		833.027	672.953
	832.987	1006.86		832.987	1209.24		832.987	1203.93		832.987	1160.28		832.987	1097.76		832.987	847.929		832.987	782.965		832.987	673.853
	832.948	1007.97		832.948	1210.06		832.948	1205.46		832.948	1161.28		832.948	1098.79		832.948	849.04		832.948	783.847		832.948	674.383
	832.908	1008.97		832.908	1211.08		832.908	1206.7		832.908	1162.59		832.908	1100.18		832.908	849.99		832.908	784.49		832.908	675.11
	832.869	1010.07		832.869	1212.14		832.869	1207.61		832.869	1163.54		832.869	1100.93		832.869	851.053		832.869	785.52		832.869	675.462
	832.829	1010.75		832.829	1212.81		832.829	1208.84		832.829	1164.61		832.829	1102.04		832.829	851.558		832.829	786.448		832.829	675.939
	832.789	1012.22		832.789	1213.74		832.789	1210.24		832.789	1165.84		832.789	1103.19		832.789	852.178		832.789	787.253		832.789	676.357
	832.75	1013.35		832.75	1214.64		832.75	1211.3		832.75	1167.63		832.75	1104.24		832.75	853.122		832.75	788.33		832.75	677.001
	832.71	1014.47		832.71	1215.84		832.71	1212.73		832.71	1169.54		832.71	1105.45		832.71	854.119		832.71	789.1		832.71	677.901
	832.671	1015.87		832.671	1217.36		832.671	1213.73		832.671	1171.27		832.671	1106.78		832.671	854.866		832.671	789.884		832.671	678.852
	832.631	1016.65		832.631	1218.95		832.631	1215.28		832.631	1172.55		832.631	1107.15		832.631	856.298		832.631	790.803		832.631	679.781
	832.591	1017.93		832.591	1220.26		832.591	1215.94		832.591	1173.79		832.591	1108.19		832.591	857.045		832.591	792.008		832.591	680.643
	832.552	1019.01		832.552	1221.08		832.552	1217.37		832.552	1175.68		832.552	1109.22		832.552	858.354		832.552	793.22		832.552	681.027
	832.512	1019.75		832.512	1222.29		832.512	1219.3		832.512	1177.05		832.512	1109.81		832.512	858.915		832.512	793.985		832.512	681.755
	832.472	1020.73		832.472	1223.25		832.472	1220.66		832.472	1178.46		832.472	1110.54		832.472	859.735		832.472	795.253		832.472	682.773
	832.433	1022.17		832.433	1224.7		832.433	1221.37		832.433	1179.98		832.433	1111.37		832.433	860.867		832.433	795.881		832.433	683.339
	832.393	1023.1		832.393	1225.77		832.393	1222.64		832.393	1181.05		832.393	1112.19		832.393	861.656		832.393	796.892		832.393	684.299
	832.354	1024.21		832.354	1227.46		832.354	1224.55		832.354	1182.35		832.354	1113.56		832.354	862.932		832.354	797.832		832.354	684.293
	832.314	1025.34		832.314	1228.21		832.314	1225.99		832.314	1184.48		832.314	1115.39		832.314	864.545		832.314	798.547		832.314	685.229
	832.274	1026.26		832.274	1229.7		832.274	1227.76		832.274	1185.86		832.274	1116.44		832.274	865.909		832.274	799.15		832.274	686.266
	832.235	1027.23		832.235	1230.37		832.235	1228.91		832.235	1187.09		832.235	1117.28		832.235	867.315		832.235	799.991		832.235	687.395
	832.195	1028.82		832.195	1231.17		832.195	1229.97		832.195	1188.12		832.195	1118.09		832.195	867.951		832.195	801.002		832.195	688.635
	832.155	1030.04		832.155	1231.59		832.155	1232.16		832.155	1189.21		832.155	1119.03		832.155	868.745		832.155	801.666		832.155	689.791
	832.116	1031.19		832.116	1232.91		832.116	1233.13		832.116	1190.45		832.116	1120.21		832.116	869.943		832.116	802.575		832.116	690.267
	832.076	1032.26		832.076	1234.24		832.076	1234.15		832.076	1192.07		832.076	1121.28		832.076	871.396		832.076	803.279		832.076	691.39
	832.036	1033.46		832.036	1235.67		832.036	1235.81		832.036	1193.35		832.036	1122.33		832.036	872.981		832.036	803.662		832.036	692.396
	831.997	1034.56		831.997	1236.75		831.997	1236.74		831.997	1194.45		831.997	1123.99		831.997	874.248		831.997	804.333		831.997	693.475
	831.957	1036.09		831.957	1237.89		831.957	1238.01		831.957	1195.09		831.957	1125.47		831.957	875.285		831.957	805.696		831.957	694.194
	831.918	1037.38		831.918	1238.27		831.918	1239.23		831.918	1196.73		831.918	1126.96		831.918	876.298		831.918	806.861		831.918	694.788
	831.878	1038.03		831.878	1239.12		831.878	1240.65		831.878	1198.33		831.878	1127.88		831.878	876.971		831.878	807.178		831.878	695.926
	831.838	1039.07		831.838	1241.28		831.838	1241.77		831.838	1200.06		831.838	1129.77		831.838	877.624		831.838	808.139		831.838	696.706
	831.799	1040.37		831.799	1242.31		831.799	1242.85		831.799	1201.74		831.799	1131.04		831.799	879.087		831.799	809.316		831.799	697.785
	831.759	1041.35		831.759	1243.42		831.759	1243.66		831.759	1202.54		831.759	1131.7		831.759	880.261		831.759	809.598		831.759	698.452
	831.719	1042.55		831.719	1244.89		831.719	1245.34		831.719	1203.63		831.719	1133.03		831.719	881.384		831.719	810.621		831.719	699.494
	831.68	1043.36		831.68	1245.44		831.68	1246.55		831.68	1205.85		831.68	1134.24		831.68	882.859		831.68	811.835		831.68	699.822
	831.64	1044.24		831.64	1247.06		831.64	1247.78		831.64	1207.35		831.64	1135.73		831.64	883.638		831.64	812.408		831.64	700.565
	831.6	1045.4		831.6	1248.28		831.6	1249.39		831.6	1209.17		831.6	1137.27		831.6	884.569		831.6	813.134		831.6	701.673
	831.561	1046.31		831.561	1249.73		831.561	1250.6		831.561	1210.29		831.561	1138.66		831.561	884.977		831.561	814.326		831.561	702.314
	831.521	1047.27		831.521	1251.16		831.521	1251.41		831.521	1211.39		831.521	1140.35		831.521	886.198		831.521	815.452		831.521	702.837
	831.481	1048.77		831.481	1252.24		831.481	1252.59		831.481	1212.48		831.481	1141.43		831.481	887.42		831.481	816.603		831.481	703.395
	831.442	1049.73		831.442	1253.5		831.442	1254.49		831.442	1213.81		831.442	1142.56		831.442	888.414		831.442	817.28		831.442	704.407
	831.402	1050.68		831.402	1254.49		831.402	1256.45		831.402	1215.93		831.402	1144.12		831.402	889.009		831.402	818.158		831.402	704.875
	831.362	1051.25		831.362	1256.2		831.362	1258.15		831.362	1217.46		831.362	1145.44		831.362	889.998		831.362	819.286		831.362	705.904
	831.323	1052.34		831.323	1257.07		831.323	1259.36		831.323	1218.78		831.323	1146.55		831.323	891.011		831.323	820.344		831.323	706.74
	831.283	1053.12		831.283	1258.21		831.283	1260.9		831.283	1220.12		831.283	1147.77		831.283	892.283		831.283	821.008		831.283	707.551
	831.243	1054.37		831.243	1259.82		831.243	1262.62		831.243	1221.39		831.243	1149.37		831.243	892.715		831.243	821.644		831.243	708.261
	831.204	1055.6		831.204	1261.34		831.204	1263.26		831.204	1223.25		831.204	1150.16		831.204	893.973		831.204	822.252		831.204	708.686
	831.164	1056.58		831.164	1263.45		831.164	1264.45		831.164	1224.33		831.164	1151.26		831.164	895.297		831.164	822.777		831.164	709.509
	831.124	1057.64		831.124	1264.99		831.124	1265.96		831.124	1226		831.124	1152.23		831.124	896.353		831.124	823.628		831.124	710.003
	831.085	1058.79		831.085	1266.35		831.085	1267		831.085	1228.08		831.085	1153.53		831.085	897.537		831.085	825.041		831.085	711.216
	831.045	1060.28		831.045	1268.09		831.045	1268.09		831.045	1229.42		831.045	1154.6		831.045	898.357		831.045	825.932		831.045	712.095
	831.005	1061.44		831.005	1269.37		831.005	1269.44		831.005	1230.16		831.005	1155.79		831.005	899.062		831.005	827.117		831.005	712.905
	830.966	1062.57		830.966	1270.7		830.966	1270.52		830.966	1231.59		830.966	1156.47		830.966	900.101		830.966	828.231		830.966	714.455
	830.926	1063.45		830.926	1271.93		830.926	1271.72		830.926	1232.71		830.926	1157.43		830.926	901.005		830.926	829.254		830.926	715.519
	830.886	1064.7		830.886	1273.49		830.886	1273.25		830.886	1234.62		830.886	1158.72		830.886	902.028		830.886	830.469		830.886	716.359
	830.846	1065.65		830.846	1275.14		830.846	1275.35		830.846	1235.93		830.846	1159.75		830.846	902.83		830.846	831.616		830.846	717.791
	830.807	1066.59		830.807	1275.5		830.807	1276.98		830.807	1237.28		830.807	1161.39		830.807	904.094		830.807	832.404		830.807	718.688
	830.767	1067.75		830.767	1277.41		830.767	1278.45		830.767	1238.99		830.767	1162.41		830.767	905.094		830.767	833.468		830.767	719.431
	830.727	1068.29		830.727	1278.52		830.727	1279.17		830.727	1239.97		830.727	1163.51		830.727	906.458		830.727	834.636		830.727	720.287
	830.688	1068.87		830.688	1279.58		830.688	1279.82		830.688	1242.08		830.688	1164.68		830.688	907.153		830.688	835.405		830.688	721.475
	830.648	1070.07		830.648	1281.09		830.648	1281.19		830.648	1243.35		830.648	1165.58		830.648	907.751		830.648	836.377		830.648	722.275
	830.608	1070.95		830.608	1282.54		830.608	1283.11		830.608	1244.78		830.608	1167.09		830.608	909.111		830.608	837.209		830.608	722.683
	830.569	1071.85		830.569	1283.61		830.569	1284.23		830.569	1246.58		830.569	1168.52		830.569	910.606		830.569	837.688		830.569	723.4
	830.529	1073.11		830.529	1284.91		830.529	1284.51		830.529	1248.13		830.529	1170.26		830.529	911.77		830.529	838.336		830.529	723.8
	830.489	1074.36		830.489	1286.44		830.489	1285.79		830.489	1249.26		830.489	1171.53		830.489	912.867		830.489	839.362		830.489	724.815
	830.449	1075.36		830.449	1288		830.449	1287.28		830.449	1250.68		830.449	1172.75		830.449	913.967		830.449	840.792		830.449	725.316
	830.41	1076.06		830.41	1289.46		830.41	1288.3		830.41	1252.19		830.41	1174.66		830.41	914.92		830.41	842.029		830.41	726.4
	830.37	1076.85		830.37	1290.47		830.37	1289.86		830.37	1253.96		830.37	1176.19		830.37	915.824		830.37	842.869		830.37	727.305
	830.33	1078.02		830.33	1291.91		830.33	1291.56		830.33	1255.14		830.33	1177.28		830.33	916.575		830.33	843.82		830.33	727.689
	830.291	1079.28		830.291	1293.12		830.291	1293.14		830.291	1256.59		830.291	1178.93		830.291	917.273		830.291	845.149		830.291	728.281
	830.251	1079.85		830.251	1294.11		830.251	1295.12		830.251	1258.2		830.251	1179.9		830.251	918.08		830.251	845.993		830.251	729.076
	830.211	1081.22		830.211	1295.21		830.211	1296.7		830.211	1259.43		830.211	1180.99		830.211	918.511		830.211	847.328		830.211	730.164
	830.171	1082.08		830.171	1296.54		830.171	1297.67		830.171	1260.03		830.171	1182.11		830.171	919.685		830.171	848.612		830.171	730.473
	830.132	1082.76		830.132	1297.66		830.132	1299.12		830.132	1261.17		830.132	1183.62		830.132	920.791		830.132	849.775		830.132	730.681
	830.092	1083.47		830.092	1298.86		830.092	1300.4		830.092	1262.77		830.092	1184.47		830.092	921.508		830.092	851.116		830.092	731.732
	830.052	1084.48		830.052	1300.18		830.052	1301.85		830.052	1264.02		830.052	1185.44		830.052	921.894		830.052	852.31		830.052	732.322
	830.013	1085.59		830.013	1301.41		830.013	1303.3		830.013	1265.1		830.013	1186.2		830.013	922.985		830.013	853.693		830.013	733.098
	829.973	1086.86		829.973	1303.47		829.973	1305.37		829.973	1266.2		829.973	1188.08		829.973	923.98		829.973	855.27		829.973	733.833
	829.933	1088.62		829.933	1305.01		829.933	1306.91		829.933	1267.43		829.933	1189.77		829.933	924.937		829.933	855.456		829.933	734.583
	829.893	1090.37		829.893	1305.98		829.893	1308.11		829.893	1268.89		829.893	1190.85		829.893	925.914		829.893	856.093		829.893	735.517
	829.854	1092.01		829.854	1307.44		829.854	1309.76		829.854	1270.43		829.854	1192.14		829.854	926.964		829.854	857.514		829.854	736.568
	829.814	1093.34		829.814	1308.72		829.814	1311.22		829.814	1271.65		829.814	1193.88		829.814	927.678		829.814	859.024		829.814	737.28
	829.774	1094.52		829.774	1310.34		829.774	1312.12		829.774	1273.04		829.774	1195.43		829.774	928.989		829.774	859.886		829.774	737.907
	829.734	1095.18		829.734	1311.48		829.734	1313.13		829.734	1274.45		829.734	1196.55		829.734	929.8		829.734	860.988		829.734	738.356
	829.695	1096.6		829.695	1313.11		829.695	1314.93		829.695	1275.45		829.695	1198.13		829.695	930.83		829.695	862.106		829.695	739.234
	829.655	1097.82		829.655	1313.81		829.655	1316.37		829.655	1276.77		829.655	1200.09		829.655	931.808		829.655	863.196		829.655	740.019
	829.615	1099.02		829.615	1315.12		829.615	1317.98		829.615	1278.22		829.615	1201.19		829.615	932.924		829.615	864.04		829.615	740.726
	829.575	1100.1		829.575	1316.73		829.575	1319.68		829.575	1279.76		829.575	1202.69		829.575	933.917		829.575	865.046		829.575	741.548
	829.536	1101.44		829.536	1318.1		829.536	1321.16		829.536	1281.93		829.536	1204.27		829.536	934.988		829.536	865.701		829.536	742.243
	829.496	1102.89		829.496	1319.38		829.496	1322.85		829.496	1283.33		829.496	1205.8		829.496	935.763		829.496	866.875		829.496	743.445
	829.456	1104.37		829.456	1321.27		829.456	1324.58		829.456	1285.34		829.456	1207.31		829.456	936.755		829.456	867.795		829.456	744.271
	829.416	1106.2		829.416	1322.46		829.416	1326.38		829.416	1287.19		829.416	1208.65		829.416	937.695		829.416	868.796		829.416	745.295
	829.377	1107.67		829.377	1324.07		829.377	1328.23		829.377	1288.62		829.377	1209.77		829.377	938.189		829.377	869.85		829.377	746.148
	829.337	1109.05		829.337	1325.73		829.337	1329.77		829.337	1290.23		829.337	1211.53		829.337	939.477		829.337	870.853		829.337	747.35
	829.297	1110.45		829.297	1327.46		829.297	1331.93		829.297	1291.88		829.297	1213.43		829.297	940.542		829.297	871.392		829.297	748.245
	829.257	1111.75		829.257	1328.95		829.257	1333.11		829.257	1292.8		829.257	1215.35		829.257	941.045		829.257	872.721		829.257	749.242
	829.218	1113.26		829.218	1330.35		829.218	1334.73		829.218	1294.33		829.218	1215.95		829.218	942.243		829.218	874.006		829.218	750.066
	829.178	1114.44		829.178	1331.35		829.178	1335.95		829.178	1296.35		829.178	1217.13		829.178	943.709		829.178	875.192		829.178	751.057
	829.138	1115.71		829.138	1333.01		829.138	1336.48		829.138	1297.99		829.138	1218.55		829.138	944.496		829.138	876.275		829.138	752.116
	829.098	1117.36		829.098	1334.39		829.098	1337.95		829.098	1299.23		829.098	1219.63		829.098	945.563		829.098	877.317		829.098	753.163
	829.059	1118.47		829.059	1335.83		829.059	1339.6		829.059	1300.97		829.059	1220.86		829.059	946.169		829.059	877.907		829.059	753.793
	829.019	1119.18		829.019	1337.59		829.019	1341.17		829.019	1301.92		829.019	1221.88		829.019	948.1		829.019	878.766		829.019	754.705
	828.979	1120.41		828.979	1338.43		828.979	1342.47		828.979	1303.39		828.979	1223.1		828.979	948.577		828.979	879.373		828.979	755.641
	828.939	1121.69		828.939	1340.06		828.939	1344.08		828.939	1304.72		828.939	1224.63		828.939	949.189		828.939	880.486		828.939	756.572
	828.899	1123.22		828.899	1341.42		828.899	1345.21		828.899	1306.24		828.899	1226.02		828.899	949.937		828.899	881.863		828.899	757.557
	828.86	1124.43		828.86	1343.1		828.86	1347.15		828.86	1308.33		828.86	1227.14		828.86	950.743		828.86	882.957		828.86	758.618
	828.82	1125.72		828.82	1344.61		828.82	1348.19		828.82	1310.48		828.82	1227.81		828.82	951.975		828.82	883.82		828.82	759.18
	828.78	1126.59		828.78	1345.9		828.78	1350.06		828.78	1312.35		828.78	1229.75		828.78	952.52		828.78	884.991		828.78	760.141
	828.74	1127.63		828.74	1347.2		828.74	1351.81		828.74	1313.49		828.74	1230.55		828.74	953.518		828.74	885.952		828.74	760.886
	828.701	1128.42		828.701	1348.74		828.701	1353.15		828.701	1314.97		828.701	1232.09		828.701	954.34		828.701	886.882		828.701	761.717
	828.661	1129.29		828.661	1350.06		828.661	1354.63		828.661	1316.23		828.661	1233.91		828.661	955.466		828.661	887.977		828.661	762.624
	828.621	1131.05		828.621	1352.17		828.621	1356.11		828.621	1318.14		828.621	1235.72		828.621	956.655		828.621	888.827		828.621	763.225
	828.581	1132.49		828.581	1354.75		828.581	1357.2		828.581	1319.9		828.581	1238.29		828.581	957.812		828.581	890.056		828.581	764.136
	828.541	1133.84		828.541	1357.19		828.541	1358.17		828.541	1321.61		828.541	1239.63		828.541	958.925		828.541	890.834		828.541	765.171
	828.502	1135.3		828.502	1358.91		828.502	1359.97		828.502	1323.56		828.502	1240.99		828.502	960.019		828.502	891.816		828.502	765.954
	828.462	1136.98		828.462	1360.63		828.462	1361.64		828.462	1325.47		828.462	1242.37		828.462	960.91		828.462	892.938		828.462	766.349
	828.422	1137.73		828.422	1361.82		828.422	1363.33		828.422	1327.17		828.422	1244.28		828.422	961.81		828.422	894.249		828.422	766.848
	828.382	1138.5		828.382	1363.87		828.382	1364.47		828.382	1329.19		828.382	1245.68		828.382	963.018		828.382	895.221		828.382	767.347
	828.342	1139.71		828.342	1365.3		828.342	1365.72		828.342	1331.24		828.342	1246.92		828.342	963.974		828.342	896.389		828.342	768.27
	828.303	1140.5		828.303	1366.24		828.303	1366.94		828.303	1332.82		828.303	1248.48		828.303	964.712		828.303	897.552		828.303	769.367
	828.263	1141.61		828.263	1368.23		828.263	1368.41		828.263	1333.6		828.263	1250.21		828.263	965.508		828.263	898.455		828.263	770.647
	828.223	1143.31		828.223	1369.54		828.223	1369.86		828.223	1335.05		828.223	1252.06		828.223	966.285		828.223	899.701		828.223	771.235
	828.183	1144.91		828.183	1371.64		828.183	1371.36		828.183	1336.53		828.183	1253.27		828.183	967.435		828.183	900.736		828.183	771.555
	828.143	1146.49		828.143	1373.51		828.143	1372.63		828.143	1338.19		828.143	1255.17		828.143	968.833		828.143	901.942		828.143	772.596
	828.104	1148.28		828.104	1375.38		828.104	1374.43		828.104	1339.76		828.104	1257.07		828.104	969.908		828.104	903.184		828.104	773.146
	828.064	1149.48		828.064	1376.76		828.064	1376.11		828.064	1341.64		828.064	1258.26		828.064	971.332		828.064	904.366		828.064	774.672
	828.024	1151.23		828.024	1378.15		828.024	1377.9		828.024	1342.77		828.024	1260.27		828.024	972.231		828.024	905.447		828.024	775.693
	827.984	1153.19		827.984	1379.69		827.984	1378.68		827.984	1344.22		827.984	1262.24		827.984	973.805		827.984	906.389		827.984	776.837
	827.944	1154.5		827.944	1381.27		827.944	1379.9		827.944	1346.02		827.944	1263.55		827.944	974.775		827.944	907.638		827.944	777.515
	827.905	1156.09		827.905	1383.31		827.905	1380.85		827.905	1347.55		827.905	1265.25		827.905	975.958		827.905	908.28		827.905	778.749
	827.865	1157.14		827.865	1385.07		827.865	1382.14		827.865	1349.04		827.865	1266.23		827.865	976.615		827.865	909.284		827.865	779.642
	827.825	1158.65		827.825	1386.72		827.825	1383.91		827.825	1350.32		827.825	1267.84		827.825	977.719		827.825	910.568		827.825	780.757
	827.785	1159.82		827.785	1388.39		827.785	1385.33		827.785	1351.61		827.785	1269.46		827.785	978.19		827.785	911.719		827.785	781.595
	827.745	1160.49		827.745	1389.39		827.745	1386.57		827.745	1352.65		827.745	1271.13		827.745	979.667		827.745	912.703		827.745	782.843
	827.706	1161.46		827.706	1390.87		827.706	1387.62		827.706	1354.13		827.706	1272.69		827.706	981.008		827.706	914.515		827.706	783.684
	827.666	1162.6		827.666	1392.46		827.666	1388.76		827.666	1355.85		827.666	1273.7		827.666	982.384		827.666	915.304		827.666	784.533
	827.626	1164.02		827.626	1394.13		827.626	1389.77		827.626	1357.04		827.626	1275.43		827.626	982.796		827.626	916.244		827.626	785.536
	827.586	1165.33		827.586	1394.98		827.586	1391.01		827.586	1358.62		827.586	1277.36		827.586	984.453		827.586	917.082		827.586	786.382
	827.546	1167.34		827.546	1396.28		827.546	1392.6		827.546	1360.3		827.546	1279.65		827.546	985.78		827.546	918.581		827.546	787.157
	827.506	1168.47		827.506	1397.85		827.506	1394.26		827.506	1360.85		827.506	1281.11		827.506	987.035		827.506	919.521		827.506	787.638
	827.467	1169.54		827.467	1399.43		827.467	1395.82		827.467	1362.63		827.467	1283.36		827.467	988.391		827.467	920.599		827.467	788.958
	827.427	1171		827.427	1400.63		827.427	1397.56		827.427	1364.42		827.427	1285.1		827.427	989.744		827.427	921.604		827.427	790.392
	827.387	1171.86		827.387	1402.8		827.387	1398.73		827.387	1365.96		827.387	1286.81		827.387	990.714		827.387	922.608		827.387	790.735
	827.347	1172.95		827.347	1404.31		827.347	1400.32		827.347	1367.52		827.347	1288.81		827.347	991.463		827.347	923.863		827.347	791.947
	827.307	1174.52		827.307	1405.51		827.307	1401.59		827.307	1369.12		827.307	1289.61		827.307	992.166		827.307	924.667		827.307	792.961
	827.267	1176.05		827.267	1407.38		827.267	1403.2		827.267	1370.82		827.267	1290.88		827.267	993.368		827.267	925.885		827.267	794.335
	827.228	1177.82		827.228	1408.26		827.228	1405.15		827.228	1372.34		827.228	1292.96		827.228	994.233		827.228	926.319		827.228	794.911
	827.188	1179.11		827.188	1409.13		827.188	1407.14		827.188	1373.93		827.188	1294.84		827.188	996.14		827.188	927.153		827.188	796.221
	827.148	1180.85		827.148	1411.72		827.148	1408.26		827.148	1375.18		827.148	1295.9		827.148	997.07		827.148	928.379		827.148	797.236
	827.108	1181.69		827.108	1413.65		827.108	1410.09		827.108	1376.82		827.108	1298.02		827.108	997.892		827.108	929.77		827.108	797.823
	827.068	1182.77		827.068	1415.61		827.068	1412.25		827.068	1378.34		827.068	1299.23		827.068	998.964		827.068	930.992		827.068	798.852
	827.028	1184.2		827.028	1417.33		827.028	1413.79		827.028	1380.11		827.028	1301.14		827.028	999.797		827.028	932.205		827.028	799.925
	826.988	1185.76		826.988	1418.71		826.988	1415.95		826.988	1381.86		826.988	1303.01		826.988	1001.22		826.988	933.449		826.988	800.876
	826.949	1186.71		826.949	1420.43		826.949	1417.5		826.949	1383.74		826.949	1304.6		826.949	1002.77		826.949	934.241		826.949	801.894
	826.909	1187.62		826.909	1422.76		826.909	1419.02		826.909	1384.81		826.909	1306.86		826.909	1004.19		826.909	935.391		826.909	802.472
	826.869	1188.71		826.869	1424.36		826.869	1420.01		826.869	1386.49		826.869	1308.19		826.869	1005.48		826.869	936.659		826.869	803.814
	826.829	1190.14		826.829	1426.14		826.829	1421.39		826.829	1388.16		826.829	1309.24		826.829	1006.34		826.829	937.704		826.829	804.611
	826.789	1191.45		826.789	1428.1		826.789	1422.87		826.789	1390.04		826.789	1310.49		826.789	1007.26		826.789	937.995		826.789	805.845
	826.749	1193.16		826.749	1429.98		826.749	1423.72		826.749	1391.08		826.749	1311.62		826.749	1008.4		826.749	938.393		826.749	806.595
	826.709	1193.92		826.709	1432.16		826.709	1425.04		826.709	1392.73		826.709	1313.53		826.709	1010.31		826.709	938.747		826.709	807.153
	826.67	1194.81		826.67	1433.7		826.67	1426.99		826.67	1393.82		826.67	1314.78		826.67	1011.09		826.67	939.828		826.67	808.02
	826.63	1195.9		826.63	1434.91		826.63	1428.52		826.63	1394.95		826.63	1316.03		826.63	1012.21		826.63	940.82		826.63	808.481
	826.59	1197.28		826.59	1436.8		826.59	1429.35		826.59	1395.81		826.59	1317.74		826.59	1013.2		826.59	941.753		826.59	809.308
	826.55	1198.98		826.55	1438.44		826.55	1430.73		826.55	1396.95		826.55	1319.77		826.55	1013.96		826.55	943.028		826.55	810.567
	826.51	1200.08		826.51	1440.13		826.51	1431.65		826.51	1397.27		826.51	1321.49		826.51	1015		826.51	944.418		826.51	811.126
	826.47	1200.89		826.47	1441.44		826.47	1433.62		826.47	1398.53		826.47	1323.11		826.47	1016.13		826.47	945.058		826.47	811.848
	826.43	1202.26		826.43	1442.45		826.43	1436		826.43	1400.1		826.43	1324.65		826.43	1017.21		826.43	945.965		826.43	812.693
	826.39	1203.96		826.39	1444.23		826.39	1437.47		826.39	1402.15		826.39	1326.17		826.39	1017.55		826.39	947.078		826.39	813.785
	826.351	1205.21		826.351	1445.79		826.351	1438.4		826.351	1404.34		826.351	1327.52		826.351	1019.03		826.351	947.822		826.351	814.341
	826.311	1206.64		826.311	1448.14		826.311	1440.11		826.311	1406.08		826.311	1329.65		826.311	1019.96		826.311	948.636		826.311	815.163
	826.271	1207.57		826.271	1449.45		826.271	1441.47		826.271	1408.16		826.271	1331.08		826.271	1020.92		826.271	949.468		826.271	816.098
	826.231	1208.27		826.231	1452.03		826.231	1443.07		826.231	1409.4		826.231	1333.19		826.231	1021.83		826.231	950.368		826.231	816.898
	826.191	1209.39		826.191	1453.18		826.191	1444.81		826.191	1410.47		826.191	1334.89		826.191	1023.01		826.191	951.376		826.191	817.735
	826.151	1211.33		826.151	1455.63		826.151	1446		826.151	1412.43		826.151	1337.02		826.151	1024.24		826.151	952.296		826.151	818.78
	826.111	1212.51		826.111	1458.48		826.111	1447.71		826.111	1413.79		826.111	1338.17		826.111	1024.97		826.111	952.992		826.111	820.096
	826.071	1214.11		826.071	1459.85		826.071	1449.11		826.071	1415.58		826.071	1340.01		826.071	1026.3		826.071	953.578		826.071	820.869
	826.031	1215.53		826.031	1462.26		826.031	1450.04		826.031	1417.48		826.031	1341.77		826.031	1027.69		826.031	954.538		826.031	821.425
	825.992	1216.97		825.992	1463.84		825.992	1451.76		825.992	1419.6		825.992	1342.89		825.992	1028.29		825.992	955.994		825.992	822.105
	825.952	1218.27		825.952	1464.89		825.952	1453.29		825.952	1420.88		825.952	1344.82		825.952	1030.13		825.952	956.702		825.952	823.072
	825.912	1219.07		825.912	1466.44		825.912	1455.19		825.912	1422.97		825.912	1346.34		825.912	1031.09		825.912	958.03		825.912	824.18
	825.872	1220.55		825.872	1468.19		825.872	1457.21		825.872	1424.83		825.872	1347.64		825.872	1031.45		825.872	959.086		825.872	825.433
	825.832	1221.7		825.832	1469.68		825.832	1459.06		825.832	1426.68		825.832	1349.12		825.832	1032.51		825.832	960.398		825.832	826.095
	825.792	1223.28		825.792	1471.53		825.792	1460.71		825.792	1427.85		825.792	1350.55		825.792	1033.73		825.792	961.526		825.792	827.073
	825.752	1224.58		825.752	1473.08		825.752	1463.15		825.752	1428.96		825.752	1352.66		825.752	1035.1		825.752	962.575		825.752	828.12
	825.712	1225.44		825.712	1474.62		825.712	1464.61		825.712	1430.32		825.712	1354.44		825.712	1036.41		825.712	963.72		825.712	829.068
	825.672	1227.05		825.672	1476.22		825.672	1466.03		825.672	1431.51		825.672	1356.39		825.672	1037.54		825.672	964.821		825.672	830.402
	825.632	1228.64		825.632	1478.03		825.632	1468.01		825.632	1433.42		825.632	1358.13		825.632	1038.71		825.632	965.568		825.632	831.175
	825.593	1230.09		825.593	1478.66		825.593	1469.56		825.593	1434.59		825.593	1359.78		825.593	1040.35		825.593	966.656		825.593	832.557
	825.553	1231.58		825.553	1480.45		825.553	1470.7		825.553	1436.42		825.553	1361.12		825.553	1041.74		825.553	967.515		825.553	833.664
	825.513	1232.5		825.513	1481.38		825.513	1472.1		825.513	1437.25		825.513	1362.71		825.513	1042.68		825.513	968.543		825.513	834.599
	825.473	1233.4		825.473	1482.42		825.473	1474.32		825.473	1439.56		825.473	1364.47		825.473	1043.84		825.473	969.643		825.473	836.048
	825.433	1234.39		825.433	1484.64		825.433	1476.24		825.433	1441.6		825.433	1366.37		825.433	1045.33		825.433	970.929		825.433	836.752
	825.393	1236.32		825.393	1487.01		825.393	1477.66		825.393	1443.35		825.393	1368.36		825.393	1046.41		825.393	972.478		825.393	837.417
	825.353	1237.45		825.353	1488.52		825.353	1478.9		825.353	1445.43		825.353	1370.27		825.353	1047.39		825.353	973.367		825.353	838.145
	825.313	1239.1		825.313	1490.46		825.313	1480.64		825.313	1446.89		825.313	1371.74		825.313	1048.83		825.313	974.286		825.313	839.312
	825.273	1240.95		825.273	1492.73		825.273	1481.32		825.273	1448.71		825.273	1373.18		825.273	1050.1		825.273	975.023		825.273	840.917
	825.233	1242.09		825.233	1495.08		825.233	1483.82		825.233	1450.58		825.233	1374.43		825.233	1051.48		825.233	976.258		825.233	841.433
	825.193	1243.79		825.193	1496.87		825.193	1485.86		825.193	1452.65		825.193	1375.9		825.193	1053.15		825.193	977.319		825.193	842.165
	825.153	1244.69		825.153	1498.93		825.153	1487.21		825.153	1454.33		825.153	1377.35		825.153	1054.1		825.153	978.518		825.153	842.991
	825.114	1246.65		825.114	1500.44		825.114	1488.91		825.114	1456.34		825.114	1378.79		825.114	1054.93		825.114	980.064		825.114	844.301
	825.074	1247.65		825.074	1501.97		825.074	1490.73		825.074	1458.25		825.074	1380.11		825.074	1055.8		825.074	980.978		825.074	845.692
	825.034	1248.82		825.034	1502.96		825.034	1492.41		825.034	1460.4		825.034	1382.33		825.034	1057.26		825.034	981.917		825.034	846.745
	824.994	1250.55		824.994	1504.73		824.994	1493.2		824.994	1461.84		824.994	1383.94		824.994	1058.41		824.994	982.9		824.994	847.926
	824.954	1252.35		824.954	1506.18		824.954	1494.68		824.954	1463.05		824.954	1385.15		824.954	1059.48		824.954	983.36		824.954	848.813
	824.914	1254.09		824.914	1508.18		824.914	1496.28		824.914	1463.95		824.914	1386.69		824.914	1060.54		824.914	984.582		824.914	849.617
	824.874	1255.38		824.874	1509.95		824.874	1497.76		824.874	1465.76		824.874	1387.73		824.874	1062.26		824.874	985.898		824.874	851.103
	824.834	1257.32		824.834	1511.99		824.834	1499.37		824.834	1467.38		824.834	1389.05		824.834	1063.36		824.834	986.84		824.834	851.895
	824.794	1258.33		824.794	1513.1		824.794	1500.86		824.794	1469.2		824.794	1390.72		824.794	1064.41		824.794	987.827		824.794	853.307
	824.754	1259.84		824.754	1515.21		824.754	1502.27		824.754	1471.16		824.754	1392.32		824.754	1065.62		824.754	989.386		824.754	854.306
	824.714	1261.29		824.714	1516.71		824.714	1504.57		824.714	1473.27		824.714	1394.04		824.714	1066.13		824.714	990.989		824.714	854.922
	824.674	1262.66		824.674	1518.55		824.674	1506.95		824.674	1474.56		824.674	1396.08		824.674	1067.22		824.674	991.527		824.674	855.547
	824.634	1264.18		824.634	1520.15		824.634	1509.17		824.634	1476.21		824.634	1397.44		824.634	1067.89		824.634	992.517		824.634	856.743
	824.594	1265.54		824.594	1521.25		824.594	1510.61		824.594	1478.29		824.594	1399.15		824.594	1069.11		824.594	994.268		824.594	858.036
	824.554	1267.51		824.554	1523.09		824.554	1512.33		824.554	1479.84		824.554	1400.41		824.554	1070.32		824.554	994.747		824.554	858.592
	824.514	1268.78		824.514	1525.01		824.514	1514.03		824.514	1482.05		824.514	1401.9		824.514	1071.69		824.514	995.977		824.514	859.278
	824.474	1270.5		824.474	1525.65		824.474	1516.03		824.474	1484.16		824.474	1402.97		824.474	1073.1		824.474	997.194		824.474	860.805
	824.434	1271.75		824.434	1527.49		824.434	1517.78		824.434	1485.35		824.434	1404.16		824.434	1074.58		824.434	999.153		824.434	861.618
	824.395	1272.92		824.395	1528.79		824.395	1520.1		824.395	1486.67		824.395	1405.94		824.395	1075.16		824.395	1000.53		824.395	862.29
	824.355	1273.7		824.355	1530.56		824.355	1521.6		824.355	1488.45		824.355	1407.6		824.355	1076.79		824.355	1001.82		824.355	863.952
	824.315	1274.98		824.315	1532.21		824.315	1523.71		824.315	1490.87		824.315	1409.88		824.315	1078.3		824.315	1002.89		824.315	865.141
	824.275	1276.84		824.275	1533.51		824.275	1526.21		824.275	1492.11		824.275	1411.12		824.275	1079.43		824.275	1004.19		824.275	866.432
	824.235	1277.85		824.235	1535.44		824.235	1528.31		824.235	1493.98		824.235	1412.82		824.235	1081.09		824.235	1004.96		824.235	867.258
	824.195	1279.34		824.195	1536.38		824.195	1529.48		824.195	1495.48		824.195	1414.21		824.195	1082.14		824.195	1006.76		824.195	868.682
	824.155	1281.39		824.155	1538.34		824.155	1531.2		824.155	1497.26		824.155	1415.44		824.155	1083.41		824.155	1008.02		824.155	869.826
	824.115	1282.24		824.115	1539.65		824.115	1532.98		824.115	1498.72		824.115	1417.26		824.115	1085.11		824.115	1009.3		824.115	870.624
	824.075	1283.32		824.075	1541.87		824.075	1534.91		824.075	1500.78		824.075	1419.16		824.075	1085.77		824.075	1010.01		824.075	871.681
	824.035	1284.85		824.035	1543.56		824.035	1536.75		824.035	1502.58		824.035	1420.86		824.035	1086.6		824.035	1010.65		824.035	872.185
	823.995	1286.58		823.995	1544.88		823.995	1538.02		823.995	1504.74		823.995	1422.56		823.995	1087.87		823.995	1011.62		823.995	872.787
	823.955	1288.03		823.955	1546.37		823.955	1540.27		823.955	1506.02		823.955	1422.96		823.955	1089.08		823.955	1013.08		823.955	873.476
	823.915	1289.96		823.915	1548.1		823.915	1541.94		823.915	1507.95		823.915	1424.41		823.915	1090.41		823.915	1014.64		823.915	874.357
	823.875	1291.6		823.875	1549.04		823.875	1543.49		823.875	1510.29		823.875	1425.91		823.875	1092.6		823.875	1015.82		823.875	875.637
	823.835	1292.85		823.835	1550.4		823.835	1544.43		823.835	1511.89		823.835	1427.19		823.835	1093.95		823.835	1016.67		823.835	876.107
	823.795	1293.85		823.795	1552.5		823.795	1546.34		823.795	1513.36		823.795	1429.05		823.795	1095.13		823.795	1018.3		823.795	876.602
[truncated: 6,918 more rows]

## Sheet: PL spectra of PTCs
presusure(GPa)	1.04			1.73			2.12			2.87			3.31			3.84			4.78			5.68
	wavelength	intensity		wavelength	intensity		wavelength	intensity		wavelength	intensity		wavelength	intensity		wavelength	intensity		wavelength	intensity		wavelength	intensity
	1000.21	77.6924		1000.21	0.62097		1000.21	63.725		1000.21	5.7539		1000.21	39.2572		1000.21	-4.11096		1000.21	-8.01582		1000.21	53.6429
	1000.18	48.7083		1000.18	16.6443		1000.18	59.8039		1000.18	-8.62953		1000.18	38.2251		1000.18	-12.3293		1000.18	-21.5761		1000.18	16.6499
	1000.15	22.8114		1000.15	24.6559		1000.15	51.163		1000.15	-16.0272		1000.15	35.1392		1000.15	-16.0277		1000.15	-27.1238		1000.15	-7.39622
	1000.12	0.00154		1000.12	24.6557		1000.12	37.8024		1000.12	-16.4392		1000.12	29.9994		1000.12	-15.2059		1000.12	-24.6587		1000.12	-18.4956
	1000.09	-30.3989		1000.09	10.2741		1000.09	15.2022		1000.09	-4.52268		1000.09	27.9431		1000.09	-11.0962		1000.09	-10.2803		1000.09	-2.46518
	1000.06	-22.1858		1000.06	1.23282		1000.06	-0.40496		1000.06	9.03538		1000.06	9.86518		1000.06	15.611		1000.06	10.6821		1000.06	10.2729
	1000.03	-21.3601		1000.03	-1.64178		1000.03	8.62514		1000.03	18.8937		1000.03	-7.80796		1000.03	11.9111		1000.03	11.9165		1000.03	9.03278
	1000	-16.4329		1000	-10.6799		1000	8.20804		1000	5.34267		1000	10.6717		1000	-3.28578		1000	8.21544		1000	29.1568
	999.974	14.3741		999.974	-6.15993		999.974	8.62048		999.974	-22.1698		999.974	22.1761		999.974	-11.4905		999.974	4.92305		999.974	35.7215
	999.945	9.85425		999.945	-9.84918		999.945	34.4893		999.945	-29.1476		999.945	19.2949		999.945	-21.7593		999.945	15.1875		999.945	21.7616
	999.916	-12.7253		999.916	-12.314		999.916	12.3191		999.916	-29.9674		999.916	20.5271		999.916	-22.1695		999.916	9.85623		999.916	4.92928
	999.887	-6.1523		999.887	6.97356		999.887	9.43567		999.887	-13.138		999.887	20.5173		999.887	2.04815		999.887	5.74661		999.887	-13.5414
	999.858	-15.1841		999.858	23.3861		999.858	26.262		999.858	1.2326		999.858	20.1037		999.858	9.02847		999.858	-7.7955		999.858	-18.467
	999.829	-13.9505		999.829	29.5414		999.829	45.537		999.829	11.0781		999.829	-2.86265		999.829	4.92693		999.829	-0.00273		999.829	1.22619
	999.8	8.2017		999.8	33.2298		999.8	29.9477		999.8	9.02446		999.8	-9.84451		999.8	-10.2524		999.8	14.764		999.8	25.8416
	999.771	27.4777		999.771	-0.81447		999.771	33.6375		999.771	8.20273		999.771	-0.41443		999.771	-0.00194		999.771	12.3078		999.771	36.9117
	999.742	15.9947		999.742	-6.97309		999.742	3.28188		999.742	-0.82058		999.742	2.45472		999.742	7.37619		999.742	-0.81785		999.742	22.5612
	999.713	-2.04158		999.713	-5.74114		999.713	-3.28021		999.713	-15.5771		999.713	11.0754		999.713	17.6331		999.713	-0.81577		999.713	7.79282
	999.684	2.45936		999.684	9.01568		999.684	-2.46406		999.684	-34.436		999.684	27.8805		999.684	22.5494		999.684	2.04475		999.684	-11.8893
	999.655	2.86226		999.655	20.9017		999.655	6.56261		999.655	-38.1196		999.655	8.19327		999.655	19.2667		999.655	31.1448		999.655	-13.5289
	999.626	20.4881		999.626	26.2347		999.626	10.6517		999.626	-31.9696		999.626	13.1138		999.626	8.60531		999.626	42.2143		999.626	-12.2961
	999.596	33.1954		999.596	10.2434		999.596	28.6833		999.596	-13.525		999.596	10.2481		999.596	25.4029		999.596	29.5064		999.596	-6.14416
	999.567	27.0423		999.567	13.1109		999.567	22.9441		999.567	-1.63725		999.567	2.46017		999.567	20.0774		999.567	-0.81358		999.567	-13.9314
	999.538	-1.63933		999.538	-4.91565		999.538	30.7221		999.538	10.2402		999.538	-6.1496		999.538	10.6514		999.538	-27.4457		999.538	-9.01087
	999.509	-4.09263		999.509	-8.59754		999.509	24.1683		999.509	11.0604		999.509	-7.36805		999.509	11.0601		999.509	-39.3206		999.509	-11.0589
	999.48	-9.82664		999.48	11.0532		999.48	15.1495		999.48	18.8351		999.48	0.81823		999.48	8.59891		999.48	-26.6192		999.48	-6.14185
	999.451	8.18423		999.451	10.6428		999.451	30.7028		999.451	16.7884		999.451	17.192		999.451	6.9582		999.451	-14.3344		999.451	1.63661
	999.422	25.3772		999.422	24.9706		999.422	-0.81215		999.422	22.5159		999.422	4.91486		999.422	27.0186		999.422	-8.18488		999.422	9.82432
	999.393	48.708		999.393	24.155		999.393	-21.2812		999.393	13.9163		999.393	17.1912		999.393	18.8285		999.393	-2.45626		999.393	21.2828
	999.364	36.8364		999.364	14.7346		999.364	-28.6439		999.364	14.7342		999.364	17.1908		999.364	9.82471		999.364	3.68288		999.364	18.0089
	999.335	26.1898		999.335	13.0881		999.335	-24.15		999.335	1.22757		999.335	-1.63946		999.335	11.8652		999.335	-5.72857		999.335	15.9598
	999.306	0.00117		999.306	19.6397		999.306	-9.82312		999.306	3.68441		999.306	1.22773		999.306	0.00076		999.306	-11.4519		999.306	16.7716
	999.277	-3.68034		999.277	5.32004		999.277	15.9605		999.277	1.22483		999.277	8.18344		999.277	-4.09252		999.277	2.45396		999.277	8.59093
	999.248	0.40589		999.248	22.0836		999.248	15.13		999.248	18.8105		999.248	-12.2736		999.248	-6.53961		999.248	-6.13525		999.248	5.72508
	999.219	15.5385		999.219	6.5413		999.219	25.3519		999.219	20.0351		999.219	-11.8566		999.219	-3.68111		999.219	30.6633		999.219	2.04655
	999.19	28.2069		999.19	-1.22542		999.19	23.7113		999.19	1.23392		999.19	-28.2065		999.19	-2.4551		999.19	37.618		999.19	-18.8054
	999.161	25.7601		999.161	-0.40572		999.161	17.5845		999.161	-7.35682		999.161	-22.4862		999.161	25.3443		999.161	45.7857		999.161	-9.81502
	999.132	20.4374		999.132	-14.3049		999.132	4.90556		999.132	-20.845		999.132	-10.2237		999.132	40.8687		999.132	41.2801		999.132	-12.668
	999.103	15.1204		999.103	-18.3948		999.103	-15.1204		999.103	-3.68574		999.103	2.45204		999.103	38.8282		999.103	29.43		999.103	-4.09056
	999.073	16.7512		999.073	-6.94125		999.073	-6.94705		999.073	11.4394		999.073	16.7524		999.073	29.0125		999.073	6.94474		999.073	7.76194
	999.044	21.2414		999.044	8.16772		999.044	6.53434		999.044	4.50168		999.044	6.53974		999.044	24.5147		999.044	17.1626		999.044	-5.3068
	999.015	22.0623		999.015	25.3205		999.015	28.9983		999.015	-2.04392		999.015	-22.872		999.015	14.7017		999.015	20.4157		999.015	-21.2396
	998.986	10.6172		998.986	33.0817		998.986	25.3208		998.986	-2.04053		998.986	-27.7674		998.986	22.0519		998.986	34.7127		998.986	-19.5984
	998.957	13.8834		998.957	13.484		998.957	20.424		998.957	-1.63997		998.957	-0.00775		998.957	27.7696		998.957	30.2235		998.957	-9.40127
	998.928	3.67454		998.928	22.865		998.928	-1.6308		998.928	8.16874		998.928	1.22174		998.928	12.2477		998.928	19.5983		998.928	14.6951
	998.899	-4.48772		998.899	21.2193		998.899	-5.7162		998.899	8.16669		998.899	38.3722		998.899	-0.4059		998.899	0.41052		998.899	31.0265
	998.87	6.5293		998.87	36.3235		998.87	-0.00308		998.87	-2.4516		998.87	42.0438		998.87	-16.7331		998.87	0.8105		998.87	19.1875
	998.841	2.44545		998.841	46.1169		998.841	29.7879		998.841	-3.66971		998.841	24.0812		998.841	-34.6842		998.841	0.41038		998.841	14.2843
	998.812	12.6461		998.812	36.727		998.812	39.1693		998.812	-11.8316		998.812	31.0034		998.812	-19.5891		998.812	0.40878		998.812	-2.8581
	998.782	3.67512		998.782	2.85496		998.782	29.3778		998.782	13.0524		998.782	43.6557		998.782	-4.49103		998.782	-14.6843		998.782	15.0927
	998.753	-22.8361		998.753	4.89671		998.753	26.9235		998.753	17.5361		998.753	35.8895		998.753	16.7215		998.753	3.2628		998.753	6.52637
	998.724	-35.0759		998.724	19.571		998.724	30.9922		998.724	40.3724		998.724	37.5256		998.724	22.8402		998.724	13.0437		998.724	0.41208
	998.695	-27.7309		998.695	17.9387		998.695	30.1695		998.695	37.5182		998.695	29.7686		998.695	15.0924		998.695	30.1764		998.695	-0.40931
	998.666	-36.6922		998.666	14.2727		998.666	23.6519		998.666	10.6053		998.666	17.1197		998.666	-3.2628		998.666	22.4264		998.666	0.81657
	998.637	-7.33752		998.637	-1.21562		998.637	15.0885		998.637	-10.1914		998.637	20.7916		998.637	5.29778		998.637	28.1303		998.637	10.5932
	998.608	9.77837		998.608	-9.37581		998.608	4.88783		998.608	-15.4871		998.608	7.74394		998.608	-2.44776		998.608	18.3359		998.608	29.3455
	998.579	4.88899		998.579	-2.04526		998.579	16.2932		998.579	-23.6384		998.579	11.4134		998.579	-8.96217		998.579	22.0041		998.579	22.0068
	998.549	15.4861		998.549	16.2979		998.549	20.372		998.549	-4.88899		998.549	14.2557		998.549	-20.3681		998.549	16.3014		998.549	-1.21772
	998.52	22.8135		998.52	15.0763		998.52	4.48931		998.52	12.625		998.52	24.4399		998.52	-18.7423		998.52	-1.2183		998.52	2.0377
	998.491	-10.9992		998.491	6.92866		998.491	-18.3274		998.491	3.26047		998.491	13.8531		998.491	-8.15253		998.491	-11.4061		998.491	-6.92942
	998.462	-23.6147		998.462	4.88284		998.462	-29.7315		998.462	9.77681		998.462	5.70463		998.462	-8.95539		998.462	-6.51802		998.462	-6.10766
	998.433	-14.6577		998.433	4.88553		998.433	-29.7265		998.433	12.215		998.433	-2.4451		998.433	2.44468		998.433	13.0263		998.433	7.73589
	998.404	-15.0698		998.404	10.994		998.404	-7.73425		998.404	5.29114		998.404	-16.2874		998.404	0.40674		998.404	21.5766		998.404	6.92157
	998.375	2.43702		998.375	13.8409		998.375	22.385		998.375	7.73346		998.375	-16.6873		998.375	0.81028		998.375	8.14622		998.375	-19.1304
	998.345	19.9484		998.345	22.7881		998.345	36.2195		998.345	18.7254		998.345	-14.2431		998.345	9.36099		998.345	0.81474		998.345	-14.6477
	998.316	9.7699		998.316	8.13983		998.316	51.2758		998.316	9.35607		998.316	-23.1976		998.316	8.54987		998.316	-18.7156		998.316	1.21697
	998.287	-4.88362		998.287	4.07677		998.287	55.3368		998.287	3.66377		998.287	-11.8023		998.287	-16.2745		998.287	-10.1772		998.287	7.31524
	998.258	13.8272		998.258	20.3346		998.258	40.2743		998.258	14.6447		998.258	-15.4529		998.258	-13.8284		998.258	6.91305		998.258	2.44968
	998.229	0.00308		998.229	24.8067		998.229	25.6241		998.229	6.91386		998.229	-9.76031		998.229	2.02912		998.229	17.8956		998.229	20.747
	998.2	5.69622		998.2	29.2812		998.2	22.3693		998.2	-1.2189		998.2	12.195		998.2	24.3958		998.2	-4.87593		998.2	12.1977
	998.17	15.4487		998.17	43.1077		998.17	11.3844		998.17	3.65838		998.17	43.9068		998.17	39.4405		998.17	-10.5651		998.17	25.2036
	998.141	20.3253		998.141	32.5237		998.141	-1.62582		998.141	-7.31333		998.141	33.3426		998.141	34.1553		998.141	-22.3649		998.141	52.0382
	998.112	26.0129		998.112	31.6972		998.112	-1.21831		998.112	-8.53969		998.112	36.592		998.112	16.2614		998.112	2.83851		998.112	49.5984
	998.083	36.9899		998.083	36.9899		998.083	-1.21928		998.083	15.8471		998.083	19.9117		998.083	-15.0369		998.083	-4.87326		998.083	19.5068
	998.054	17.8772		998.054	23.5727		998.054	12.9985		998.054	12.5964		998.054	7.71856		998.054	-26.4115		998.054	17.8833		998.054	29.6654
	998.025	5.28147		998.025	14.2196		998.025	10.5648		998.025	-4.05916		998.025	28.8413		998.025	-26.8155		998.025	19.4972		998.025	18.2803
	997.995	-12.1824		997.995	12.9967		997.995	13.4087		997.995	-1.62187		997.995	22.3508		997.995	-2.84974		997.995	7.71842		997.995	19.9027
	997.966	-20.7169		997.966	19.493		997.966	8.52917		997.966	-31.2765		997.966	-6.90411		997.966	5.68293		997.966	10.5615		997.966	8.12643
	997.937	-43.4505		997.937	19.0926		997.937	4.05992		997.937	-37.7666		997.937	-2.03247		997.937	12.9992		997.937	12.1885		997.937	-25.1731
	997.908	-44.6645		997.908	15.0224		997.908	-3.2487		997.908	-17.459		997.908	-0.40797		997.908	-4.46144		997.908	-15.0277		997.908	-46.2863
	997.879	-29.6363		997.879	17.0491		997.879	2.44045		997.879	2.83802		997.879	-15.0238		997.879	-19.8913		997.879	-2.03179		997.879	-37.7593
	997.849	-6.4988		997.849	16.6425		997.849	2.02689		997.849	18.6667		997.849	-12.169		997.849	-16.6489		997.849	3.24999		997.849	-19.8959
	997.82	7.30301		997.82	14.2074		997.82	17.8528		997.82	47.4852		997.82	-29.6259		997.82	-8.92716		997.82	-11.7693		997.82	6.08697
	997.791	39.365		997.791	27.9992		997.791	25.5641		997.791	31.2505		997.791	-19.0765		997.791	-4.0571		997.791	-4.05748		997.791	22.319
	997.762	49.4927		997.762	27.9902		997.762	18.6678		997.762	8.92741		997.762	11.3552		997.762	-0.8084		997.762	7.29957		997.762	3.65607
	997.733	38.1346		997.733	34.8885		997.733	6.49358		997.733	-2.84037		997.733	33.2632		997.733	19.8708		997.733	0.40605		997.733	-6.08373
	997.703	26.3663		997.703	47.8598		997.703	0.40369		997.703	-22.7106		997.703	42.1822		997.703	21.4935		997.703	9.73507		997.703	-4.05634
	997.674	15.8192		997.674	44.2022		997.674	7.2969		997.674	-18.6575		997.674	15.8215		997.674	23.1199		997.674	2.43512		997.674	1.21468
	997.645	-5.27259		997.645	27.1652		997.645	28.3793		997.645	-8.51483		997.645	-1.61995		997.645	-2.02352		997.645	-8.11049		997.645	21.0794
	997.616	-2.43548		997.616	19.4609		997.616	20.6794		997.616	-12.9726		997.616	-18.2417		997.616	-22.2946		997.616	-8.51539		997.616	30.0029
	997.586	15.4052		997.586	-19.8537		997.586	14.1892		997.586	7.69917		997.586	2.42442		997.586	-38.9161		997.586	-13.3724		997.586	19.4567
	997.557	19.0438		997.557	-39.3126		997.557	11.7523		997.557	16.6175		997.557	4.86029		997.557	-18.2374		997.557	-27.5592		997.557	16.6152
	997.528	25.1228		997.528	-19.4559		997.528	4.05249		997.528	3.64769		997.528	4.86869		997.528	-4.46152		997.528	-20.2603		997.528	-17.8237
	997.499	17.0201		997.499	-12.9667		997.499	8.91215		997.499	23.9042		997.499	-10.1276		997.499	-1.21241		997.499	-19.0432		997.499	-33.6255
	997.47	8.91267		997.47	5.26612		997.47	32.8124		997.47	29.5694		997.47	-23.088		997.47	18.2273		997.47	-4.05316		997.47	-19.041
	997.44	-0.80966		997.44	23.0912		997.44	38.8769		997.44	18.2256		997.44	-41.315		997.44	19.4407		997.44	14.5793		997.44	-9.72665
	997.411	0.40154		997.411	27.5304		997.411	38.8776		997.411	35.6375		997.411	-16.6022		997.411	11.34		997.411	8.5049		997.411	14.5747
	997.382	3.24032		997.382	23.0798		997.382	36.8497		997.382	28.3446		997.382	-7.29117		997.382	12.5525		997.382	2.83541		997.382	29.1578
	997.353	-0.40215		997.353	29.1532		997.353	12.9576		997.353	14.5728		997.353	-1.2164		997.353	10.1246		997.353	-18.2125		997.353	-2.82885
	997.323	6.87727		997.323	14.1684		997.323	8.49822		997.323	29.1422		997.323	7.28964		997.323	6.87572		997.323	-25.0983		997.323	-6.88067
	997.294	9.30708		997.294	21.0416		997.294	20.2319		997.294	34.3992		997.294	10.5235		997.294	26.7106		997.294	-32.3772		997.294	3.23577
	997.265	-12.9429		997.265	32.7699		997.265	37.6302		997.265	21.0391		997.265	6.47313		997.265	35.2027		997.265	-19.0205		997.265	23.8678
	997.235	3.64158		997.235	45.3162		997.235	39.6468		997.235	9.31216		997.235	22.2492		997.235	33.1747		997.235	-31.5545		997.235	53.804
	997.206	5.65978		997.206	27.5093		997.206	27.1086		997.206	0.000764762		997.206	35.1917		997.206	22.6567		997.206	-27.9078		997.206	40.0539
	997.177	8.89452		997.177	20.629		997.177	7.68687		997.177	-10.1143		997.177	29.5265		997.177	1.21565		997.177	-19.0153		997.177	6.07248
	997.148	32.757		997.148	-4.44481		997.148	6.46755		997.148	-4.85268		997.148	12.9442		997.148	-0.40476		997.148	-5.6622		997.148	-11.7258
	997.118	29.5211		997.118	25.8684		997.118	5.25318		997.118	13.3427		997.118	10.5144		997.118	2.01707		997.118	-8.0865		997.118	-29.9223
	997.089	16.5709		997.089	25.8742		997.089	9.70191		997.089	37.9964		997.089	11.3144		997.089	10.1043		997.089	4.45144		997.089	-8.90173
	997.06	39.6092		997.06	38.8026		997.06	3.64425		997.06	30.7168		997.06	27.076		997.06	-4.84318		997.06	-12.5298		997.06	-3.22787
	997.031	34.3515		997.031	43.6473		997.031	6.46275		997.031	23.8508		997.031	17.7869		997.031	-3.23234		997.031	-2.026		997.031	-7.67628
	997.001	19.8014		997.001	39.1984		997.001	3.23144		997.001	7.27859		997.001	4.04681		997.001	-5.66006		997.001	7.67849		997.001	9.6928
	996.972	6.4702		996.972	33.9281		996.972	14.1418		996.972	4.03438		996.972	-7.67693		996.972	5.65308		996.972	8.4834		996.972	7.27292
	996.943	2.82307		996.943	38.786		996.943	35.1399		996.943	9.28392		996.943	-4.04326		996.943	21.8131		996.943	-10.4984		996.943	4.44265
	996.913	-4.8485		996.913	8.48193		996.913	35.5432		996.913	16.1587		996.913	11.3072		996.913	33.9273		996.913	-13.3259		996.913	21.8131
	996.884	12.9211		996.884	14.5356		996.884	24.6341		996.884	-3.22411		996.884	51.6851		996.884	2.02211		996.884	-15.3493		996.884	-2.01984
	996.855	4.8481		996.855	-10.0905		996.855	46.4338		996.855	-19.3791		996.855	36.7425		996.855	20.5908		996.855	1.20861		996.855	1.20747
	996.825	-2.8232		996.825	-15.7444		996.825	48.8404		996.825	-20.1899		996.825	20.9969		996.825	18.9701		996.825	-2.4214		996.825	4.84846
	996.796	1.60921		996.796	13.7223		996.796	35.1154		996.796	-10.4944		996.796	10.8999		996.796	16.5458		996.796	6.0586		996.796	-17.3534
	996.767	7.67004		996.767	22.189		996.767	33.1004		996.767	12.5079		996.767	-16.9479		996.767	0.0034		996.767	-6.45783		996.767	-4.4434
	996.738	5.24291		996.738	20.9825		996.738	18.5619		996.738	5.24932		996.738	-20.9875		996.738	-23.7972		996.738	-0.80892		996.738	2.42063
	996.708	13.7196		996.708	25.8281		996.708	6.04592		996.708	4.43822		996.708	4.03594		996.708	-54.4682		996.708	8.87339		996.708	2.82181
	996.679	8.06454		996.679	-9.27464		996.679	6.05065		996.679	12.099		996.679	8.06339		996.679	-41.5509		996.679	13.7156		996.679	7.66833
	996.65	-18.952		996.65	-9.28152		996.65	20.5713		996.65	9.68067		996.65	1.21109		996.65	-32.6707		996.65	-2.01506		996.65	2.01846
	996.62	-16.9324		996.62	2.01323		996.62	6.04878		996.62	3.62811		996.62	4.84356		996.62	-14.9184		996.62	-17.7374		996.62	-2.42368
	996.591	-15.7304		996.591	11.2908		996.591	1.20844		996.591	16.5337		996.591	-19.3508		996.591	-4.83674		996.591	-10.8902		996.591	7.26002
	996.562	-14.9175		996.562	1.2124		996.562	4.03278		996.562	3.2227		996.562	-7.66201		996.562	14.5061		996.562	-7.26039		996.562	17.7352
	996.532	-13.2999		996.532	8.46618		996.532	2.42142		996.532	10.88		996.532	12.0855		996.532	13.3026		996.532	-5.64097		996.532	24.5879
	996.503	-8.85844		996.503	18.53		996.503	14.5031		996.503	1.61766		996.503	25.7927		996.503	16.1219		996.503	1.21241		996.503	29.0163
	996.474	-12.4967		996.474	20.1491		996.474	41.9012		996.474	3.62456		996.474	13.7036		996.474	-10.4691		996.474	3.22311		996.474	48.3493
	996.444	3.61982		996.444	31.0205		996.444	36.2608		996.444	-1.20935		996.444	14.5065		996.444	-11.2812		996.444	1.2022		996.444	61.2333
	996.415	9.67161		996.415	17.7267		996.415	35.451		996.415	3.62454		996.415	-4.03112		996.415	6.83946		996.415	10.8785		996.415	34.2422
	996.386	0.80928		996.386	-12.8849		996.386	31.0107		996.386	2.81998		996.386	1.60685		996.386	35.8433		996.386	0.0049		996.386	22.5606
	996.356	-5.63607		996.356	-12.8878		996.356	1.6111		996.356	7.65476		996.356	-11.6722		996.356	31.0093		996.356	-9.26211		996.356	3.22072
	996.327	-12.0813		996.327	-11.2696		996.327	6.03894		996.327	12.4744		996.327	-12.8842		996.327	50.7337		996.327	-7.24943		996.327	-12.485
	996.298	10.8664		996.298	-0.41084		996.298	12.8823		996.298	26.971		996.298	-39.0463		996.298	26.5678		996.298	6.83974		996.298	-1.20957
	996.268	22.5424		996.268	27.7726		996.268	-4.83108		996.268	12.8829		996.268	-32.6018		996.268	35.4166		996.268	14.892		996.268	11.6746
	996.239	42.2509		996.239	37.4266		996.239	3.61963		996.239	9.66214		996.239	-15.2973		996.239	38.2326		996.239	-2.41006		996.239	-8.44919
	996.209	48.2833		996.209	21.7318		996.209	1.21162		996.209	0.80472		996.209	-3.61795		996.209	29.3768		996.209	-11.6695		996.209	10.0547
	996.18	36.6137		996.18	33.3937		996.18	-14.888		996.18	6.02859		996.18	13.6731		996.18	30.5697		996.18	-32.1834		996.18	8.8515
	996.151	22.9287		996.151	33.7814		996.151	-23.7294		996.151	20.9167		996.151	34.1964		996.151	31.7792		996.151	-53.8989		996.151	-7.23703
	996.121	0.80813		996.121	35.3954		996.121	-16.8916		996.121	26.5444		996.121	45.0383		996.121	12.4691		996.121	-49.0658		996.121	-6.43077
	996.092	-20.109		996.092	47.4485		996.092	-20.109		996.092	2.01514		996.092	46.6465		996.092	19.705		996.092	-36.9972		996.092	28.5414
	996.063	-10.8559		996.063	53.4738		996.063	-2.01141		996.063	0.000755238		996.063	47.0466		996.063	12.0609		996.063	-26.5421		996.063	13.6654
	996.033	-14.4721		996.033	26.5312		996.033	-10.4488		996.033	-4.42419		996.033	36.5799		996.033	15.269		996.033	-11.2524		996.033	27.7447
	996.004	-13.6686		996.004	19.2968		996.004	8.44055		996.004	3.21431		996.004	53.8561		996.004	11.2597		996.004	-14.4665		996.004	10.0558
	995.974	-20.8919		995.974	22.9083		995.974	0.39999		995.974	12.0545		995.974	42.192		995.974	-2.40857		995.974	-28.1304		995.974	4.81679
	995.945	-25.7167		995.945	16.0632		995.945	11.2517		995.945	22.9059		995.945	47.8205		995.945	-19.2874		995.945	-31.3408		995.945	2.40183
	995.916	-30.1311		995.916	8.84472		995.916	17.6767		995.916	9.64259		995.916	28.1242		995.916	-19.2844		995.916	-27.7202		995.916	21.7009
	995.886	-30.5262		995.886	33.7412		995.886	38.1577		995.886	32.1325		995.886	12.8526		995.886	-22.0935		995.886	-10.0435		995.886	-4.81676
	995.857	-16.8702		995.857	38.5497		995.857	35.7368		995.857	43.7722		995.857	10.0371		995.857	-2.8098		995.857	-3.21448		995.857	-12.4494
	995.827	4.4156		995.827	22.4868		995.827	22.4938		995.827	42.9656		995.827	11.6462		995.827	2.80563		995.827	19.2712		995.827	-21.2873
	995.798	2.0052		995.798	20.0792		995.798	-19.263		995.798	29.7157		995.798	-4.41303		995.798	2.8127		995.798	5.62503		995.798	-12.8474
	995.769	11.2434		995.769	8.83937		995.769	-42.1482		995.769	6.82994		995.769	-6.02104		995.769	-8.42401		995.769	-10.8326		995.769	-14.4496
	995.739	2.81144		995.739	-14.4579		995.739	-43.7554		995.739	-6.42713		995.739	2.40522		995.739	6.01864		995.739	-11.2394		995.739	-16.0543
	995.71	-16.452		995.71	4.01266		995.71	-9.23748		995.71	-8.82908		995.71	11.6345		995.71	11.2305		995.71	0.79963		995.71	-17.6593
	995.68	-4.4159		995.68	29.2899		995.68	19.2604		995.68	3.20993		995.68	20.4641		995.68	18.4564		995.68	22.8641		995.68	-16.4509
	995.651	13.2348		995.651	26.4763		995.651	19.2596		995.651	16.848		995.651	9.63467		995.651	31.2961		995.651	55.3639		995.651	-18.452
	995.622	10.4279		995.622	28.4797		995.622	3.61306		995.622	15.6432		995.622	9.62417		995.622	6.42463		995.622	37.3084		995.622	-12.4365
	995.592	-1.99964		995.592	6.0192		995.592	-6.01508		995.592	16.4413		995.592	13.231		995.592	17.2359		995.592	26.0693		995.592	-20.4527
	995.563	-8.01684		995.563	-11.6228		995.563	-13.6356		995.563	5.62139		995.563	7.62109		995.563	24.8611		995.563	14.4372		995.563	-18.844
	995.533	-25.263		995.533	-13.6369		995.533	-4.41211		995.533	1.59996		995.533	8.42327		995.533	26.4628		995.533	4.00666		995.533	2.80425
	995.504	-30.065		995.504	0.79909		995.504	-10.0202		995.504	4.80477		995.504	24.049		995.504	20.8458		995.504	0.00113		995.504	21.2414
	995.474	-21.24		995.474	13.6247		995.474	-14.0244		995.474	-8.01461		995.474	20.4336		995.474	4.01403		995.474	16.4304		995.474	29.6576
	995.445	-18.0327		995.445	22.8468		995.445	-4.41039		995.445	-40.4682		995.445	17.236		995.445	-7.22044		995.445	-9.21519		995.445	44.0846
	995.416	-6.41724		995.416	22.4388		995.416	9.21228		995.416	-68.5057		995.416	-2.39509		995.416	5.2122		995.416	-5.20694		995.416	12.0264
	995.386	3.6067		995.386	17.2239		995.386	15.2238		995.386	-64.1089		995.386	-22.8352		995.386	0.79897		995.386	-11.6171		995.386	-4.80706
	995.357	6.81469		995.357	23.6346		995.357	39.6549		995.357	-22.0402		995.357	-21.6378		995.357	7.20959		995.357	-6.00943		995.357	6.80605
	995.327	14.8156		995.327	29.2345		995.327	36.4441		995.327	10.4124		995.327	-0.00336		995.327	7.21184		995.327	3.59883		995.327	17.6175
	995.298	16.0165		995.298	36.8381		995.298	14.4185		995.298	24.4315		995.298	-1.59647		995.298	2.39994		995.298	28.4324		995.298	12.416
	995.268	28.0224		995.268	26.4235		995.268	19.2195		995.268	12.4163		995.268	-14.808		995.268	14.414		995.268	8.80773		995.268	36.4346
	995.239	34.8303		995.239	13.2149		995.239	18.4129		995.239	-15.6123		995.239	-5.60987		995.239	1.20277		995.239	-5.59716		995.239	16.8121
	995.209	22.4159		995.209	3.20306		995.209	12.4027		995.209	4.00131		995.209	-8.00636		995.209	21.6105		995.209	-12.0076		995.209	14.4069
	995.18	17.2066		995.18	-8.00698		995.18	24.4125		995.18	20.8068		995.18	10.4032		995.18	24.0105		995.18	-12.808		995.18	7.60756
	995.15	31.609		995.15	-14.0034		995.15	18.4099		995.15	28.8085		995.15	11.2085		995.15	30.0052		995.15	19.997		995.15	3.60442
	995.121	34.0007		995.121	-11.5979		995.121	1.19941		995.121	66.0037		995.121	7.20099		995.121	18.8064		995.121	15.6074		995.121	1.19344
	995.092	43.6005		995.092	8.39614		995.092	3.60143		995.092	59.2007		995.092	8.79575		995.092	2.00519		995.092	19.2027		995.092	23.9996
	995.062	31.1984		995.062	14.3927		995.062	26.7906		995.062	21.2024		995.062	25.9982		995.062	-20.7987		995.062	0.79913		995.062	27.1939
	995.033	25.1922		995.033	19.1978		995.033	40.3831		995.033	6.80194		995.033	23.99		995.033	-11.5985		995.033	-9.59574		995.033	33.1914
	995.003	14.7936		995.003	34.7851		995.003	43.98		995.003	-8.79798		995.003	42.3789		995.003	-18.7947		995.003	-20.7926		995.003	17.1928
	994.974	33.573		994.974	31.9766		994.974	25.1903		994.974	-28.3886		994.974	25.1847		994.974	-22.7799		994.974	-7.98969		994.974	5.19743
	994.944	34.3724		994.944	13.5896		994.944	11.5923		994.944	-18.3776		994.944	24.3807		994.944	-42.7613		994.944	-22.3864		994.944	0.40118
	994.915	28.3765		994.915	31.9712		994.915	-9.19429		994.915	-7.19355		994.915	-2.39174		994.915	-36.3674		994.915	-4.79472		994.915	3.99286
	994.885	14.386		994.885	27.9684		994.885	1.99592		994.885	-4.80068		994.885	-9.59015		994.885	-15.1896		994.885	15.5791		994.885	5.5927
	994.856	4.39708		994.856	6.78847		994.856	3.99421		994.856	13.9805		994.856	5.18529		994.856	18.3735		994.856	10.7883		994.856	9.18879
	994.826	-1.20278		994.826	-8.77899		994.826	-3.99063		994.826	23.9706		994.826	5.19305		994.826	39.1457		994.826	12.3859		994.826	-3.19178
	994.797	29.9496		994.797	-3.59064		994.797	-11.9812		994.797	25.9611		994.797	-14.773		994.797	27.1633		994.797	22.3626		994.797	-3.99449
	994.767	29.5464		994.767	8.37471		994.767	-6.78682		994.767	19.9599		994.767	-26.7441		994.767	18.3686		994.767	21.9598		994.767	-6.79126
	994.738	9.98641		994.738	43.5121		994.738	6.38235		994.738	21.1628		994.738	-35.9387		994.738	16.768		994.738	18.3639		994.738	-7.5831
	994.708	-10.7725		994.708	63.4729		994.708	24.3478		994.708	21.1565		994.708	-20.7644		994.708	23.9486		994.708	17.9701		994.708	-6.78465
	994.679	-36.3196		994.679	58.2785		994.679	20.7593		994.679	7.98359		994.679	8.78187		994.679	41.1065		994.679	0.79787		994.679	9.97705
	994.649	-39.5113		994.649	15.9655		994.649	10.3793		994.649	-15.5616		994.649	14.7683		994.649	41.1064		994.649	-3.99398		994.649	18.7504
	994.62	-16.3605		994.62	5.58564		994.62	15.1605		994.62	-19.1513		994.62	21.9443		994.62	26.3352		994.62	3.19237		994.62	38.7008
	994.59	18.346		994.59	13.9595		994.59	15.9527		994.59	-16.3565		994.59	13.9598		994.59	16.7588		994.59	0.79973		994.59	25.9366
	994.561	12.7644		994.561	18.345		994.561	33.1053		994.561	-18.7498		994.561	11.9696		994.561	14.7543		994.561	13.9584		994.561	-4.38209
	994.531	5.58857		994.531	15.5564		994.531	29.9159		994.531	8.7732		994.531	1.59674		994.531	11.9607		994.531	9.57006		994.531	-19.5419
	994.501	-14.3514		994.501	18.7447		994.501	18.3434		994.501	29.1056		994.501	-10.3665		994.501	-6.37189		994.501	10.7671		994.501	-9.97514
	994.472	-32.2936		994.472	-0.79514		994.472	10.7624		994.472	18.7396		994.472	-19.5358		994.472	-9.96542		994.472	6.38017		994.472	-6.78074
	994.442	-30.6992		994.442	22.3165		994.442	-0.79356		994.442	11.5651		994.442	2.78819		994.442	-2.39476		994.442	-11.9563		994.442	4.78539
	994.413	-7.17197		994.413	37.463		994.413	4.38349		994.413	1.99579		994.413	17.1358		994.413	13.9421		994.413	-25.5094		994.413	-21.9142
	994.383	11.9507		994.383	46.6254		994.383	22.3137		994.383	-1.20075		994.383	24.3081		994.383	39.8505		994.383	-23.9074		994.383	-33.0756
	994.354	22.3136		994.354	32.2764		994.354	23.1082		994.354	5.57484		994.354	34.2676		994.354	40.6483		994.354	-15.1442		994.354	-24.7091
	994.324	34.6596		994.324	20.7188		994.324	42.6265		994.324	9.56744		994.324	21.5159		994.324	19.9191		994.324	3.9801		994.324	-5.1823
	994.295	29.0792		994.295	-19.9156		994.295	48.996		994.295	16.3292		994.295	5.57722		994.295	24.694		994.295	16.333		994.295	-8.76156
	994.265	30.268		994.265	-17.9186		994.265	29.4722		994.265	19.9092		994.265	15.1338		994.265	24.6883		994.265	10.3614		994.265	-7.55948
	994.236	27.4718		994.236	-15.1348		994.236	42.6052		994.236	10.3542		994.236	28.269		994.236	17.1243		994.236	46.5841		994.236	-17.9207
	994.206	23.4936		994.206	8.75415		994.206	48.5721		994.206	13.5399		994.206	45.3829		994.206	3.18916		994.206	61.3049		994.206	-4.78278
	994.176	7.96331		994.176	20.6979		994.176	44.5805		994.176	4.38102		994.176	56.5278		994.176	-16.7176		994.176	75.235		994.176	8.35769
	994.147	19.501		994.147	29.4576		994.147	41.395		994.147	-8.75921		994.147	40.6023		994.147	-27.0651		994.147	65.2816		994.147	12.3424
	994.117	15.9139		994.117	16.3166		994.117	14.7304		994.117	13.1312		994.117	33.8246		994.117	-4.38376		994.117	35.4234		994.117	1.19719
	994.088	13.1321		994.088	6.36583		994.088	-10.3458		994.088	29.0451		994.088	20.2916		994.088	-0.79469		994.088	-2.79003		994.088	4.37307
	994.058	14.3269		994.058	-3.18223		994.058	-13.5268		994.058	31.8231		994.058	13.9228		994.058	2.78551		994.058	3.5808		994.058	1.98801
	994.029	16.3054		994.029	-0.79442		994.029	-17.9005		994.029	30.6308		994.029	8.75304		994.029	-2.38326		994.029	7.15679		994.029	9.94409
	993.999	21.0712		993.999	-0.000748095		993.999	2.38399		993.999	23.4656		993.999	2.3877		993.999	-1.99037		993.999	1.19568		993.999	4.77501
	993.969	19.0905		993.969	10.3353		993.969	9.9425		993.969	1.59055		993.969	-2.38991		993.969	-13.5216		993.969	7.5537		993.969	0.39727
	993.94	9.94466		993.94	14.3136		993.94	14.7093		993.94	-20.2729		993.94	4.77132		993.94	2.3877		993.94	4.77205		993.94	-5.96591
	993.91	-5.56599		993.91	13.9157		993.91	31.7992		993.91	-19.8763		993.91	-3.97408		993.91	-10.3351		993.91	7.94888		993.91	-2.78078
	993.881	-13.9165		993.881	15.1019		993.881	17.8907		993.881	-11.1314		993.881	-7.5491		993.881	-1.98728		993.881	6.35894		993.881	-11.1299
	993.851	-29.0054		993.851	11.5234		993.851	24.6355		993.851	-4.7717		993.851	-11.5241		993.851	6.75018		993.851	12.3207		993.851	-16.291
	993.822	-26.2199		993.822	7.15054		993.822	25.8285		993.822	13.9089		993.822	-2.7832		993.822	1.59377		993.822	5.1609		993.822	-26.6202
	993.792	-31.784		993.792	-10.3224		993.792	28.2018		993.792	32.1775		993.792	21.847		993.792	-15.4888		993.792	-5.16118		993.792	-13.9067
	993.762	-7.95233		993.762	-17.8741		993.762	20.656		993.762	18.2716		993.762	40.9104		993.762	0.39682		993.762	-36.1413		993.762	-6.75517
	993.733	-3.96963		993.733	-12.7147		993.733	15.0983		993.733	23.8304		993.733	46.0692		993.733	13.0981		993.733	-41.6984		993.733	-4.3683
	993.703	5.96222		993.703	-9.92754		993.703	-0.7986		993.703	25.8106		993.703	31.3743		993.703	36.9224		993.703	-40.1098		993.703	-1.18835
	993.674	-12.3067		993.674	-11.1134		993.674	0.79626		993.674	12.3078		993.674	12.3107		993.674	36.9311		993.674	-14.6962		993.674	-5.16099
	993.644	3.96522		993.644	-5.15574		993.644	-0.79616		993.644	3.96928		993.644	-1.192		993.644	2.78573		993.644	13.8934		993.644	-13.8945
	993.614	6.74403		993.614	-2.78312		993.614	19.0528		993.614	13.8934		993.614	-2.77979		993.614	-27.3866		993.614	15.0856		993.614	-3.17411
	993.585	21.8307		993.585	27.773		993.585	29.3629		993.585	-3.57233		993.585	3.96803		993.585	-30.9573		993.585	-4.7569		993.585	15.4739
	993.555	13.4902		993.555	53.1681		993.555	39.2775		993.555	5.94872		993.555	20.2346		993.555	-32.9338		993.555	5.15594		993.555	23.0106
	993.525	7.14428		993.525	48.0059		993.525	40.0722		993.525	9.1245		993.525	24.991		993.525	-15.4705		993.525	5.55074		993.525	28.1666
	993.496	13.0842		993.496	31.7355		993.496	14.68		993.496	-7.53502		993.496	20.2317		993.496	-11.1075		993.496	17.8481		993.496	16.6644
	993.466	21.4172		993.466	1.19458		993.466	-5.54901		993.466	-24.9833		993.466	21.8131		993.466	-7.93193		993.466	23.4017		993.466	-9.51463
	993.437	15.4659		993.437	-5.94766		993.437	-11.1051		993.437	-36.0816		993.437	4.76026		993.437	8.72118		993.437	21.0181		993.437	-19.0355
	993.407	17.0487		993.407	18.6287		993.407	7.13064		993.407	-44.8051		993.407	-5.15489		993.407	14.6699		993.407	9.5113		993.407	-8.32889
	993.377	10.3104		993.377	55.8848		993.377	11.1017		993.377	-32.904		993.377	-3.56771		993.377	1.58564		993.377	7.13908		993.377	-5.15446
	993.348	15.0565		993.348	51.5299		993.348	25.3671		993.348	-25.366		993.348	-1.58578		993.348	-4.75585		993.348	-1.18867		993.348	13.4748
	993.318	38.4386		993.318	53.506		993.318	30.9094		993.318	-23.3796		993.318	-6.73839		993.318	-37.2457		993.318	0.39483		993.318	7.13466
	993.288	42.7904		993.288	26.5491		993.288	17.8313		993.288	-20.9989		993.288	-0.78878		993.288	-60.6221		993.288	-9.11286		993.288	-13.8639
	993.259	36.0526		993.259	16.238		993.259	23.7689		993.259	-14.6593		993.259	-0.79233		993.259	-57.8403		993.259	-2.37734		993.259	-9.90454
	993.229	13.4753		993.229	22.5739		993.229	28.9171		993.229	0.79036		993.229	22.9682		993.229	-50.3064		993.229	-3.56088		993.229	-3.96327
	993.199	-12.6715		993.199	19.0193		993.199	9.50248		993.199	15.0482		993.199	21.7839		993.199	-9.90843		993.199	9.50028		993.199	-0.00478
	993.17	7.91269		993.17	14.2513		993.17	-3.5576		993.17	20.9871		993.17	34.056		993.17	22.9674		993.17	30.0892		993.17	12.2777
	993.14	18.2076		993.14	17.4216		993.14	7.9188		993.14	12.672		993.14	34.8415		993.14	28.5071		993.14	28.9052		993.14	0.00479
	993.11	24.9425		993.11	33.2464		993.11	5.53728		993.11	4.35519		993.11	23.355		993.11	30.0898		993.11	5.94339		993.11	-22.1663
	993.081	28.8981		993.081	34.8325		993.081	26.5171		993.081	-9.10265		993.081	15.8313		993.081	31.6639		993.081	2.37588		993.081	-9.50025
	993.051	18.5989		993.051	40.7639		993.051	51.0502		993.051	-12.6644		993.051	23.3511		993.051	19.7839		993.051	-29.2864		993.051	12.6578
	993.021	18.1949		993.021	22.1553		993.021	62.9137		993.021	-13.4526		993.021	-8.30811		993.021	30.865		993.021	-23.7399		993.021	31.6519
	992.992	28.8821		992.992	21.7618		992.992	50.2413		992.992	-5.53934		992.992	-1.97773		992.992	34.0225		992.992	3.55794		992.992	42.3334
	992.962	15.8262		992.962	6.72185		992.962	57.3586		992.962	-4.74702		992.962	7.5144		992.962	43.9025		992.962	5.5359		992.962	43.9065
	992.932	1.9793		992.932	8.30902		992.932	50.622		992.932	13.4446		992.932	25.3057		992.932	24.5228		992.932	9.48962		992.932	12.2617
	992.903	15.8125		992.903	-2.77022		992.903	33.217		992.903	5.14246		992.903	24.9133		992.903	26.1014		992.903	22.9376		992.903	-11.4642
	992.873	18.1841		992.873	5.53446		992.873	28.8643		992.873	7.1189		992.873	29.6583		992.873	9.09386		992.873	-14.6251		992.873	-19.7678
	992.843	22.9302		992.843	4.34914		992.843	39.5285		992.843	9.88093		992.843	12.255		992.843	-0.00334		992.843	-37.553		992.843	-40.3205
	992.814	15.814		992.814	6.71922		992.814	35.1746		992.814	11.8571		992.814	18.5727		992.814	-12.6465		992.814	-39.1256		992.814	-27.2766
	992.784	9.87896		992.784	20.152		992.784	32.4062		992.784	11.4586		992.784	14.2246		992.784	-11.0594		992.784	-25.6938		992.784	2e-05
	992.754	1.18282		992.754	5.92875		992.754	32.7996		992.754	22.5244		992.754	13.0447		992.754	-10.2795		992.754	6.31398		992.754	17.7763
	992.725	21.3321		992.725	3.55854		992.725	17.3829		992.725	-0.39212		992.725	-1.18411		992.725	4.34282		992.725	23.7083		992.725	21.3336
	992.695	13.8255		992.695	11.4544		992.695	14.2165		992.695	12.2415		992.695	-0.39649		992.695	5.13655		992.695	18.5693		992.695	14.6232
	992.665	-1.96996		992.665	3.94981		992.665	28.0392		992.665	13.0331		992.665	2.36562		992.665	10.6686		992.665	15.009		992.665	0.78914
	992.636	-4.34372		992.636	30.0056		992.636	3.16526		992.636	1.18902		992.636	11.4538		992.636	10.264		992.636	6.31261		992.636	8.28924
	992.606	1.57782		992.606	51.7228		992.606	3.94893		992.606	27.2395		992.606	10.2679		992.606	5.12976		992.606	-4.34014		992.606	1.18447
	992.576	12.6254		992.576	52.1048		992.576	11.0504		992.576	43.4212		992.576	15.3935		992.576	10.6626		992.576	-1.97015		992.576	29.2109
	992.546	22.8944		992.546	31.5797		992.546	21.308		992.546	39.8604		992.546	20.1275		992.546	25.2586		992.546	-13.8156		992.546	19.3443
	992.517	13.8153		992.517	5.13946		992.517	24.468		992.517	51.7026		992.517	26.834		992.517	5.92216		992.517	-9.08034		992.517	28.4086
	992.487	-21.3036		992.487	-26.0425		992.487	16.1872		992.487	27.2303		992.487	9.47681		992.487	20.1195		992.487	-0.78988		992.487	27.2259
	992.457	-35.1102		992.457	-8.68337		992.457	-9.86404		992.457	-12.2315		992.457	12.6224		992.457	24.0685		992.457	2.37222		992.457	10.2647
	992.427	-37.4774		992.427	13.798		992.427	-5.5246		992.427	-21.2959		992.427	-0.79003		992.427	21.3007		992.427	-0.39628		992.427	3.15127
	992.398	-27.2148		992.398	42.2015		992.398	2.75821		992.398	-11.8359		992.398	0.00144		992.398	26.8131		992.398	18.9266		992.398	-3.1497
	992.368	-19.7178		992.368	40.2262		992.368	19.3239		992.368	1.17678		992.368	12.2229		992.368	20.9074		992.368	10.6482		992.368	2.35651
	992.338	-12.2181		992.338	27.6025		992.338	38.6371		992.338	0.79292		992.338	23.2629		992.338	-1.57781		992.338	6.31424		992.338	17.7438
	992.309	-11.8268		992.309	25.226		992.309	40.9957		992.309	19.7121		992.309	22.8575		992.309	13.7982		992.309	12.6152		992.309	5.12877
	992.279	9.06041		992.279	20.1007		992.279	35.0829		992.279	19.3138		992.279	27.991		992.279	13.7888		992.279	18.1248		992.279	-15.3698
	992.249	20.8854		992.249	18.9175		992.249	26.8019		992.249	20.4873		992.249	9.85522		992.249	8.27664		992.249	24.0396		992.249	-1.18009
	992.219	11.8257		992.219	7.09585		992.219	20.4889		992.219	42.5536		992.219	1.96762		992.219	14.1913		992.219	52.8023		992.219	-1.58524
	992.19	12.216		992.19	-2.75596		992.19	19.2991		992.19	24.0406		992.19	-1.57696		992.19	-16.5428		992.19	56.3338		992.19	28.3662
	992.16	1.57489		992.16	2.36055		992.16	27.5722		992.16	5.51218		992.16	-10.6348		992.16	1.17591		992.16	33.4827		992.16	31.9093
	992.13	14.1716		992.13	33.8666		992.13	9.85096		992.13	1.97034		992.13	-8.26573		992.13	28.7433		992.13	17.7294		992.13	34.6595
	992.1	18.5106		992.1	40.5591		992.1	-17.3234		992.1	-15.3581		992.1	1.56971		992.1	37.8073		992.1	0.39925		992.1	19.6891
	992.071	10.6372		992.071	46.4639		992.071	-35.8292		992.071	-7.87671		992.071	16.1363		992.071	37.4052		992.071	-6.30836		992.071	15.7499
	992.041	16.5297		992.041	48.027		992.041	-48.0274		992.041	-4.72034		992.041	10.2401		992.041	26.3801		992.041	2.7524		992.041	14.1731
	992.011	22.4334		992.011	36.6025		992.011	-31.4921		992.011	-17.3201		992.011	-0.38741		992.011	-6.29989		992.011	15.3554		992.011	12.5939
	991.981	19.283		991.981	8.26811		991.981	-22.036		991.981	12.197		991.981	-14.954		991.981	-5.11573		991.981	16.9221		991.981	8.26375
	991.951	27.9443		991.951	-0.38693		991.951	-0.78912		991.951	11.0176		991.951	-21.6475		991.951	-6.29395		991.951	4.33017		991.951	17.7072
	991.922	34.2246		991.922	0.78176		991.922	26.3558		991.922	7.082		991.922	-5.90209		991.922	-19.2789		991.922	8.6528		991.922	12.1958
	991.892	30.2843		991.892	-2.75828		991.892	39.7294		991.892	5.90627		991.892	5.90409		991.892	2.75245		991.892	32.254		991.892	-3.14219
	991.862	56.6339		991.862	15.7329		991.862	28.7141		991.862	12.5813		991.862	5.50516		991.862	12.5846		991.862	18.0941		991.862	9.43781
	991.832	40.1144		991.832	25.9584		991.832	36.5738		991.832	9.0395		991.832	20.4454		991.832	20.055		991.832	20.0557		991.832	25.5579
	991.803	11.4067		991.803	15.333		991.803	7.86221		991.803	11.0149		991.803	20.0537		991.803	33.814		991.803	35.3857		991.803	40.8862
	991.773	-21.2267		991.773	22.796		991.773	-2.75076		991.773	5.11277		991.773	28.6975		991.773	40.8843		991.773	15.3299		991.773	56.2175
	991.743	-19.2607		991.743	29.4825		991.743	-2.35762		991.743	-3.92843		991.743	17.2965		991.743	34.9803		991.743	14.9363		991.743	47.1735
	991.713	-28.6927		991.713	18.4703		991.713	-12.5738		991.713	9.81632		991.713	2.36056		991.713	27.9067		991.713	12.5796		991.713	27.5079
	991.683	1.5703		991.683	-7.45969		991.683	-7.47132		991.683	32.2208		991.683	4.71457		991.683	14.5413		991.683	-22.3965		991.683	23.5757
	991.654	12.5696		991.654	-12.1782		991.654	6.28823		991.654	33.7895		991.654	12.9665		991.654	5.89175		991.654	-33.7851		991.654	7.07219
	991.624	7.85854		991.624	3.52741		991.624	14.5328		991.624	11.7893		991.624	36.5239		991.624	4.71238		991.624	-3.93216		991.624	-6.67393
	991.594	-10.9936		991.594	11.3893		991.594	20.0285		991.594	7.85845		991.594	53.8101		991.594	12.5676		991.594	0.38769		991.594	-5.49826
	991.564	-14.5269		991.564	16.4944		991.564	16.1035		991.564	5.09965		991.564	64.0099		991.564	21.5977		991.564	16.101		991.564	-3.53791
	991.534	-25.1321		991.534	21.2079		991.534	0.000352381		991.534	30.231		991.534	52.6146		991.534	11.388		991.534	25.9185		991.534	24.3385
	991.505	-5.89228		991.505	-0.39404		991.505	-15.6955		991.505	47.1068		991.505	36.9056		991.505	13.3469		991.505	17.6649		991.505	32.1928
	991.475	5.10489		991.475	4.31552		991.475	-8.24756		991.475	54.1703		991.475	20.8002		991.475	8.63541		991.475	-9.02862		991.475	22.7714
	991.445	15.699		991.445	19.2336		991.445	19.6167		991.445	45.5232		991.445	9.42404		991.445	-4.31738		991.445	5.49475		991.445	10.9906
	991.415	24.3261		991.415	41.1933		991.415	38.0628		991.415	18.4466		991.415	-10.2023		991.415	-21.9706		991.415	-23.5406		991.415	18.8329
	991.385	31.3858		991.385	32.5672		991.385	63.9487		991.385	-4.70442		991.385	15.2971		991.385	-30.2045		991.385	-34.9165		991.385	32.1643
	991.356	23.1457		991.356	40.0129		991.356	57.6693		991.356	-16.4763		991.356	17.258		991.356	-13.345		991.356	-22.3634		991.356	43.5444
	991.326	18.0455		991.326	16.0856		991.326	30.591		991.326	-12.946		991.326	21.5719		991.326	15.2906		991.326	-6.66985		991.326	29.4223
	991.296	-1.17574		991.296	9.80209		991.296	9.02609		991.296	-1.18153		991.296	28.6324		991.296	32.9407		991.296	-14.9023		991.296	23.529
	991.266	3.13387		991.266	-3.53247		991.266	-2.74213		991.266	9.4139		991.266	14.509		991.266	34.1184		991.266	8.63079		991.266	19.2072
	991.236	12.1502		991.236	9.4139		991.236	1.16743		991.236	-5.48451		991.236	26.6512		991.236	14.1172		991.236	4.30948		991.236	0.78625
	991.206	11.76		991.206	-3.92371		991.206	19.9907		991.206	-3.13544		991.206	42.7256		991.206	2.34715		991.206	0.39015		991.206	-3.52163
	991.176	-3.52324		991.176	11.7585		991.176	31.3517		991.176	8.22766		991.176	38.408		991.176	11.3637		991.176	13.3251		991.176	-1.56946
	991.147	-9.79381		991.147	-1.17772		991.147	34.8804		991.147	33.3022		991.147	22.3411		991.147	9.40342		991.147	6.66475		991.147	-4.31653
	991.117	-11.366		991.117	-4.69501		991.117	21.1576		991.117	53.6758		991.117	12.9314		991.117	-19.1885		991.117	-9.79667		991.117	12.1445
	991.087	-5.09326		991.087	5.08965		991.087	39.1669		991.087	53.2779		991.087	15.2711		991.087	-9.4034		991.087	-19.1932		991.087	21.9414
	991.057	12.9252		991.057	8.61356		991.057	43.4761		991.057	28.2052		991.057	34.8553		991.057	-5.88014		991.057	-27.0219		991.057	0.7848
	991.027	28.9779		991.027	21.1453		991.027	29.7633		991.027	21.9304		991.027	25.4571		991.027	10.5718		991.027	-21.5431		991.027	-5.48438
	990.997	29.3636		990.997	26.6278		990.997	16.0598		990.997	14.0923		990.997	16.0595		990.997	30.9345		990.997	-7.83216		990.997	-3.13133
	990.968	8.22819		990.968	16.8375		990.968	-10.9586		990.968	6.6579		990.968	-5.87239		990.968	56.375		990.968	9.39187		990.968	-4.69863
	990.938	14.093		990.938	-4.69899		990.938	-9.79088		990.938	18.3959		990.938	-16.0516		990.938	32.4843		990.938	8.22477		990.938	4.69432
	990.908	2.73598		990.908	0.00145		990.908	29.7382		990.908	21.5262		990.908	-15.2639		990.908	32.4916		990.908	1.56835		990.908	-2.73638
	990.878	1.56343		990.878	-13.3036		990.878	37.9541		990.878	19.9526		990.878	-11.7365		990.878	23.8723		990.878	-3.9146		990.878	-3.5222
	990.848	13.3037		990.848	-1.95735		990.848	24.2663		990.848	21.5214		990.848	-9.39149		990.848	20.3405		990.848	11.3431		990.848	-7.04079
	990.818	16.4337		990.818	20.3362		990.818	15.2605		990.818	14.0869		990.818	4.69074		990.818	21.5095		990.818	7.04002		990.818	-7.43342
	990.788	5.86088		990.788	17.2106		990.788	-5.47801		990.788	-1.17594		990.788	8.21454		990.788	18.3901		990.788	12.9124		990.788	11.3371
	990.758	12.5165		990.758	8.2172		990.758	-3.91505		990.758	-0.78		990.758	9.38866		990.758	2.35077		990.758	1.17395		990.758	11.7358
	990.729	3.522		990.729	-1.55865		990.729	19.1596		990.729	5.86231		990.729	13.2934		990.729	-14.8603		990.729	5.081		990.729	1.5648
	990.699	-5.08204		990.699	1.55625		990.699	19.1617		990.699	23.8456		990.699	3.51784		990.699	-8.99515		990.699	8.59841		990.699	0.39458
	990.669	4.6864		990.669	-3.51875		990.669	32.046		990.669	18.7629		990.669	0.00141		990.669	3.51733		990.669	19.5464		990.669	1.94944
	990.639	-4.29987		990.639	19.1548		990.639	35.9591		990.639	11.337		990.639	12.1154		990.639	18.7614		990.639	19.9317		990.639	-7.81736
	990.609	-7.81113		990.609	32.0405		990.609	33.6083		990.609	3.90954		990.609	6.64061		990.609	19.1465		990.609	15.2394		990.609	10.1615
	990.579	-21.486		990.579	30.8652		990.579	37.1177		990.579	-16.4121		990.579	-2.73497		990.579	30.8645		990.579	-2.73174		990.579	-11.3292
	990.549	-22.2687		990.549	39.4516		990.549	39.8462		990.549	-30.8587		990.549	-8.58859		990.549	17.9733		990.549	-4.2961		990.549	-22.2644
	990.519	-3.9131		990.519	34.3808		990.519	28.1202		990.519	-21.0917		990.519	-17.9666		990.519	18.7488		990.519	-9.7659		990.519	-21.8754
	990.489	13.6705		990.489	5.07765		990.489	46.8679		990.489	-18.3576		990.489	-18.3586		990.489	3.90712		990.489	-5.47068		990.489	-0.0018
	990.459	17.1819		990.459	1.94985		990.459	42.9481		990.459	-1.56763		990.459	7.41613		990.459	10.1498		990.459	3.12379		990.459	-3.90797
	990.429	21.4717		990.429	6.24626		990.429	33.1855		990.429	-1.9481		990.429	24.9854		990.429	19.9061		990.429	5.07753		990.429	14.4485
	990.4	-5.07136		990.4	-0.00108		990.4	28.498		990.4	-0.77819		990.4	30.8376		990.4	10.1546		990.4	-3.90569		990.4	6.63815
	990.37	-15.6103		990.37	17.956		990.37	18.7366		990.37	-28.49		990.37	16.7841		990.37	-10.1444		990.37	-18.7291		990.37	6.24145
	990.34	-11.7059		990.34	17.1674		990.34	9.36274		990.34	-27.3157		990.34	-11.3103		990.34	-3.12008		990.34	-21.852		990.34	2.34066
	990.31	-8.98011		990.31	24.1883		990.31	8.58132		990.31	-22.6323		990.31	-31.6016		990.31	0.77244		990.31	2.33388		990.31	-3.89744
	990.28	-0.39299		990.28	15.6096		990.28	7.41575		990.28	0.000725238		990.28	-22.6299		990.28	15.6031		990.28	-2.73079		990.28	-9.3631
	990.25	-0.77331		990.25	21.4523		990.25	-1.95028		990.25	23.7858		990.25	8.96191		990.25	32.3796		990.25	4.2931		990.25	-5.07358
	990.22	-27.295		990.22	7.40884		990.22	-5.06994		990.22	44.8501		990.22	29.2485		990.22	28.08		990.22	9.75452		990.22	-11.3116
	990.19	-20.6684		990.19	3.5098		990.19	-10.1383		990.19	23.0112		990.19	30.0311		990.19	35.4784		990.19	3.11446		990.19	-17.9302
	990.16	-0.78621		990.16	9.35631		990.16	2.72769		990.16	12.8705		990.16	9.36059		990.16	23.0044		990.16	10.5213		990.16	-10.9169
	990.13	30.4017		990.13	9.74503		990.13	9.74468		990.13	6.23453		990.13	-11.305		990.13	20.6635		990.13	19.886		990.13	-6.24243
	990.1	38.2004		990.1	-19.8765		990.1	9.74282		990.1	-1.17356		990.1	-18.3214		990.1	-9.3502		990.1	-12.8576		990.1	9.35055
	990.07	39.7508		990.07	-17.5299		990.07	6.62806		990.07	17.5363		990.07	-10.131		990.07	-10.1364		990.07	-17.9253		990.07	11.6959
	990.04	14.0287		990.04	-10.1345		990.04	3.50853		990.04	7.79989		990.04	-17.92		990.04	-18.3143		990.04	-17.1476		990.04	6.62741
	990.01	10.1294		990.01	-6.62499		990.01	7.78653		990.01	20.2523		990.01	4.28142		990.01	-7.00916		990.01	1.9432		990.01	-9.35306
	989.98	12.853		989.98	32.7166		989.98	6.62251		989.98	24.5363		989.98	21.0307		989.98	-10.518		989.98	12.4645		989.98	-5.06408
	989.951	19.8634		989.951	71.6577		989.951	3.11888		989.951	27.2645		989.951	26.0951		989.951	4.67455		989.951	2.73156		989.951	-1.5589
	989.921	40.1008		989.921	64.2496		989.921	12.46		989.921	17.9155		989.921	42.0546		989.921	17.9051		989.921	-11.6816		989.921	-6.2268
	989.891	51.3944		989.891	40.1076		989.891	6.61626		989.891	12.8528		989.891	29.2043		989.891	31.1506		989.891	-17.5209		989.891	-11.6802
	989.861	35.4265		989.861	29.5916		989.861	6.61668		989.861	16.3393		989.861	15.5679		989.861	21.8025		989.861	-24.1367		989.861	7.00271
	989.831	28.8033		989.831	-3.50691		989.831	10.9024		989.831	40.8662		989.831	18.684		989.831	20.2422		989.831	-18.6815		989.831	2.33637
	989.801	1.17034		989.801	-7.78569		989.801	-0.7776		989.801	26.0776		989.801	4.67242		989.801	28.7953		989.801	-15.9541		989.801	5.0605
	989.771	-19.0677		989.771	8.17217		989.771	1.5514		989.771	7.78809		989.771	0.38552		989.771	43.1862		989.771	-14.009		989.771	13.6199
	989.741	-10.503		989.741	19.8389		989.741	1.9477		989.741	-5.05752		989.741	8.17092		989.741	85.5843		989.741	1.94448		989.741	10.5009
	989.711	-21.0039		989.711	8.16754		989.711	1.16801		989.711	-14.3984		989.711	-6.22405		989.711	69.6315		989.711	21.7804		989.711	10.5003
	989.681	-1.56033		989.681	5.44992		989.681	1.55604		989.681	-7.38665		989.681	2.33281		989.681	64.951		989.681	25.6692		989.681	11.6741
	989.651	20.2205		989.651	3.89148		989.651	-3.49798		989.651	9.72226		989.651	-8.94204		989.651	28.002		989.651	27.2221		989.651	2.3321
	989.621	19.4408		989.621	14.7688		989.621	17.1034		989.621	13.9958		989.621	-22.939		989.621	-0.38629		989.621	17.8885		989.621	-1.55558
	989.591	31.0994		989.591	29.1518		989.591	44.3146		989.591	34.2033		989.591	-20.9903		989.591	-17.8847		989.591	19.4364		989.591	9.71715
	989.561	37.7013		989.561	53.2507		989.561	48.1939		989.561	37.7045		989.561	-15.1601		989.561	-0.77664		989.561	31.4791		989.561	26.4291
	989.531	8.16254		989.531	50.5222		989.531	42.7533		989.531	30.7063		989.531	-8.16467		989.531	3.10008		989.531	54.4038		989.531	36.9182
	989.501	5.05634		989.501	23.7064		989.501	26.8163		989.501	13.5983		989.501	11.6576		989.501	9.72017		989.501	47.406		989.501	29.1431
	989.471	5.82652		989.471	10.8785		989.471	10.0965		989.471	4.6624		989.471	15.5402		989.471	3.88755		989.471	25.2607		989.471	27.9763
	989.441	5.43254		989.441	7.76928		989.441	-4.27116		989.441	-11.6541		989.441	9.71291		989.441	1.94258		989.441	6.21551		989.441	20.1971
	989.411	17.0879		989.411	5.82153		989.411	1.94155		989.411	-6.21099		989.411	5.43812		989.411	8.92824		989.411	-3.88669		989.411	13.2037
	989.381	26.0233		989.381	10.4849		989.381	11.648		989.381	-5.05216		989.381	5.04899		989.381	18.6368		989.381	-1.94554		989.381	10.8725
	989.351	18.2465		989.351	12.8161		989.351	4.26988		989.351	-10.8708		989.351	7.37641		989.351	27.1827		989.351	5.04962		989.351	-3.87807
	989.321	10.8677		989.321	-3.49173		989.321	9.31453		989.321	4.65889		989.321	22.1254		989.321	2.71887		989.321	-1.16215		989.321	-17.4684
	989.291	5.04773		989.291	11.6424		989.291	-6.97849		989.291	11.6438		989.291	38.4243		989.291	-13.9684		989.291	-17.0779		989.291	-18.6333
	989.261	-6.20766		989.261	24.8338		989.261	-30.6588		989.261	7.7618		989.261	30.6601		989.261	-6.60181		989.261	-6.98563		989.261	-12.4175
	989.231	-25.2202		989.231	39.5788		989.231	-18.6298		989.231	12.8047		989.231	14.7505		989.231	4.65352		989.231	10.8599		989.231	12.0257
	989.201	-37.6325		989.201	42.291		989.201	-17.0704		989.201	24.444		989.201	4.65635		989.201	19.0092		989.201	21.3374		989.201	46.5527
	989.171	-20.5608		989.171	42.6724		989.171	-10.8612		989.171	16.2887		989.171	-1.94384		989.171	35.6876		989.171	15.9097		989.171	44.9989
	989.141	4.25962		989.141	26.7615		989.141	24.4347		989.141	19.393		989.141	-12.4095		989.141	24.8254		989.141	29.4768		989.141	56.2398
	989.111	6.98063		989.111	37.6149		989.111	27.1406		989.111	5.04699		989.111	3.4912		989.111	6.58998		989.111	30.2419		989.111	47.313
	989.081	12.0237		989.081	43.8118		989.081	35.2817		989.081	3.10008		989.081	9.3035		989.081	-15.1149		989.081	17.4484		989.081	10.8587
	989.051	-3.87285		989.051	42.6435		989.051	21.7205		989.051	-0.77608		989.051	7.363		989.051	-33.3394		989.051	13.574		989.051	11.2415
	989.02	-22.4817		989.02	25.5869		989.02	6.59089		989.02	8.91444		989.02	12.7931		989.02	-36.4384		989.02	-11.2355		989.02	11.6292
	988.99	-10.0808		988.99	22.0929		988.99	4.64428		988.99	28.6778		988.99	15.5044		988.99	-18.2177		988.99	-27.5212		988.99	-0.39145
	988.96	7.75101		988.96	14.3335		988.96	17.4352		988.96	44.9476		988.96	-14.3374		988.96	-5.03996		988.96	-7.75281		988.96	10.8503
	988.93	15.1076		988.93	14.3342		988.93	23.2484		988.93	37.1916		988.93	-18.5942		988.93	15.8871		988.93	9.68807		988.93	5.81442
	988.9	33.3139		988.9	18.5956		988.9	34.4796		988.9	22.4765		988.9	-10.4596		988.9	7.74796		988.9	31.7605		988.9	-19.3679
	988.87	24.0167		988.87	22.853		988.87	23.2353		988.87	6.58446		988.87	5.02984		988.87	15.8798		988.87	48.027		988.87	-13.5544
	988.84	13.5552		988.84	9.68047		988.84	24.7854		988.84	-17.426		988.84	16.6498		988.84	3.48784		988.84	38.3406		988.84	6.96324
	988.81	17.8113		988.81	12.005		988.81	22.0748		988.81	-13.1666		988.81	32.1406		988.81	13.1634		988.81	31.3662		988.81	2.32213
	988.78	9.6761		988.78	26.7118		988.78	28.6471		988.78	14.3204		988.78	12.0064		988.78	16.2579		988.78	2.71745		988.78	-1.15612
	988.75	6.19369		988.75	34.8333		988.75	33.2849		988.75	18.9692		988.75	3.09739		988.75	11.6157		988.75	12.3792		988.75	-5.41564
	988.72	8.13036		988.72	35.9922		988.72	45.6679		988.72	25.9282		988.72	13.5427		988.72	24.7657		988.72	36.7623		988.72	-19.3544
	988.69	2.31932		988.69	22.8381		988.69	43.3441		988.69	43.3426		988.69	36.3706		988.69	24.7669		988.69	46.0485		988.69	-20.1265
	988.66	-12.7661		988.66	13.1555		988.66	36.3706		988.66	30.5635		988.66	40.2383		988.66	-2.70623		988.66	47.5909		988.66	-2.31754
	988.63	-13.1482		988.63	-1.16375		988.63	25.5295		988.63	18.9573		988.63	49.9062		988.63	3.87059		988.63	30.567		988.63	-16.2448
	988.6	18.5584		988.6	-0.7743		988.6	25.5277		988.6	20.5037		988.6	31.3306		988.6	-1.16003		988.6	-10.4454		988.6	-5.80537
	988.569	22.8125		988.569	10.0542		988.569	18.5637		988.569	9.27764		988.569	12.3768		988.569	1.15205		988.569	-13.9202		988.569	11.9844
	988.539	23.2027		988.539	-1.92876		988.539	11.6019		988.539	14.6903		988.539	-3.86283		988.539	11.2177		988.539	-25.5192		988.539	2.32461
	988.509	20.4979		988.509	-9.27904		988.509	0.77253		988.509	6.18793		988.509	21.645		988.509	13.9198		988.509	-13.9233		988.509	11.9857
	988.479	-11.9807		988.479	19.3238		988.479	-8.88719		988.479	-8.11196		988.479	20.4823		988.479	-5.0248		988.479	-1.93347		988.479	12.3693
	988.449	-18.5591		988.449	28.2102		988.449	6.56862		988.449	-18.9393		988.449	27.057		988.449	6.56795		988.449	-0.77086		988.449	-0.38863
	988.419	9.66017		988.419	20.8703		988.419	35.931		988.419	-17.3921		988.419	27.0536		988.419	-4.63686		988.419	3.47933		988.419	11.207
	988.389	2.70568		988.389	24.7344		988.389	35.5484		988.389	-0.00354		988.389	8.50202		988.389	-1.15453		988.389	5.40928		988.389	7.34787
	988.359	3.4772		988.359	10.4288		988.359	45.5883		988.359	8.11549		988.359	-11.5948		988.359	-2.31965		988.359	9.65371		988.359	9.2649
	988.329	-5.40375		988.329	7.72093		988.329	39.017		988.329	14.6782		988.329	-8.87937		988.329	21.6284		988.329	23.948		988.329	30.1257
	988.299	-11.5881		988.299	28.1915		988.299	31.6627		988.299	16.9903		988.299	-25.1009		988.299	39.3846		988.299	11.2033		988.299	40.935
	988.269	-0.38861		988.269	29.3485		988.269	44.7867		988.269	16.9902		988.269	-23.9432		988.269	47.8857		988.269	2.31791		988.269	15.8371
	988.238	5.01978		988.238	6.56622		988.238	37.0716		988.238	2.70468		988.238	-7.72446		988.238	22.3988		988.238	0.77075		988.238	-2.30944
	988.208	7.33268		988.208	5.40539		988.208	12.7402		988.208	-5.78578		988.208	-0.0014		988.208	1.16125		988.208	-8.8789		988.208	-19.6918
	988.178	1.54811		988.178	11.1901		988.178	8.49193		988.178	-11.1965		988.178	3.86389		988.178	2.30944		988.178	-13.5042		988.178	-16.2119
	988.148	-7.71846		988.148	8.87335		988.148	-5.40551		988.148	-3.47635		988.148	5.40373		988.148	-3.09008		988.148	14.6616		988.148	3.08123
	988.118	-11.1881		988.118	17.3645		988.118	10.8005		988.118	-2.69813		988.118	15.8148		988.118	4.24781		988.118	30.0886		988.118	0.77979
	988.088	3.08456		988.088	18.1341		988.088	19.2915		988.088	12.3452		988.088	16.5882		988.088	-11.9535		988.088	28.167		988.088	1.15664
	988.058	20.8241		988.058	0.77179		988.058	1.929		988.058	12.3426		988.058	14.2762		988.058	-3.47545		988.058	56.7029		988.058	13.8803
	988.028	33.1684		988.028	6.16897		988.028	-5.39586		988.028	16.581		988.028	9.25964		988.028	6.16509		988.028	50.1362		988.028	10.0285
	987.997	24.295		987.997	12.7248		987.997	-3.46981		987.997	20.4399		987.997	8.86593		987.997	30.4647		987.997	22.3631		987.997	-7.70908
	987.967	8.10225		987.967	6.93962		987.967	2.69464		987.967	22.7483		987.967	24.6701		987.967	35.4712		987.967	17.3563		987.967	-3.07845
	987.937	-16.1894		987.937	-3.46451		987.937	28.9093		987.937	5.01001		987.937	42.0196		987.937	36.2379		987.937	6.55837		987.937	-25.0621
	987.907	-5.4007		987.907	13.1038		987.907	43.939		987.907	0.77474		987.907	31.6103		987.907	18.8832		987.907	-11.957		987.907	-2.31825
	987.877	13.8683		987.877	22.7309		987.877	31.2222		987.877	3.08091		987.877	28.904		987.877	5.78523		987.877	16.9538		987.877	10.408
	987.847	14.2561		987.847	35.8332		987.847	36.2185		987.847	10.7858		987.847	26.5845		987.847	-14.6403		987.847	18.8831		987.847	1.5455
	987.816	-6.92555		987.816	49.3115		987.816	37.753		987.816	-0.38527		987.816	28.1219		987.816	-27.3552		987.816	10.7904		987.816	7.31748
	987.786	-23.4938		987.786	10.409		987.786	37.7476		987.786	-5.77098		987.786	28.8915		987.786	-35.4396		987.786	-1.15317		987.786	8.08923
	987.756	-33.8961		987.756	-40.0501		987.756	39.2863		987.756	-4.23658		987.756	17.7215		987.756	-43.1328		987.756	11.9348		987.756	20.0225
	987.726	-8.09276		987.726	-51.2135		987.726	24.6528		987.726	-1.54564		987.726	15.0151		987.726	-25.0315		987.726	26.1801		987.726	22.7224
	987.696	26.5629		987.696	-38.5091		987.696	17.7056		987.696	26.1778		987.696	22.3286		987.696	-14.6366		987.696	23.105		987.696	4.62349
	987.666	28.1075		987.666	-10.7885		987.666	34.6439		987.666	42.7334		987.666	24.6368		987.666	-8.46963		987.666	10.0134		987.666	-18.092
	987.636	10.0115		987.636	29.6404		987.636	30.7934		987.636	40.4164		987.636	17.7086		987.636	-12.31		987.636	-12.6971		987.636	-20.7833
	987.605	17.3165		987.605	14.6303		987.605	26.5592		987.605	19.2432		987.605	-2.30277		987.605	-3.0795		987.605	-13.8613		987.605	-24.2501
	987.575	1.92076		987.575	4.23586		987.575	30.7844		987.575	6.5446		987.575	-4.23655		987.575	-18.0883		987.575	-1.92606		987.575	-3.8486
	987.545	-5.38524		987.545	4.99729		987.545	27.6941		987.545	-7.31065		987.545	14.2299		987.545	-2.69312		987.545	14.2358		987.545	2.69348
	987.515	-4.22759		987.515	5.00039		987.515	37.3134		987.515	-10.0023		987.515	19.2327		987.515	16.541		987.515	16.1553		987.515	9.23393
	987.485	-24.6147		987.485	19.2304		987.485	44.2315		987.485	-8.84827		987.485	21.157		987.485	15.7692		987.485	7.31121		987.485	20.3818
	987.454	-30.3832		987.454	35.7631		987.454	23.4594		987.454	-5.7659		987.454	5.38908		987.454	4.22942		987.454	-10.7672		987.454	19.9963
	987.424	-11.5343		987.424	22.6854		987.424	-15.3754		987.424	0.76795		987.424	-12.3061		987.424	21.1499		987.424	-1.1535		987.424	15.3821
	987.394	-3.07763		987.394	23.8346		987.394	-27.6766		987.394	5.38042		987.394	-3.07799		987.394	3.07587		987.394	-8.84495		987.394	9.22903
	987.364	-1.15384		987.364	15.3798		987.364	-15.7646		987.364	9.99358		987.364	8.07096		987.364	6.53205		987.364	-6.15083		987.364	4.61083
	987.334	-1.9167		987.334	-8.45369		987.334	-13.4556		987.334	1.54115		987.334	13.8335		987.334	13.836		987.334	-6.14637		987.334	-4.61363
	987.303	7.68286		987.303	4.60699		987.303	21.9013		987.303	4.22972		987.303	4.61538		987.303	7.68741		987.303	-21.9007		987.303	-1.15033
	987.273	8.83466		987.273	17.2872		987.273	28.0509		987.273	17.6679		987.273	-15.7469		987.273	5.3782		987.273	-21.518		987.273	-3.4575
	987.243	9.98821		987.243	11.5234		987.243	18.0536		987.243	40.3314		987.243	3.45172		987.243	15.3674		987.243	-10.7576		987.243	-4.99497
	987.213	15.7505		987.213	7.30437		987.213	-7.29247		987.213	53.7712		987.213	17.6608		987.213	28.4157		987.213	-9.21783		987.213	5.7568
	987.183	14.2099		987.183	6.14347		987.183	4.99451		987.183	42.6331		987.183	10.3713		987.183	24.5805		987.183	4.2233		987.183	-2.30034
	987.152	11.515		987.152	-12.2885		987.152	9.20837		987.152	10.754		987.152	5.76836		987.152	19.5865		987.152	0.00281		987.152	-13.0526
	987.122	24.572		987.122	3.8395		987.122	35.3171		987.122	-16.5087		987.122	-13.8174		987.122	3.84128		987.122	-0.00139		987.122	-23.8013
	987.092	29.5552		987.092	22.6458		987.092	47.5962		987.092	-36.4647		987.092	-15.3637		987.092	0.76562		987.092	4.9912		987.092	-19.5791
	987.062	13.0516		987.062	26.8663		987.062	35.3189		987.062	-44.9034		987.062	15.7329		987.062	0.38064		987.062	17.6523		987.062	-9.98294
	987.032	2.30522		987.032	32.6158		987.032	1.53603		987.032	-21.8763		987.032	33.7716		987.032	24.5601		987.032	19.9506		987.032	10.3613
	987.001	3.83471		987.001	51.4155		987.001	0.76632		987.001	-8.44345		987.001	27.6268		987.001	11.1275		987.001	13.4334		987.001	-7.67084
	986.971	-1.53556		986.971	32.992		986.971	4.98291		986.971	26.8491		986.971	24.553		986.971	15.7296		986.971	-16.8739		986.971	-9.97178
	986.941	1.14823		986.941	34.9038		986.941	9.97165		986.941	33.7573		986.941	20.7098		986.941	8.43947		986.941	-12.2762		986.941	-23.0132
	986.911	4.60591		986.911	31.4507		986.911	22.2465		986.911	29.5314		986.911	16.1088		986.911	20.7066		986.911	-24.9315		986.911	-13.0421
	986.88	-13.4186		986.88	31.4393		986.88	14.57		986.88	-0.37756		986.88	7.28732		986.88	18.02		986.88	-11.8873		986.88	-4.21867
	986.85	-10.737		986.85	29.5207		986.85	6.13529		986.85	18.0173		986.85	4.21801		986.85	18.4066		986.85	1.15262		986.85	19.9363
	986.82	12.2618		986.82	37.9492		986.82	13.4146		986.82	18.0108		986.82	6.51351		986.82	7.28438		986.82	6.89928		986.82	29.8961
	986.79	-2.29858		986.79	17.2488		986.79	8.43309		986.79	43.3098		986.79	6.89754		986.79	7.66549		986.79	4.97906		986.79	34.1125
	986.759	-6.12551		986.759	4.21958		986.759	-3.06503		986.759	42.5385		986.759	13.0294		986.759	3.44544		986.759	25.2944		986.759	13.4161
	986.729	-8.42843		986.729	-8.0477		986.729	-4.21439		986.729	44.0692		986.729	-14.5541		986.729	13.4119		986.729	17.2421		986.729	3.83508
	986.699	-10.3493		986.699	-4.97993		986.699	-11.1078		986.699	38.6833		986.699	-21.4522		986.699	19.536		986.699	13.7916		986.699	-18.0057
	986.669	-5.3647		986.669	2.29407		986.669	-8.04876		986.669	33.7105		986.669	-11.8792		986.669	4.59754		986.669	2.68269		986.669	-4.98371
	986.638	13.4086		986.638	26.0426		986.638	-5.74127		986.638	0.77293		986.638	2.67703		986.638	-12.252		986.638	3.06317		986.638	13.4017
	986.608	-3.06134		986.608	31.0142		986.608	10.3341		986.608	-2.6784		986.608	4.97906		986.608	-30.6278		986.608	-8.80799		986.608	16.085
	986.578	6.50351		986.578	10.7241		986.578	-14.9252		986.578	-7.27831		986.578	18.3811		986.578	-5.36786		986.578	-14.5479		986.578	17.9945
	986.548	2.68069		986.548	-11.477		986.548	8.41827		986.548	6.50011		986.548	-11.866		986.548	12.2411		986.548	-24.4977		986.548	16.8437
	986.517	13.3942		986.517	-16.0787		986.517	-5.35931		986.517	34.0701		986.517	-13.3973		986.517	24.883		986.517	-21.052		986.517	-15.3076
	986.487	-22.1897		986.487	-16.0773		986.487	0.00269		986.487	40.9496		986.487	-9.56733		986.487	17.2281		986.487	-26.0239		986.487	-22.9574
	986.457	-29.4585		986.457	-1.53404		986.457	3.43807		986.457	42.8503		986.457	-8.41763		986.457	4.21246		986.457	3.82217		986.457	-16.8366
	986.426	-17.9896		986.426	5.74421		986.426	16.072		986.426	40.5564		986.426	-4.21114		986.426	-3.83444		986.426	3.82542		986.426	-2.68603
	986.396	4.20452		986.396	-0.76435		986.396	-30.9844		986.396	41.3125		986.396	10.7116		986.396	19.127		986.396	-3.05669		986.396	23.3299
	986.366	4.58813		986.366	-9.1822		986.366	-8.40863		986.366	37.1005		986.366	-1.14703		986.366	42.4508		986.366	-21.7954		986.366	29.0723
	986.336	22.9523		986.336	-5.73395		986.336	-24.858		986.336	24.0904		986.336	0.7669		986.336	35.1805		986.336	-11.8562		986.336	-4.96393
	986.305	-8.0296		986.305	-10.705		986.305	-10.7116		986.305	38.6134		986.305	11.8486		986.305	15.2973		986.305	-13.389		986.305	-16.0578
	986.275	-12.6179		986.275	2.67463		986.275	22.5525		986.275	30.5882		986.275	-9.55406		986.275	-8.02524		986.275	6.50134		986.275	-4.97563
	986.245	3.43971		986.245	-7.64427		986.245	27.1414		986.245	29.4289		986.245	3.05612		986.245	-32.4861		986.245	11.8505		986.245	9.17146
	986.214	0.3832		986.214	9.93576		986.214	6.87975		986.214	38.2165		986.214	-2.29198		986.214	-50.4498		986.214	10.7019		986.214	38.2165
	986.184	3.82079		986.184	14.9035		986.184	-1.52397		986.184	30.5695		986.184	-29.0358		986.184	-27.8957		986.184	4.96297		986.184	53.8778
	986.154	23.684		986.154	19.4838		986.154	-21.0124		986.154	26.3609		986.154	-9.55662		986.154	-17.5746		986.154	1.15033		986.154	27.5108
	986.124	17.1882		986.124	28.2655		986.124	-9.93647		986.124	27.8894		986.124	8.405		986.124	12.9827		986.124	-8.7825		986.124	20.2494
	986.093	-10.3058		986.093	36.2864		986.093	-0.76249		986.093	3.05381		986.093	-0.00487		986.093	24.8272		986.093	-3.44199		986.093	25.5893
	986.063	-20.6161		986.063	22.5293		986.063	21.7649		986.063	4.58364		986.063	27.498		986.063	24.8227		986.063	-6.8732		986.063	20.9962
	986.033	-25.2053		986.033	10.3145		986.033	36.2727		986.033	-0.38008		986.033	14.8967		986.033	8.02144		986.033	10.688		986.033	16.4202
	986.002	-21.3845		986.002	-3.05277		986.002	38.5602		986.002	5.34161		986.002	3.42998		986.002	-13.3563		986.002	17.9452		986.002	16.4215
	985.972	1.9113		985.972	4.19497		985.972	39.6978		985.972	17.1745		985.972	12.9809		985.972	-23.2871		985.972	1.52895		985.972	-9.54344
	985.942	18.3227		985.942	17.1701		985.942	52.6676		985.942	18.702		985.942	8.01469		985.942	7.62746		985.942	-2.6705		985.942	-32.0577
	985.911	26.706		985.911	22.8946		985.911	33.9601		985.911	12.2131		985.911	1.52882		985.911	6.48499		985.911	17.1714		985.911	-24.4213
	985.881	37.3881		985.881	12.215		985.881	36.2476		985.881	4.58016		985.881	33.57		985.881	16.4102		985.881	17.1625		985.881	-0.76551
	985.851	45.7798		985.851	-15.6368		985.851	21.7467		985.851	1.13994		985.851	29.7505		985.851	8.77818		985.851	33.1903		985.851	11.0573
	985.82	26.7032		985.82	-21.3623		985.82	-1.90434		985.82	-8.77164		985.82	27.085		985.82	3.04758		985.82	33.5671		985.82	27.8454
	985.79	3.43433		985.79	-17.5455		985.79	4.95496		985.79	-22.4956		985.79	-4.1877		985.79	-0.76445		985.79	15.6369		985.79	36.615
	985.76	-3.81443		985.76	-12.582		985.76	25.1637		985.76	-24.4039		985.76	-25.5433		985.76	17.1605		985.76	-8.76795		985.76	25.5467
	985.729	3.43054		985.729	5.33815		985.729	36.5953		985.729	-21.7349		985.729	-34.7015		985.729	9.14957		985.729	-5.33783		985.729	27.4464
	985.699	15.2441		985.699	14.1026		985.699	45.363		985.699	-20.2044		985.699	4.95165		985.699	5.71852		985.699	-6.86247		985.699	25.5408
	985.669	30.1087		985.669	20.1976		985.669	30.115		985.669	-4.18897		985.669	17.9125		985.669	6.85795		985.669	-1.14652		985.669	14.1047
	985.638	27.4391		985.638	32.7734		985.638	8.00118		985.638	-6.47617		985.638	28.5827		985.638	-0.37762		985.638	9.14682		985.638	-0.76179
	985.608	18.2905		985.608	29.721		985.608	-13.7138		985.608	1.90197		985.608	13.7197		985.608	-11.0502		985.608	10.2895		985.608	-9.14476
	985.578	10.6679		985.578	13.7152		985.578	-20.9524		985.578	33.5192		985.578	5.33306		985.578	-10.6655		985.578	-6.66667e-06		985.578	-17.1435
	985.547	8.37637		985.547	8.00169		985.547	-6.09787		985.547	39.9961		985.547	-7.99653		985.547	-7.61976		985.547	10.6656		985.547	-12.9493
	985.517	-0.76031		985.517	20.9423		985.517	1.52201		985.517	32.3745		985.517	5.33178		985.517	-9.90092		985.517	17.8969		985.517	-8.37891
	985.486	-4.9478		985.486	19.7995		985.486	4.95163		985.486	15.9993		985.486	32.7397		985.486	14.0898		985.486	30.4605		985.486	11.4188
	985.456	-7.9953		985.456	26.6513		985.456	27.7953		985.456	12.942		985.456	47.9697		985.456	35.0205		985.456	22.085		985.456	21.3188
	985.426	-0.38515		985.426	24.366		985.426	29.6896		985.426	24.7367		985.426	36.5486		985.426	38.8299		985.426	11.0443		985.426	3.43397
	985.395	-5.32893		985.395	19.4106		985.395	45.6688		985.395	38.4427		985.395	21.7033		985.395	40.7277		985.395	8.37109		985.395	1.90547
	985.365	0.38298		985.365	12.1736		985.365	52.1383		985.365	32.7299		985.365	-7.61078		985.365	31.9726		985.365	7.22782		985.365	6.84586
	985.335	-30.4337		985.335	12.5592		985.335	29.3039		985.335	19.7901		985.335	-0.38639		985.335	27.7701		985.335	14.0764		985.335	22.8206
	985.304	-22.4484		985.304	-12.171		985.304	9.89112		985.304	-1.14306		985.304	34.9961		985.304	20.9239		985.304	14.4599		985.304	22.4509
	985.274	-10.6552		985.274	-16.7362		985.274	-4.18353		985.274	-11.4091		985.274	42.6047		985.274	32.3361		985.274	-7.22382		985.274	9.89929
	985.243	23.1954		985.243	-23.9626		985.243	-11.4118		985.243	3.80188		985.243	47.5425		985.243	28.522		985.243	-12.1732		985.243	-20.5369
	985.213	14.8346		985.213	-13.6918		985.213	-6.84276		985.213	22.8099		985.213	51.7141		985.213	27.7596		985.213	-15.9695		985.213	2.65257
	985.183	30.8013		985.183	-0.00104		985.183	7.60286		985.183	26.6151		985.183	20.913		985.183	19.7686		985.183	-9.50801		985.183	1.90002
	985.152	10.2611		985.152	-0.37845		985.152	17.1031		985.152	23.1935		985.152	-7.59688		985.152	17.1131		985.152	3.03986		985.152	22.814
	985.122	16.7239		985.122	-9.50139		985.122	35.3483		985.122	21.6679		985.122	-7.60019		985.122	3.03835		985.122	0.38183		985.122	23.5642
	985.092	17.099		985.092	-5.69991		985.092	30.0248		985.092	0.75695		985.092	-20.1458		985.092	-3.42103		985.092	-7.22004		985.092	12.5412
	985.061	15.5844		985.061	-10.6402		985.061	25.0798		985.061	5.31697		985.061	10.2509		985.061	1.89888		985.061	-4.55632		985.061	3.79705
	985.031	-11.0188		985.031	-6.83864		985.031	-9.49433		985.031	-1.13462		985.031	33.8157		985.031	-9.4957		985.031	-5.70264		985.031	-0.37029
	985	-6.07683		985	10.2554		985	-5.32056		985	-12.5346		985	19.3784		985	-8.35431		985	9.11509		985	-9.12195
	984.97	-13.6745		984.97	20.5066		984.97	-24.3061		984.97	-6.84173		984.97	6.83656		984.97	4.17172		984.97	22.4088		984.97	-6.83966
	984.939	-14.8107		984.939	9.11716		984.939	-12.5335		984.939	-11.0114		984.939	5.69732		984.939	10.6341		984.939	16.7126		984.939	6.83553
	984.909	-1.13944		984.909	13.2921		984.909	-7.59526		984.909	-13.2883		984.909	0.37386		984.909	22.0199		984.909	31.1322		984.909	1.89916
	984.879	-4.55598		984.879	8.73169		984.879	6.83554		984.879	-11.7646		984.879	5.69732		984.879	15.952		984.879	27.3315		984.879	-4.93114
	984.848	-4.93521		984.848	11.7629		984.848	7.20823		984.848	-13.2874		984.848	-2.27472		984.848	18.2168		984.848	15.9461		984.848	-24.2948
	984.818	-10.244		984.818	22.012		984.818	30.3642		984.818	11.3798		984.818	-7.59252		984.818	14.7994		984.818	9.11128		984.818	-9.48839
	984.787	-11.7627		984.787	34.154		984.787	14.4193		984.787	37.9462		984.787	-10.2463		984.787	34.9105		984.787	14.4169		984.787	-11.7665
	984.757	-4.93747		984.757	16.6946		984.757	26.1816		984.757	33.768		984.757	-20.8654		984.757	22.7638		984.757	-0.38491		984.757	-15.1729
	984.727	-8.72199		984.727	28.8283		984.727	35.6556		984.727	21.6295		984.727	-19.7208		984.727	20.1118		984.727	-2.27061		984.727	-15.9286
	984.696	-3.41331		984.696	19.343		984.696	43.2343		984.696	15.1714		984.696	9.85307		984.696	7.5821		984.696	-12.1336		984.696	4.54638
	984.666	-3.03117		984.666	0.76329		984.666	13.6618		984.666	13.6484		984.666	25.0238		984.666	17.0656		984.666	-31.4773		984.666	15.1647
	984.635	10.2317		984.635	-4.55084		984.635	14.7932		984.635	22.3702		984.635	35.2661		984.635	7.9607		984.635	-25.0303		984.635	29.9562
	984.605	18.9527		984.605	-17.816		984.605	26.1501		984.605	21.2349		984.605	14.7964		984.605	16.6831		984.605	-2.27611		984.605	29.577
	984.574	8.72776		984.574	-22.3676		984.574	25.3915		984.574	32.5989		984.574	1.13752		984.574	4.92956		984.574	-5.68222		984.574	11.7527
	984.544	-1.13737		984.544	13.6408		984.544	34.4928		984.544	25.7691		984.544	-10.2411		984.544	-7.20148		984.544	1.89332		984.544	6.06034
	984.513	4.1657		984.513	24.2508		984.513	28.0526		984.513	30.6953		984.513	13.6425		984.513	1.51444		984.513	6.82214		984.513	28.4179
	984.483	-6.82525		984.483	10.2325		984.483	-11.7495		984.483	29.1758		984.483	19.7031		984.483	-5.30314		984.483	-0.37717		984.483	11.3696
	984.452	-6.43473		984.452	18.1896		984.452	-17.807		984.452	15.9128		984.452	23.1114		984.452	0.75596		984.452	25.0005		984.452	11.3658
	984.422	-15.9029		984.422	4.16451		984.422	1.89629		984.422	-17.0423		984.422	18.555		984.422	6.06081		984.422	43.5583		984.422	-11.3596
	984.392	-35.9806		984.392	-0.38249		984.392	14.7661		984.392	-2.65176		984.392	12.1222		984.392	5.30143		984.392	45.0645		984.392	-18.9382
	984.361	-1.90084		984.361	9.84802		984.361	29.1559		984.361	-9.84498		984.361	-4.16122		984.361	-0.75697		984.361	50.3673		984.361	-19.3147
	984.331	10.6014		984.331	17.7966		984.331	43.9175		984.331	23.8437		984.331	-7.19459		984.331	2.27338		984.331	37.8642		984.331	-12.4906
	984.3	17.7964		984.3	21.9508		984.3	52.9965		984.3	31.4211		984.3	-5.68169		984.3	-13.6282		984.3	24.601		984.3	-13.6316
	984.27	31.4126		984.27	28.0085		984.27	14.3886		984.27	35.203		984.27	-7.19207		984.27	-2.65218		984.27	23.8441		984.27	-3.40404
	984.239	25.7337		984.239	28.3865		984.239	-3.40252		984.239	3.03026		984.239	6.05839		984.239	-17.4064		984.239	6.05738		984.239	-6.43684
	984.209	15.1342		984.209	34.4316		984.209	1.1324		984.209	1.51626		984.209	8.69998		984.209	-21.1876		984.209	-12.104		984.209	-8.70034
	984.178	24.5961		984.178	27.9928		984.178	-10.9738		984.178	-15.8957		984.178	1.13291		984.178	-32.5344		984.178	-28.3739		984.178	-19.6694
	984.148	17.7748		984.148	17.0237		984.148	8.69872		984.148	-0.37555		984.148	-6.42608		984.148	-28.3703		984.148	-24.5917		984.148	-27.9913
	984.117	1.88971		984.117	10.596		984.117	35.5543		984.117	-3.02807		984.117	-3.40318		984.117	-18.9155		984.117	-18.9091		984.117	-4.16543
	984.087	9.0801		984.087	7.18455		984.087	33.2726		984.087	7.94221		984.087	-15.8848		984.087	-4.53439		984.087	6.80435		984.087	-6.42995
	984.056	4.9149		984.056	23.4334		984.056	37.43		984.056	-4.53816		984.056	-20.0401		984.056	4.53441		984.056	13.2326		984.056	9.07633
	984.026	3.40029		984.026	45.7402		984.026	33.6519		984.026	-10.5813		984.026	-18.5187		984.026	6.80707		984.026	13.6104		984.026	3.4044
	983.995	11.7147		983.995	41.2064		983.995	7.93864		983.995	-3.40353		983.995	-9.82852		983.995	4.15779		983.995	15.8752		983.995	-10.9591
	983.965	28.345		983.965	35.5269		983.965	-2.26755		983.965	-9.82843		983.965	-3.40711		983.965	8.69156		983.965	13.2291		983.965	-6.80606
	983.934	4.15994		983.934	21.1585		983.934	1.13155		983.934	-8.69061		983.934	20.4031		983.934	10.2044		983.934	-2.64918		983.934	17.7591
	983.904	3.40028		983.904	9.82238		983.904	17.3765		983.904	-9.44288		983.904	12.0951		983.904	12.0865		983.904	-12.463		983.904	14.3544
	983.873	2.64358		983.873	21.5319		983.873	21.5326		983.873	-20.3956		983.873	7.18039		983.873	25.3101		983.873	-29.085		983.873	18.8918
	983.843	-1.13548		983.843	16.6204		983.843	20.3973		983.843	-24.552		983.843	-3.02397		983.843	20.0165		983.843	-40.4139		983.843	23.7966
	983.812	-3.0201		983.812	4.90796		983.812	25.6788		983.812	9.05994		983.812	6.41748		983.812	7.1789		983.812	-31.7238		983.812	27.5616
	983.782	-0.3735		983.782	12.4623		983.782	20.0095		983.782	26.0488		983.782	12.4585		983.782	0.38099		983.782	-19.6357		983.782	25.2977
	983.751	-8.68617		983.751	26.4241		983.751	2.64541		983.751	32.4676		983.751	13.5944		983.751	10.5636		983.751	6.79478		983.751	24.9188
	983.721	1.13172		983.721	25.6641		983.721	-2.63854		983.721	17.7479		983.721	-5.28285		983.721	1.13481		983.721	14.7196		983.721	-8.29648
	983.69	16.2253		983.69	27.1767		983.69	-11.3231		983.69	-4.52656		983.69	-2.64222		983.69	13.2105		983.69	25.2863		983.69	-21.5132
	983.66	7.55084		983.66	7.93059		983.66	-8.30592		983.66	-22.2664		983.66	-4.15228		983.66	27.9246		983.66	8.30626		983.66	-6.04384
	983.629	0.00238		983.629	6.79035		983.629	9.05381		983.629	-15.8486		983.629	10.5606		983.629	29.8018		983.629	8.67821		983.629	19.2388
	983.599	-3.39483		983.599	20.3608		983.599	13.2079		983.599	-10.9397		983.599	7.54722		983.599	29.0459		983.599	-4.52793		983.599	24.8976
	983.568	5.27753		983.568	13.9593		983.568	24.5126		983.568	-0.000352381		983.568	7.16687		983.568	26.7911		983.568	2.26105		983.568	29.4273
	983.538	13.1958		983.538	8.30191		983.538	17.3496		983.538	-1.88667		983.538	-18.0984		983.538	10.9337		983.538	6.78524		983.538	10.1811
	983.507	26.021		983.507	-13.1907		983.507	23.7535		983.507	-5.65266		983.507	-13.9523		983.507	16.211		983.507	-6.40579		983.507	1.50829
	983.476	10.5578		983.476	-15.4624		983.476	3.39824		983.476	-3.39177		983.476	-18.8525		983.476	20.7365		983.476	-36.1917		983.476	6.78557
	983.446	4.52418		983.446	28.6376		983.446	-2.63598		983.446	25.2487		983.446	5.65198		983.446	50.8874		983.446	-46.3621		983.446	11.3091
	983.415	-6.78456		983.415	60.6822		983.415	-5.65725		983.415	13.1922		983.415	6.02836		983.415	59.5492		983.415	-56.9148		983.415	16.5826
	983.385	-6.78355		983.385	53.8892		983.385	32.7808		983.385	20.7302		983.385	8.67352		983.385	42.5836		983.385	-39.5728		983.385	22.6093
	983.354	-16.5746		983.354	28.6465		983.354	25.6196		983.354	18.8411		983.354	1.88121		983.354	42.5816		983.354	-21.4749		983.354	30.8966
	983.324	1.50556		983.324	-8.6628		983.324	33.9147		983.324	-4.14439		983.324	2.63847		983.324	28.632		983.324	-2.63848		983.324	19.2137
	983.293	27.4915		983.293	-15.4481		983.293	21.4711		983.293	-5.27618		983.293	-6.78152		983.293	0.7506		983.293	13.9356		983.293	7.16057
	983.263	55.3585		983.263	10.9175		983.263	25.9843		983.263	20.7171		983.263	5.65096		983.263	3.39059		983.263	18.4546		983.263	1.5058
	983.232	53.4758		983.232	22.59		983.232	48.567		983.232	7.52816		983.232	7.53156		983.232	-7.15196		983.232	23.3472		983.232	-6.02466
	983.201	51.9621		983.201	27.8665		983.201	56.8574		983.201	22.2121		983.201	13.1743		983.201	-23.7185		983.201	20.7102		983.201	7.90252
	983.171	14.6818		983.171	6.02723		983.171	38.779		983.171	28.9882		983.171	32.3746		983.171	-3.3928		983.171	9.78598		983.171	21.8313
	983.14	3.38685		983.14	-4.89108		983.14	25.5943		983.14	14.3029		983.14	32.3701		983.14	13.9241		983.14	9.78586		983.14	1.13493
	983.11	-9.02967		983.11	13.9162		983.11	5.64641		983.11	-1.50297		983.11	27.4739		983.11	11.2911		983.11	-1.12663		983.11	-8.65369
	983.079	5.26689		983.079	25.5839		983.079	0.75157		983.079	-4.89094		983.079	23.3306		983.079	21.45		983.079	-10.5348		983.079	-6.77371
	983.049	13.161		983.049	20.6973		983.049	34.9874		983.049	-19.5635		983.049	16.1779		983.049	18.4332		983.049	-5.64367		983.049	-19.1911
	983.018	21.4445		983.018	13.1699		983.018	41.749		983.018	-10.1578		983.018	20.6881		983.018	-16.1738		983.018	1.12612		983.018	-3.76166
	982.987	21.8157		982.987	-3.38431		982.987	42.1263		982.987	5.2628		982.987	34.9755		982.987	-19.9284		982.987	21.0584		982.987	9.02934
	982.957	22.1885		982.957	-2.63915		982.957	49.6444		982.957	0.38043		982.957	39.8603		982.957	-14.292		982.957	21.4381		982.957	-5.64217
	982.926	0.75165		982.926	13.1616		982.926	36.4713		982.926	15.4141		982.926	33.8407		982.926	-25.9455		982.926	15.0422		982.926	3.38363
	982.896	17.2909		982.896	17.2939		982.896	32.3264		982.896	38.7191		982.896	13.5389		982.896	12.7765		982.896	12.781		982.896	11.6552
	982.865	23.3044		982.865	6.76693		982.865	44.3539		982.865	39.0881		982.865	-7.89051		982.865	37.5897		982.865	7.14044		982.865	9.77196
	982.834	8.26684		982.834	10.1484		982.834	40.9685		982.834	28.9444		982.834	1.87272		982.834	25.1804		982.834	-3.38143		982.834	15.7844
	982.804	-9.76361		982.804	12.3974		982.804	29.6848		982.804	29.6906		982.804	4.13249		982.804	16.1598		982.804	4.51126		982.804	27.0541
	982.773	-13.523		982.773	13.9038		982.773	27.8018		982.773	1.8762		982.773	13.1514		982.773	7.14398		982.773	-3.38349		982.773	8.6448
	982.743	-18.413		982.743	23.663		982.743	13.5253		982.743	21.7817		982.743	25.1704		982.743	-17.661		982.743	-0.75404		982.743	16.9036
	982.712	6.00588		982.712	24.4154		982.712	6.01164		982.712	25.9165		982.712	21.033		982.712	-14.6471		982.712	-8.63375		982.712	18.4018
	982.681	22.5324		982.681	6.76283		982.681	7.13602		982.681	14.6513		982.681	19.9015		982.681	-21.7786		982.681	-4.1293		982.681	1.12834
	982.651	22.1582		982.651	13.5166		982.651	21.3968		982.651	-16.1423		982.651	41.3047		982.651	-3.38378		982.651	4.12497		982.651	-9.38382
	982.62	4.50621		982.62	18.3945		982.62	29.2827		982.62	-13.5142		982.62	13.8961		982.62	7.12919		982.62	20.2696		982.62	0.00101
	982.59	6.38106		982.59	10.5065		982.59	28.9097		982.59	-3.38715		982.59	31.1531		982.59	-1.12373		982.59	21.3978		982.59	-10.1423
	982.559	4.87781		982.559	9.76338		982.559	25.1491		982.559	21.7682		982.559	49.5377		982.559	-12.7517		982.559	2.2624		982.559	-1.12498
	982.528	8.63173		982.528	-11.2522		982.528	39.3976		982.528	39.0271		982.528	46.9071		982.528	-11.6328		982.528	-4.13127		982.528	2.25663
	982.498	25.1375		982.498	-17.6388		982.498	53.2726		982.498	33.773		982.498	44.6512		982.498	8.24272		982.498	3.37179		982.498	-4.12795
	982.467	28.1353		982.467	-5.25449		982.467	61.5281		982.467	24.7583		982.467	34.8954		982.467	33.0132		982.467	13.8799		982.467	-10.1304
	982.436	27.7567		982.436	13.5014		982.436	41.2671		982.436	10.8788		982.436	-1.5044		982.436	56.2675		982.436	36.3831		982.436	18.75
	982.406	25.88		982.406	31.1278		982.406	23.6267		982.406	12.3769		982.406	-1.12547		982.406	56.2571		982.406	30.3804		982.406	13.5044
	982.375	17.2498		982.375	25.8761		982.375	2.99783		982.375	-1.50063		982.375	-10.1218		982.375	37.4958		982.375	-3.37451		982.375	3.00355
	982.345	3.3733		982.345	17.9958		982.345	8.24636		982.345	4.87436		982.345	-21.7444		982.345	25.1214		982.345	-14.2404		982.345	7.87275
	982.314	5.24884		982.314	6.00264		982.314	2.25159		982.314	-5.99757		982.314	-0.37927		982.314	14.6267		982.314	-13.1231		982.314	17.99
	982.283	0.74963		982.283	2.99717		982.283	-8.99314		982.283	6.37353		982.283	15.7354		982.283	2.61965		982.283	-10.5025		982.283	7.49427
	982.253	-4.86948		982.253	11.6151		982.253	-9.74604		982.253	17.6085		982.253	0.75359		982.253	14.2357		982.253	4.49811		982.253	26.6122
	982.222	12.7361		982.222	28.8506		982.222	1.87317		982.222	26.2301		982.222	-18.3519		982.222	18.7344		982.222	2.25328		982.222	6.3716
	982.191	26.2221		982.191	40.0849		982.191	8.61278		982.191	31.0955		982.191	-42.7054		982.191	5.25075		982.191	-7.49052		982.191	1.49521
	982.161	25.8459		982.161	43.0817		982.161	12.7391		982.161	37.8348		982.161	-40.8386		982.161	-7.11415		982.161	-13.8635		982.161	2.99537
	982.13	16.1086		982.13	40.8206		982.13	1.50185		982.13	21.7232		982.13	-11.9894		982.13	-14.2363		982.13	3.36978		982.13	-6.73619
	982.099	-13.4741		982.099	25.0933		982.099	4.11689		982.099	16.1035		982.099	25.8388		982.099	-7.49188		982.099	13.857		982.099	-18.3483
	982.069	-32.9503		982.069	15.3516		982.069	5.24087		982.069	25.8363		982.069	27.7067		982.069	2.99604		982.069	33.6945		982.069	5.61193
	982.038	-5.62219		982.038	2.24821		982.038	8.6097		982.038	30.3188		982.038	7.86805		982.038	5.24413		982.038	35.1892		982.038	6.73517
	982.007	1.4959		982.007	8.98139		982.007	26.2009		982.007	43.042		982.007	3.74073		982.007	5.23862		982.007	30.6939		982.007	20.9626
	981.977	17.9651		981.977	5.2372		981.977	12.7266		981.977	35.5586		981.977	-7.48469		981.977	10.4784		981.977	-2.98461		981.977	23.9554
	981.946	22.0813		981.946	29.1876		981.946	0.75042		981.946	15.347		981.946	-29.5601		981.946	20.9553		981.946	-4.11616		981.946	5.61357
	981.915	11.597		981.915	13.4714		981.915	18.3318		981.915	7.4811		981.915	-20.576		981.915	29.1819		981.915	2.98505		981.915	-0.00236
	981.885	5.9847		981.885	29.5533		981.885	14.5876		981.885	9.34738		981.885	-12.7178		981.885	37.4067		981.885	30.6708		981.885	10.102
	981.854	21.3223		981.854	33.6584		981.854	30.6649		981.854	15.3334		981.854	-0.00739		981.854	22.8187		981.854	39.6476		981.854	3.73928
	981.823	16.8273		981.823	47.4937		981.823	32.1662		981.823	16.8317		981.823	41.5095		981.823	23.5626		981.823	31.0484		981.823	12.7127
	981.793	35.5203		981.793	38.8885		981.793	8.97833		981.793	-1.49398		981.793	51.601		981.793	20.564		981.793	4.48328		981.793	7.10675
	981.762	54.9533		981.762	40.756		981.762	1.49208		981.762	-29.1577		981.762	31.4089		981.762	29.9034		981.762	-5.60758		981.762	-4.48363
	981.731	56.0715		981.731	31.3951		981.731	0.37314		981.731	-19.8139		981.731	29.1593		981.731	20.936		981.731	-15.6994		981.731	3.73602
	981.7	34.7626		981.7	32.1426		981.7	-19.0614		981.7	-15.3254		981.7	23.5427		981.7	24.672		981.7	-13.4566		981.7	5.60352
	981.67	15.7001		981.67	39.6117		981.67	-16.8104		981.67	2.98582		981.67	26.9024		981.67	17.1868		981.67	-32.5068		981.67	0.37436
	981.639	3.36069		981.639	57.5369		981.639	-19.4297		981.639	13.0779		981.639	29.1453		981.639	19.4267		981.639	-31.3881		981.639	1.50093
	981.608	17.5498		981.608	42.9624		981.608	-7.8512		981.608	10.8378		981.608	29.5158		981.608	23.9074		981.608	-21.6666		981.608	13.8184
	981.578	16.8109		981.578	31.379		981.578	17.1814		981.578	-13.4442		981.578	12.3246		981.578	26.5245		981.578	-15.6904		981.578	20.9103
	981.547	8.22199		981.547	32.8675		981.547	32.4934		981.547	10.4551		981.547	1.12376		981.547	1.868		981.547	-9.33536		981.547	28.0118
	981.516	1.49499		981.516	23.1469		981.516	37.714		981.516	18.2908		981.516	22.4		981.516	-1.49367		981.516	18.6723		981.516	17.9295
	981.485	-0.37704		981.485	16.799		981.485	24.6435		981.485	27.63		981.485	23.146		981.485	-1.1194		981.485	27.6223		981.485	-12.6887
	981.455	10.8224		981.455	22.7757		981.455	25.7577		981.455	26.1367		981.455	13.8131		981.455	14.5534		981.455	50.3942		981.455	-21.6568
	981.424	36.2074		981.424	3.36087		981.424	25.7528		981.424	33.9656		981.424	4.48427		981.424	19.0351		981.424	46.2833		981.424	-4.48161
	981.393	39.9288		981.393	-5.97271		981.393	13.4348		981.393	34.3246		981.393	-4.10341		981.393	12.3189		981.393	26.5024		981.393	5.97068
	981.363	36.566		981.363	-3.73167		981.363	4.85307		981.363	41.0463		981.363	-16.4245		981.363	3.35988		981.363	-6.34226		981.363	16.044
	981.332	26.4908		981.332	3.73245		981.332	11.5664		981.332	40.2956		981.332	2.98595		981.332	-9.69799		981.332	-22.7567		981.332	13.06
	981.301	4.48029		981.301	22.3762		981.301	1.86309		981.301	14.9235		981.301	12.3077		981.301	-2.61716		981.301	-17.1626		981.301	-1.49342
	981.27	-16.0358		981.27	29.4636		981.27	17.901		981.27	-13.0535		981.27	-4.09827		981.27	13.4264		981.27	-8.95318		981.27	-10.8133
	981.24	-14.9194		981.24	29.8331		981.24	35.799		981.24	-8.57894		981.24	-8.57591		981.24	14.1699		981.24	0.37325		981.24	-24.61
	981.209	3.35234		981.209	14.1731		981.209	40.2678		981.209	-4.84711		981.209	0.74371		981.209	-1.86093		981.209	-1.86226		981.209	-26.4743
	981.178	23.1088		981.178	-4.84437		981.178	38.3982		981.178	-10.8122		981.178	7.08017		981.178	-16.3981		981.178	1.86397		981.178	-8.57835
	981.147	13.4227		981.147	-14.1682		981.147	43.2401		981.147	-0.7418		981.147	1.12059		981.147	-24.2316		981.147	-3.35704		981.147	-15.6528
	981.117	-16.3888		981.117	-8.94412		981.117	39.1287		981.117	24.2193		981.117	21.9925		981.117	-11.5546		981.117	2.23578		981.117	2.98147
	981.086	-20.4953		981.086	-16.0221		981.086	23.8494		981.086	19.7474		981.086	26.0781		981.086	5.95873		981.086	-13.784		981.086	2.23543
	981.055	-9.69265		981.055	-2.60769		981.055	0.75217		981.055	26.0843		981.055	33.529		981.055	19.3772		981.055	-19.7441		981.055	-2.60871
	981.024	20.4815		981.024	-1.11957		981.024	1.49008		981.024	26.079		981.024	33.1592		981.024	33.8972		981.024	-28.683		981.024	1.86126
	980.994	51.4023		980.994	5.21314		980.994	11.54		980.994	24.9514		980.994	37.9939		980.994	32.4037		980.994	3.71831		980.994	-1.85764
	980.963	50.6501		980.963	11.9191		980.963	30.5318		980.963	9.67992		980.963	24.9463		980.963	36.497		980.963	17.8736		980.963	-20.8575
	980.932	23.8309		980.932	9.3108		980.932	42.4528		980.932	20.4847		980.932	18.6176		980.932	29.4158		980.932	45.7983		980.932	-24.1979
	980.901	4.10062		980.901	12.2821		980.901	34.9999		980.901	2.60708		980.901	20.852		980.901	17.1293		980.901	27.9273		980.901	-8.93881
	980.871	-4.84047		980.871	16.006		980.871	11.9097		980.871	-2.98026		980.871	15.2616		980.871	11.5348		980.871	20.8491		980.871	8.55452
	980.84	-1.11924		980.84	13.3987		980.84	3.72186		980.84	-1.49008		980.84	-1.49173		980.84	3.35334		980.84	10.0443		980.84	13.0278
	980.809	7.43958		980.809	-4.08906		980.809	-8.18384		980.809	11.5367		980.809	-8.92743		980.809	-5.58126		980.809	20.4668		980.809	-10.0395
	980.778	21.5803		980.778	-14.5092		980.778	-7.06706		980.778	0.74482		980.778	-4.83563		980.778	10.0417		980.778	8.55636		980.778	-14.5069
	980.747	10.4212		980.747	-14.5121		980.747	17.8479		980.747	3.72087		980.747	-17.4845		980.747	-1.11336		980.747	13.7704		980.747	-24.1889
	980.717	6.69233		980.717	1.48484		980.717	24.9208		980.717	9.66874		980.717	1.48485		980.717	-2.97569		980.717	1.85749		980.717	-9.67203
	980.686	-6.31908		980.686	0.37357		980.686	35.7048		980.686	5.20773		980.686	34.2125		980.686	20.0833		980.686	3.34551		980.686	25.6599
	980.655	-4.09136		980.655	6.32714		980.655	23.4323		980.655	7.43539		980.655	54.2877		980.655	6.69164		980.655	10.4115		980.655	29.0058
	980.624	8.17519		980.624	23.7896		980.624	6.69201		980.624	-1.1114		980.624	42.7589		980.624	15.9849		980.624	16.3587		980.624	12.2696
	980.593	5.20605		980.593	33.4537		980.593	-0.74746		980.593	-13.3817		980.593	35.6948		980.593	23.4267		980.593	5.94952		980.593	9.66825
	980.563	-14.1204		980.563	50.9196		980.563	14.8701		980.563	-8.9215		980.563	12.6383		980.563	16.7238		980.563	-2.97217		980.563	6.31897
	980.532	-2.9677		980.532	54.2619		980.532	11.8888		980.532	11.1469		980.532	25.6368		980.532	30.47		980.532	4.45822		980.532	-14.4956
	980.501	8.16568		980.501	29.3574		980.501	17.8369		980.501	24.148		980.501	49.785		980.501	59.077		980.501	1.11239		980.501	8.54488
	980.47	27.4894		980.47	12.2584		980.47	10.4022		980.47	41.6118		980.47	57.2179		980.47	40.1277		980.47	-7.05653		980.47	4.08672
	980.439	63.8917		980.439	14.4894		980.439	3.34517		980.439	34.1753		980.439	55.349		980.439	43.4649		980.439	0.002		980.439	-15.225
	980.409	66.1113		980.409	14.4802		980.409	-4.08515		980.409	8.91911		980.409	37.8853		980.409	25.2551		980.409	-3.71541		980.409	-1.4876
	980.378	31.5683		980.378	19.6817		980.378	-15.5951		980.378	0.7427		980.378	17.0802		980.378	21.1651		980.378	-0.00367		980.378	15.5925
	980.347	8.17053		980.347	17.0827		980.347	3.70998		980.347	5.1945		980.347	-0.73995		980.347	21.1619		980.347	7.42793		980.347	4.08161
	980.316	-11.1319		980.316	17.0768		980.316	8.16599		980.316	10.0205		980.316	-12.6186		980.316	27.1049		980.316	8.54088		980.316	3.72072
	980.285	-26.73		980.285	25.6079		980.285	25.6099		980.285	8.16841		980.285	-21.1613		980.285	11.5038		980.285	0.74105		980.285	2.22977
	980.255	0.36582		980.255	8.53666		980.255	22.6403		980.255	7.05644		980.255	-6.68202		980.255	12.9906		980.255	7.79308		980.255	-12.9956
	980.224	7.42516		980.224	4.0868		980.224	14.1042		980.224	-1.1169		980.224	8.53075		980.224	4.45358		980.224	12.9856		980.224	13.3541
	980.193	21.8882		980.193	-9.27318		980.193	-11.1296		980.193	7.4164		980.193	5.1996		980.193	-3.33651		980.193	12.986		980.193	25.2313
	980.162	33.0162		980.162	-12.9864		980.162	-3.709		980.162	-3.70435		980.162	3.71097		980.162	8.90084		980.162	-7.78629		980.162	3.71561
	980.131	24.8503		980.131	11.4922		980.131	-7.42152		980.131	7.41885		980.131	5.19105		980.131	17.8003		980.131	-9.64333		980.131	-8.53125
	980.1	20.399		980.1	34.8609		980.1	18.1682		980.1	10.0084		980.1	14.8305		980.1	29.2975		980.1	-26.3277		980.1	-4.82143
	980.07	25.9586		980.07	28.5531		980.07	10.7555		980.07	-3.70699		980.07	14.8309		980.07	36.3383		980.07	1.10577		980.07	-0.74589
	980.039	12.9717		980.039	22.9901		980.039	4.45388		980.039	4.82167		980.039	7.79287		980.039	25.954		980.039	21.1298		980.039	18.1658
	980.008	24.4648		980.008	25.9452		980.008	2.59216		980.008	10.751		980.008	-5.93303		980.008	0.00131		980.008	38.1806		980.008	15.2035
	979.977	18.5347		979.977	14.823		979.977	4.0743		979.977	-7.78957		979.977	-9.2675		979.977	-1.8525		979.977	26.6866		979.977	20.7521
	979.946	16.3068		979.946	11.4912		979.946	-14.8194		979.946	-17.7821		979.946	-17.4168		979.946	-17.7867		979.946	7.04928		979.946	25.1983
	979.915	24.4485		979.915	2.22777		979.915	5.56216		979.915	-19.2609		979.915	-9.26173		979.915	-14.4534		979.915	-28.9011		979.915	18.5274
	979.884	13.7086		979.884	12.9617		979.884	19.6288		979.884	-17.7904		979.884	-7.409		979.884	-3.705		979.884	-13.3371		979.884	24.4508
	979.854	-2.21685		979.854	15.5523		979.854	35.924		979.854	-10.0051		979.854	-7.04147		979.854	-2.96164		979.854	0.36445		979.854	15.931
	979.823	-2.59019		979.823	34.0744		979.823	63.3313		979.823	2.59383		979.823	4.07559		979.823	7.77351		979.823	32.9588		979.823	10.366
	979.792	-0.74622		979.792	27.4053		979.792	59.2548		979.792	2.96672		979.792	11.1094		979.792	6.29776		979.792	46.6606		979.792	25.1805
	979.761	10.3629		979.761	11.8502		979.761	25.1774		979.761	-35.9103		979.761	4.0727		979.761	-11.4747		979.761	46.2821		979.761	23.6958
	979.73	41.4631		979.73	-2.59267		979.73	11.8471		979.73	-35.1705		979.73	1.1142		979.73	2.59035		979.73	33.3182		979.73	18.138
	979.699	29.984		979.699	11.1044		979.699	17.0243		979.699	-14.0668		979.699	26.274		979.699	5.54939		979.699	30.3495		979.699	11.108
	979.668	21.464		979.668	13.3212		979.668	7.77104		979.668	-7.03516		979.668	29.6052		979.668	1.84942		979.668	16.2839		979.668	-7.40128
	979.638	15.5427		979.638	31.0805		979.638	22.5712		979.638	16.2778		979.638	29.2317		979.638	24.7937		979.638	0.00399		979.638	-8.51058
	979.607	21.4573		979.607	40.6968		979.607	24.0488		979.607	4.07761		979.607	15.917		979.607	20.7173		979.607	-6.66045		979.607	-5.18091
	979.576	22.5605		979.576	46.608		979.576	32.18		979.576	-24.781		979.576	13.6859		979.576	1.8489		979.576	-8.87795		979.576	6.28624
	979.545	21.8244		979.545	32.9189		979.545	19.9738		979.545	-18.8639		979.545	4.06152		979.545	0.74434		979.545	-4.81048		979.545	19.6016
	979.514	2.9624		979.514	17.7536		979.514	19.6046		979.514	0.3622		979.514	21.4507		979.514	-2.21751		979.514	16.2714		979.514	16.6409
	979.483	12.9386		979.483	-0.37011		979.483	19.223		979.483	-5.54458		979.483	17.3793		979.483	2.21191		979.483	31.4258		979.483	-7.75816
	979.452	-12.199		979.452	-22.9175		979.452	24.3982		979.452	25.8826		979.452	9.24833		979.452	20.3299		979.452	19.9649		979.452	-13.6764
	979.421	9.60633		979.421	-21.4404		979.421	29.5673		979.421	25.5025		979.421	14.7783		979.421	19.2246		979.421	22.1817		979.421	0.36305
	979.39	9.6102		979.39	3.69254		979.39	18.4865		979.39	19.955		979.39	31.4131		979.39	-10.3411		979.39	10.718		979.39	12.561
	979.36	-10.3435		979.36	21.4281		979.36	-4.80123		979.36	21.8033		979.36	30.3024		979.36	-23.6483		979.36	-0.37018		979.36	20.3268
	979.329	-26.971		979.329	32.5148		979.329	-12.5651		979.329	21.8053		979.329	24.7574		979.329	-12.5681		979.329	1.47624		979.329	10.3555
	979.298	-15.8821		979.298	34.3623		979.298	-12.9287		979.298	-7.76078		979.298	13.3021		979.298	12.1856		979.298	8.49896		979.298	4.7995
	979.267	-28.448		979.267	22.1603		979.267	-0.74106		979.267	7.7527		979.267	-6.28184		979.267	33.6122		979.267	-2.58589		979.267	26.5857
	979.236	2.95448		979.236	25.4778		979.236	28.0679		979.236	-0.36767		979.236	16.6156		979.236	35.458		979.236	8.86277		979.236	55.0232
	979.205	11.4469		979.205	16.2482		979.205	38.0293		979.205	-23.2568		979.205	0.74081		979.205	14.4023		979.205	19.9381		979.205	44.6858
	979.174	2.2175		979.174	-8.4827		979.174	49.1033		979.174	-17.3517		979.174	-1.84469		979.174	-1.47582		979.174	20.3047		979.174	23.2669
	979.143	2.2142		979.143	-5.90732		979.143	45.0413		979.143	2.57742		979.143	-0.00132		979.143	1.84309		979.143	19.1978		979.143	-5.90828
	979.112	-3.32148		979.112	6.63438		979.112	33.2175		979.112	20.6624		979.112	-15.5011		979.112	-6.27518		979.112	11.8132		979.112	-17.3482
	979.081	-20.294		979.081	14.0207		979.081	26.2005		979.081	39.4914		979.081	-25.8321		979.081	-13.2836		979.081	2.95096		979.081	-8.11976
	979.05	-8.85682		979.05	17.718		979.05	23.9821		979.05	32.8432		979.05	-13.2793		979.05	-21.0292		979.05	1.10628		979.05	14.3899
	979.019	-0.73782		979.019	0.37616		979.019	16.2354		979.019	-1.10611		979.019	-16.6056		979.019	-25.0859		979.019	4.7967		979.019	26.9266
	978.989	17.6992		978.989	-11.4416		978.989	8.85619		978.989	-13.2787		978.989	8.47877		978.989	-13.6532		978.989	4.42843		978.989	30.248
	978.958	32.0873		978.958	4.79099		978.958	16.223		978.958	-10.6956		978.958	25.8178		978.958	16.9615		978.958	24.3369		978.958	24.3478
	978.927	14.3899		978.927	26.1824		978.927	24.3369		978.927	-0.37272		978.927	11.0668		978.927	11.4342		978.927	28.0242		978.927	14.7498
	978.896	9.58338		978.896	25.4427		978.896	35.0244		978.896	1.10379		978.896	-2.5783		978.896	4.79844		978.896	23.9692		978.896	4.79119
	978.865	4.0555		978.865	20.2781		978.865	25.4419		978.865	2.58447		978.865	-18.0619		978.865	-0.36735		978.865	12.5384		978.865	-3.68453
	978.834	-5.89981		978.834	18.0592		978.834	4.79506		978.834	-15.4768		978.834	-11.799		978.834	2.20664		978.834	7.37225		978.834	16.9545
	978.803	12.5301		978.803	27.2711		978.803	-10.6877		978.803	-13.639		978.803	10.3159		978.803	18.4228		978.803	7.36555		978.803	21.0033
	978.772	-5.52137		978.772	23.951		978.772	6.63014		978.772	-11.4267		978.772	29.1078		978.772	32.0606		978.772	35.0052		978.772	7.73955
	978.741	-10.6882		978.741	25.7915		978.741	11.4181		978.741	-2.94613		978.741	15.8455		978.741	8.11009		978.741	44.2105		978.741	15.4774
	978.71	13.9977		978.71	19.1556		978.71	39.416		978.71	2.94734		978.71	1.11038		978.71	-7.36427		978.71	34.9981		978.71	9.94649
	978.679	11.4173		978.679	2.21124		978.679	36.0965		978.679	-2.57761		978.679	-26.1492		978.679	4.04596		978.679	16.9461		978.679	-6.63344
	978.648	23.5681		978.648	1.84034		978.648	23.574		978.648	-20.6223		978.648	-26.8858		978.648	7.36208		978.648	5.89327		978.648	1.1071
	978.617	42.7146		978.617	-5.52255		978.617	27.2448		978.617	-12.8862		978.617	-14.3649		978.617	9.20795		978.617	1.46956		978.617	15.8318
	978.586	25.4016		978.586	-6.99764		978.586	33.1329		978.586	-14.727		978.586	4.78572		978.586	15.8341		978.586	-0.000986667		978.586	-10.6753
	978.555	37.5452		978.555	-26.1301		978.555	24.2945		978.555	-6.26238		978.555	-2.57411		978.555	6.25611		978.555	5.15509		978.555	6.25513
	978.524	27.9756		978.524	-18.0331		978.524	38.2784		978.524	-1.47089		978.524	1.47384		978.524	-3.31441		978.524	1.47286		978.524	-5.5168
	978.493	16.9274		978.493	-7.73379		978.493	33.4878		978.493	-10.6666		978.493	-11.4062		978.493	9.57146		978.493	-2.20893		978.493	-9.93585
	978.462	22.0734		978.462	7.72573		978.462	16.9232		978.462	-16.1893		978.462	9.19325		978.462	17.2912		978.462	-4.41428		978.462	-7.72969
	978.431	11.7759		978.431	19.1303		978.431	19.5008		978.431	-6.25536		978.431	10.6703		978.431	17.6552		978.431	11.0346		978.431	7.36032
	978.4	11.4015		978.4	37.1541		978.4	12.5082		978.4	13.2369		978.4	29.4264		978.4	22.8068		978.4	10.2966		978.4	6.61438
	978.369	27.2151		978.369	26.842		978.369	10.2944		978.369	38.9835		978.369	25.01		978.369	26.4808		978.369	-3.30636		978.369	16.187
	978.338	19.8553		978.338	16.5501		978.338	29.7814		978.338	45.2303		978.338	38.2446		978.338	0.73905		978.338	-10.6609		978.338	-0.000315714
	978.307	20.5923		978.307	9.1956		978.307	20.9609		978.307	33.8256		978.307	55.8764		978.307	-5.88265		978.307	-19.8526		978.307	-10.2924
	978.276	46.3187		978.276	-16.9072		978.276	19.1181		978.276	4.05026		978.276	69.1122		978.276	7.35159		978.276	-16.1811		978.276	-12.868
	978.245	42.2641		978.245	-18.3798		978.245	20.9494		978.245	-9.18893		978.245	39.6981		978.245	25.3565		978.245	4.77561		978.245	-23.8922
	978.214	45.2041		978.214	3.67078		978.214	19.1072		978.214	-13.9661		978.214	14.3424		978.214	37.1155		978.214	1.47393		978.214	-24.6178
	978.183	52.9147		978.183	29.7633		978.183	21.6784		978.183	4.03602		978.183	-11.76		978.183	50.7111		978.183	-16.5319		978.183	-21.6794
	978.152	32.3342		978.152	43.7185		978.152	22.0491		978.152	19.1025		978.152	-22.4156		978.152	22.0478		978.152	-23.5102		978.152	15.7907
	978.121	23.1384		978.121	70.895		978.121	-0.73271		978.121	20.5749		978.121	-3.30407		978.121	14.3275		978.121	-14.6991		978.121	27.9131
	978.09	37.0954		978.09	48.4855		978.09	18.3593		978.09	-6.60849		978.09	30.1136		978.09	23.4999		978.09	10.2784		978.09	38.5694
	978.059	35.2544		978.059	53.9818		978.059	32.6798		978.059	-15.7876		978.059	53.9793		978.059	21.2996		978.059	15.4272		978.059	20.9386
	978.028	28.6399		978.028	44.062		978.028	36.7178		978.028	-22.0344		978.028	55.8098		978.028	24.2332		978.028	12.8544		978.028	-4.77199
	977.997	38.9164		977.997	30.4697		977.997	37.0815		977.997	-8.07796		977.997	62.4149		977.997	16.8924		977.997	2.93861		977.997	-14.6871
	977.966	35.2344		977.966	14.6843		977.966	14.3185		977.966	10.2756		977.966	41.8477		977.966	-6.23948		977.966	-5.14119		977.966	22.7542
	977.935	34.4994		977.935	18.7215		977.935	-16.1492		977.935	15.4165		977.935	17.614		977.935	0.72978		977.935	11.0074		977.935	37.4309
	977.904	32.2932		977.904	1.83055		977.904	-24.2156		977.904	15.0459		977.904	15.7788		977.904	11.01		977.904	20.5502		977.904	42.9346
	977.873	8.07741		977.873	23.1142		977.873	-24.5831		977.873	8.44071		977.873	0.00196		977.873	15.0381		977.873	5.87207		977.873	21.6544
	977.842	1.10054		977.842	34.1142		977.842	-5.87576		977.842	15.4073		977.842	-20.9084		977.842	9.90947		977.842	9.53871		977.842	2.5712
	977.811	15.4024		977.811	39.615		977.811	11.7374		977.811	20.9049		977.811	-21.6405		977.811	-8.43136		977.811	-6.96612		977.811	-16.1419
	977.78	51.3363		977.78	31.9057		977.78	29.7055		977.78	44.3725		977.78	-13.939		977.78	-4.40546		977.78	0.72992		977.78	4.39727
	977.749	61.9674		977.749	9.17364		977.749	31.1692		977.749	44.0006		977.749	-0.73662		977.749	-0.7347		977.749	17.598		977.749	16.5002
	977.718	53.1705		977.718	4.0326		977.718	8.06943		977.718	20.9061		977.718	15.7645		977.718	-4.39959		977.718	20.165		977.718	35.5628
	977.687	26.763		977.687	9.16115		977.687	3.30014		977.687	5.86685		977.687	9.53328		977.687	18.6973		977.687	8.06664		977.687	32.257
	977.656	11.7277		977.656	29.3175		977.656	11.7284		977.656	5.86075		977.656	-9.89414		977.656	13.9255		977.656	2.93707		977.656	19.063
	977.625	9.15581		977.625	39.9436		977.625	13.9219		977.625	1.09513		977.625	-31.1462		977.625	4.7618		977.625	-13.9287		977.625	1.1007
	977.594	16.4918		977.594	35.1825		977.594	38.8388		977.594	13.1925		977.594	-26.0196		977.594	8.06533		977.594	-3.30032		977.594	-10.2576
	977.563	23.4486		977.563	16.4852		977.563	50.9265		977.563	8.43242		977.563	-33.7067		977.563	-13.9177		977.563	2.93087		977.563	-12.4617
	977.532	29.6658		977.532	10.2568		977.532	51.647		977.532	1.09499		977.532	-37.3585		977.532	-19.0518		977.532	4.76293		977.532	-14.2849
	977.501	30.3985		977.501	8.78577		977.501	60.4283		977.501	13.5477		977.501	-19.4132		977.501	-13.9175		977.501	2.56342		977.501	-14.2808
	977.47	24.1712		977.47	-1.82805		977.47	44.312		977.47	19.7752		977.47	-15.3818		977.47	-0.73273		977.47	-11.3495		977.47	-18.676
	977.439	18.6765		977.439	-11.712		977.439	11.3562		977.439	8.79099		977.439	-14.2831		977.439	14.2776		977.439	-13.9117		977.439	-10.9862
	977.407	0.36382		977.407	-14.6458		977.407	-4.02437		977.407	7.68946		977.407	-2.19035		977.407	23.0635		977.407	6.21927		977.407	-5.86066
	977.376	-7.68669		977.376	-2.93054		977.376	-8.7897		977.376	-4.02735		977.376	-5.85557		977.376	22.3264		977.376	11.3448		977.376	4.76103
	977.345	0.36728		977.345	12.805		977.345	0.7277		977.345	15.7338		977.345	-4.76522		977.345	16.4736		977.345	18.3006		977.345	-6.95195
	977.314	-2.9274		977.314	27.4476		977.314	20.859		977.314	25.615		977.314	-7.31329		977.314	0.73218		977.314	28.9107		977.314	-14.2688
	977.283	9.87492		977.283	15.3698		977.283	24.5149		977.283	42.8045		977.283	-8.77829		977.283	-2.56337		977.283	20.8527		977.283	-5.12541
	977.252	16.0959		977.252	17.1924		977.252	10.2441		977.252	27.4388		977.252	1.09614		977.252	-15.7272		977.252	15.3613		977.252	1.8278
	977.221	15.3656		977.221	23.4078		977.221	13.5332		977.221	23.7788		977.221	4.75002		977.221	-7.31719		977.221	7.68782		977.221	5.12361
	977.19	14.6283		977.19	27.4274		977.19	25.5972		977.19	21.9386		977.19	14.2629		977.19	1.46151		977.19	3.29137		977.19	27.0607
	977.159	25.5935		977.159	45.3417		977.159	26.3251		977.159	24.8631		977.159	32.912		977.159	-5.85079		977.159	4.01795		977.159	35.8318
	977.128	26.3202		977.128	62.8795		977.128	27.4199		977.128	17.5471		977.128	12.0641		977.128	-4.38492		977.128	11.6972		977.128	38.7503
	977.097	32.901		977.097	57.3886		977.097	8.04913		977.097	21.2062		977.097	14.6195		977.097	5.84937		977.097	18.2776		977.097	35.828
	977.066	20.4701		977.066	47.5174		977.066	-2.19328		977.066	-6.9427		977.066	8.04208		977.066	-6.58273		977.066	2.5656		977.066	11.3348
	977.034	4.75035		977.034	13.1635		977.034	1.82359		977.034	-9.5046		977.034	-10.5938		977.034	0.36674		977.034	-8.04123		977.034	-21.1937
	977.003	-9.86436		977.003	-3.28943		977.003	14.9794		977.003	-6.21216		977.003	-27.0367		977.003	0.73303		977.003	8.03487		977.003	-3.29202
	976.972	-8.76788		976.972	1.08915		976.972	35.7993		976.972	-20.0898		976.972	-14.2478		976.972	-12.7842		976.972	17.5335		976.972	7.30171
	976.941	-8.76755		976.941	16.0708		976.941	39.4532		976.941	-6.9425		976.941	11.3151		976.941	-0.00519		976.941	27.7599		976.941	27.0277
	976.91	0.36361		976.91	21.9145		976.91	20.0891		976.91	-6.93921		976.91	41.6319		976.91	9.13049		976.91	20.0936		976.91	16.8044
	976.879	4.74717		976.879	21.1832		976.879	28.8478		976.879	-15.3364		976.879	42.3635		976.879	7.67073		976.879	-0.72903		976.879	-6.93103
	976.848	13.1444		976.848	6.57008		976.848	27.7469		976.848	2.92218		976.848	24.8331		976.848	21.1742		976.848	16.4239		976.848	-29.5751
	976.817	6.5704		976.817	4.74607		976.817	29.2011		976.817	15.6968		976.817	-1.82269		976.817	16.793		976.817	6.20824		976.817	-8.76724
	976.786	8.0288		976.786	8.76075		976.786	24.8268		976.786	25.1782		976.786	-8.763		976.786	-0.00134		976.786	18.6133		976.786	-9.12738
	976.754	-23.3503		976.754	9.85238		976.754	31.7481		976.754	43.0661		976.754	13.8639		976.754	1.09741		976.754	18.2511		976.754	0.37047
	976.723	-18.9746		976.723	15.6886		976.723	16.4177		976.723	24.8188		976.723	27.7308		976.723	-36.8487		976.723	6.93271		976.723	14.9585
	976.692	-21.8928		976.692	8.39334		976.692	7.30072		976.692	4.7449		976.692	27.3651		976.692	-44.513		976.692	9.11749		976.692	4.74067
	976.661	0.35995		976.661	4.38008		976.661	8.75457		976.661	5.46921		976.661	23.7148		976.661	-22.2543		976.661	24.0786		976.661	-9.48221
	976.63	11.6705		976.63	1.82208		976.63	4.37745		976.63	6.56162		976.63	21.5164		976.63	-4.01723		976.63	3.6444		976.63	1.4638
	976.599	17.1471		976.599	0.72809		976.599	-8.02846		976.599	13.4948		976.599	9.48101		976.599	6.20119		976.599	9.11957		976.599	-5.1078
	976.568	-0.00195		976.568	2.91702		976.568	-2.18192		976.568	16.4111		976.568	7.66005		976.568	24.0705		976.568	-14.5824		976.568	-5.1093
	976.537	10.9381		976.537	9.84507		976.537	-8.38384		976.537	18.9552		976.537	9.11462		976.537	16.0392		976.537	-21.5101		976.537	26.2508
	976.505	14.941		976.505	8.01746		976.505	-12.762		976.505	20.4104		976.505	3.28035		976.505	31.346		976.505	-20.0488		976.505	39.3667
	976.474	31.7078		976.474	0.36608		976.474	4.371		976.474	20.4126		976.474	20.0397		976.474	49.1988		976.474	-2.55513		976.474	32.4348
	976.443	25.5113		976.443	8.74681		976.443	-0.72815		976.443	9.11577		976.443	21.5051		976.443	45.9186		976.443	7.2856		976.443	22.9608
	976.412	14.9402		976.412	14.9363		976.412	-12.7463		976.412	16.3941		976.412	18.5838		976.412	11.3012		976.412	1.46257		976.412	-1.81564
	976.381	11.6577		976.381	20.0334		976.381	-28.414		976.381	38.9723		976.381	25.1346		976.381	5.82979		976.381	-5.46391		976.381	-26.2282
	976.35	3.64151		976.35	14.2076		976.35	-15.3017		976.35	52.4512		976.35	34.2375		976.35	-0.73272		976.35	-14.205		976.35	-19.6736
	976.318	8.74002		976.318	5.46779		976.318	8.00551		976.318	51.7202		976.318	26.5859		976.318	4.72999		976.318	-18.9417		976.318	2.91099
	976.287	15.2942		976.287	-18.2057		976.287	29.4948		976.287	38.6022		976.287	41.8795		976.287	9.10835		976.287	-17.8403		976.287	34.5902
	976.256	12.3787		976.256	-11.6537		976.256	20.7591		976.256	12.0126		976.256	22.5718		976.256	8.74133		976.256	-11.6492		976.256	53.5202
	976.225	9.46648		976.225	3.27277		976.225	7.28357		976.225	-2.54789		976.225	15.2884		976.225	3.99954		976.225	-12.016		976.225	40.7763
	976.194	15.6527		976.194	20.7452		976.194	-1.45851		976.194	-2.18192		976.194	5.46164		976.194	16.3768		976.194	10.9155		976.194	34.942
	976.163	31.6567		976.163	14.1954		976.163	-5.45986		976.163	-8.73613		976.163	-4.72942		976.163	14.9223		976.163	6.1864		976.163	23.6549
	976.131	39.6604		976.131	4.00648		976.131	13.4607		976.131	-18.1923		976.131	-25.471		976.131	4.37226		976.131	-13.0914		976.131	-2.91031
	976.1	44.7512		976.1	-14.1883		976.1	4.00717		976.1	-1.82007		976.1	-12.7365		976.1	-5.09412		976.1	-28.0134		976.1	-4.72897
	976.069	37.1075		976.069	-13.824		976.069	2.5467		976.069	14.1833		976.069	-23.6431		976.069	3.99785		976.069	-30.5592		976.069	-13.4573
	976.038	28.3672		976.038	-9.45679		976.038	25.4549		976.038	0.00225		976.038	-23.638		976.038	20.3646		976.038	-30.9187		976.038	-23.6451
	976.007	11.6354		976.007	19.9986		976.007	33.8185		976.007	12.001		976.007	-10.1831		976.007	22.9136		976.007	-11.2714		976.007	-11.6383
	975.976	-1.44892		975.976	35.9935		975.976	26.9076		975.976	9.45564		975.976	19.6297		975.976	33.8145		975.976	-4.36163		975.976	-23.629
	975.944	-9.08873		975.944	43.9895		975.944	33.4527		975.944	-11.2707		975.944	39.9843		975.944	11.9994		975.944	-8.36357		975.944	-25.0862
	975.913	-3.63947		975.913	23.9978		975.913	7.63339		975.913	3.99718		975.913	55.621		975.913	14.1757		975.913	11.6299		975.913	-18.5376
	975.882	-12.7211		975.882	18.5388		975.882	21.436		975.882	14.9031		975.882	42.5259		975.882	12.3577		975.882	12.359		975.882	-0.7327
	975.851	2.90839		975.851	26.5183		975.851	31.6141		975.851	1.45258		975.851	26.8907		975.851	21.8024		975.851	8.72259		975.851	7.63048
	975.82	-5.44811		975.82	34.5136		975.82	10.9061		975.82	31.9731		975.82	18.5278		975.82	20.3435		975.82	17.8011		975.82	4.00344
	975.788	-18.1666		975.788	21.8039		975.788	0.72946		975.788	47.5876		975.788	21.0693		975.788	37.0569		975.788	4.72585		975.788	-14.528
	975.757	-23.6088		975.757	24.3407		975.757	6.17229		975.757	47.2173		975.757	12.7158		975.757	18.8875		975.757	13.4365		975.757	11.9817
	975.726	-27.9598		975.726	6.16977		975.726	2.53772		975.726	54.1155		975.726	4.72029		975.726	15.2562		975.726	20.3387		975.726	27.9544
	975.695	-42.1216		975.695	3.62991		975.695	34.4958		975.695	42.8508		975.695	-1.4515		975.695	9.80132		975.695	13.4354		975.695	33.0484
	975.664	-6.54034		975.664	41.0262		975.664	42.8431		975.664	10.893		975.664	-3.26788		975.664	3.26759		975.664	19.2406		975.664	13.8058
	975.632	13.0633		975.632	54.8136		975.632	17.7905		975.632	14.8813		975.632	1.4511		975.632	-7.98565		975.632	19.6072		975.632	-6.16866
	975.601	23.2323		975.601	49.3589		975.601	21.7769		975.601	3.99351		975.601	10.8881		975.601	-20.6836		975.601	9.4334		975.601	-6.54387
	975.57	20.6908		975.57	50.8119		975.57	24.6766		975.57	-6.89393		975.57	9.43458		975.57	-23.5882		975.57	25.4018		975.57	5.44167
	975.539	14.8779		975.539	37.0157		975.539	2.90314		975.539	2.90152		975.539	17.0544		975.539	-1.09532		975.539	7.62248		975.539	9.80281
	975.507	5.07468		975.507	19.9504		975.507	14.8754		975.507	7.98123		975.507	-2.17295		975.507	36.6365		975.507	-1.44992		975.507	-4.35067
	975.476	22.1278		975.476	35.5455		975.476	12.3369		975.476	8.70201		975.476	0.72518		975.476	34.4646		975.476	1.81338		975.476	-16.3245
	975.445	27.2035		975.445	39.5327		975.445	18.8526		975.445	17.413		975.445	9.42612		975.445	36.636		975.445	-18.4979		975.445	-8.3464
	975.414	25.0226		975.414	31.916		975.414	31.9111		975.414	4.7175		975.414	10.1539		975.414	3.26761		975.414	-15.9554		975.414	9.79186
	975.382	31.9064		975.382	24.6567		975.382	31.9109		975.382	15.2225		975.382	9.79202		975.382	-6.52939		975.382	-0.36193		975.382	4.71552
	975.351	53.2875		975.351	13.4146		975.351	3.26662		975.351	13.4137		975.351	18.4923		975.351	-4.71321		975.351	-5.44051		975.351	11.2381
	975.32	45.6725		975.32	26.4557		975.32	7.97481		975.32	0.36602		975.32	17.0316		975.32	19.9359		975.32	3.26167		975.32	13.0492
	975.289	27.1879		975.289	35.5162		975.289	-3.62778		975.289	5.43733		975.289	36.9631		975.289	24.6406		975.289	16.6741		975.289	17.3935
	975.257	16.6716		975.257	27.181		975.257	21.0159		975.257	-13.7678		975.257	39.5013		975.257	43.1249		975.257	9.78403		975.257	19.2063
	975.226	9.05439		975.226	18.4785		975.226	28.2604		975.226	-2.18096		975.226	21.7432		975.226	39.8552		975.226	16.3024		975.226	4.35294
	975.195	11.5879		975.195	-0.72005		975.195	34.4163		975.195	19.2013		975.195	4.3494		975.195	55.0628		975.195	27.894		975.195	-1.08743
	975.164	33.324		975.164	-6.88618		975.164	19.5593		975.164	17.3861		975.164	3.98141		975.164	42.7385		975.164	27.8893		975.164	4.34587
	975.132	19.1981		975.132	9.05165		975.132	19.1978		975.132	5.79579		975.132	11.5855		975.132	29.3405		975.132	18.4716		975.132	23.5334
	975.101	2.53666		975.101	5.43249		975.101	20.6344		975.101	9.41787		975.101	25.709		975.101	25.7109		975.101	7.24528		975.101	26.4364
	975.07	7.9648		975.07	1.0871		975.07	14.1203		975.07	-14.8447		975.07	22.8104		975.07	26.0631		975.07	-5.42979		975.07	28.6054
	975.039	27.144		975.039	4.34683		975.039	-3.9775		975.039	9.41029		975.039	6.88143		975.039	27.868		975.039	3.97875		975.039	20.6319
	975.007	29.6777		975.007	-13.03		975.007	-8.32054		975.007	19.9033		975.007	-6.51307		975.007	13.7628		975.007	20.264		975.007	9.05082
	974.976	31.4908		974.976	14.1099		974.976	1.08054		974.976	30.3984		974.976	5.0642		974.976	11.9462		974.976	24.6088		974.976	9.04533
	974.945	29.3094		974.945	28.9466		974.945	16.6368		974.945	23.1594		974.945	19.8968		974.945	-0.00288		974.945	6.88		974.945	26.7769
	974.914	24.5977		974.914	42.326		974.914	35.4585		974.914	17.3688		974.914	38.7095		974.914	23.8729		974.914	-14.1051		974.914	21.3417
	974.882	12.6631		974.882	43.0477		974.882	36.5369		974.882	-7.959		974.882	45.5811		974.882	68.7222		974.882	-19.8996		974.882	28.576
	974.851	42.6784		974.851	31.1093		974.851	14.4683		974.851	-13.3798		974.851	40.1483		974.851	77.0415		974.851	-20.9794		974.851	15.5598
	974.82	56.4083		974.82	18.0789		974.82	-5.42373		974.82	-5.0643		974.82	43.3903		974.82	53.8821		974.82	-6.50983		974.82	10.4852
	974.788	58.2084		974.788	27.478		974.788	1.08341		974.788	7.59075		974.788	33.9891		974.788	34.3555		974.788	-5.06036		974.788	19.1597
	974.757	61.0997		974.757	16.6291		974.757	-7.59026		974.757	19.1588		974.757	32.5365		974.757	3.253		974.757	-21.3263		974.757	30.3645
	974.726	37.2386		974.726	24.2209		974.726	-6.87034		974.726	39.0371		974.726	16.6305		974.726	-18.7971		974.726	-17.7142		974.726	36.5074
	974.695	-3.25396		974.695	33.6086		974.695	3.61637		974.695	34.3346		974.695	-1.0817		974.695	-2.89131		974.695	-9.03458		974.695	22.4132
	974.663	-2.5311		974.663	23.4872		974.663	12.6459		974.663	9.75884		974.663	10.8355		974.663	1.44029		974.663	-3.61737		974.663	-14.8127
	974.632	7.58451		974.632	28.1823		974.632	23.4796		974.632	-7.58325		974.632	31.7928		974.632	0.00284		974.632	1.80879		974.632	-8.67286
	974.601	10.4759		974.601	26.0135		974.601	22.7629		974.601	-23.1191		974.601	23.8428		974.601	2.52905		974.601	7.94783		974.601	-6.14539
	974.569	20.9501		974.569	16.2535		974.569	7.22585		974.569	-20.2318		974.569	49.1225		974.569	0.00255		974.569	-9.75264		974.569	6.85923
	974.538	18.4183		974.538	32.8564		974.538	0.0016		974.538	-2.16847		974.538	23.8393		974.538	-5.05983		974.538	-11.1932		974.538	6.50505
	974.507	10.1108		974.507	28.1692		974.507	-13.3629		974.507	17.3307		974.507	6.49963		974.507	0.36079		974.507	-23.8301		974.507	-7.21702
	974.475	2.88957		974.475	11.5561		974.475	-19.4941		974.475	6.86417		974.475	17.6902		974.475	2.89183		974.475	-9.38762		974.475	-19.1363
	974.444	1.80651		974.444	10.4689		974.444	3.24792		974.444	12.9954		974.444	18.0476		974.444	-2.16844		974.444	10.0999		974.444	0.71876
	974.413	4.68797		974.413	-10.827		974.413	5.41016		974.413	13.3519		974.413	10.4628		974.413	-1.44178		974.413	25.627		974.413	17.6815
	974.381	7.9387		974.381	-4.69557		974.381	3.61104		974.381	12.2699		974.381	15.1639		974.381	-1.44412		974.381	21.295		974.381	33.5626
	974.35	6.49646		974.35	17.683		974.35	8.66331		974.35	11.1852		974.35	-2.52673		974.35	9.38209		974.35	16.9613		974.35	24.8998
	974.319	-5.40804		974.319	16.9531		974.319	22.7264		974.319	6.85977		974.319	-18.0386		974.319	18.0376		974.319	-9.01833		974.319	9.02249
	974.288	-9.01858		974.288	18.3979		974.288	20.914		974.288	-5.77499		974.288	-12.2654		974.288	34.2647		974.288	0.71697		974.288	-3.24582
	974.256	-9.37888		974.256	36.4282		974.256	18.038		974.256	11.5362		974.256	-13.7043		974.256	45.4448		974.256	3.60888		974.256	7.93177
	974.225	6.49168		974.225	25.24		974.225	-1.43353		974.225	-19.4651		974.225	-4.68798		974.225	35.7025		974.225	3.24517		974.225	23.076
	974.194	29.562		974.194	17.6709		974.194	-14.4236		974.194	-14.0625		974.194	2.8819		974.194	28.1265		974.194	5.409		974.194	38.9385
	974.162	36.0522		974.162	14.4215		974.162	-11.9021		974.162	-16.2235		974.162	20.5488		974.162	28.4775		974.162	21.6291		974.162	28.1242
	974.131	44.3348		974.131	22.7063		974.131	19.8217		974.131	-23.4327		974.131	20.9047		974.131	19.1034		974.131	19.0995		974.131	17.6654
	974.099	51.1771		974.099	8.64737		974.099	50.095		974.099	-14.4154		974.099	23.0675		974.099	30.9931		974.099	21.9885		974.099	9.7295
	974.068	34.2342		974.068	16.9395		974.068	45.765		974.068	0.36767		974.068	0.36384		974.068	20.9027		974.068	5.04614		974.068	20.5356
	974.037	20.8974		974.037	15.8564		974.037	28.8254		974.037	-6.49292		974.037	-1.08089		974.037	13.3312		974.037	-14.7679		974.037	29.1806
	974.005	15.4942		974.005	15.4881		974.005	10.8126		974.005	28.818		974.005	1.79801		974.005	6.48304		974.005	-17.6553		974.005	28.1023
	973.974	2.51909		973.974	42.4967		973.974	-7.56332		973.974	44.3015		973.974	0.36081		973.974	7.56551		973.974	-3.9646		973.974	-1.79711
	973.943	16.2032		973.943	72.0254		973.943	4.31655		973.943	41.0586		973.943	16.2051		973.943	-0.00224		973.943	3.60135		973.943	-21.6049
	973.911	25.2061		973.911	70.216		973.911	22.6839		973.911	34.9295		973.911	26.6448		973.911	6.12361		973.911	8.64229		973.911	-28.088
	973.88	27.3622		973.88	53.6487		973.88	48.2404		973.88	15.1222		973.88	5.76108		973.88	2.51862		973.88	12.2435		973.88	-2.52687
	973.849	23.4022		973.849	19.0844		973.849	47.5197		973.849	10.4399		973.849	-3.59437		973.849	5.03999		973.849	10.0749		973.849	12.5976
	973.817	33.8299		973.817	0.71922		973.817	41.0312		973.817	12.9557		973.817	-0.71826		973.817	9.71698		973.817	7.559		973.817	16.2004
	973.786	39.9421		973.786	8.2729		973.786	11.1592		973.786	21.2333		973.786	7.1885		973.786	5.03882		973.786	-7.19362		973.786	13.6767
	973.755	41.0204		973.755	25.184		973.755	-6.83238		973.755	38.1358		973.755	14.3933		973.755	6.83621		973.755	-23.0255		973.755	-3.9564
	973.723	27.7066		973.723	44.6092		973.723	-14.7538		973.723	51.0862		973.723	34.9003		973.723	-8.63149		973.723	-22.6664		973.723	-6.83773
	973.692	28.7772		973.692	41.0106		973.692	1.43695		973.692	39.9299		973.692	32.3737		973.692	-8.27114		973.692	-8.63911		973.692	6.47607
	973.66	15.4618		973.66	23.38		973.66	8.98733		973.66	30.5722		973.66	18.3413		973.66	14.7387		973.66	14.3844		973.66	17.2611
	973.629	35.5978		973.629	12.5878		973.629	21.94		973.629	11.8676		973.629	13.3073		973.629	20.8565		973.629	8.27472		973.629	28.0457
	973.598	28.4075		973.598	15.4585		973.598	11.8678		973.598	-29.4792		973.598	27.3266		973.598	19.4184		973.598	-1.43505		973.598	31.6431
	973.566	14.3845		973.566	22.6447		973.566	14.3781		973.566	-16.5383		973.566	2.87473		973.566	23.7324		973.566	-14.3803		973.566	12.585
	973.535	3.59387		973.535	27.68		973.535	19.4095		973.535	-15.8179		973.535	10.4249		973.535	18.6875		973.535	-23.3644		973.535	-5.38761
	973.503	15.8118		973.503	26.597		973.503	29.1103		973.503	-3.2393		973.503	22.2827		973.503	21.917		973.503	-8.26861		973.503	-6.83231
	973.472	25.8668		973.472	30.543		973.472	40.6065		973.472	12.9373		973.472	27.3074		973.472	34.5006		973.472	0.71899		973.472	-4.67304
	973.441	42.0386		973.441	26.5864		973.441	50.6574		973.441	15.4535		973.441	28.7405		973.441	12.5795		973.441	-6.4653		973.441	11.1364
	973.409	31.2563		973.409	39.1557		973.409	51.0095		973.409	-14.0105		973.409	37.365		973.409	6.10605		973.409	10.058		973.409	11.8564
	973.378	16.1661		973.378	50.6432		973.378	42.7466		973.378	-2.87156		973.378	16.525		973.378	-4.31147		973.378	22.2668		973.378	2.15954
	973.346	16.5174		973.346	31.605		973.346	25.8599		973.346	-5.03004		973.346	18.6732		973.346	4.66775		973.346	22.9799		973.346	8.97444
	973.315	16.8741		973.315	16.8801		973.315	16.876		973.315	11.1288		973.315	32.6713		973.315	14.0034		973.315	6.47162		973.315	22.9797
	973.284	20.8237		973.284	12.2084		973.284	9.3324		973.284	15.7983		973.284	35.1834		973.284	14.3616		973.284	-2.8684		973.284	25.4876
	973.252	14.3617		973.252	7.89199		973.252	10.7713		973.252	29.7953		973.252	24.7725		973.252	8.97368		973.252	-13.646		973.252	27.2853
	973.221	9.33285		973.221	10.4061		973.221	29.4291		973.221	22.9705		973.221	3.23658		973.221	11.8468		973.221	-9.33444		973.221	14.359
	973.189	-1.43513		973.189	8.97672		973.189	30.8603		973.189	27.2742		973.189	-8.25583		973.189	6.81656		973.189	2.87124		973.189	-12.9195
	973.158	26.189		973.158	-12.5537		973.158	29.0652		973.158	28.7045		973.158	3.22396		973.158	10.0446		973.158	10.41		973.158	-20.0907
	973.127	28.7003		973.127	-12.5579		973.127	27.2703		973.127	36.2336		973.127	19.3725		973.127	0.72007		973.127	-1.79601		973.127	-19.0156
	973.095	36.2302		973.095	12.9069		973.095	32.6408		973.095	14.7089		973.095	32.2841		973.095	-14.3436		973.095	13.6297		973.095	-3.58929
	973.064	31.5623		973.064	44.8269		973.064	31.914		973.064	21.52		973.064	34.0732		973.064	-10.401		973.064	24.7476		973.064	16.4941
	973.032	13.2724		973.032	47.3387		973.032	35.1465		973.032	1.43631		973.032	13.9871		973.032	11.1097		973.032	34.0644		973.032	35.8597
	973.001	-8.24664		973.001	35.1427		973.001	24.3871		973.001	3.94216		973.001	13.2663		973.001	29.0407		973.001	29.0451		973.001	24.0267
	972.969	12.9053		972.969	2.51138		972.969	28.6773		972.969	12.544		972.969	10.7543		972.969	61.6591		972.969	22.9457		972.969	4.66393
	972.938	17.5578		972.938	-30.8228		972.938	26.5199		972.938	20.4314		972.938	-0.71814		972.938	35.4924		972.938	14.3384		972.938	-5.37572
	972.906	19.356		972.906	-25.8042		972.906	38.7057		972.906	-13.2561		972.906	-8.23987		972.906	1.79701		972.906	19.7081		972.906	-9.31978
	972.875	31.1793		972.875	13.2523		972.875	37.2711		972.875	-9.31145		972.875	-6.08989		972.875	-5.377		972.875	7.88444		972.875	10.0307
	972.844	33.6774		972.844	37.2565		972.844	14.3343		972.844	-10.7543		972.844	1.42619		972.844	-7.88454		972.844	13.6187		972.844	39.4087
	972.812	36.1772		972.812	71.289		972.812	3.22064		972.812	11.4566		972.812	0.000951429		972.812	-15.7655		972.812	15.0436		972.812	40.1232
	972.781	50.5036		972.781	77.3727		972.781	-2.1469		972.781	22.2082		972.781	2.15289		972.781	6.45389		972.781	18.983		972.781	45.4888
	972.749	53.7222		972.749	58.7326		972.749	-10.3842		972.749	20.4216		972.749	2.86662		972.749	13.2464		972.749	41.8945		972.749	30.4432
	972.718	21.13		972.718	38.6723		972.718	8.23257		972.718	-0.35871		972.718	-2.151		972.718	18.2569		972.718	40.8255		972.718	-4.65088
	972.686	26.8502		972.686	29.3621		972.686	20.4039		972.686	3.93322		972.686	13.2428		972.686	23.9905		972.686	21.4824		972.686	-13.2472
	972.655	27.2046		972.655	21.1178		972.655	18.6142		972.655	0.715		972.655	25.7787		972.655	5.37747		972.655	0.0019		972.655	-11.4554
	972.623	31.4953		972.623	20.4004		972.623	14.6819		972.623	-11.4459		972.623	26.4847		972.623	-0.35791		972.623	-28.9858		972.623	-5.73269
	972.592	41.8701		972.592	17.1786		972.592	5.7265		972.592	-10.0193		972.592	30.7756		972.592	13.9471		972.592	-28.2775		972.592	9.30642
	972.56	44.0146		972.56	38.642		972.56	2.5003		972.56	1.06747		972.56	36.8539		972.56	26.8358		972.56	-2.50659		972.56	17.5348
	972.529	37.5609		972.529	39.7087		972.529	21.8216		972.529	24.3215		972.529	22.185		972.529	28.9822		972.529	-3.22205		972.529	6.79716
	972.498	41.1384		972.498	22.5376		972.498	34.6985		972.498	35.0599		972.498	35.0558		972.498	13.5989		972.498	12.523		972.498	12.5205
	972.466	35.4074		972.466	13.9543		972.466	38.627		972.466	26.1153		972.466	33.6153		972.466	-1.43377		972.466	15.7394		972.466	16.808
	972.435	20.7436		972.435	1.78864		972.435	21.1003		972.435	13.2279		972.435	42.1954		972.435	-3.9349		972.435	7.14739		972.435	25.7472
	972.403	16.8065		972.403	-11.0869		972.403	19.3091		972.403	3.93337		972.403	27.5362		972.403	19.3078		972.403	18.5927		972.403	18.5927
	972.372	18.5868		972.372	21.4468		972.372	10.7243		972.372	5.72122		972.372	25.3866		972.372	23.5931		972.372	8.58504		972.372	17.8778
	972.34	32.8829		972.34	42.1778		972.34	1.78816		972.34	28.951		972.34	7.86038		972.34	33.6003		972.34	12.5088		972.34	11.0809
	972.309	35.0228		972.309	43.2444		972.309	10.0051		972.309	25.3734		972.309	22.5137		972.309	31.4507		972.309	11.4351		972.309	16.7938
	972.277	25.7349		972.277	43.954		972.277	11.7954		972.277	37.5172		972.277	39.3042		972.277	31.0919		972.277	16.7938		972.277	8.93548
	972.246	13.9349		972.246	27.5167		972.246	24.6486		972.246	24.3039		972.246	39.3044		972.246	22.5077		972.246	23.2239		972.246	10.7209
	972.214	7.1441		972.214	13.9298		972.214	41.7942		972.214	9.28817		972.214	19.2911		972.214	23.2223		972.214	15.7207		972.214	10.0024
	972.183	17.1421		972.183	13.9306		972.183	37.8641		972.183	-2.50377		972.183	-8.20806		972.183	40.3575		972.183	-11.0712		972.183	16.0696
	972.151	34.6394		972.151	17.4992		972.151	17.5045		972.151	-7.13954		972.151	-17.1433		972.151	37.1433		972.151	1.07074		972.151	13.2142
	972.12	34.998		972.12	31.777		972.12	29.637		972.12	-4.64553		972.12	-10.3607		972.12	42.137		972.12	-6.78738		972.12	20.0006
	972.088	39.9837		972.088	38.2029		972.088	17.489		972.088	7.85583		972.088	6.7826		972.088	48.9116		972.088	-13.5662		972.088	10.7099
	972.057	34.2712		972.057	28.202		972.057	31.7693		972.057	-14.9933		972.057	22.8461		972.057	48.9057		972.057	-13.2043		972.057	20.7002
	972.025	18.56		972.025	29.6284		972.025	27.4875		972.025	0.71413		972.025	40.333		972.025	44.6129		972.025	-9.6363		972.025	13.9197
[truncated: 9,260 more rows]

## Sheet: absorb of PTCs-THF
pressure（GPa）		0.08	0.71	1.76	3.59	5.45			insert
[truncated: 19,576 more rows]
