# Supplementary material for: Molecular insertion regulates the donor-acceptor interactions in cocrystals for the design of piezochromic luminescent materials
Source: Nat Commun. 2021 Jul 2;12:4084. doi: 10.1038/s41467-021-24381-5 (PMC8253821; doi:10.1038/s41467-021-24381-5)
Supplement: Supplementary file 2 — Source Data [file 41467_2021_24381_MOESM2_ESM.zip › figure 3-high-pressure XRD.xlsx]

## Sheet: Sheet1
pressure（GPa）	0.85			1.02			1.43			1.79			2.01			2.42			3.67			4.34			4.95			5.62			5..93			6.99
	d-value	intensity		d-value	intensity		d-value	intensity		d-value	intensity		d-value	intensity		d-value	intensity		d-value	intensity		d-value	intensity		d-value	intensity		d-value	intensity		d-value	intensity		d-value	intensity
	40639.9	-3.94112		40639.9	-2.34584		40639.9	-0.27264		40639.9	2.4558		40639.9	5.00087		40639.9	7.30946		40639.9	9.8989		40639.9	11.9794		40639.9	13.8239		40639.9	15.7648		40639.9	17.4428		40639.9	19.1321
	3695.25	-3.94112		3695.25	-2.34584		3695.25	-0.27264		3695.25	2.4558		3695.25	5.00087		3695.25	7.30946		3695.25	9.8989		3695.25	11.9794		3695.25	13.8239		3695.25	15.7648		3695.25	17.4428		3695.25	19.1321
	1935.63	-3.94112		1935.63	-2.34584		1935.63	-0.27264		1935.63	2.4558		1935.63	5.00087		1935.63	7.30946		1935.63	9.8989		1935.63	11.9794		1935.63	13.8239		1935.63	15.7648		1935.63	17.4428		1935.63	19.1321
	1311.24	-3.94112		1311.24	-2.34584		1311.24	-0.27264		1311.24	2.4558		1311.24	5.00087		1311.24	7.30946		1311.24	9.8989		1311.24	11.9794		1311.24	13.8239		1311.24	15.7648		1311.24	17.4428		1311.24	19.1321
	991.424	-3.94112		991.424	-2.34584		991.424	-0.27264		991.424	2.4558		991.424	5.00087		991.424	7.30946		991.424	9.8989		991.424	11.9794		991.424	13.8239		991.424	15.7648		991.424	17.4428		991.424	19.1321
	797.028	-3.94112		797.028	-2.34584		797.028	-0.27264		797.028	2.4558		797.028	5.00087		797.028	7.30946		797.028	9.8989		797.028	11.9794		797.028	13.8239		797.028	15.7648		797.028	17.4428		797.028	19.1321
	666.368	-3.94112		666.368	-2.34584		666.368	-0.27264		666.368	2.4558		666.368	5.00087		666.368	7.30946		666.368	9.8989		666.368	11.9794		666.368	13.8239		666.368	15.7648		666.368	17.4428		666.368	19.1321
	572.514	-3.94112		572.514	-2.34584		572.514	-0.27264		572.514	2.4558		572.514	5.00087		572.514	7.30946		572.514	9.8989		572.514	11.9794		572.514	13.8239		572.514	15.7648		572.514	17.4428		572.514	19.1321
	501.833	-3.94112		501.833	-2.34584		501.833	-0.27264		501.833	2.4558		501.833	5.00087		501.833	7.30946		501.833	9.8989		501.833	11.9794		501.833	13.8239		501.833	15.7648		501.833	17.4428		501.833	19.1321
	446.687	-3.94112		446.687	-2.34584		446.687	-0.27264		446.687	2.4558		446.687	5.00087		446.687	7.30946		446.687	9.8989		446.687	11.9794		446.687	13.8239		446.687	15.7648		446.687	17.4428		446.687	19.1321
	402.46	-3.94112		402.46	-2.34584		402.46	-0.27264		402.46	2.4558		402.46	5.00087		402.46	7.30946		402.46	9.8989		402.46	11.9794		402.46	13.8239		402.46	15.7648		402.46	17.4428		402.46	19.1321
	366.203	-3.94112		366.203	-2.34584		366.203	-0.27264		366.203	2.4558		366.203	5.00087		366.203	7.30946		366.203	9.8989		366.203	11.9794		366.203	13.8239		366.203	15.7648		366.203	17.4428		366.203	19.1321
	335.938	-3.94112		335.938	-2.34584		335.938	-0.27264		335.938	2.4558		335.938	5.00087		335.938	7.30946		335.938	9.8989		335.938	11.9794		335.938	13.8239		335.938	15.7648		335.938	17.4428		335.938	19.1321
	310.294	-3.94112		310.294	-2.34584		310.294	-0.27264		310.294	2.4558		310.294	5.00087		310.294	7.30946		310.294	9.8989		310.294	11.9794		310.294	13.8239		310.294	15.7648		310.294	17.4428		310.294	19.1321
	288.287	-3.94112		288.287	-2.34584		288.287	-0.27264		288.287	2.4558		288.287	5.00087		288.287	7.30946		288.287	9.8989		288.287	11.9794		288.287	13.8239		288.287	15.7648		288.287	17.4428		288.287	19.1321
	269.196	-3.94112		269.196	-2.34584		269.196	-0.27264		269.196	2.4558		269.196	5.00087		269.196	7.30946		269.196	9.8989		269.196	11.9794		269.196	13.8239		269.196	15.7648		269.196	17.4428		269.196	19.1321
	252.475	-3.94112		252.475	-2.34584		252.475	-0.27264		252.475	2.4558		252.475	5.00087		252.475	7.30946		252.475	9.8989		252.475	11.9794		252.475	13.8239		252.475	15.7648		252.475	17.4428		252.475	19.1321
	237.711	-3.94112		237.711	-2.34584		237.711	-0.27264		237.711	2.4558		237.711	5.00087		237.711	7.30946		237.711	9.8989		237.711	11.9794		237.711	13.8239		237.711	15.7648		237.711	17.4428		237.711	19.1321
	224.578	-3.94112		224.578	-2.34584		224.578	-0.27264		224.578	2.4558		224.578	5.00087		224.578	7.30946		224.578	9.8989		224.578	11.9794		224.578	13.8239		224.578	15.7648		224.578	17.4428		224.578	19.1321
	212.82	-3.94112		212.82	-2.34584		212.82	-0.27264		212.82	2.4558		212.82	5.00087		212.82	7.30946		212.82	9.8989		212.82	11.9794		212.82	13.8239		212.82	15.7648		212.82	17.4428		212.82	19.1321
	202.232	-3.94112		202.232	-2.34584		202.232	-0.27264		202.232	2.4558		202.232	5.00087		202.232	7.30946		202.232	9.8989		202.232	11.9794		202.232	13.8239		202.232	15.7648		202.232	17.4428		202.232	19.1321
	192.647	-3.94112		192.647	-2.34584		192.647	-0.27264		192.647	2.4558		192.647	5.00087		192.647	7.30946		192.647	9.8989		192.647	11.9794		192.647	13.8239		192.647	15.7648		192.647	17.4428		192.647	19.1321
	183.93	-3.94112		183.93	-2.34584		183.93	-0.27264		183.93	2.4558		183.93	5.00087		183.93	7.30946		183.93	9.8989		183.93	11.9794		183.93	13.8239		183.93	15.7648		183.93	17.4428		183.93	19.1321
	175.968	-3.94112		175.968	-2.34584		175.968	-0.27264		175.968	2.4558		175.968	5.00087		175.968	7.30946		175.968	9.8989		175.968	11.9794		175.968	13.8239		175.968	15.7648		175.968	17.4428		175.968	19.1321
	168.666	-3.94112		168.666	-2.34584		168.666	-0.27264		168.666	2.4558		168.666	5.00087		168.666	7.30946		168.666	9.8989		168.666	11.9794		168.666	13.8239		168.666	15.7648		168.666	17.4428		168.666	19.1321
	161.947	-3.94112		161.947	-2.34584		161.947	-0.27264		161.947	2.4558		161.947	5.00087		161.947	7.30946		161.947	9.8989		161.947	11.9794		161.947	13.8239		161.947	15.7648		161.947	17.4428		161.947	19.1321
	155.742	-3.94112		155.742	-2.34584		155.742	-0.27264		155.742	2.4558		155.742	5.00087		155.742	7.30946		155.742	9.8989		155.742	11.9794		155.742	13.8239		155.742	15.7648		155.742	17.4428		155.742	19.1321
	149.995	-3.94112		149.995	-2.34584		149.995	-0.27264		149.995	2.4558		149.995	5.00087		149.995	7.30946		149.995	9.8989		149.995	11.9794		149.995	13.8239		149.995	15.7648		149.995	17.4428		149.995	19.1321
	144.657	-3.94112		144.657	-2.34584		144.657	-0.27264		144.657	2.4558		144.657	5.00087		144.657	7.30946		144.657	9.8989		144.657	11.9794		144.657	13.8239		144.657	15.7648		144.657	17.4428		144.657	19.1321
	139.686	-3.94112		139.686	-2.34584		139.686	-0.27264		139.686	2.4558		139.686	5.00087		139.686	7.30946		139.686	9.8989		139.686	11.9794		139.686	13.8239		139.686	15.7648		139.686	17.4428		139.686	19.1321
	135.045	-3.94112		135.045	-2.34584		135.045	-0.27264		135.045	2.4558		135.045	5.00087		135.045	7.30946		135.045	9.8989		135.045	11.9794		135.045	13.8239		135.045	15.7648		135.045	17.4428		135.045	19.1321
	130.703	-3.94112		130.703	-2.34584		130.703	-0.27264		130.703	2.4558		130.703	5.00087		130.703	7.30946		130.703	9.8989		130.703	11.9794		130.703	13.8239		130.703	15.7648		130.703	17.4428		130.703	19.1321
	126.631	-3.94112		126.631	-2.34584		126.631	-0.27264		126.631	2.4558		126.631	5.00087		126.631	7.30946		126.631	9.8989		126.631	11.9794		126.631	13.8239		126.631	15.7648		126.631	17.4428		126.631	19.1321
	122.805	-3.94112		122.805	-2.34584		122.805	-0.27264		122.805	2.4558		122.805	5.00087		122.805	7.30946		122.805	9.8989		122.805	11.9794		122.805	13.8239		122.805	15.7648		122.805	17.4428		122.805	19.1321
	119.204	-3.94112		119.204	-2.34584		119.204	-0.27264		119.204	2.4558		119.204	5.00087		119.204	7.30946		119.204	9.8989		119.204	11.9794		119.204	13.8239		119.204	15.7648		119.204	17.4428		119.204	19.1321
	115.808	-3.94112		115.808	-2.34584		115.808	-0.27264		115.808	2.4558		115.808	5.00087		115.808	7.30946		115.808	9.8989		115.808	11.9794		115.808	13.8239		115.808	15.7648		115.808	17.4428		115.808	19.1321
	112.6	-3.94112		112.6	-2.34584		112.6	-0.27264		112.6	2.4558		112.6	5.00087		112.6	7.30946		112.6	9.8989		112.6	11.9794		112.6	13.8239		112.6	15.7648		112.6	17.4428		112.6	19.1321
	109.565	-3.94112		109.565	-2.34584		109.565	-0.27264		109.565	2.4558		109.565	5.00087		109.565	7.30946		109.565	9.8989		109.565	11.9794		109.565	13.8239		109.565	15.7648		109.565	17.4428		109.565	19.1321
	106.689	-3.94112		106.689	-2.34584		106.689	-0.27264		106.689	2.4558		106.689	5.00087		106.689	7.30946		106.689	9.8989		106.689	11.9794		106.689	13.8239		106.689	15.7648		106.689	17.4428		106.689	19.1321
	103.961	-3.94112		103.961	-2.34584		103.961	-0.27264		103.961	2.4558		103.961	5.00087		103.961	7.30946		103.961	9.8989		103.961	11.9794		103.961	13.8239		103.961	15.7648		103.961	17.4428		103.961	19.1321
	101.368	-3.94112		101.368	-2.34584		101.368	-0.27264		101.368	2.4558		101.368	5.00087		101.368	7.30946		101.368	9.8989		101.368	11.9794		101.368	13.8239		101.368	15.7648		101.368	17.4428		101.368	19.1321
	98.9018	-3.94112		98.9018	-2.34584		98.9018	-0.27264		98.9018	2.4558		98.9018	5.00087		98.9018	7.30946		98.9018	9.8989		98.9018	11.9794		98.9018	13.8239		98.9018	15.7648		98.9018	17.4428		98.9018	19.1321
	96.5526	-3.94112		96.5526	-2.34584		96.5526	-0.27264		96.5526	2.4558		96.5526	5.00087		96.5526	7.30946		96.5526	9.8989		96.5526	11.9794		96.5526	13.8239		96.5526	15.7648		96.5526	17.4428		96.5526	19.1321
	94.3124	-3.94112		94.3124	-2.34584		94.3124	-0.27264		94.3124	2.4558		94.3124	5.00087		94.3124	7.30946		94.3124	9.8989		94.3124	11.9794		94.3124	13.8239		94.3124	15.7648		94.3124	17.4428		94.3124	19.1321
	92.1738	-3.94112		92.1738	-2.34584		92.1738	-0.27264		92.1738	2.4558		92.1738	5.00087		92.1738	7.30946		92.1738	9.8989		92.1738	11.9794		92.1738	13.8239		92.1738	15.7648		92.1738	17.4428		92.1738	19.1321
	90.1301	-3.94112		90.1301	-2.34584		90.1301	-0.27264		90.1301	2.4558		90.1301	5.00087		90.1301	7.30946		90.1301	9.8989		90.1301	11.9794		90.1301	13.8239		90.1301	15.7648		90.1301	17.4428		90.1301	19.1321
	88.175	-3.94112		88.175	-2.34584		88.175	-0.27264		88.175	2.4558		88.175	5.00087		88.175	7.30946		88.175	9.8989		88.175	11.9794		88.175	13.8239		88.175	15.7648		88.175	17.4428		88.175	19.1321
	86.3029	-3.94112		86.3029	-2.34584		86.3029	-0.27264		86.3029	2.4558		86.3029	5.00087		86.3029	7.30946		86.3029	9.8989		86.3029	11.9794		86.3029	13.8239		86.3029	15.7648		86.3029	17.4428		86.3029	19.1321
	84.5087	-3.94112		84.5087	-2.34584		84.5087	-0.27264		84.5087	2.4558		84.5087	5.00087		84.5087	7.30946		84.5087	9.8989		84.5087	11.9794		84.5087	13.8239		84.5087	15.7648		84.5087	17.4428		84.5087	19.1321
	82.7875	-3.94112		82.7875	-2.34584		82.7875	-0.27264		82.7875	2.4558		82.7875	5.00087		82.7875	7.30946		82.7875	9.8989		82.7875	11.9794		82.7875	13.8239		82.7875	15.7648		82.7875	17.4428		82.7875	19.1321
	81.1351	-3.94112		81.1351	-2.34584		81.1351	-0.27264		81.1351	2.4558		81.1351	5.00087		81.1351	7.30946		81.1351	9.8989		81.1351	11.9794		81.1351	13.8239		81.1351	15.7648		81.1351	17.4428		81.1351	19.1321
	79.5473	-3.94112		79.5473	-2.34584		79.5473	-0.27264		79.5473	2.4558		79.5473	5.00087		79.5473	7.30946		79.5473	9.8989		79.5473	11.9794		79.5473	13.8239		79.5473	15.7648		79.5473	17.4428		79.5473	19.1321
	78.0205	-3.94112		78.0205	-2.34584		78.0205	-0.27264		78.0205	2.4558		78.0205	5.00087		78.0205	7.30946		78.0205	9.8989		78.0205	11.9794		78.0205	13.8239		78.0205	15.7648		78.0205	17.4428		78.0205	19.1321
	76.5512	-3.94112		76.5512	-2.34584		76.5512	-0.27264		76.5512	2.4558		76.5512	5.00087		76.5512	7.30946		76.5512	9.8989		76.5512	11.9794		76.5512	13.8239		76.5512	15.7648		76.5512	17.4428		76.5512	19.1321
	75.1363	-3.94112		75.1363	-2.34584		75.1363	-0.27264		75.1363	2.4558		75.1363	5.00087		75.1363	7.30946		75.1363	9.8989		75.1363	11.9794		75.1363	13.8239		75.1363	15.7648		75.1363	17.4428		75.1363	19.1321
	73.7726	-3.94112		73.7726	-2.34584		73.7726	-0.27264		73.7726	2.4558		73.7726	5.00087		73.7726	7.30946		73.7726	9.8989		73.7726	11.9794		73.7726	13.8239		73.7726	15.7648		73.7726	17.4428		73.7726	19.1321
	72.4576	-3.94112		72.4576	-2.34584		72.4576	-0.27264		72.4576	2.4558		72.4576	5.00087		72.4576	7.30946		72.4576	9.8989		72.4576	11.9794		72.4576	13.8239		72.4576	15.7648		72.4576	17.4428		72.4576	19.1321
	71.1887	-3.94112		71.1887	-2.34584		71.1887	-0.27264		71.1887	2.4558		71.1887	5.00087		71.1887	7.30946		71.1887	9.8989		71.1887	11.9794		71.1887	13.8239		71.1887	15.7648		71.1887	17.4428		71.1887	19.1321
	69.9634	-3.94112		69.9634	-2.34584		69.9634	-0.27264		69.9634	2.4558		69.9634	5.00087		69.9634	7.30946		69.9634	9.8989		69.9634	11.9794		69.9634	13.8239		69.9634	15.7648		69.9634	17.4428		69.9634	19.1321
	68.7796	-3.94112		68.7796	-2.34584		68.7796	-0.27264		68.7796	2.4558		68.7796	5.00087		68.7796	7.30946		68.7796	9.8989		68.7796	11.9794		68.7796	13.8239		68.7796	15.7648		68.7796	17.4428		68.7796	19.1321
	67.6352	-3.94112		67.6352	-2.34584		67.6352	-0.27264		67.6352	2.4558		67.6352	5.00087		67.6352	7.30946		67.6352	9.8989		67.6352	11.9794		67.6352	13.8239		67.6352	15.7648		67.6352	17.4428		67.6352	19.1321
	66.5282	-3.94112		66.5282	-2.34584		66.5282	-0.27264		66.5282	2.4558		66.5282	5.00087		66.5282	7.30946		66.5282	9.8989		66.5282	11.9794		66.5282	13.8239		66.5282	15.7648		66.5282	17.4428		66.5282	19.1321
	65.457	-3.94112		65.457	-2.34584		65.457	-0.27264		65.457	2.4558		65.457	5.00087		65.457	7.30946		65.457	9.8989		65.457	11.9794		65.457	13.8239		65.457	15.7648		65.457	17.4428		65.457	19.1321
	64.4196	-3.94112		64.4196	-2.34584		64.4196	-0.27264		64.4196	2.4558		64.4196	5.00087		64.4196	7.30946		64.4196	9.8989		64.4196	11.9794		64.4196	13.8239		64.4196	15.7648		64.4196	17.4428		64.4196	19.1321
	63.4146	-3.94112		63.4146	-2.34584		63.4146	-0.27264		63.4146	2.4558		63.4146	5.00087		63.4146	7.30946		63.4146	9.8989		63.4146	11.9794		63.4146	13.8239		63.4146	15.7648		63.4146	17.4428		63.4146	19.1321
	62.4405	-3.94112		62.4405	-2.34584		62.4405	-0.27264		62.4405	2.4558		62.4405	5.00087		62.4405	7.30946		62.4405	9.8989		62.4405	11.9794		62.4405	13.8239		62.4405	15.7648		62.4405	17.4428		62.4405	19.1321
	61.4959	-3.94112		61.4959	-2.34584		61.4959	-0.27264		61.4959	2.4558		61.4959	5.00087		61.4959	7.30946		61.4959	9.8989		61.4959	11.9794		61.4959	13.8239		61.4959	15.7648		61.4959	17.4428		61.4959	19.1321
	60.5794	-3.94112		60.5794	-2.34584		60.5794	-0.27264		60.5794	2.4558		60.5794	5.00087		60.5794	7.30946		60.5794	9.8989		60.5794	11.9794		60.5794	13.8239		60.5794	15.7648		60.5794	17.4428		60.5794	19.1321
	59.6899	-3.94112		59.6899	-2.34584		59.6899	-0.27264		59.6899	2.4558		59.6899	5.00087		59.6899	7.30946		59.6899	9.8989		59.6899	11.9794		59.6899	13.8239		59.6899	15.7648		59.6899	17.4428		59.6899	19.1321
	58.8261	-3.94112		58.8261	-2.34584		58.8261	-0.27264		58.8261	2.4558		58.8261	5.00087		58.8261	7.30946		58.8261	9.8989		58.8261	11.9794		58.8261	13.8239		58.8261	15.7648		58.8261	17.4428		58.8261	19.1321
	57.9869	-3.94112		57.9869	-2.34584		57.9869	-0.27264		57.9869	2.4558		57.9869	5.00087		57.9869	7.30946		57.9869	9.8989		57.9869	11.9794		57.9869	13.8239		57.9869	15.7648		57.9869	17.4428		57.9869	19.1321
	57.1713	-3.94112		57.1713	-2.34584		57.1713	-0.27264		57.1713	2.4558		57.1713	5.00087		57.1713	7.30946		57.1713	9.8989		57.1713	11.9794		57.1713	13.8239		57.1713	15.7648		57.1713	17.4428		57.1713	19.1321
	56.3784	-3.94112		56.3784	-2.34584		56.3784	-0.27264		56.3784	2.4558		56.3784	5.00087		56.3784	7.30946		56.3784	9.8989		56.3784	11.9794		56.3784	13.8239		56.3784	15.7648		56.3784	17.4428		56.3784	19.1321
	55.6072	-3.94112		55.6072	-2.34584		55.6072	-0.27264		55.6072	2.4558		55.6072	5.00087		55.6072	7.30946		55.6072	9.8989		55.6072	11.9794		55.6072	13.8239		55.6072	15.7648		55.6072	17.4428		55.6072	19.1321
	54.8567	-3.94112		54.8567	-2.34584		54.8567	-0.27264		54.8567	2.4558		54.8567	5.00087		54.8567	7.30946		54.8567	9.8989		54.8567	11.9794		54.8567	13.8239		54.8567	15.7648		54.8567	17.4428		54.8567	19.1321
	54.1263	-3.94112		54.1263	-2.34584		54.1263	-0.27264		54.1263	2.4558		54.1263	5.00087		54.1263	7.30946		54.1263	9.8989		54.1263	11.9794		54.1263	13.8239		54.1263	15.7648		54.1263	17.4428		54.1263	19.1321
	53.4151	-3.94112		53.4151	-2.34584		53.4151	-0.27264		53.4151	2.4558		53.4151	5.00087		53.4151	7.30946		53.4151	9.8989		53.4151	11.9794		53.4151	13.8239		53.4151	15.7648		53.4151	17.4428		53.4151	19.1321
	52.7223	-3.94112		52.7223	-2.34584		52.7223	-0.27264		52.7223	2.4558		52.7223	5.00087		52.7223	7.30946		52.7223	9.8989		52.7223	11.9794		52.7223	13.8239		52.7223	15.7648		52.7223	17.4428		52.7223	19.1321
	52.0472	-3.94112		52.0472	-2.34584		52.0472	-0.27264		52.0472	2.4558		52.0472	5.00087		52.0472	7.30946		52.0472	9.8989		52.0472	11.9794		52.0472	13.8239		52.0472	15.7648		52.0472	17.4428		52.0472	19.1321
	51.3892	-3.94112		51.3892	-2.34584		51.3892	-0.27264		51.3892	2.4558		51.3892	5.00087		51.3892	7.30946		51.3892	9.8989		51.3892	11.9794		51.3892	13.8239		51.3892	15.7648		51.3892	17.4428		51.3892	19.1321
	50.7477	-3.94112		50.7477	-2.34584		50.7477	-0.27264		50.7477	2.4558		50.7477	5.00087		50.7477	7.30946		50.7477	9.8989		50.7477	11.9794		50.7477	13.8239		50.7477	15.7648		50.7477	17.4428		50.7477	19.1321
	50.122	-3.94112		50.122	-2.34584		50.122	-0.27264		50.122	2.4558		50.122	5.00087		50.122	7.30946		50.122	9.8989		50.122	11.9794		50.122	13.8239		50.122	15.7648		50.122	17.4428		50.122	19.1321
	49.5115	-3.94112		49.5115	-2.34584		49.5115	-0.27264		49.5115	2.4558		49.5115	5.00087		49.5115	7.30946		49.5115	9.8989		49.5115	11.9794		49.5115	13.8239		49.5115	15.7648		49.5115	17.4428		49.5115	19.1321
	48.9157	-3.94112		48.9157	-2.34584		48.9157	-0.27264		48.9157	2.4558		48.9157	5.00087		48.9157	7.30946		48.9157	9.8989		48.9157	11.9794		48.9157	13.8239		48.9157	15.7648		48.9157	17.4428		48.9157	19.1321
	48.334	-3.94112		48.334	-2.34584		48.334	-0.27264		48.334	2.4558		48.334	5.00087		48.334	7.30946		48.334	9.8989		48.334	11.9794		48.334	13.8239		48.334	15.7648		48.334	17.4428		48.334	19.1321
	47.7661	-3.94112		47.7661	-2.34584		47.7661	-0.27264		47.7661	2.4558		47.7661	5.00087		47.7661	7.30946		47.7661	9.8989		47.7661	11.9794		47.7661	13.8239		47.7661	15.7648		47.7661	17.4428		47.7661	19.1321
	47.2113	-3.94112		47.2113	-2.34584		47.2113	-0.27264		47.2113	2.4558		47.2113	5.00087		47.2113	7.30946		47.2113	9.8989		47.2113	11.9794		47.2113	13.8239		47.2113	15.7648		47.2113	17.4428		47.2113	19.1321
	46.6693	-3.94112		46.6693	-2.34584		46.6693	-0.27264		46.6693	2.4558		46.6693	5.00087		46.6693	7.30946		46.6693	9.8989		46.6693	11.9794		46.6693	13.8239		46.6693	15.7648		46.6693	17.4428		46.6693	19.1321
	46.1396	-3.94112		46.1396	-2.34584		46.1396	-0.27264		46.1396	2.4558		46.1396	5.00087		46.1396	7.30946		46.1396	9.8989		46.1396	11.9794		46.1396	13.8239		46.1396	15.7648		46.1396	17.4428		46.1396	19.1321
	45.6217	-3.94112		45.6217	-2.34584		45.6217	-0.27264		45.6217	2.4558		45.6217	5.00087		45.6217	7.30946		45.6217	9.8989		45.6217	11.9794		45.6217	13.8239		45.6217	15.7648		45.6217	17.4428		45.6217	19.1321
	45.1154	-3.94112		45.1154	-2.34584		45.1154	-0.27264		45.1154	2.4558		45.1154	5.00087		45.1154	7.30946		45.1154	9.8989		45.1154	11.9794		45.1154	13.8239		45.1154	15.7648		45.1154	17.4428		45.1154	19.1321
	44.6202	-3.94112		44.6202	-2.34584		44.6202	-0.27264		44.6202	2.4558		44.6202	5.00087		44.6202	7.30946		44.6202	9.8989		44.6202	11.9794		44.6202	13.8239		44.6202	15.7648		44.6202	17.4428		44.6202	19.1321
	44.1357	-3.94112		44.1357	-2.34584		44.1357	-0.27264		44.1357	2.4558		44.1357	5.00087		44.1357	7.30946		44.1357	9.8989		44.1357	11.9794		44.1357	13.8239		44.1357	15.7648		44.1357	17.4428		44.1357	19.1321
	43.6617	-3.94112		43.6617	-2.34584		43.6617	-0.27264		43.6617	2.4558		43.6617	5.00087		43.6617	7.30946		43.6617	9.8989		43.6617	11.9794		43.6617	13.8239		43.6617	15.7648		43.6617	17.4428		43.6617	19.1321
	43.1977	-3.94112		43.1977	-2.34584		43.1977	-0.27264		43.1977	2.4558		43.1977	5.00087		43.1977	7.30946		43.1977	9.8989		43.1977	11.9794		43.1977	13.8239		43.1977	15.7648		43.1977	17.4428		43.1977	19.1321
	42.7435	-3.94112		42.7435	-2.34584		42.7435	-0.27264		42.7435	2.4558		42.7435	5.00087		42.7435	7.30946		42.7435	9.8989		42.7435	11.9794		42.7435	13.8239		42.7435	15.7648		42.7435	17.4428		42.7435	19.1321
	42.2987	-3.94112		42.2987	-2.34584		42.2987	-0.27264		42.2987	2.4558		42.2987	5.00087		42.2987	7.30946		42.2987	9.8989		42.2987	11.9794		42.2987	13.8239		42.2987	15.7648		42.2987	17.4428		42.2987	19.1321
	41.8631	-3.94112		41.8631	-2.34584		41.8631	-0.27264		41.8631	2.4558		41.8631	5.00087		41.8631	7.30946		41.8631	9.8989		41.8631	11.9794		41.8631	13.8239		41.8631	15.7648		41.8631	17.4428		41.8631	19.1321
	41.4364	-3.94112		41.4364	-2.34584		41.4364	-0.27264		41.4364	2.4558		41.4364	5.00087		41.4364	7.30946		41.4364	9.8989		41.4364	11.9794		41.4364	13.8239		41.4364	15.7648		41.4364	17.4428		41.4364	19.1321
	41.0182	-3.94112		41.0182	-2.34584		41.0182	-0.27264		41.0182	2.4558		41.0182	5.00087		41.0182	7.30946		41.0182	9.8989		41.0182	11.9794		41.0182	13.8239		41.0182	15.7648		41.0182	17.4428		41.0182	19.1321
	40.6085	-3.94112		40.6085	-2.34584		40.6085	-0.27264		40.6085	2.4558		40.6085	5.00087		40.6085	7.30946		40.6085	9.8989		40.6085	11.9794		40.6085	13.8239		40.6085	15.7648		40.6085	17.4428		40.6085	19.1321
	40.2068	-3.94112		40.2068	-2.34584		40.2068	-0.27264		40.2068	2.4558		40.2068	5.00087		40.2068	7.30946		40.2068	9.8989		40.2068	11.9794		40.2068	13.8239		40.2068	15.7648		40.2068	17.4428		40.2068	19.1321
	39.813	-3.94112		39.813	-2.34584		39.813	-0.27264		39.813	2.4558		39.813	5.00087		39.813	7.30946		39.813	9.8989		39.813	11.9794		39.813	13.8239		39.813	15.7648		39.813	17.4428		39.813	19.1321
	39.4269	-3.94112		39.4269	-2.34584		39.4269	-0.27264		39.4269	2.4558		39.4269	5.00087		39.4269	7.30946		39.4269	9.8989		39.4269	11.9794		39.4269	13.8239		39.4269	15.7648		39.4269	17.4428		39.4269	19.1321
	39.0482	-3.94112		39.0482	-2.34584		39.0482	-0.27264		39.0482	2.4558		39.0482	5.00087		39.0482	7.30946		39.0482	9.8989		39.0482	11.9794		39.0482	13.8239		39.0482	15.7648		39.0482	17.4428		39.0482	19.1321
	38.6766	-3.94112		38.6766	-2.34584		38.6766	-0.27264		38.6766	2.4558		38.6766	5.00087		38.6766	7.30946		38.6766	9.8989		38.6766	11.9794		38.6766	13.8239		38.6766	15.7648		38.6766	17.4428		38.6766	19.1321
	38.3121	-3.94112		38.3121	-2.34584		38.3121	-0.27264		38.3121	2.4558		38.3121	5.00087		38.3121	7.30946		38.3121	9.8989		38.3121	11.9794		38.3121	13.8239		38.3121	15.7648		38.3121	17.4428		38.3121	19.1321
	37.9544	-3.94112		37.9544	-2.34584		37.9544	-0.27264		37.9544	2.4558		37.9544	5.00087		37.9544	7.30946		37.9544	9.8989		37.9544	11.9794		37.9544	13.8239		37.9544	15.7648		37.9544	17.4428		37.9544	19.1321
	37.6033	-3.94112		37.6033	-2.34584		37.6033	-0.27264		37.6033	2.4558		37.6033	5.00087		37.6033	7.30946		37.6033	9.8989		37.6033	11.9794		37.6033	13.8239		37.6033	15.7648		37.6033	17.4428		37.6033	19.1321
	37.2587	-3.94112		37.2587	-2.34584		37.2587	-0.27264		37.2587	2.4558		37.2587	5.00087		37.2587	7.30946		37.2587	9.8989		37.2587	11.9794		37.2587	13.8239		37.2587	15.7648		37.2587	17.4428		37.2587	19.1321
	36.9203	-3.94112		36.9203	-2.34584		36.9203	-0.27264		36.9203	2.4558		36.9203	5.00087		36.9203	7.30946		36.9203	9.8989		36.9203	11.9794		36.9203	13.8239		36.9203	15.7648		36.9203	17.4428		36.9203	19.1321
	36.5879	-3.94112		36.5879	-2.34584		36.5879	-0.27264		36.5879	2.4558		36.5879	5.00087		36.5879	7.30946		36.5879	9.8989		36.5879	11.9794		36.5879	13.8239		36.5879	15.7648		36.5879	17.4428		36.5879	19.1321
	36.2616	-3.94112		36.2616	-2.34584		36.2616	-0.27264		36.2616	2.4558		36.2616	5.00087		36.2616	7.30946		36.2616	9.8989		36.2616	11.9794		36.2616	13.8239		36.2616	15.7648		36.2616	17.4428		36.2616	19.1321
	35.941	-3.94112		35.941	-2.34584		35.941	-0.27264		35.941	2.4558		35.941	5.00087		35.941	7.30946		35.941	9.8989		35.941	11.9794		35.941	13.8239		35.941	15.7648		35.941	17.4428		35.941	19.1321
	35.626	-3.94112		35.626	-2.34584		35.626	-0.27264		35.626	2.4558		35.626	5.00087		35.626	7.30946		35.626	9.8989		35.626	11.9794		35.626	13.8239		35.626	15.7648		35.626	17.4428		35.626	19.1321
	35.3165	-3.94112		35.3165	-2.34584		35.3165	-0.27264		35.3165	2.4558		35.3165	5.00087		35.3165	7.30946		35.3165	9.8989		35.3165	11.9794		35.3165	13.8239		35.3165	15.7648		35.3165	17.4428		35.3165	19.1321
	35.0123	-3.94112		35.0123	-2.34584		35.0123	-0.27264		35.0123	2.4558		35.0123	5.00087		35.0123	7.30946		35.0123	9.8989		35.0123	11.9794		35.0123	13.8239		35.0123	15.7648		35.0123	17.4428		35.0123	19.1321
	34.7133	-3.94112		34.7133	-2.34584		34.7133	-0.27264		34.7133	2.4558		34.7133	5.00087		34.7133	7.30946		34.7133	9.8989		34.7133	11.9794		34.7133	13.8239		34.7133	15.7648		34.7133	17.4428		34.7133	19.1321
	34.4194	-3.94112		34.4194	-2.34584		34.4194	-0.27264		34.4194	2.4558		34.4194	5.00087		34.4194	7.30946		34.4194	9.8989		34.4194	11.9794		34.4194	13.8239		34.4194	15.7648		34.4194	17.4428		34.4194	19.1321
	34.1304	-3.94112		34.1304	-2.34584		34.1304	-0.27264		34.1304	2.4558		34.1304	5.00087		34.1304	7.30946		34.1304	9.8989		34.1304	11.9794		34.1304	13.8239		34.1304	15.7648		34.1304	17.4428		34.1304	19.1321
	33.8462	-3.94112		33.8462	-2.34584		33.8462	-0.27264		33.8462	2.4558		33.8462	5.00087		33.8462	7.30946		33.8462	9.8989		33.8462	11.9794		33.8462	13.8239		33.8462	15.7648		33.8462	17.4428		33.8462	19.1321
	33.5667	-3.94112		33.5667	-2.34584		33.5667	-0.27264		33.5667	2.4558		33.5667	5.00087		33.5667	7.30946		33.5667	9.8989		33.5667	11.9794		33.5667	13.8239		33.5667	15.7648		33.5667	17.4428		33.5667	19.1321
	33.2918	-3.94112		33.2918	-2.34584		33.2918	-0.27264		33.2918	2.4558		33.2918	5.00087		33.2918	7.30946		33.2918	9.8989		33.2918	11.9794		33.2918	13.8239		33.2918	15.7648		33.2918	17.4428		33.2918	19.1321
	33.0214	-3.94112		33.0214	-2.34584		33.0214	-0.27264		33.0214	2.4558		33.0214	5.00087		33.0214	7.30946		33.0214	9.8989		33.0214	11.9794		33.0214	13.8239		33.0214	15.7648		33.0214	17.4428		33.0214	19.1321
	32.7553	-3.94112		32.7553	-2.34584		32.7553	-0.27264		32.7553	2.4558		32.7553	5.00087		32.7553	7.30946		32.7553	9.8989		32.7553	11.9794		32.7553	13.8239		32.7553	15.7648		32.7553	17.4428		32.7553	19.1321
	32.4935	-3.94112		32.4935	-2.34584		32.4935	-0.27264		32.4935	2.4558		32.4935	5.00087		32.4935	7.30946		32.4935	9.8989		32.4935	11.9794		32.4935	13.8239		32.4935	15.7648		32.4935	17.4428		32.4935	19.1321
	32.2358	-3.94112		32.2358	-2.34584		32.2358	-0.27264		32.2358	2.4558		32.2358	5.00087		32.2358	7.30946		32.2358	9.8989		32.2358	11.9794		32.2358	13.8239		32.2358	15.7648		32.2358	17.4428		32.2358	19.1321
	31.9822	-3.94112		31.9822	-2.34584		31.9822	-0.27264		31.9822	2.4558		31.9822	5.00087		31.9822	7.30946		31.9822	9.8989		31.9822	11.9794		31.9822	13.8239		31.9822	15.7648		31.9822	17.4428		31.9822	19.1321
	31.7326	-3.94112		31.7326	-2.34584		31.7326	-0.27264		31.7326	2.4558		31.7326	5.00087		31.7326	7.30946		31.7326	9.8989		31.7326	11.9794		31.7326	13.8239		31.7326	15.7648		31.7326	17.4428		31.7326	19.1321
	31.4868	-3.94112		31.4868	-2.34584		31.4868	-0.27264		31.4868	2.4558		31.4868	5.00087		31.4868	7.30946		31.4868	9.8989		31.4868	11.9794		31.4868	13.8239		31.4868	15.7648		31.4868	17.4428		31.4868	19.1321
	31.2448	-3.94112		31.2448	-2.34584		31.2448	-0.27264		31.2448	2.4558		31.2448	5.00087		31.2448	7.30946		31.2448	9.8989		31.2448	11.9794		31.2448	13.8239		31.2448	15.7648		31.2448	17.4428		31.2448	19.1321
	31.0065	-3.94112		31.0065	-2.34584		31.0065	-0.27264		31.0065	2.4558		31.0065	5.00087		31.0065	7.30946		31.0065	9.8989		31.0065	11.9794		31.0065	13.8239		31.0065	15.7648		31.0065	17.4428		31.0065	19.1321
	30.7717	-3.94112		30.7717	-2.34584		30.7717	-0.27264		30.7717	2.4558		30.7717	5.00087		30.7717	7.30946		30.7717	9.8989		30.7717	11.9794		30.7717	13.8239		30.7717	15.7648		30.7717	17.4428		30.7717	19.1321
	30.5406	-3.94112		30.5406	-2.34584		30.5406	-0.27264		30.5406	2.4558		30.5406	5.00087		30.5406	7.30946		30.5406	9.8989		30.5406	11.9794		30.5406	13.8239		30.5406	15.7648		30.5406	17.4428		30.5406	19.1321
	30.3128	-3.94112		30.3128	-2.34584		30.3128	-0.27264		30.3128	2.4558		30.3128	5.00087		30.3128	7.30946		30.3128	9.8989		30.3128	11.9794		30.3128	13.8239		30.3128	15.7648		30.3128	17.4428		30.3128	19.1321
	30.0885	-3.94112		30.0885	-2.34584		30.0885	-0.27264		30.0885	2.4558		30.0885	5.00087		30.0885	7.30946		30.0885	9.8989		30.0885	11.9794		30.0885	13.8239		30.0885	15.7648		30.0885	17.4428		30.0885	19.1321
	29.8674	-3.94112		29.8674	-2.34584		29.8674	-0.27264		29.8674	2.4558		29.8674	5.00087		29.8674	7.30946		29.8674	9.8989		29.8674	11.9794		29.8674	13.8239		29.8674	15.7648		29.8674	17.4428		29.8674	19.1321
	29.6496	-3.94112		29.6496	-2.34584		29.6496	-0.27264		29.6496	2.4558		29.6496	5.00087		29.6496	7.30946		29.6496	9.8989		29.6496	11.9794		29.6496	13.8239		29.6496	15.7648		29.6496	17.4428		29.6496	19.1321
	29.4349	-3.94112		29.4349	-2.34584		29.4349	-0.27264		29.4349	2.4558		29.4349	5.00087		29.4349	7.30946		29.4349	9.8989		29.4349	11.9794		29.4349	13.8239		29.4349	15.7648		29.4349	17.4428		29.4349	19.1321
	29.2233	-3.94112		29.2233	-2.34584		29.2233	-0.27264		29.2233	2.4558		29.2233	5.00087		29.2233	7.30946		29.2233	9.8989		29.2233	11.9794		29.2233	13.8239		29.2233	15.7648		29.2233	17.4428		29.2233	19.1321
	29.0147	-3.94112		29.0147	-2.34584		29.0147	-0.27264		29.0147	2.4558		29.0147	5.00087		29.0147	7.30946		29.0147	9.8989		29.0147	11.9794		29.0147	13.8239		29.0147	15.7648		29.0147	17.4428		29.0147	19.1321
	28.8091	-3.94112		28.8091	-2.34584		28.8091	-0.27264		28.8091	2.4558		28.8091	5.00087		28.8091	7.30946		28.8091	9.8989		28.8091	11.9794		28.8091	13.8239		28.8091	15.7648		28.8091	17.4428		28.8091	19.1321
	28.6063	-3.94112		28.6063	-2.34584		28.6063	-0.27264		28.6063	2.4558		28.6063	5.00087		28.6063	7.30946		28.6063	9.8989		28.6063	11.9794		28.6063	13.8239		28.6063	15.7648		28.6063	17.4428		28.6063	19.1321
	28.4064	-3.94112		28.4064	-2.34584		28.4064	-0.27264		28.4064	2.4558		28.4064	5.00087		28.4064	7.30946		28.4064	9.8989		28.4064	11.9794		28.4064	13.8239		28.4064	15.7648		28.4064	17.4428		28.4064	19.1321
	28.2093	-3.94112		28.2093	-2.34584		28.2093	-0.27264		28.2093	2.4558		28.2093	5.00087		28.2093	7.30946		28.2093	9.8989		28.2093	11.9794		28.2093	13.8239		28.2093	15.7648		28.2093	17.4428		28.2093	19.1321
	28.0149	-3.94112		28.0149	-2.34584		28.0149	-0.27264		28.0149	2.4558		28.0149	5.00087		28.0149	7.30946		28.0149	9.8989		28.0149	11.9794		28.0149	13.8239		28.0149	15.7648		28.0149	17.4428		28.0149	19.1321
	27.8232	-3.94112		27.8232	-2.34584		27.8232	-0.27264		27.8232	2.4558		27.8232	5.00087		27.8232	7.30946		27.8232	9.8989		27.8232	11.9794		27.8232	13.8239		27.8232	15.7648		27.8232	17.4428		27.8232	19.1321
	27.634	-3.94112		27.634	-2.34584		27.634	-0.27264		27.634	2.4558		27.634	5.00087		27.634	7.30946		27.634	9.8989		27.634	11.9794		27.634	13.8239		27.634	15.7648		27.634	17.4428		27.634	19.1321
	27.4475	-3.94112		27.4475	-2.34584		27.4475	-0.27264		27.4475	2.4558		27.4475	5.00087		27.4475	7.30946		27.4475	9.8989		27.4475	11.9794		27.4475	13.8239		27.4475	15.7648		27.4475	17.4428		27.4475	19.1321
	27.2634	-3.94112		27.2634	-2.34584		27.2634	-0.27264		27.2634	2.4558		27.2634	5.00087		27.2634	7.30946		27.2634	9.8989		27.2634	11.9794		27.2634	13.8239		27.2634	15.7648		27.2634	17.4428		27.2634	19.1321
	27.0818	-3.94112		27.0818	-2.34584		27.0818	-0.27264		27.0818	2.4558		27.0818	5.00087		27.0818	7.30946		27.0818	9.8989		27.0818	11.9794		27.0818	13.8239		27.0818	15.7648		27.0818	17.4428		27.0818	19.1321
	26.9026	-3.94112		26.9026	-2.34584		26.9026	-0.27264		26.9026	2.4558		26.9026	5.00087		26.9026	7.30946		26.9026	9.8989		26.9026	11.9794		26.9026	13.8239		26.9026	15.7648		26.9026	17.4428		26.9026	19.1321
	26.7257	-3.94112		26.7257	-2.34584		26.7257	-0.27264		26.7257	2.4558		26.7257	5.00087		26.7257	7.30946		26.7257	9.8989		26.7257	11.9794		26.7257	13.8239		26.7257	15.7648		26.7257	17.4428		26.7257	19.1321
	26.5511	-3.94112		26.5511	-2.34584		26.5511	-0.27264		26.5511	2.4558		26.5511	5.00087		26.5511	7.30946		26.5511	9.8989		26.5511	11.9794		26.5511	13.8239		26.5511	15.7648		26.5511	17.4428		26.5511	19.1321
	26.3788	-3.94112		26.3788	-2.34584		26.3788	-0.27264		26.3788	2.4558		26.3788	5.00087		26.3788	7.30946		26.3788	9.8989		26.3788	11.9794		26.3788	13.8239		26.3788	15.7648		26.3788	17.4428		26.3788	19.1321
	26.2088	-3.94112		26.2088	-2.34584		26.2088	-0.27264		26.2088	2.4558		26.2088	5.00087		26.2088	7.30946		26.2088	9.8989		26.2088	11.9794		26.2088	13.8239		26.2088	15.7648		26.2088	17.4428		26.2088	19.1321
	26.0409	-3.94112		26.0409	-2.34584		26.0409	-0.27264		26.0409	2.4558		26.0409	5.00087		26.0409	7.30946		26.0409	9.8989		26.0409	11.9794		26.0409	13.8239		26.0409	15.7648		26.0409	17.4428		26.0409	19.1321
	25.8751	-3.94112		25.8751	-2.34584		25.8751	-0.27264		25.8751	2.4558		25.8751	5.00087		25.8751	7.30946		25.8751	9.8989		25.8751	11.9794		25.8751	13.8239		25.8751	15.7648		25.8751	17.4428		25.8751	19.1321
	25.7115	-3.94112		25.7115	-2.34584		25.7115	-0.27264		25.7115	2.4558		25.7115	5.00087		25.7115	7.30946		25.7115	9.8989		25.7115	11.9794		25.7115	13.8239		25.7115	15.7648		25.7115	17.4428		25.7115	19.1321
	25.5499	-3.94112		25.5499	-2.34584		25.5499	-0.27264		25.5499	2.4558		25.5499	5.00087		25.5499	7.30946		25.5499	9.8989		25.5499	11.9794		25.5499	13.8239		25.5499	15.7648		25.5499	17.4428		25.5499	19.1321
	25.3903	-3.94112		25.3903	-2.34584		25.3903	-0.27264		25.3903	2.4558		25.3903	5.00087		25.3903	7.30946		25.3903	9.8989		25.3903	11.9794		25.3903	13.8239		25.3903	15.7648		25.3903	17.4428		25.3903	19.1321
	25.2327	-3.94112		25.2327	-2.34584		25.2327	-0.27264		25.2327	2.4558		25.2327	5.00087		25.2327	7.30946		25.2327	9.8989		25.2327	11.9794		25.2327	13.8239		25.2327	15.7648		25.2327	17.4428		25.2327	19.1321
	25.0771	-3.94112		25.0771	-2.34584		25.0771	-0.27264		25.0771	2.4558		25.0771	5.00087		25.0771	7.30946		25.0771	9.8989		25.0771	11.9794		25.0771	13.8239		25.0771	15.7648		25.0771	17.4428		25.0771	19.1321
	24.9233	-3.94112		24.9233	-2.34584		24.9233	-0.27264		24.9233	2.4558		24.9233	5.00087		24.9233	7.30946		24.9233	9.8989		24.9233	11.9794		24.9233	13.8239		24.9233	15.7648		24.9233	17.4428		24.9233	19.1321
	24.7715	-3.94112		24.7715	-2.34584		24.7715	-0.27264		24.7715	2.4558		24.7715	5.00087		24.7715	7.30946		24.7715	9.8989		24.7715	11.9794		24.7715	13.8239		24.7715	15.7648		24.7715	17.4428		24.7715	19.1321
	24.6214	-3.94112		24.6214	-2.34584		24.6214	-0.27264		24.6214	2.4558		24.6214	5.00087		24.6214	7.30946		24.6214	9.8989		24.6214	11.9794		24.6214	13.8239		24.6214	15.7648		24.6214	17.4428		24.6214	19.1321
	24.4732	-3.94112		24.4732	-2.34584		24.4732	-0.27264		24.4732	2.4558		24.4732	5.00087		24.4732	7.30946		24.4732	9.8989		24.4732	11.9794		24.4732	13.8239		24.4732	15.7648		24.4732	17.4428		24.4732	19.1321
	24.3268	-3.94112		24.3268	-2.34584		24.3268	-0.27264		24.3268	2.4558		24.3268	5.00087		24.3268	7.30946		24.3268	9.8989		24.3268	11.9794		24.3268	13.8239		24.3268	15.7648		24.3268	17.4428		24.3268	19.1321
	24.1821	-3.94112		24.1821	-2.34584		24.1821	-0.27264		24.1821	2.4558		24.1821	5.00087		24.1821	7.30946		24.1821	9.8989		24.1821	11.9794		24.1821	13.8239		24.1821	15.7648		24.1821	17.4428		24.1821	19.1321
	24.0391	-3.94112		24.0391	-2.34584		24.0391	-0.27264		24.0391	2.4558		24.0391	5.00087		24.0391	7.30946		24.0391	9.8989		24.0391	11.9794		24.0391	13.8239		24.0391	15.7648		24.0391	17.4428		24.0391	19.1321
	23.8977	-3.94112		23.8977	-2.34584		23.8977	-0.27264		23.8977	2.4558		23.8977	5.00087		23.8977	7.30946		23.8977	9.8989		23.8977	11.9794		23.8977	13.8239		23.8977	15.7648		23.8977	17.4428		23.8977	19.1321
	23.7581	-3.94112		23.7581	-2.34584		23.7581	-0.27264		23.7581	2.4558		23.7581	5.00087		23.7581	7.30946		23.7581	9.8989		23.7581	11.9794		23.7581	13.8239		23.7581	15.7648		23.7581	17.4428		23.7581	19.1321
	23.62	-3.94112		23.62	-2.34584		23.62	-0.27264		23.62	2.4558		23.62	5.00087		23.62	7.30946		23.62	9.8989		23.62	11.9794		23.62	13.8239		23.62	15.7648		23.62	17.4428		23.62	19.1321
	23.4836	-3.94112		23.4836	-2.34584		23.4836	-0.27264		23.4836	2.4558		23.4836	5.00087		23.4836	7.30946		23.4836	9.8989		23.4836	11.9794		23.4836	13.8239		23.4836	15.7648		23.4836	17.4428		23.4836	19.1321
	23.3487	-3.94112		23.3487	-2.34584		23.3487	-0.27264		23.3487	2.4558		23.3487	5.00087		23.3487	7.30946		23.3487	9.8989		23.3487	11.9794		23.3487	13.8239		23.3487	15.7648		23.3487	17.4428		23.3487	19.1321
	23.2154	-3.94112		23.2154	-2.34584		23.2154	-0.27264		23.2154	2.4558		23.2154	5.00087		23.2154	7.30946		23.2154	9.8989		23.2154	11.9794		23.2154	13.8239		23.2154	15.7648		23.2154	17.4428		23.2154	19.1321
	23.0836	-3.94112		23.0836	-2.34584		23.0836	-0.27264		23.0836	2.4558		23.0836	5.00087		23.0836	7.30946		23.0836	9.8989		23.0836	11.9794		23.0836	13.8239		23.0836	15.7648		23.0836	17.4428		23.0836	19.1321
	22.9532	-3.94112		22.9532	-2.34584		22.9532	-0.27264		22.9532	2.4558		22.9532	5.00087		22.9532	7.30946		22.9532	9.8989		22.9532	11.9794		22.9532	13.8239		22.9532	15.7648		22.9532	17.4428		22.9532	19.1321
	22.8244	-3.94112		22.8244	-2.34584		22.8244	-0.27264		22.8244	2.4558		22.8244	5.00087		22.8244	7.30946		22.8244	9.8989		22.8244	11.9794		22.8244	13.8239		22.8244	15.7648		22.8244	17.4428		22.8244	19.1321
	22.697	-3.94112		22.697	-2.34584		22.697	-0.27264		22.697	2.4558		22.697	5.00087		22.697	7.30946		22.697	9.8989		22.697	11.9794		22.697	13.8239		22.697	15.7648		22.697	17.4428		22.697	19.1321
	22.5709	-3.94112		22.5709	-2.34584		22.5709	-0.27264		22.5709	2.4558		22.5709	5.00087		22.5709	7.30946		22.5709	9.8989		22.5709	11.9794		22.5709	13.8239		22.5709	15.7648		22.5709	17.4428		22.5709	19.1321
	22.4463	-3.94112		22.4463	-2.34584		22.4463	-0.27264		22.4463	2.4558		22.4463	5.00087		22.4463	7.30946		22.4463	9.8989		22.4463	11.9794		22.4463	13.8239		22.4463	15.7648		22.4463	17.4428		22.4463	19.1321
	22.3231	-3.94112		22.3231	-2.34584		22.3231	-0.27264		22.3231	2.79869		22.3231	5.00087		22.3231	7.30946		22.3231	9.8989		22.3231	11.9794		22.3231	13.8239		22.3231	15.7648		22.3231	17.4428		22.3231	19.1321
	22.2011	-3.94112		22.2011	-2.34584		22.2011	-0.27264		22.2011	2.98601		22.2011	5.00087		22.2011	7.30946		22.2011	9.8989		22.2011	11.9794		22.2011	13.8239		22.2011	15.7648		22.2011	17.4428		22.2011	19.1321
	22.0806	-3.94112		22.0806	-2.34584		22.0806	-0.27264		22.0806	3.05014		22.0806	5.00087		22.0806	7.30946		22.0806	9.8989		22.0806	11.9794		22.0806	13.8239		22.0806	15.7648		22.0806	17.4428		22.0806	19.1321
	21.9613	-3.94112		21.9613	-2.34584		21.9613	-0.27264		21.9613	3.03661		21.9613	5.00087		21.9613	7.30946		21.9613	9.8989		21.9613	11.9794		21.9613	13.8239		21.9613	15.7648		21.9613	17.4428		21.9613	19.1321
	21.8433	-3.94112		21.8433	-2.34584		21.8433	-0.27264		21.8433	2.95346		21.8433	5.00087		21.8433	7.30946		21.8433	9.8989		21.8433	11.9794		21.8433	13.8239		21.8433	15.7648		21.8433	17.4428		21.8433	19.1321
	21.7265	-3.94112		21.7265	-2.34584		21.7265	-0.27264		21.7265	3.08407		21.7265	5.00087		21.7265	7.30946		21.7265	9.8989		21.7265	11.9794		21.7265	13.8239		21.7265	15.7648		21.7265	17.4428		21.7265	19.1321
	21.6111	-3.94112		21.6111	-2.34584		21.6111	-0.27264		21.6111	3.09157		21.6111	5.00087		21.6111	7.30946		21.6111	9.8989		21.6111	11.9794		21.6111	13.8239		21.6111	15.7648		21.6111	17.4428		21.6111	19.1321
	21.4968	-3.94112		21.4968	-2.34584		21.4968	-0.27264		21.4968	3.0895		21.4968	5.00087		21.4968	7.30946		21.4968	9.8989		21.4968	11.9794		21.4968	13.8239		21.4968	15.7648		21.4968	17.4428		21.4968	19.1321
	21.3837	-3.94112		21.3837	-2.34584		21.3837	-0.27264		21.3837	3.0576		21.3837	5.00087		21.3837	7.30946		21.3837	9.8989		21.3837	11.9794		21.3837	13.8239		21.3837	15.7648		21.3837	17.4428		21.3837	19.1321
	21.2718	-3.94112		21.2718	-2.34584		21.2718	-0.27264		21.2718	3.06809		21.2718	5.00087		21.2718	7.30946		21.2718	9.8989		21.2718	11.9794		21.2718	13.8239		21.2718	15.7648		21.2718	17.4428		21.2718	19.1321
	21.1611	-3.94112		21.1611	-2.34584		21.1611	-0.27264		21.1611	3.04067		21.1611	5.00087		21.1611	7.30946		21.1611	9.8989		21.1611	11.9794		21.1611	13.8239		21.1611	15.7648		21.1611	17.4428		21.1611	19.1321
	21.0515	-3.94112		21.0515	-2.34584		21.0515	-0.27264		21.0515	3.06377		21.0515	5.00087		21.0515	7.30946		21.0515	9.8989		21.0515	11.9794		21.0515	13.8239		21.0515	15.7648		21.0515	17.4428		21.0515	19.1321
	20.9431	-3.94112		20.9431	-2.34584		20.9431	-0.27264		20.9431	3.04938		20.9431	5.00087		20.9431	7.30946		20.9431	9.8989		20.9431	11.9794		20.9431	13.8239		20.9431	15.7648		20.9431	17.4428		20.9431	19.1321
	20.8357	-3.94112		20.8357	-2.34584		20.8357	-0.27264		20.8357	3.03572		20.8357	5.00087		20.8357	7.30946		20.8357	9.8989		20.8357	11.9794		20.8357	13.8239		20.8357	15.7648		20.8357	17.4428		20.8357	19.1321
	20.7295	-3.94112		20.7295	-2.34584		20.7295	-0.27264		20.7295	3.04371		20.7295	5.00087		20.7295	7.30946		20.7295	9.8989		20.7295	11.9794		20.7295	13.8239		20.7295	15.7648		20.7295	17.4428		20.7295	19.1321
	20.6243	-3.94112		20.6243	-2.34584		20.6243	-0.27264		20.6243	3.07374		20.6243	5.00087		20.6243	7.30946		20.6243	9.8989		20.6243	11.9794		20.6243	13.8239		20.6243	15.7648		20.6243	17.4428		20.6243	19.1321
	20.5202	-3.94112		20.5202	-2.34584		20.5202	-0.27264		20.5202	3.06878		20.5202	5.00087		20.5202	7.30946		20.5202	9.8989		20.5202	11.9794		20.5202	13.8239		20.5202	15.7648		20.5202	17.4428		20.5202	19.1321
	20.4172	-3.94112		20.4172	-2.34584		20.4172	-0.27264		20.4172	3.06428		20.4172	5.00087		20.4172	7.30946		20.4172	9.8989		20.4172	11.9794		20.4172	13.8239		20.4172	15.7648		20.4172	17.4428		20.4172	19.1321
	20.3152	-3.94112		20.3152	-2.34584		20.3152	-0.27264		20.3152	3.05837		20.3152	5.00087		20.3152	7.30946		20.3152	9.8989		20.3152	11.9794		20.3152	13.8239		20.3152	15.7648		20.3152	17.4428		20.3152	19.1321
	20.2142	-3.94112		20.2142	-2.34584		20.2142	-0.27264		20.2142	3.06587		20.2142	5.00087		20.2142	7.30946		20.2142	9.8989		20.2142	11.9794		20.2142	13.8239		20.2142	15.7648		20.2142	17.4428		20.2142	19.1321
	20.1141	-3.94112		20.1141	-2.34584		20.1141	-0.27264		20.1141	3.08008		20.1141	5.00087		20.1141	7.30946		20.1141	9.8989		20.1141	11.9794		20.1141	13.8239		20.1141	15.7648		20.1141	17.4428		20.1141	19.1321
	20.0151	-3.94112		20.0151	-2.34584		20.0151	-0.27264		20.0151	3.10196		20.0151	5.00087		20.0151	7.30946		20.0151	9.8989		20.0151	11.9794		20.0151	13.8239		20.0151	15.7648		20.0151	17.4428		20.0151	19.1321
	19.9171	-3.94112		19.9171	-2.34584		19.9171	-0.27264		19.9171	3.11512		19.9171	5.00087		19.9171	7.30946		19.9171	9.8989		19.9171	11.9794		19.9171	13.8239		19.9171	15.7648		19.9171	17.4428		19.9171	19.1321
	19.82	-3.94112		19.82	-2.34584		19.82	-0.27264		19.82	3.11906		19.82	5.00087		19.82	7.30946		19.82	9.8989		19.82	11.9794		19.82	13.8239		19.82	15.7648		19.82	17.4428		19.82	19.1321
	19.7238	-3.94112		19.7238	-2.34584		19.7238	-0.27264		19.7238	3.1302		19.7238	5.00087		19.7238	7.30946		19.7238	9.8989		19.7238	11.9794		19.7238	13.8239		19.7238	15.7648		19.7238	17.4428		19.7238	19.1321
	19.6286	-3.94112		19.6286	-2.34584		19.6286	-0.27264		19.6286	3.12448		19.6286	5.00087		19.6286	7.30946		19.6286	9.8989		19.6286	11.9794		19.6286	13.8239		19.6286	15.7648		19.6286	17.4428		19.6286	19.1321
	19.5343	-3.94112		19.5343	-2.34584		19.5343	-0.27264		19.5343	3.12276		19.5343	5.00087		19.5343	7.30946		19.5343	9.8989		19.5343	11.9794		19.5343	13.8239		19.5343	15.7648		19.5343	17.4428		19.5343	19.1321
	19.4409	-3.94112		19.4409	-2.34584		19.4409	-0.27264		19.4409	3.13993		19.4409	5.00087		19.4409	7.30946		19.4409	9.8989		19.4409	11.9794		19.4409	13.8239		19.4409	15.7648		19.4409	17.4428		19.4409	19.1321
	19.3483	-3.94112		19.3483	-2.34584		19.3483	-0.27264		19.3483	3.15397		19.3483	5.00087		19.3483	7.30946		19.3483	9.8989		19.3483	11.9794		19.3483	13.8239		19.3483	15.7648		19.3483	17.4428		19.3483	19.1321
	19.2567	-3.94112		19.2567	-2.34584		19.2567	-0.27264		19.2567	3.15563		19.2567	5.00087		19.2567	7.30946		19.2567	9.8989		19.2567	11.9794		19.2567	13.8239		19.2567	15.7648		19.2567	17.4428		19.2567	19.1321
	19.1659	-3.94112		19.1659	-2.34584		19.1659	-0.27264		19.1659	3.16136		19.1659	5.00087		19.1659	7.30946		19.1659	9.8989		19.1659	11.9794		19.1659	13.8239		19.1659	15.7648		19.1659	17.4428		19.1659	19.1321
	19.076	-3.94112		19.076	-2.34584		19.076	-0.27264		19.076	3.15869		19.076	5.00087		19.076	7.30946		19.076	9.8989		19.076	11.9794		19.076	13.8239		19.076	15.7648		19.076	17.4428		19.076	19.1321
	18.9869	-3.94112		18.9869	-2.34584		18.9869	-0.27264		18.9869	3.1619		18.9869	5.00087		18.9869	7.30946		18.9869	9.8989		18.9869	11.9794		18.9869	13.8239		18.9869	15.7648		18.9869	17.4428		18.9869	19.1321
	18.8986	-3.94112		18.8986	-2.34584		18.8986	-0.27264		18.8986	3.16335		18.8986	5.00087		18.8986	7.30946		18.8986	9.8989		18.8986	11.9794		18.8986	13.8239		18.8986	15.7648		18.8986	17.4428		18.8986	19.1321
	18.8112	-3.94112		18.8112	-2.34584		18.8112	-0.27264		18.8112	3.17616		18.8112	5.00087		18.8112	7.30946		18.8112	9.8989		18.8112	11.9794		18.8112	13.8239		18.8112	15.7648		18.8112	17.4428		18.8112	19.1321
	18.7246	-3.94112		18.7246	-2.34584		18.7246	-0.27264		18.7246	3.17845		18.7246	5.00087		18.7246	7.30946		18.7246	9.8989		18.7246	11.9794		18.7246	13.8239		18.7246	15.7648		18.7246	17.4428		18.7246	19.1321
	18.6387	-3.94112		18.6387	-2.34584		18.6387	-0.27264		18.6387	3.18144		18.6387	5.00087		18.6387	7.30946		18.6387	9.8989		18.6387	11.9794		18.6387	13.8239		18.6387	15.7648		18.6387	17.4428		18.6387	19.1321
	18.5537	-3.94112		18.5537	-2.34584		18.5537	-0.27264		18.5537	3.18658		18.5537	5.00087		18.5537	7.30946		18.5537	9.8989		18.5537	11.9794		18.5537	13.8239		18.5537	15.7648		18.5537	17.4428		18.5537	19.1321
	18.4694	-3.94112		18.4694	-2.34584		18.4694	-0.27264		18.4694	3.18919		18.4694	5.00087		18.4694	7.30946		18.4694	9.8989		18.4694	11.9794		18.4694	13.8239		18.4694	15.7648		18.4694	17.4428		18.4694	19.1321
	18.3858	-3.94112		18.3858	-2.34584		18.3858	-0.27264		18.3858	3.18634		18.3858	5.00087		18.3858	7.30946		18.3858	9.8989		18.3858	11.9794		18.3858	13.8239		18.3858	15.7648		18.3858	17.4428		18.3858	19.1321
	18.3031	-3.94112		18.3031	-2.34584		18.3031	-0.27264		18.3031	3.18943		18.3031	5.00087		18.3031	7.30946		18.3031	9.8989		18.3031	11.9794		18.3031	13.8239		18.3031	15.7648		18.3031	17.4428		18.3031	19.1321
	18.221	-3.94112		18.221	-2.34584		18.221	-0.27264		18.221	3.19272		18.221	5.00087		18.221	7.30946		18.221	9.8989		18.221	11.9794		18.221	13.8239		18.221	15.7648		18.221	17.4428		18.221	19.1321
	18.1397	-3.94112		18.1397	-2.34584		18.1397	-0.27264		18.1397	3.18914		18.1397	5.00087		18.1397	7.30946		18.1397	9.8989		18.1397	11.9794		18.1397	13.8239		18.1397	15.7648		18.1397	17.4428		18.1397	19.1321
	18.0592	-3.94112		18.0592	-2.34584		18.0592	-0.27264		18.0592	3.19603		18.0592	5.00087		18.0592	7.30946		18.0592	9.8989		18.0592	11.9794		18.0592	13.8239		18.0592	15.7648		18.0592	17.4428		18.0592	19.1321
	17.9793	-3.94112		17.9793	-2.34584		17.9793	-0.27264		17.9793	3.19521		17.9793	5.00087		17.9793	7.30946		17.9793	9.8989		17.9793	11.9794		17.9793	13.8239		17.9793	15.7648		17.9793	17.4428		17.9793	19.1321
	17.9002	-3.94112		17.9002	-2.34584		17.9002	-0.27264		17.9002	3.19608		17.9002	5.00087		17.9002	7.30946		17.9002	9.8989		17.9002	11.9794		17.9002	13.8239		17.9002	15.7648		17.9002	17.4428		17.9002	19.1321
	17.8217	-3.94112		17.8217	-2.34584		17.8217	-0.27264		17.8217	3.19829		17.8217	5.00087		17.8217	7.30946		17.8217	9.8989		17.8217	11.9794		17.8217	13.8239		17.8217	15.7648		17.8217	17.4428		17.8217	19.1321
	17.7439	-3.94112		17.7439	-2.34584		17.7439	-0.27264		17.7439	3.20601		17.7439	5.00087		17.7439	7.30946		17.7439	9.8989		17.7439	11.9794		17.7439	13.8239		17.7439	15.7648		17.7439	17.4428		17.7439	19.1321
	17.6668	-3.94112		17.6668	-2.34584		17.6668	-0.27264		17.6668	3.20338		17.6668	5.00087		17.6668	7.30946		17.6668	9.8989		17.6668	11.9794		17.6668	13.8239		17.6668	15.7648		17.6668	17.4428		17.6668	19.1321
	17.5904	-3.94112		17.5904	-2.34584		17.5904	-0.27264		17.5904	3.2133		17.5904	5.00087		17.5904	7.30946		17.5904	9.8989		17.5904	11.9794		17.5904	13.8239		17.5904	15.7648		17.5904	17.4428		17.5904	19.1321
	17.5146	-3.94112		17.5146	-2.34584		17.5146	-0.27264		17.5146	3.21772		17.5146	5.00087		17.5146	7.30946		17.5146	9.8989		17.5146	11.9794		17.5146	13.8239		17.5146	15.7648		17.5146	17.4428		17.5146	19.1321
	17.4395	-3.94112		17.4395	-2.34584		17.4395	-0.27264		17.4395	3.21637		17.4395	5.00087		17.4395	7.30946		17.4395	9.8989		17.4395	11.9794		17.4395	13.8239		17.4395	15.7648		17.4395	17.4428		17.4395	19.1321
	17.365	-3.94112		17.365	-2.34584		17.365	-0.27264		17.365	3.21055		17.365	5.00087		17.365	7.30946		17.365	9.8989		17.365	11.9794		17.365	13.8239		17.365	15.7648		17.365	17.4428		17.365	19.1321
	17.2911	-3.94112		17.2911	-2.34584		17.2911	-0.27264		17.2911	3.2094		17.2911	5.00087		17.2911	7.30946		17.2911	9.8989		17.2911	11.9794		17.2911	13.8239		17.2911	15.7648		17.2911	17.4428		17.2911	19.1321
	17.2179	-3.94112		17.2179	-2.34584		17.2179	-0.27264		17.2179	3.21346		17.2179	5.00087		17.2179	7.30946		17.2179	9.8989		17.2179	11.9794		17.2179	13.8239		17.2179	15.7648		17.2179	17.4428		17.2179	19.1321
	17.1453	-3.94112		17.1453	-2.34584		17.1453	-0.27264		17.1453	3.21875		17.1453	5.00087		17.1453	7.30946		17.1453	9.8989		17.1453	11.9794		17.1453	13.8239		17.1453	15.7648		17.1453	17.4428		17.1453	19.1321
	17.0733	-3.94112		17.0733	-2.34584		17.0733	-0.27264		17.0733	3.2307		17.0733	5.00087		17.0733	7.30946		17.0733	9.8989		17.0733	11.9794		17.0733	13.8239		17.0733	15.7648		17.0733	17.4428		17.0733	19.1321
	17.0019	-3.94112		17.0019	-2.34584		17.0019	-0.27264		17.0019	3.2286		17.0019	5.00087		17.0019	7.30946		17.0019	9.8989		17.0019	11.9794		17.0019	13.8239		17.0019	15.7648		17.0019	17.4428		17.0019	19.1321
	16.9311	-3.94112		16.9311	-2.34584		16.9311	-0.27264		16.9311	3.23603		16.9311	5.00087		16.9311	7.30946		16.9311	9.8989		16.9311	11.9794		16.9311	13.8239		16.9311	15.7648		16.9311	17.4428		16.9311	19.1321
	16.8609	-3.94112		16.8609	-2.34584		16.8609	-0.27264		16.8609	3.23476		16.8609	5.00087		16.8609	7.30946		16.8609	9.8989		16.8609	11.9794		16.8609	13.8239		16.8609	15.7648		16.8609	17.4428		16.8609	19.1321
	16.7912	-3.94112		16.7912	-2.34584		16.7912	-0.27264		16.7912	3.23078		16.7912	5.00087		16.7912	7.30946		16.7912	9.8989		16.7912	11.9794		16.7912	13.8239		16.7912	15.7648		16.7912	17.4428		16.7912	19.1321
	16.7222	-3.94112		16.7222	-2.34584		16.7222	-0.27264		16.7222	3.23251		16.7222	5.00087		16.7222	7.30946		16.7222	9.8989		16.7222	11.9794		16.7222	13.8239		16.7222	15.7648		16.7222	17.4428		16.7222	19.1321
	16.6537	-3.94112		16.6537	-2.34584		16.6537	-0.27264		16.6537	3.23171		16.6537	5.00087		16.6537	7.30946		16.6537	9.8989		16.6537	11.9794		16.6537	13.8239		16.6537	15.7648		16.6537	17.4428		16.6537	19.1321
	16.5858	-3.94112		16.5858	-2.34584		16.5858	-0.27264		16.5858	3.23352		16.5858	5.00087		16.5858	7.30946		16.5858	9.8989		16.5858	11.9794		16.5858	13.8239		16.5858	15.7648		16.5858	17.4428		16.5858	19.1321
	16.5184	-3.94112		16.5184	-2.34584		16.5184	-0.27264		16.5184	3.23494		16.5184	5.00087		16.5184	7.30946		16.5184	9.8989		16.5184	11.9794		16.5184	13.8239		16.5184	15.7648		16.5184	17.4428		16.5184	19.1321
	16.4515	-3.94112		16.4515	-2.34584		16.4515	-0.27264		16.4515	3.241		16.4515	5.00087		16.4515	7.30946		16.4515	9.8989		16.4515	11.9794		16.4515	13.8239		16.4515	15.7648		16.4515	17.4428		16.4515	19.1321
	16.3852	-3.94112		16.3852	-2.34584		16.3852	-0.27264		16.3852	3.23755		16.3852	5.00087		16.3852	7.30946		16.3852	9.8989		16.3852	11.9794		16.3852	13.8239		16.3852	15.7648		16.3852	17.4428		16.3852	19.1321
	16.3195	-3.94112		16.3195	-2.34584		16.3195	-0.27264		16.3195	3.242		16.3195	5.00087		16.3195	7.30946		16.3195	9.8989		16.3195	11.9794		16.3195	13.8239		16.3195	15.7648		16.3195	17.4428		16.3195	19.1321
	16.2542	-3.94112		16.2542	-2.34584		16.2542	-0.27264		16.2542	3.24015		16.2542	5.00087		16.2542	7.30946		16.2542	9.8989		16.2542	11.9794		16.2542	13.8239		16.2542	15.7648		16.2542	17.4428		16.2542	19.1321
	16.1895	-3.94112		16.1895	-2.34584		16.1895	-0.27264		16.1895	3.23926		16.1895	5.00087		16.1895	7.30946		16.1895	9.8989		16.1895	11.9794		16.1895	13.8239		16.1895	15.7648		16.1895	17.4428		16.1895	19.1321
	16.1253	-3.94112		16.1253	-2.34584		16.1253	-0.27264		16.1253	3.24232		16.1253	5.00087		16.1253	7.30946		16.1253	9.8989		16.1253	11.9794		16.1253	13.8239		16.1253	15.7648		16.1253	17.4428		16.1253	19.1321
	16.0616	-3.94112		16.0616	-2.34584		16.0616	-0.27264		16.0616	3.24185		16.0616	5.00087		16.0616	7.30946		16.0616	9.8989		16.0616	11.9794		16.0616	13.8239		16.0616	15.7648		16.0616	17.4428		16.0616	19.1321
	15.9984	-3.94112		15.9984	-2.34584		15.9984	-0.27264		15.9984	3.24971		15.9984	5.00087		15.9984	7.30946		15.9984	9.8989		15.9984	11.9794		15.9984	13.8239		15.9984	15.7648		15.9984	17.4428		15.9984	19.1321
	15.9357	-3.94112		15.9357	-1.81218		15.9357	0.03999		15.9357	3.2436		15.9357	5.29238		15.9357	7.70538		15.9357	10.1249		15.9357	12.2707		15.9357	14.1336		15.9357	16.0394		15.9357	17.7125		15.9357	19.4001
	15.8735	-3.94112		15.8735	-1.61494		15.8735	0.40813		15.8735	3.2473		15.8735	5.5515		15.8735	7.76758		15.8735	10.2977		15.8735	12.326		15.8735	14.2158		15.8735	16.1414		15.8735	17.7774		15.8735	19.4266
	15.8117	-3.94112		15.8117	-1.65488		15.8117	0.32967		15.8117	3.24895		15.8117	5.49829		15.8117	7.75556		15.8117	10.2635		15.8117	12.3165		15.8117	14.1984		15.8117	16.1185		15.8117	17.7687		15.8117	19.4196
	15.7505	-3.94112		15.7505	-1.75387		15.7505	0.23575		15.7505	3.24727		15.7505	5.40621		15.7505	7.77549		15.7505	10.2686		15.7505	12.2804		15.7505	14.1804		15.7505	16.1094		15.7505	17.7554		15.7505	19.3833
	15.6897	-3.30571		15.6897	-1.6277		15.6897	0.40578		15.6897	3.25115		15.6897	5.56538		15.6897	7.80514		15.6897	10.3263		15.6897	12.3071		15.6897	14.1852		15.6897	16.1326		15.6897	17.7514		15.6897	19.3912
	15.6294	-2.97506		15.6294	-1.582		15.6294	0.47783		15.6294	3.25206		15.6294	5.56852		15.6294	7.84067		15.6294	10.3129		15.6294	12.3208		15.6294	14.1848		15.6294	16.1318		15.6294	17.7841		15.6294	19.4092
	15.5695	-3.02478		15.5695	-1.59353		15.5695	0.46473		15.5695	3.24677		15.5695	5.54103		15.5695	7.84407		15.5695	10.2938		15.5695	12.3187		15.5695	14.1671		15.5695	16.1141		15.5695	17.7509		15.5695	19.425
	15.5102	-3.04272		15.5102	-1.53845		15.5102	0.50664		15.5102	3.2476		15.5102	5.58668		15.5102	7.87499		15.5102	10.3045		15.5102	12.3497		15.5102	14.1796		15.5102	16.1136		15.5102	17.7726		15.5102	19.4317
	15.4512	-3.01939		15.4512	-1.55148		15.4512	0.50708		15.4512	3.25529		15.4512	5.5705		15.4512	7.87544		15.4512	10.3072		15.4512	12.3266		15.4512	14.1713		15.4512	16.1132		15.4512	17.7539		15.4512	19.4289
	15.3927	-3.06707		15.3927	-1.53618		15.3927	0.53942		15.3927	3.25392		15.3927	5.56676		15.3927	7.87206		15.3927	10.3082		15.3927	12.3243		15.3927	14.1769		15.3927	16.1136		15.3927	17.762		15.3927	19.4315
	15.3347	-3.09698		15.3347	-1.513		15.3347	0.56475		15.3347	3.26032		15.3347	5.59901		15.3347	7.90177		15.3347	10.3162		15.3347	12.3321		15.3347	14.1935		15.3347	16.1293		15.3347	17.7785		15.3347	19.4525
	15.277	-3.0887		15.277	-1.51462		15.277	0.57107		15.277	3.26331		15.277	5.59035		15.277	7.89985		15.277	10.312		15.277	12.3371		15.277	14.187		15.277	16.1203		15.277	17.7808		15.277	19.4478
	15.2199	-3.08078		15.2199	-1.51766		15.2199	0.58038		15.2199	3.26195		15.2199	5.59411		15.2199	7.89482		15.2199	10.3099		15.2199	12.3372		15.2199	14.1864		15.2199	16.1154		15.2199	17.7805		15.2199	19.4458
	15.1631	-3.10359		15.1631	-1.50867		15.1631	0.60043		15.1631	3.25926		15.1631	5.59147		15.1631	7.89547		15.1631	10.3123		15.1631	12.3447		15.1631	14.1942		15.1631	16.1214		15.1631	17.791		15.1631	19.454
	15.1068	-3.09496		15.1068	-1.49751		15.1068	0.59874		15.1068	3.26708		15.1068	5.60124		15.1068	7.89547		15.1068	10.3235		15.1068	12.3558		15.1068	14.1927		15.1068	16.1304		15.1068	17.8019		15.1068	19.4634
	15.0509	-3.0856		15.0509	-1.48356		15.0509	0.60467		15.0509	3.26312		15.0509	5.62298		15.0509	7.90256		15.0509	10.3273		15.0509	12.3491		15.0509	14.2011		15.0509	16.1312		15.0509	17.8141		15.0509	19.4643
	14.9953	-3.09123		14.9953	-1.47819		14.9953	0.60173		14.9953	3.25653		14.9953	5.62513		14.9953	7.90412		14.9953	10.3234		14.9953	12.3554		14.9953	14.2043		14.9953	16.1365		14.9953	17.8203		14.9953	19.47
	14.9402	-3.11974		14.9402	-1.46156		14.9402	0.60609		14.9402	3.26252		14.9402	5.64048		14.9402	7.90181		14.9402	10.3426		14.9402	12.3676		14.9402	14.2016		14.9402	16.1392		14.9402	17.8308		14.9402	19.4705
	14.8855	-3.11006		14.8855	-1.44174		14.8855	0.61733		14.8855	3.26747		14.8855	5.66276		14.8855	7.91402		14.8855	10.3534		14.8855	12.3746		14.8855	14.2133		14.8855	16.1512		14.8855	17.8419		14.8855	19.4743
	14.8313	-3.09331		14.8313	-1.43447		14.8313	0.62135		14.8313	3.26576		14.8313	5.66734		14.8313	7.91101		14.8313	10.3557		14.8313	12.3764		14.8313	14.2151		14.8313	16.1499		14.8313	17.8483		14.8313	19.4773
	14.7774	-3.09813		14.7774	-1.43455		14.7774	0.62094		14.7774	3.26691		14.7774	5.66926		14.7774	7.91014		14.7774	10.3559		14.7774	12.3738		14.7774	14.2139		14.7774	16.1503		14.7774	17.8472		14.7774	19.4777
	14.7238	-3.1217		14.7238	-1.43763		14.7238	0.63082		14.7238	3.27425		14.7238	5.67106		14.7238	7.90018		14.7238	10.3621		14.7238	12.3715		14.7238	14.2126		14.7238	16.152		14.7238	17.8455		14.7238	19.4796
	14.6707	-3.0746		14.6707	-1.41207		14.6707	0.65206		14.6707	3.27322		14.6707	5.70025		14.6707	7.92259		14.6707	10.3743		14.6707	12.3858		14.6707	14.23		14.6707	16.1599		14.6707	17.8539		14.6707	19.49
	14.618	-3.05802		14.618	-1.38537		14.618	0.65941		14.618	3.27841		14.618	5.71109		14.618	7.93785		14.618	10.3815		14.618	12.3941		14.618	14.2333		14.618	16.167		14.618	17.859		14.618	19.4925
	14.5656	-3.04306		14.5656	-1.38846		14.5656	0.65506		14.5656	3.27398		14.5656	5.71163		14.5656	7.93869		14.5656	10.3785		14.5656	12.3936		14.5656	14.2359		14.5656	16.1711		14.5656	17.8612		14.5656	19.4931
	14.5136	-3.05821		14.5136	-1.38754		14.5136	0.64967		14.5136	3.27031		14.5136	5.71322		14.5136	7.94105		14.5136	10.3799		14.5136	12.3986		14.5136	14.2316		14.5136	16.1682		14.5136	17.8665		14.5136	19.4885
	14.462	-3.04929		14.462	-1.37527		14.462	0.65721		14.462	3.2743		14.462	5.71911		14.462	7.95121		14.462	10.3849		14.462	12.4025		14.462	14.2392		14.462	16.1761		14.462	17.8711		14.462	19.4917
	14.4107	-3.04469		14.4107	-1.37206		14.4107	0.6741		14.4107	3.27369		14.4107	5.72704		14.4107	7.95074		14.4107	10.3932		14.4107	12.4103		14.4107	14.2435		14.4107	16.183		14.4107	17.8745		14.4107	19.5016
	14.3598	-3.03464		14.3598	-1.36819		14.3598	0.67587		14.3598	3.27601		14.3598	5.73095		14.3598	7.95542		14.3598	10.3951		14.3598	12.4127		14.3598	14.2462		14.3598	16.1859		14.3598	17.8745		14.3598	19.5019
	14.3093	-3.04035		14.3093	-1.36429		14.3093	0.67097		14.3093	3.27521		14.3093	5.73401		14.3093	7.96028		14.3093	10.3976		14.3093	12.4162		14.3093	14.2471		14.3093	16.1886		14.3093	17.8751		14.3093	19.5039
	14.2591	-3.03132		14.2591	-1.36171		14.2591	0.6753		14.2591	3.27198		14.2591	5.72593		14.2591	7.96021		14.2591	10.4043		14.2591	12.4175		14.2591	14.2446		14.2591	16.1871		14.2591	17.8784		14.2591	19.5024
	14.2093	-3.02389		14.2093	-1.34187		14.2093	0.68207		14.2093	3.26988		14.2093	5.73754		14.2093	7.97345		14.2093	10.4015		14.2093	12.4283		14.2093	14.2563		14.2093	16.1926		14.2093	17.8839		14.2093	19.511
	14.1598	-3.02245		14.1598	-1.34307		14.1598	0.68924		14.1598	3.27613		14.1598	5.74347		14.1598	7.97472		14.1598	10.4017		14.1598	12.4267		14.1598	14.2542		14.1598	16.1943		14.1598	17.8877		14.1598	19.5131
	14.1107	-2.99858		14.1107	-1.33634		14.1107	0.69501		14.1107	3.27523		14.1107	5.74686		14.1107	7.97671		14.1107	10.4027		14.1107	12.4325		14.1107	14.2578		14.1107	16.1972		14.1107	17.8894		14.1107	19.5138
	14.0619	-3.018		14.0619	-1.33137		14.0619	0.69441		14.0619	3.27526		14.0619	5.74499		14.0619	7.98185		14.0619	10.4018		14.0619	12.4368		14.0619	14.26		14.0619	16.1974		14.0619	17.89		14.0619	19.5196
	14.0134	-3.01841		14.0134	-1.32774		14.0134	0.70333		14.0134	3.27803		14.0134	5.73644		14.0134	7.97967		14.0134	10.4057		14.0134	12.4356		14.0134	14.2655		14.0134	16.2021		14.0134	17.8953		14.0134	19.5212
	13.9653	-3.02127		13.9653	-1.31709		13.9653	0.71008		13.9653	3.27957		13.9653	5.7414		13.9653	7.98414		13.9653	10.4073		13.9653	12.4378		13.9653	14.2682		13.9653	16.2046		13.9653	17.8967		13.9653	19.5223
	13.9175	-3.00468		13.9175	-1.3149		13.9175	0.71375		13.9175	3.2798		13.9175	5.73812		13.9175	7.98417		13.9175	10.405		13.9175	12.4382		13.9175	14.268		13.9175	16.2045		13.9175	17.8961		13.9175	19.5247
	13.87	-3.0171		13.87	-1.31859		13.87	0.71205		13.87	3.27579		13.87	5.74244		13.87	7.9816		13.87	10.3986		13.87	12.4397		13.87	14.2667		13.87	16.2033		13.87	17.893		13.87	19.5225
	13.8229	-3.01333		13.8229	-1.31761		13.8229	0.71505		13.8229	3.27455		13.8229	5.74051		13.8229	7.98666		13.8229	10.3994		13.8229	12.4407		13.8229	14.2669		13.8229	16.2054		13.8229	17.8983		13.8229	19.5253
	13.776	-3.03111		13.776	-1.31351		13.776	0.71633		13.776	3.26935		13.776	5.74897		13.776	7.99229		13.776	10.4015		13.776	12.4474		13.776	14.2694		13.776	16.2099		13.776	17.9007		13.776	19.5302
	13.7295	-2.99426		13.7295	-1.29351		13.7295	0.73374		13.7295	3.27993		13.7295	5.75342		13.7295	8.00347		13.7295	10.4082		13.7295	12.4519		13.7295	14.2765		13.7295	16.2134		13.7295	17.906		13.7295	19.5312
	13.6833	-3.00797		13.6833	-1.28962		13.6833	0.73992		13.6833	3.29086		13.6833	5.75239		13.6833	8.00688		13.6833	10.4119		13.6833	12.4529		13.6833	14.2737		13.6833	16.2155		13.6833	17.9095		13.6833	19.5337
	13.6374	-3.01679		13.6374	-1.28947		13.6374	0.73825		13.6374	3.29087		13.6374	5.75075		13.6374	8.00953		13.6374	10.4129		13.6374	12.4538		13.6374	14.2749		13.6374	16.2148		13.6374	17.9109		13.6374	19.5369
	13.5918	-3.00772		13.5918	-1.29334		13.5918	0.74011		13.5918	3.29225		13.5918	5.74851		13.5918	8.01212		13.5918	10.4124		13.5918	12.4488		13.5918	14.2773		13.5918	16.2136		13.5918	17.9112		13.5918	19.5362
	13.5466	-3.00493		13.5466	-1.2928		13.5466	0.73899		13.5466	3.29108		13.5466	5.74877		13.5466	8.01024		13.5466	10.4124		13.5466	12.4481		13.5466	14.2774		13.5466	16.2168		13.5466	17.9089		13.5466	19.5387
	13.5016	-2.99745		13.5016	-1.28723		13.5016	0.74573		13.5016	3.2932		13.5016	5.74832		13.5016	8.01122		13.5016	10.41		13.5016	12.4517		13.5016	14.2744		13.5016	16.2163		13.5016	17.9085		13.5016	19.539
	13.4569	-2.9949		13.4569	-1.2813		13.4569	0.73848		13.4569	3.29092		13.4569	5.7465		13.4569	8.01581		13.4569	10.4106		13.4569	12.4492		13.4569	14.2758		13.4569	16.2153		13.4569	17.9079		13.4569	19.5371
	13.4125	-3.01523		13.4125	-1.27523		13.4125	0.74545		13.4125	3.29729		13.4125	5.7523		13.4125	8.01439		13.4125	10.409		13.4125	12.4466		13.4125	14.2774		13.4125	16.2176		13.4125	17.9104		13.4125	19.5401
	13.3684	-2.99945		13.3684	-1.27416		13.3684	0.7571		13.3684	3.30112		13.3684	5.75212		13.3684	8.01826		13.3684	10.4061		13.3684	12.4495		13.3684	14.2823		13.3684	16.2189		13.3684	17.9105		13.3684	19.5416
	13.3246	-2.99789		13.3246	-1.27494		13.3246	0.76052		13.3246	3.30678		13.3246	5.74784		13.3246	8.02194		13.3246	10.4081		13.3246	12.4501		13.3246	14.2835		13.3246	16.2236		13.3246	17.9124		13.3246	19.5415
	13.2811	-3.01011		13.2811	-1.27341		13.2811	0.75627		13.2811	3.31571		13.2811	5.74692		13.2811	8.02306		13.2811	10.4147		13.2811	12.4538		13.2811	14.2824		13.2811	16.2244		13.2811	17.913		13.2811	19.5426
	13.2378	-3.01966		13.2378	-1.27238		13.2378	0.75317		13.2378	3.31726		13.2378	5.74679		13.2378	8.03343		13.2378	10.4201		13.2378	12.4565		13.2378	14.2838		13.2378	16.2264		13.2378	17.9154		13.2378	19.5439
	13.1949	-3.01982		13.1949	-1.27439		13.1949	0.75088		13.1949	3.3177		13.1949	5.74403		13.1949	8.03285		13.1949	10.4202		13.1949	12.4586		13.1949	14.284		13.1949	16.2284		13.1949	17.9151		13.1949	19.5446
	13.1522	-3.02284		13.1522	-1.27675		13.1522	0.75338		13.1522	3.3228		13.1522	5.74226		13.1522	8.0384		13.1522	10.4171		13.1522	12.4582		13.1522	14.2843		13.1522	16.2256		13.1522	17.9147		13.1522	19.5458
	13.1098	-3.02822		13.1098	-1.25877		13.1098	0.76082		13.1098	3.32322		13.1098	5.74557		13.1098	8.04438		13.1098	10.4183		13.1098	12.4571		13.1098	14.2819		13.1098	16.2242		13.1098	17.9165		13.1098	19.546
	13.0677	-3.02235		13.0677	-1.25577		13.0677	0.7699		13.0677	3.32974		13.0677	5.74332		13.0677	8.04918		13.0677	10.423		13.0677	12.4595		13.0677	14.281		13.0677	16.2263		13.0677	17.9133		13.0677	19.5481
	13.0258	-3.02503		13.0258	-1.24791		13.0258	0.76941		13.0258	3.32776		13.0258	5.74606		13.0258	8.04827		13.0258	10.4239		13.0258	12.4562		13.0258	14.2819		13.0258	16.2249		13.0258	17.9118		13.0258	19.5479
	12.9842	-3.02554		12.9842	-1.25557		12.9842	0.76913		12.9842	3.3321		12.9842	5.74386		12.9842	8.04996		12.9842	10.4185		12.9842	12.4567		12.9842	14.2809		12.9842	16.2256		12.9842	17.9111		12.9842	19.5488
	12.9429	-3.03591		12.9429	-1.2509		12.9429	0.7624		12.9429	3.33247		12.9429	5.74208		12.9429	8.04721		12.9429	10.4186		12.9429	12.4573		12.9429	14.2849		12.9429	16.2296		12.9429	17.9104		12.9429	19.5501
	12.9018	-3.01435		12.9018	-1.24972		12.9018	0.76205		12.9018	3.34495		12.9018	5.73737		12.9018	8.04944		12.9018	10.4267		12.9018	12.4595		12.9018	14.2888		12.9018	16.2295		12.9018	17.9096		12.9018	19.5507
	12.861	-2.99952		12.861	-1.2601		12.861	0.76566		12.861	3.34676		12.861	5.73647		12.861	8.05752		12.861	10.4319		12.861	12.462		12.861	14.2891		12.861	16.2282		12.861	17.9095		12.861	19.5527
	12.8205	-3.0052		12.8205	-1.25856		12.8205	0.77135		12.8205	3.35115		12.8205	5.73229		12.8205	8.05866		12.8205	10.4322		12.8205	12.463		12.8205	14.2884		12.8205	16.2299		12.8205	17.9068		12.8205	19.5541
	12.7802	-3.01707		12.7802	-1.25679		12.7802	0.77724		12.7802	3.35562		12.7802	5.7373		12.7802	8.06342		12.7802	10.4334		12.7802	12.4679		12.7802	14.2915		12.7802	16.2332		12.7802	17.908		12.7802	19.5547
	12.7401	-3.01596		12.7401	-1.25368		12.7401	0.78181		12.7401	3.34991		12.7401	5.73541		12.7401	8.06532		12.7401	10.4286		12.7401	12.4675		12.7401	14.2892		12.7401	16.2312		12.7401	17.9055		12.7401	19.5554
	12.7004	-3.01208		12.7004	-1.25213		12.7004	0.77769		12.7004	3.35463		12.7004	5.73257		12.7004	8.06943		12.7004	10.4358		12.7004	12.469		12.7004	14.2887		12.7004	16.2331		12.7004	17.9058		12.7004	19.5555
	12.6608	-3.02493		12.6608	-1.2537		12.6608	0.77861		12.6608	3.35176		12.6608	5.73641		12.6608	8.06681		12.6608	10.4364		12.6608	12.4694		12.6608	14.2895		12.6608	16.2321		12.6608	17.9058		12.6608	19.5564
	12.6215	-3.01724		12.6215	-1.25345		12.6215	0.77572		12.6215	3.35229		12.6215	5.7325		12.6215	8.07066		12.6215	10.4437		12.6215	12.4711		12.6215	14.2898		12.6215	16.2337		12.6215	17.9065		12.6215	19.5584
	12.5825	-3.00459		12.5825	-1.24984		12.5825	0.77238		12.5825	3.35979		12.5825	5.72831		12.5825	8.07242		12.5825	10.4431		12.5825	12.471		12.5825	14.2905		12.5825	16.2327		12.5825	17.9013		12.5825	19.5534
	12.5437	-2.9865		12.5437	-1.24954		12.5437	0.78071		12.5437	3.36646		12.5437	5.73655		12.5437	8.06637		12.5437	10.4456		12.5437	12.474		12.5437	14.2942		12.5437	16.2325		12.5437	17.903		12.5437	19.5574
	12.5051	-2.99667		12.5051	-1.25887		12.5051	0.78824		12.5051	3.36371		12.5051	5.72997		12.5051	8.06585		12.5051	10.4421		12.5051	12.4725		12.5051	14.293		12.5051	16.2297		12.5051	17.9009		12.5051	19.5603
	12.4667	-2.98686		12.4667	-1.25798		12.4667	0.79041		12.4667	3.35786		12.4667	5.73123		12.4667	8.0714		12.4667	10.4437		12.4667	12.4715		12.4667	14.2969		12.4667	16.2317		12.4667	17.901		12.4667	19.5617
	12.4286	-2.98197		12.4286	-1.25548		12.4286	0.7926		12.4286	3.36449		12.4286	5.72959		12.4286	8.06868		12.4286	10.445		12.4286	12.4671		12.4286	14.2965		12.4286	16.2304		12.4286	17.8991		12.4286	19.5599
	12.3908	-2.98175		12.3908	-1.2601		12.3908	0.79797		12.3908	3.3655		12.3908	5.73467		12.3908	8.07118		12.3908	10.4451		12.3908	12.4734		12.3908	14.2966		12.3908	16.2294		12.3908	17.8939		12.3908	19.5599
	12.3531	-2.97997		12.3531	-1.26138		12.3531	0.79098		12.3531	3.35848		12.3531	5.73292		12.3531	8.07121		12.3531	10.4514		12.3531	12.4734		12.3531	14.2982		12.3531	16.2319		12.3531	17.8943		12.3531	19.561
	12.3157	-2.96812		12.3157	-1.26441		12.3157	0.78874		12.3157	3.35801		12.3157	5.73666		12.3157	8.0758		12.3157	10.4522		12.3157	12.4752		12.3157	14.2972		12.3157	16.2295		12.3157	17.8937		12.3157	19.5611
	12.2785	-2.96837		12.2785	-1.26438		12.2785	0.78802		12.2785	3.36227		12.2785	5.73662		12.2785	8.07506		12.2785	10.452		12.2785	12.4745		12.2785	14.2994		12.2785	16.2332		12.2785	17.8942		12.2785	19.5637
	12.2416	-2.97408		12.2416	-1.26812		12.2416	0.78943		12.2416	3.36502		12.2416	5.74137		12.2416	8.07243		12.2416	10.4546		12.2416	12.4768		12.2416	14.3002		12.2416	16.2301		12.2416	17.8948		12.2416	19.5637
	12.2048	-2.96671		12.2048	-1.25946		12.2048	0.79434		12.2048	3.36603		12.2048	5.73504		12.2048	8.06644		12.2048	10.4531		12.2048	12.477		12.2048	14.2998		12.2048	16.2327		12.2048	17.8968		12.2048	19.5642
	12.1683	-2.98229		12.1683	-1.26556		12.1683	0.80337		12.1683	3.35975		12.1683	5.73632		12.1683	8.07045		12.1683	10.4523		12.1683	12.4765		12.1683	14.3022		12.1683	16.2334		12.1683	17.896		12.1683	19.5637
	12.132	-2.98087		12.132	-1.2673		12.132	0.81001		12.132	3.36117		12.132	5.7322		12.132	8.06911		12.132	10.4556		12.132	12.4779		12.132	14.3056		12.132	16.2344		12.132	17.8963		12.132	19.5657
	12.0959	-2.97873		12.0959	-1.26239		12.0959	0.80353		12.0959	3.3504		12.0959	5.74338		12.0959	8.07818		12.0959	10.453		12.0959	12.477		12.0959	14.3062		12.0959	16.2338		12.0959	17.895		12.0959	19.5658
	12.0601	-2.97237		12.0601	-1.26357		12.0601	0.79373		12.0601	3.35983		12.0601	5.75104		12.0601	8.08535		12.0601	10.4571		12.0601	12.4797		12.0601	14.3026		12.0601	16.2365		12.0601	17.8966		12.0601	19.5695
	12.0244	-2.98212		12.0244	-1.26725		12.0244	0.79378		12.0244	3.36338		12.0244	5.75235		12.0244	8.07862		12.0244	10.4554		12.0244	12.4802		12.0244	14.3053		12.0244	16.2334		12.0244	17.9001		12.0244	19.5711
	11.9889	-2.97734		11.9889	-1.27427		11.9889	0.79749		11.9889	3.36471		11.9889	5.7527		11.9889	8.07751		11.9889	10.4545		11.9889	12.4791		11.9889	14.3062		11.9889	16.2325		11.9889	17.8993		11.9889	19.5709
	11.9537	-2.97265		11.9537	-1.27329		11.9537	0.80167		11.9537	3.36749		11.9537	5.74959		11.9537	8.07642		11.9537	10.4505		11.9537	12.478		11.9537	14.3098		11.9537	16.2316		11.9537	17.8996		11.9537	19.5725
	11.9187	-2.96755		11.9187	-1.27261		11.9187	0.80206		11.9187	3.36841		11.9187	5.75074		11.9187	8.06872		11.9187	10.4535		11.9187	12.475		11.9187	14.3101		11.9187	16.2341		11.9187	17.8979		11.9187	19.5734
	11.8838	-2.98207		11.8838	-1.27458		11.8838	0.80744		11.8838	3.3637		11.8838	5.75634		11.8838	8.0662		11.8838	10.4498		11.8838	12.4799		11.8838	14.3127		11.8838	16.2323		11.8838	17.8995		11.8838	19.5737
	11.8492	-2.98468		11.8492	-1.27533		11.8492	0.80342		11.8492	3.36637		11.8492	5.76165		11.8492	8.06471		11.8492	10.4579		11.8492	12.4828		11.8492	14.3125		11.8492	16.2376		11.8492	17.9029		11.8492	19.5719
	11.8148	-2.98822		11.8148	-1.27428		11.8148	0.80386		11.8148	3.35588		11.8148	5.76667		11.8148	8.07047		11.8148	10.4553		11.8148	12.4815		11.8148	14.3097		11.8148	16.2437		11.8148	17.9053		11.8148	19.5703
	11.7806	-2.97324		11.7806	-1.27341		11.7806	0.80566		11.7806	3.36129		11.7806	5.7699		11.7806	8.07066		11.7806	10.4521		11.7806	12.481		11.7806	14.3119		11.7806	16.2435		11.7806	17.9089		11.7806	19.572
	11.7465	-2.97564		11.7465	-1.2692		11.7465	0.80693		11.7465	3.37111		11.7465	5.77247		11.7465	8.06944		11.7465	10.4543		11.7465	12.4808		11.7465	14.3099		11.7465	16.2391		11.7465	17.911		11.7465	19.5733
	11.7127	-2.97347		11.7127	-1.27408		11.7127	0.81396		11.7127	3.36623		11.7127	5.77113		11.7127	8.07282		11.7127	10.4556		11.7127	12.4799		11.7127	14.309		11.7127	16.2373		11.7127	17.9099		11.7127	19.5752
	11.6791	-2.96666		11.6791	-1.27212		11.6791	0.81419		11.6791	3.36758		11.6791	5.77258		11.6791	8.07205		11.6791	10.4574		11.6791	12.4794		11.6791	14.3106		11.6791	16.2378		11.6791	17.9115		11.6791	19.5771
	11.6456	-2.97681		11.6456	-1.26783		11.6456	0.81968		11.6456	3.37062		11.6456	5.77197		11.6456	8.07107		11.6456	10.4551		11.6456	12.4796		11.6456	14.3111		11.6456	16.2391		11.6456	17.9082		11.6456	19.5761
	11.6124	-2.97235		11.6124	-1.26682		11.6124	0.82731		11.6124	3.36999		11.6124	5.77627		11.6124	8.06738		11.6124	10.4571		11.6124	12.4749		11.6124	14.3121		11.6124	16.2393		11.6124	17.9068		11.6124	19.5759
	11.5793	-2.98272		11.5793	-1.26533		11.5793	0.8284		11.5793	3.37511		11.5793	5.78484		11.5793	8.06416		11.5793	10.4594		11.5793	12.4756		11.5793	14.3123		11.5793	16.2387		11.5793	17.9087		11.5793	19.5781
	11.5464	-2.97735		11.5464	-1.26856		11.5464	0.8186		11.5464	3.37925		11.5464	5.79015		11.5464	8.06401		11.5464	10.4596		11.5464	12.4768		11.5464	14.3122		11.5464	16.245		11.5464	17.9129		11.5464	19.5755
	11.5137	-2.97371		11.5137	-1.2627		11.5137	0.82519		11.5137	3.37716		11.5137	5.79576		11.5137	8.07429		11.5137	10.4613		11.5137	12.4741		11.5137	14.3125		11.5137	16.2441		11.5137	17.9125		11.5137	19.5764
	11.4812	-2.96929		11.4812	-1.25218		11.4812	0.82818		11.4812	3.38097		11.4812	5.7974		11.4812	8.07087		11.4812	10.4594		11.4812	12.4738		11.4812	14.3128		11.4812	16.2438		11.4812	17.9149		11.4812	19.5768
	11.4489	-2.96324		11.4489	-1.2545		11.4489	0.825		11.4489	3.38235		11.4489	5.79881		11.4489	8.07069		11.4489	10.4623		11.4489	12.4756		11.4489	14.311		11.4489	16.2413		11.4489	17.9151		11.4489	19.5766
	11.4168	-2.95742		11.4168	-1.25373		11.4168	0.83997		11.4168	3.38365		11.4168	5.79499		11.4168	8.06882		11.4168	10.465		11.4168	12.4779		11.4168	14.3135		11.4168	16.2391		11.4168	17.9149		11.4168	19.5772
	11.3848	-2.96383		11.3848	-1.24789		11.3848	0.84333		11.3848	3.38249		11.3848	5.79645		11.3848	8.06752		11.3848	10.4634		11.3848	12.4752		11.3848	14.3167		11.3848	16.2425		11.3848	17.9176		11.3848	19.575
	11.353	-2.9525		11.353	-1.24857		11.353	0.84184		11.353	3.38098		11.353	5.80118		11.353	8.06546		11.353	10.465		11.353	12.4727		11.353	14.3153		11.353	16.2439		11.353	17.9154		11.353	19.5758
	11.3214	-2.95206		11.3214	-1.23984		11.3214	0.84714		11.3214	3.38645		11.3214	5.80265		11.3214	8.06618		11.3214	10.4655		11.3214	12.4753		11.3214	14.3167		11.3214	16.2472		11.3214	17.9178		11.3214	19.5765
	11.29	-2.94467		11.29	-1.24203		11.29	0.84652		11.29	3.38561		11.29	5.80519		11.29	8.07097		11.29	10.4656		11.29	12.4719		11.29	14.316		11.29	16.2473		11.29	17.9174		11.29	19.5786
	11.2587	-2.96641		11.2587	-1.24049		11.2587	0.8512		11.2587	3.39082		11.2587	5.81192		11.2587	8.07605		11.2587	10.4696		11.2587	12.4746		11.2587	14.3194		11.2587	16.2474		11.2587	17.9187		11.2587	19.5797
	11.2277	-2.94839		11.2277	-1.23518		11.2277	0.84786		11.2277	3.40168		11.2277	5.80931		11.2277	8.0836		11.2277	10.4724		11.2277	12.4728		11.2277	14.3192		11.2277	16.2456		11.2277	17.9171		11.2277	19.5806
	11.1967	-2.9547		11.1967	-1.22759		11.1967	0.85608		11.1967	3.39853		11.1967	5.80862		11.1967	8.08535		11.1967	10.4767		11.1967	12.4748		11.1967	14.3198		11.1967	16.2448		11.1967	17.9176		11.1967	19.5837
	11.166	-2.94728		11.166	-1.22584		11.166	0.84645		11.166	3.4049		11.166	5.80669		11.166	8.0764		11.166	10.4784		11.166	12.4768		11.166	14.3189		11.166	16.2474		11.166	17.9223		11.166	19.585
	11.1354	-2.95674		11.1354	-1.21565		11.1354	0.85466		11.1354	3.40566		11.1354	5.80838		11.1354	8.08107		11.1354	10.4783		11.1354	12.4778		11.1354	14.3199		11.1354	16.2476		11.1354	17.9216		11.1354	19.5849
	11.105	-2.95655		11.105	-1.22512		11.105	0.86427		11.105	3.40489		11.105	5.81262		11.105	8.0845		11.105	10.4796		11.105	12.4784		11.105	14.3222		11.105	16.2478		11.105	17.9261		11.105	19.589
	11.0748	-2.94718		11.0748	-1.2164		11.0748	0.86004		11.0748	3.4077		11.0748	5.81506		11.0748	8.09045		11.0748	10.4772		11.0748	12.4762		11.0748	14.323		11.0748	16.2509		11.0748	17.926		11.0748	19.5858
	11.0447	-2.95739		11.0447	-1.2092		11.0447	0.8643		11.0447	3.40904		11.0447	5.81431		11.0447	8.08842		11.0447	10.4774		11.0447	12.4787		11.0447	14.3232		11.0447	16.2546		11.0447	17.925		11.0447	19.5857
	11.0148	-2.96674		11.0148	-1.21081		11.0148	0.86393		11.0148	3.40654		11.0148	5.81946		11.0148	8.08852		11.0148	10.4784		11.0148	12.4786		11.0148	14.3244		11.0148	16.2542		11.0148	17.9252		11.0148	19.5875
	10.985	-2.95475		10.985	-1.20631		10.985	0.87112		10.985	3.41675		10.985	5.81662		10.985	8.10026		10.985	10.4833		10.985	12.4851		10.985	14.3251		10.985	16.2493		10.985	17.9275		10.985	19.5878
	10.9555	-2.92179		10.9555	-1.20161		10.9555	0.8788		10.9555	3.42284		10.9555	5.81703		10.9555	8.10516		10.9555	10.4892		10.9555	12.4834		10.9555	14.3277		10.9555	16.2497		10.9555	17.9309		10.9555	19.5935
	10.926	-2.91715		10.926	-1.20123		10.926	0.8789		10.926	3.41798		10.926	5.81709		10.926	8.10387		10.926	10.4856		10.926	12.484		10.926	14.3279		10.926	16.2521		10.926	17.9289		10.926	19.5943
	10.8968	-2.9252		10.8968	-1.19744		10.8968	0.87122		10.8968	3.41962		10.8968	5.8154		10.8968	8.10245		10.8968	10.4883		10.8968	12.4831		10.8968	14.3277		10.8968	16.2541		10.8968	17.9308		10.8968	19.5966
	10.8676	-2.94855		10.8676	-1.19687		10.8676	0.86441		10.8676	3.41987		10.8676	5.81519		10.8676	8.10501		10.8676	10.4878		10.8676	12.4847		10.8676	14.33		10.8676	16.2527		10.8676	17.9318		10.8676	19.5953
	10.8387	-2.93849		10.8387	-1.19125		10.8387	0.87234		10.8387	3.41856		10.8387	5.82256		10.8387	8.10969		10.8387	10.4904		10.8387	12.4867		10.8387	14.3326		10.8387	16.2552		10.8387	17.9341		10.8387	19.5941
	10.8099	-2.94361		10.8099	-1.20221		10.8099	0.87361		10.8099	3.42217		10.8099	5.81939		10.8099	8.10845		10.8099	10.4866		10.8099	12.4867		10.8099	14.3364		10.8099	16.253		10.8099	17.9367		10.8099	19.5957
	10.7812	-2.93539		10.7812	-1.19264		10.7812	0.87796		10.7812	3.42237		10.7812	5.81755		10.7812	8.11149		10.7812	10.4885		10.7812	12.4899		10.7812	14.3339		10.7812	16.2569		10.7812	17.9342		10.7812	19.5988
	10.7527	-2.93182		10.7527	-1.19467		10.7527	0.88214		10.7527	3.41938		10.7527	5.81999		10.7527	8.11231		10.7527	10.4932		10.7527	12.4929		10.7527	14.3333		10.7527	16.2563		10.7527	17.9339		10.7527	19.5968
	10.7243	-2.92633		10.7243	-1.18982		10.7243	0.87642		10.7243	3.42344		10.7243	5.82627		10.7243	8.11456		10.7243	10.4955		10.7243	12.4918		10.7243	14.3332		10.7243	16.2569		10.7243	17.939		10.7243	19.5981
	10.6961	-2.91594		10.6961	-1.1948		10.6961	0.88188		10.6961	3.4285		10.6961	5.82648		10.6961	8.11649		10.6961	10.4946		10.6961	12.4918		10.6961	14.3336		10.6961	16.2577		10.6961	17.9415		10.6961	19.5962
	10.6681	-2.92756		10.6681	-1.18751		10.6681	0.87978		10.6681	3.42544		10.6681	5.82939		10.6681	8.11915		10.6681	10.4926		10.6681	12.4952		10.6681	14.3344		10.6681	16.2582		10.6681	17.9405		10.6681	19.5965
	10.6402	-2.93243		10.6402	-1.1883		10.6402	0.87519		10.6402	3.42413		10.6402	5.82631		10.6402	8.11765		10.6402	10.4961		10.6402	12.4941		10.6402	14.3361		10.6402	16.2598		10.6402	17.9429		10.6402	19.5966
	10.6124	-2.94923		10.6124	-1.17224		10.6124	0.8709		10.6124	3.42537		10.6124	5.82689		10.6124	8.11777		10.6124	10.4945		10.6124	12.4997		10.6124	14.338		10.6124	16.2574		10.6124	17.9392		10.6124	19.5936
	10.5848	-2.9581		10.5848	-1.1693		10.5848	0.87851		10.5848	3.42962		10.5848	5.82638		10.5848	8.12093		10.5848	10.4956		10.5848	12.4995		10.5848	14.3431		10.5848	16.2604		10.5848	17.9403		10.5848	19.5948
	10.5573	-2.94978		10.5573	-1.1725		10.5573	0.88141		10.5573	3.43108		10.5573	5.82942		10.5573	8.12765		10.5573	10.4947		10.5573	12.5015		10.5573	14.3428		10.5573	16.2614		10.5573	17.9386		10.5573	19.5924
	10.53	-2.93315		10.53	-1.16523		10.53	0.88116		10.53	3.43073		10.53	5.82597		10.53	8.12866		10.53	10.4957		10.53	12.5001		10.53	14.3392		10.53	16.2638		10.53	17.9391		10.53	19.5963
	10.5028	-2.92972		10.5028	-1.16803		10.5028	0.87879		10.5028	3.43142		10.5028	5.83126		10.5028	8.12704		10.5028	10.4974		10.5028	12.4989		10.5028	14.3404		10.5028	16.2647		10.5028	17.9401		10.5028	19.597
	10.4757	-2.92465		10.4757	-1.15687		10.4757	0.87326		10.4757	3.43301		10.4757	5.83261		10.4757	8.12762		10.4757	10.4955		10.4757	12.4984		10.4757	14.3416		10.4757	16.2643		10.4757	17.941		10.4757	19.5992
	10.4488	-2.92225		10.4488	-1.16303		10.4488	0.87998		10.4488	3.43588		10.4488	5.84022		10.4488	8.13181		10.4488	10.4982		10.4488	12.4998		10.4488	14.3432		10.4488	16.2669		10.4488	17.9444		10.4488	19.5962
	10.4221	-2.93781		10.4221	-1.15926		10.4221	0.86952		10.4221	3.4314		10.4221	5.8356		10.4221	8.1343		10.4221	10.4941		10.4221	12.5043		10.4221	14.3407		10.4221	16.2664		10.4221	17.9431		10.4221	19.5923
	10.3954	-2.95341		10.3954	-1.15013		10.3954	0.87753		10.3954	3.42745		10.3954	5.83374		10.3954	8.13551		10.3954	10.4933		10.3954	12.5055		10.3954	14.342		10.3954	16.267		10.3954	17.9372		10.3954	19.5936
	10.3689	-2.93985		10.3689	-1.13967		10.3689	0.88241		10.3689	3.43691		10.3689	5.83289		10.3689	8.13386		10.3689	10.4947		10.3689	12.5056		10.3689	14.3461		10.3689	16.2679		10.3689	17.9398		10.3689	19.5923
	10.3425	-2.94095		10.3425	-1.13176		10.3425	0.88694		10.3425	3.43919		10.3425	5.83498		10.3425	8.14478		10.3425	10.496		10.3425	12.5072		10.3425	14.344		10.3425	16.2693		10.3425	17.9417		10.3425	19.5948
	10.3163	-2.93416		10.3163	-1.13807		10.3163	0.89162		10.3163	3.44241		10.3163	5.83347		10.3163	8.14791		10.3163	10.4985		10.3163	12.5038		10.3163	14.3466		10.3163	16.2716		10.3163	17.9461		10.3163	19.5943
	10.2902	-2.92937		10.2902	-1.13913		10.2902	0.88993		10.2902	3.44114		10.2902	5.83136		10.2902	8.14829		10.2902	10.5006		10.2902	12.5033		10.2902	14.3465		10.2902	16.2703		10.2902	17.9456		10.2902	19.5961
	10.2642	-2.91252		10.2642	-1.1205		10.2642	0.8944		10.2642	3.44768		10.2642	5.83839		10.2642	8.15352		10.2642	10.5039		10.2642	12.5054		10.2642	14.3425		10.2642	16.2728		10.2642	17.946		10.2642	19.5966
	10.2384	-2.90508		10.2384	-1.12007		10.2384	0.89895		10.2384	3.44057		10.2384	5.83414		10.2384	8.15195		10.2384	10.5002		10.2384	12.5069		10.2384	14.3488		10.2384	16.2726		10.2384	17.9442		10.2384	19.5943
	10.2127	-2.90796		10.2127	-1.117		10.2127	0.9018		10.2127	3.4474		10.2127	5.83638		10.2127	8.15459		10.2127	10.5012		10.2127	12.5067		10.2127	14.3475		10.2127	16.2764		10.2127	17.9439		10.2127	19.595
	10.1871	-2.90284		10.1871	-1.11579		10.1871	0.9115		10.1871	3.45013		10.1871	5.8347		10.1871	8.15864		10.1871	10.5008		10.1871	12.5103		10.1871	14.3472		10.1871	16.2745		10.1871	17.9448		10.1871	19.595
	10.1617	-2.86899		10.1617	-1.1047		10.1617	0.91889		10.1617	3.45501		10.1617	5.84233		10.1617	8.16251		10.1617	10.5048		10.1617	12.5106		10.1617	14.3496		10.1617	16.2738		10.1617	17.9452		10.1617	19.6011
	10.1363	-2.85956		10.1363	-1.09546		10.1363	0.92863		10.1363	3.45725		10.1363	5.84344		10.1363	8.16724		10.1363	10.508		10.1363	12.5103		10.1363	14.3482		10.1363	16.2757		10.1363	17.9453		10.1363	19.6019
	10.1112	-2.85011		10.1112	-1.08892		10.1112	0.93461		10.1112	3.45732		10.1112	5.84347		10.1112	8.16977		10.1112	10.5109		10.1112	12.51		10.1112	14.3484		10.1112	16.272		10.1112	17.9463		10.1112	19.6045
	10.0861	-2.82913		10.0861	-1.07948		10.0861	0.94018		10.0861	3.45796		10.0861	5.84528		10.0861	8.17349		10.0861	10.5176		10.0861	12.5121		10.0861	14.3475		10.0861	16.2754		10.0861	17.9495		10.0861	19.6044
	10.0611	-2.81691		10.0611	-1.05436		10.0611	0.96355		10.0611	3.46865		10.0611	5.85555		10.0611	8.1827		10.0611	10.5228		10.0611	12.5127		10.0611	14.348		10.0611	16.2762		10.0611	17.9468		10.0611	19.6023
	10.0363	-2.79253		10.0363	-1.03292		10.0363	0.97726		10.0363	3.47431		10.0363	5.86069		10.0363	8.17883		10.0363	10.5251		10.0363	12.5149		10.0363	14.3518		10.0363	16.2771		10.0363	17.9436		10.0363	19.602
	10.0116	-2.78918		10.0116	-1.03192		10.0116	0.9823		10.0116	3.47811		10.0116	5.86061		10.0116	8.18004		10.0116	10.519		10.0116	12.5167		10.0116	14.3534		10.0116	16.2772		10.0116	17.9458		10.0116	19.5986
	9.98701	-2.7713		9.98701	-1.01603		9.98701	0.989		9.98701	3.48282		9.98701	5.8631		9.98701	8.18357		9.98701	10.5165		9.98701	12.5166		9.98701	14.3541		9.98701	16.2782		9.98701	17.9464		9.98701	19.598
	9.96255	-2.77004		9.96255	-1.02535		9.96255	0.99762		9.96255	3.48596		9.96255	5.86519		9.96255	8.18391		9.96255	10.5191		9.96255	12.5199		9.96255	14.3531		9.96255	16.2761		9.96255	17.9473		9.96255	19.5999
	9.93821	-2.69303		9.93821	-0.96597		9.93821	1.03758		9.93821	3.51254		9.93821	5.88242		9.93821	8.19776		9.93821	10.5257		9.93821	12.5167		9.93821	14.3536		9.93821	16.2811		9.93821	17.9485		9.93821	19.6037
	9.91398	-2.65031		9.91398	-0.94118		9.91398	1.08317		9.91398	3.51966		9.91398	5.89233		9.91398	8.20024		9.91398	10.5319		9.91398	12.522		9.91398	14.3563		9.91398	16.2813		9.91398	17.9475		9.91398	19.6051
	9.88988	-2.61856		9.88988	-0.90679		9.88988	1.10474		9.88988	3.52925		9.88988	5.90123		9.88988	8.20645		9.88988	10.5394		9.88988	12.5211		9.88988	14.3559		9.88988	16.2865		9.88988	17.9495		9.88988	19.6044
	9.86589	-2.56931		9.86589	-0.86154		9.86589	1.1499		9.86589	3.55102		9.86589	5.92696		9.86589	8.20974		9.86589	10.5465		9.86589	12.524		9.86589	14.359		9.86589	16.2841		9.86589	17.9474		9.86589	19.6058
	9.84202	-2.52501		9.84202	-0.81101		9.84202	1.20002		9.84202	3.57319		9.84202	5.93741		9.84202	8.21723		9.84202	10.5514		9.84202	12.529		9.84202	14.3634		9.84202	16.2849		9.84202	17.9479		9.84202	19.6058
	9.81826	-2.51059		9.81826	-0.8039		9.81826	1.21245		9.81826	3.58003		9.81826	5.94094		9.81826	8.21608		9.81826	10.5516		9.81826	12.5323		9.81826	14.3638		9.81826	16.2838		9.81826	17.9475		9.81826	19.6062
	9.79462	-2.49784		9.79462	-0.77965		9.79462	1.23657		9.79462	3.59636		9.79462	5.95106		9.79462	8.2258		9.79462	10.556		9.79462	12.5379		9.79462	14.3666		9.79462	16.2829		9.79462	17.9455		9.79462	19.6073
	9.77109	-2.48078		9.77109	-0.73346		9.77109	1.25879		9.77109	3.6063		9.77109	5.96005		9.77109	8.23456		9.77109	10.5574		9.77109	12.5403		9.77109	14.3665		9.77109	16.2834		9.77109	17.9491		9.77109	19.6052
	9.74767	-2.36515		9.74767	-0.62875		9.74767	1.36916		9.74767	3.6469		9.74767	5.98819		9.74767	8.24927		9.74767	10.5709		9.74767	12.5437		9.74767	14.3712		9.74767	16.2862		9.74767	17.9509		9.74767	19.6099
	9.72437	-2.25185		9.72437	-0.50036		9.72437	1.52738		9.72437	3.71498		9.72437	6.03668		9.72437	8.27597		9.72437	10.5835		9.72437	12.5544		9.72437	14.382		9.72437	16.2944		9.72437	17.9543		9.72437	19.6109
	9.70118	-2.17882		9.70118	-0.44185		9.70118	1.60025		9.70118	3.76634		9.70118	6.06845		9.70118	8.29054		9.70118	10.5991		9.70118	12.5561		9.70118	14.3849		9.70118	16.3007		9.70118	17.9548		9.70118	19.6127
	9.6781	-2.12248		9.6781	-0.37974		9.6781	1.70413		9.6781	3.83621		9.6781	6.11132		9.6781	8.31442		9.6781	10.6098		9.6781	12.5638		9.6781	14.3919		9.6781	16.3029		9.6781	17.9582		9.6781	19.615
	9.65512	-2.04272		9.65512	-0.30021		9.65512	1.78541		9.65512	3.88573		9.65512	6.15468		9.65512	8.34158		9.65512	10.6266		9.65512	12.5701		9.65512	14.4019		9.65512	16.3071		9.65512	17.9642		9.65512	19.6186
	9.63226	-2.0227		9.63226	-0.27245		9.63226	1.80554		9.63226	3.92037		9.63226	6.17064		9.63226	8.36782		9.63226	10.6345		9.63226	12.5755		9.63226	14.406		9.63226	16.3085		9.63226	17.9687		9.63226	19.6226
	9.6095	-1.93132		9.6095	-0.17235		9.6095	1.90701		9.6095	3.98048		9.6095	6.20187		9.6095	8.38893		9.6095	10.643		9.6095	12.5874		9.6095	14.4155		9.6095	16.3145		9.6095	17.9696		9.6095	19.6248
	9.58686	-1.87204		9.58686	-0.09749		9.58686	1.98203		9.58686	4.04418		9.58686	6.25517		9.58686	8.41919		9.58686	10.6686		9.58686	12.6055		9.58686	14.4238		9.58686	16.3223		9.58686	17.9732		9.58686	19.6298
	9.56431	-1.80307		9.56431	-0.03137		9.56431	2.05277		9.56431	4.11352		9.56431	6.31243		9.56431	8.47371		9.56431	10.6884		9.56431	12.6114		9.56431	14.436		9.56431	16.3291		9.56431	17.9801		9.56431	19.6342
	9.54188	-1.77387		9.54188	0.03258		9.54188	2.13763		9.54188	4.1637		9.54188	6.34377		9.54188	8.49042		9.54188	10.7016		9.54188	12.6276		9.54188	14.4459		9.54188	16.3333		9.54188	17.9854		9.54188	19.6365
	9.51955	-1.72708		9.51955	0.08648		9.51955	2.23004		9.51955	4.21982		9.51955	6.38822		9.51955	8.53261		9.51955	10.7222		9.51955	12.6408		9.51955	14.4557		9.51955	16.341		9.51955	17.9963		9.51955	19.6391
	9.49732	-1.67607		9.49732	0.1503		9.49732	2.2825		9.49732	4.28988		9.49732	6.45731		9.49732	8.59189		9.49732	10.751		9.49732	12.6593		9.49732	14.4816		9.49732	16.3554		9.49732	18.0085		9.49732	19.6466
	9.4752	-1.65256		9.4752	0.18139		9.4752	2.3471		9.4752	4.3296		9.4752	6.49006		9.4752	8.63763		9.4752	10.774		9.4752	12.6774		9.4752	14.4963		9.4752	16.3666		9.4752	18.0259		9.4752	19.6503
	9.45318	-1.61036		9.45318	0.27914		9.45318	2.43109		9.45318	4.46987		9.45318	6.57103		9.45318	8.74067		9.45318	10.8182		9.45318	12.7235		9.45318	14.529		9.45318	16.3879		9.45318	18.051		9.45318	19.668
	9.43126	-1.5792		9.43126	0.26826		9.43126	2.44507		9.43126	4.50979		9.43126	6.60653		9.43126	8.79585		9.43126	10.8356		9.43126	12.7407		9.43126	14.5554		9.43126	16.4054		9.43126	18.0654		9.43126	19.6804
	9.40944	-1.55215		9.40944	0.26643		9.40944	2.42214		9.40944	4.51304		9.40944	6.60927		9.40944	8.78876		9.40944	10.8398		9.40944	12.7352		9.40944	14.5553		9.40944	16.4074		9.40944	18.0647		9.40944	19.6822
	9.38773	-1.55232		9.38773	0.26829		9.38773	2.44148		9.38773	4.60348		9.38773	6.67119		9.38773	8.86051		9.38773	10.8711		9.38773	12.7687		9.38773	14.5795		9.38773	16.4344		9.38773	18.0864		9.38773	19.6934
	9.36611	-1.57537		9.36611	0.2458		9.36611	2.42313		9.36611	4.61663		9.36611	6.67955		9.36611	8.8745		9.36611	10.8761		9.36611	12.786		9.36611	14.5965		9.36611	16.445		9.36611	18.0977		9.36611	19.6988
	9.3446	-1.58405		9.3446	0.23148		9.3446	2.38585		9.3446	4.62119		9.3446	6.70993		9.3446	8.891		9.3446	10.8916		9.3446	12.7955		9.3446	14.5975		9.3446	16.4504		9.3446	18.1002		9.3446	19.6987
	9.32318	-1.60436		9.32318	0.18995		9.32318	2.35132		9.32318	4.62949		9.32318	6.71894		9.32318	8.92776		9.32318	10.902		9.32318	12.8126		9.32318	14.6223		9.32318	16.4721		9.32318	18.1207		9.32318	19.7087
	9.30186	-1.65447		9.30186	0.13224		9.30186	2.30747		9.30186	4.63856		9.30186	6.74393		9.30186	8.98441		9.30186	10.9379		9.30186	12.8353		9.30186	14.652		9.30186	16.4887		9.30186	18.1381		9.30186	19.7184
	9.28064	-1.79199		9.28064	-0.01192		9.28064	2.08772		9.28064	4.58765		9.28064	6.73587		9.28064	9.03036		9.28064	10.9569		9.28064	12.8773		9.28064	14.6825		9.28064	16.5334		9.28064	18.1837		9.28064	19.748
	9.25951	-1.83644		9.25951	-0.06176		9.25951	2.052		9.25951	4.55933		9.25951	6.73458		9.25951	9.04734		9.25951	10.9645		9.25951	12.9016		9.25951	14.6985		9.25951	16.5605		9.25951	18.2078		9.25951	19.7594
	9.23848	-1.894		9.23848	-0.13358		9.23848	1.97953		9.23848	4.50783		9.23848	6.70341		9.23848	9.03603		9.23848	10.965		9.23848	12.907		9.23848	14.7131		9.23848	16.5768		9.23848	18.2204		9.23848	19.7684
	9.21755	-1.88735		9.21755	-0.12308		9.21755	1.9658		9.21755	4.49481		9.21755	6.69935		9.21755	9.04614		9.21755	10.9669		9.21755	12.9157		9.21755	14.7212		9.21755	16.5835		9.21755	18.227		9.21755	19.7757
	9.19671	-1.95202		9.19671	-0.20195		9.19671	1.8885		9.19671	4.4595		9.19671	6.68303		9.19671	9.04898		9.19671	10.9689		9.19671	12.9192		9.19671	14.73		9.19671	16.5946		9.19671	18.2393		9.19671	19.7809
	9.17597	-2.06088		9.17597	-0.33205		9.17597	1.77012		9.17597	4.37221		9.17597	6.62298		9.17597	9.01875		9.17597	10.9643		9.17597	12.9294		9.17597	14.7355		9.17597	16.6117		9.17597	18.2529		9.17597	19.7924
	9.15531	-2.06892		9.15531	-0.3592		9.15531	1.75002		9.15531	4.35624		9.15531	6.60841		9.15531	9.02674		9.15531	10.9637		9.15531	12.9297		9.15531	14.748		9.15531	16.6269		9.15531	18.2559		9.15531	19.7974
	9.13476	-2.14557		9.13476	-0.43097		9.13476	1.66033		9.13476	4.30736		9.13476	6.5629		9.13476	8.986		9.13476	10.9537		9.13476	12.9275		9.13476	14.7501		9.13476	16.6304		9.13476	18.2633		9.13476	19.8042
	9.11429	-2.24076		9.11429	-0.57044		9.11429	1.52295		9.11429	4.19474		9.11429	6.50287		9.11429	8.93857		9.11429	10.9404		9.11429	12.9224		9.11429	14.7467		9.11429	16.6507		9.11429	18.2838		9.11429	19.8185
	9.09391	-2.31908		9.09391	-0.62133		9.09391	1.44399		9.09391	4.13896		9.09391	6.43988		9.09391	8.88604		9.09391	10.9057		9.09391	12.919		9.09391	14.749		9.09391	16.6647		9.09391	18.2913		9.09391	19.8313
	9.07363	-2.40934		9.07363	-0.71081		9.07363	1.33515		9.07363	4.05411		9.07363	6.38231		9.07363	8.82369		9.07363	10.8932		9.07363	12.8969		9.07363	14.7274		9.07363	16.6562		9.07363	18.2923		9.07363	19.832
	9.05344	-2.41236		9.05344	-0.7123		9.05344	1.32644		9.05344	4.05246		9.05344	6.38925		9.05344	8.81298		9.05344	10.8852		9.05344	12.8976		9.05344	14.7256		9.05344	16.6592		9.05344	18.2985		9.05344	19.8339
	9.03333	-2.4834		9.03333	-0.79585		9.03333	1.2652		9.03333	3.97525		9.03333	6.33488		9.03333	8.76286		9.03333	10.867		9.03333	12.8825		9.03333	14.7096		9.03333	16.6612		9.03333	18.3039		9.03333	19.8355
	9.01332	-2.55425		9.01332	-0.87704		9.01332	1.18311		9.01332	3.85127		9.01332	6.25721		9.01332	8.66882		9.01332	10.8272		9.01332	12.8476		9.01332	14.6789		9.01332	16.6478		9.01332	18.2894		9.01332	19.8398
	8.99339	-2.57743		8.99339	-0.88695		8.99339	1.16477		8.99339	3.82834		8.99339	6.22128		8.99339	8.63858		8.99339	10.8148		8.99339	12.8344		8.99339	14.6643		8.99339	16.6295		8.99339	18.2767		8.99339	19.8344
	8.97355	-2.58281		8.97355	-0.9038		8.97355	1.15305		8.97355	3.82048		8.97355	6.20525		8.97355	8.63635		8.97355	10.8145		8.97355	12.8346		8.97355	14.6637		8.97355	16.6282		8.97355	18.2788		8.97355	19.8356
	8.9538	-2.61094		8.9538	-0.92915		8.9538	1.13038		8.9538	3.77109		8.9538	6.15868		8.9538	8.59304		8.9538	10.7894		8.9538	12.8082		8.9538	14.6488		8.9538	16.6196		8.9538	18.266		8.9538	19.833
	8.93414	-2.62092		8.93414	-0.94351		8.93414	1.1165		8.93414	3.74751		8.93414	6.13394		8.93414	8.57878		8.93414	10.7804		8.93414	12.807		8.93414	14.6465		8.93414	16.6154		8.93414	18.2576		8.93414	19.8319
	8.91456	-2.67564		8.91456	-0.98459		8.91456	1.08742		8.91456	3.6928		8.91456	6.07994		8.91456	8.48751		8.91456	10.7404		8.91456	12.7716		8.91456	14.6222		8.91456	16.6021		8.91456	18.2422		8.91456	19.8304
	8.89507	-2.68772		8.89507	-1.00104		8.89507	1.06505		8.89507	3.65199		8.89507	6.04774		8.89507	8.42199		8.89507	10.7008		8.89507	12.7447		8.89507	14.5858		8.89507	16.5609		8.89507	18.2128		8.89507	19.8156
	8.87566	-2.69415		8.87566	-1.024		8.87566	1.04508		8.87566	3.61863		8.87566	6.0246		8.87566	8.38686		8.87566	10.6843		8.87566	12.7226		8.87566	14.5663		8.87566	16.5477		8.87566	18.202		8.87566	19.8067
	8.85634	-2.72496		8.85634	-1.03933		8.85634	1.02737		8.85634	3.58564		8.85634	5.99333		8.85634	8.34045		8.85634	10.6652		8.85634	12.6918		8.85634	14.5367		8.85634	16.5163		8.85634	18.1724		8.85634	19.7893
	8.8371	-2.73459		8.8371	-1.04124		8.8371	1.01289		8.8371	3.57444		8.8371	5.97839		8.8371	8.31393		8.8371	10.651		8.8371	12.6785		8.8371	14.5275		8.8371	16.5052		8.8371	18.1639		8.8371	19.7834
	8.81794	-2.7369		8.81794	-1.04577		8.81794	1.01554		8.81794	3.56952		8.81794	5.97315		8.81794	8.30189		8.81794	10.6461		8.81794	12.6689		8.81794	14.5169		8.81794	16.4904		8.81794	18.1564		8.81794	19.781
	8.79887	-2.73192		8.79887	-1.04714		8.79887	1.0197		8.79887	3.57028		8.79887	5.97156		8.79887	8.30086		8.79887	10.6449		8.79887	12.6671		8.79887	14.5178		8.79887	16.4976		8.79887	18.1597		8.79887	19.7816
	8.77988	-2.75257		8.77988	-1.05492		8.77988	0.99836		8.77988	3.55629		8.77988	5.95689		8.77988	8.27255		8.77988	10.6288		8.77988	12.6448		8.77988	14.497		8.77988	16.475		8.77988	18.1422		8.77988	19.7672
	8.76098	-2.75296		8.76098	-1.05372		8.76098	0.9955		8.76098	3.54656		8.76098	5.94683		8.76098	8.26231		8.76098	10.6215		8.76098	12.6306		8.76098	14.4838		8.76098	16.4535		8.76098	18.1296		8.76098	19.7543
	8.74215	-2.75834		8.74215	-1.06927		8.74215	0.99091		8.74215	3.53305		8.74215	5.93243		8.74215	8.2391		8.74215	10.5997		8.74215	12.6149		8.74215	14.467		8.74215	16.4345		8.74215	18.1044		8.74215	19.7451
	8.7234	-2.75483		8.7234	-1.06401		8.7234	0.98665		8.7234	3.52747		8.7234	5.92274		8.7234	8.23209		8.7234	10.5927		8.7234	12.6021		8.7234	14.4602		8.7234	16.4188		8.7234	18.0885		8.7234	19.7301
	8.70474	-2.76606		8.70474	-1.06248		8.70474	0.97825		8.70474	3.52038		8.70474	5.92372		8.70474	8.22181		8.70474	10.5839		8.70474	12.5908		8.70474	14.4504		8.70474	16.4034		8.70474	18.0716		8.70474	19.7204
	8.68615	-2.76054		8.68615	-1.06032		8.68615	0.97637		8.68615	3.5115		8.68615	5.91999		8.68615	8.21613		8.68615	10.5813		8.68615	12.5876		8.68615	14.4394		8.68615	16.3908		8.68615	18.0619		8.68615	19.7144
	8.66765	-2.77245		8.66765	-1.06065		8.66765	0.96845		8.66765	3.50552		8.66765	5.91303		8.66765	8.21049		8.66765	10.5755		8.66765	12.5838		8.66765	14.4321		8.66765	16.38		8.66765	18.0512		8.66765	19.7073
	8.64922	-2.76865		8.64922	-1.05808		8.64922	0.96903		8.64922	3.50581		8.64922	5.91595		8.64922	8.20903		8.64922	10.5744		8.64922	12.5808		8.64922	14.4311		8.64922	16.3744		8.64922	18.0521		8.64922	19.705
	8.63087	-2.7638		8.63087	-1.06924		8.63087	0.96802		8.63087	3.51395		8.63087	5.91495		8.63087	8.2038		8.63087	10.5716		8.63087	12.5718		8.63087	14.4234		8.63087	16.3656		8.63087	18.0421		8.63087	19.6959
	8.6126	-2.77533		8.6126	-1.06676		8.6126	0.96763		8.6126	3.50716		8.6126	5.91484		8.6126	8.20224		8.6126	10.5656		8.6126	12.5657		8.6126	14.4212		8.6126	16.3567		8.6126	18.0351		8.6126	19.6894
	8.5944	-2.7796		8.5944	-1.06988		8.5944	0.97019		8.5944	3.50914		8.5944	5.9146		8.5944	8.2035		8.5944	10.5653		8.5944	12.5657		8.5944	14.4188		8.5944	16.3588		8.5944	18.0322		8.5944	19.6879
	8.57629	-2.78316		8.57629	-1.06638		8.57629	0.97431		8.57629	3.50864		8.57629	5.91148		8.57629	8.20232		8.57629	10.5641		8.57629	12.5616		8.57629	14.4132		8.57629	16.3501		8.57629	18.0291		8.57629	19.678
	8.55824	-2.79039		8.55824	-1.0596		8.55824	0.9699		8.55824	3.51274		8.55824	5.91079		8.55824	8.19973		8.55824	10.5598		8.55824	12.552		8.55824	14.4114		8.55824	16.3467		8.55824	18.0238		8.55824	19.6737
	8.54028	-2.79817		8.54028	-1.05241		8.54028	0.96959		8.54028	3.51001		8.54028	5.91162		8.54028	8.19698		8.54028	10.558		8.54028	12.549		8.54028	14.4077		8.54028	16.3417		8.54028	18.0161		8.54028	19.6698
	8.52239	-2.80832		8.52239	-1.0477		8.52239	0.96645		8.52239	3.50482		8.52239	5.91532		8.52239	8.2022		8.52239	10.5562		8.52239	12.5467		8.52239	14.4025		8.52239	16.3336		8.52239	18.0136		8.52239	19.6678
	8.50457	-2.79283		8.50457	-1.04477		8.50457	0.96015		8.50457	3.50516		8.50457	5.91272		8.50457	8.20306		8.50457	10.5541		8.50457	12.5463		8.50457	14.4011		8.50457	16.3327		8.50457	18.0134		8.50457	19.6656
	8.48683	-2.80235		8.48683	-1.04853		8.48683	0.96233		8.48683	3.50614		8.48683	5.9118		8.48683	8.19988		8.48683	10.5502		8.48683	12.5441		8.48683	14.4005		8.48683	16.3307		8.48683	18.0126		8.48683	19.6647
	8.46917	-2.80512		8.46917	-1.04598		8.46917	0.96521		8.46917	3.50904		8.46917	5.91115		8.46917	8.2049		8.46917	10.5477		8.46917	12.545		8.46917	14.3984		8.46917	16.3271		8.46917	18.0112		8.46917	19.6606
	8.45157	-2.79292		8.45157	-1.05023		8.45157	0.96295		8.45157	3.50599		8.45157	5.91152		8.45157	8.20602		8.45157	10.5464		8.45157	12.5477		8.45157	14.3984		8.45157	16.3284		8.45157	18.0115		8.45157	19.6592
	8.43405	-2.81212		8.43405	-1.0515		8.43405	0.96458		8.43405	3.50952		8.43405	5.91116		8.43405	8.2043		8.43405	10.549		8.43405	12.548		8.43405	14.3975		8.43405	16.326		8.43405	18.0105		8.43405	19.6573
	8.4166	-2.80352		8.4166	-1.04582		8.4166	0.96975		8.4166	3.50653		8.4166	5.91244		8.4166	8.20208		8.4166	10.5462		8.4166	12.5442		8.4166	14.396		8.4166	16.3266		8.4166	18.0106		8.4166	19.6598
	8.39923	-2.81556		8.39923	-1.03969		8.39923	0.96215		8.39923	3.50594		8.39923	5.9079		8.39923	8.20585		8.39923	10.5503		8.39923	12.5444		8.39923	14.3957		8.39923	16.3225		8.39923	18.0032		8.39923	19.6559
	8.38192	-2.80197		8.38192	-1.03166		8.38192	0.96627		8.38192	3.50483		8.38192	5.91148		8.38192	8.21559		8.38192	10.5507		8.38192	12.546		8.38192	14.3935		8.38192	16.3232		8.38192	18.0021		8.38192	19.6575
	8.36469	-2.7961		8.36469	-1.03814		8.36469	0.97122		8.36469	3.5044		8.36469	5.91443		8.36469	8.22477		8.36469	10.5562		8.36469	12.5468		8.36469	14.3928		8.36469	16.3262		8.36469	18.003		8.36469	19.6592
	8.34753	-2.79781		8.34753	-1.03247		8.34753	0.97097		8.34753	3.50729		8.34753	5.91513		8.34753	8.22055		8.34753	10.5569		8.34753	12.5451		8.34753	14.3929		8.34753	16.3236		8.34753	18.0034		8.34753	19.655
	8.33044	-2.77877		8.33044	-1.03508		8.33044	0.96821		8.33044	3.5126		8.33044	5.91169		8.33044	8.21949		8.33044	10.5556		8.33044	12.5436		8.33044	14.3941		8.33044	16.3234		8.33044	18.0023		8.33044	19.6542
	8.31342	-2.79508		8.31342	-1.03166		8.31342	0.97222		8.31342	3.50964		8.31342	5.91564		8.31342	8.22216		8.31342	10.5586		8.31342	12.5459		8.31342	14.3901		8.31342	16.3228		8.31342	18.0025		8.31342	19.6531
	8.29646	-2.79849		8.29646	-1.0316		8.29646	0.97626		8.29646	3.50774		8.29646	5.91523		8.29646	8.21554		8.29646	10.5579		8.29646	12.5459		8.29646	14.3897		8.29646	16.3229		8.29646	17.9987		8.29646	19.651
	8.27958	-2.81324		8.27958	-1.02786		8.27958	0.97908		8.27958	3.50928		8.27958	5.91542		8.27958	8.21468		8.27958	10.5602		8.27958	12.5458		8.27958	14.395		8.27958	16.3224		8.27958	17.998		8.27958	19.6492
	8.26277	-2.79696		8.26277	-1.03104		8.26277	0.98278		8.26277	3.5127		8.26277	5.91401		8.26277	8.21189		8.26277	10.5601		8.26277	12.5441		8.26277	14.3938		8.26277	16.3222		8.26277	17.997		8.26277	19.647
	8.24602	-2.78139		8.24602	-1.02382		8.24602	0.97524		8.24602	3.51103		8.24602	5.919		8.24602	8.21831		8.24602	10.5627		8.24602	12.5462		8.24602	14.3919		8.24602	16.3224		8.24602	17.9973		8.24602	19.6473
	8.22934	-2.78123		8.22934	-1.02128		8.22934	0.98001		8.22934	3.51473		8.22934	5.91956		8.22934	8.2271		8.22934	10.5653		8.22934	12.5507		8.22934	14.3914		8.22934	16.3236		8.22934	17.9969		8.22934	19.6476
	8.21273	-2.78218		8.21273	-1.0248		8.21273	0.97886		8.21273	3.5124		8.21273	5.92067		8.21273	8.236		8.21273	10.5702		8.21273	12.5516		8.21273	14.3913		8.21273	16.321		8.21273	17.9969		8.21273	19.6484
	8.19618	-2.7742		8.19618	-1.02308		8.19618	0.98031		8.19618	3.51494		8.19618	5.91925		8.19618	8.2237		8.19618	10.573		8.19618	12.5502		8.19618	14.3895		8.19618	16.3211		8.19618	17.9962		8.19618	19.6437
	8.17971	-2.77959		8.17971	-1.01744		8.17971	0.98032		8.17971	3.51367		8.17971	5.9227		8.17971	8.21982		8.17971	10.5746		8.17971	12.5508		8.17971	14.3895		8.17971	16.3215		8.17971	17.9963		8.17971	19.6424
	8.1633	-2.78251		8.1633	-1.01251		8.1633	0.98775		8.1633	3.5169		8.1633	5.92262		8.1633	8.21849		8.1633	10.574		8.1633	12.5541		8.1633	14.3905		8.1633	16.3226		8.1633	17.9929		8.1633	19.6401
	8.14695	-2.77917		8.14695	-1.01182		8.14695	0.99081		8.14695	3.5182		8.14695	5.92707		8.14695	8.21627		8.14695	10.5724		8.14695	12.5517		8.14695	14.3895		8.14695	16.3247		8.14695	17.991		8.14695	19.6386
	8.13067	-2.78269		8.13067	-1.01583		8.13067	0.99138		8.13067	3.51915		8.13067	5.92667		8.13067	8.21286		8.13067	10.57		8.13067	12.552		8.13067	14.3871		8.13067	16.3249		8.13067	17.9929		8.13067	19.6388
	8.11445	-2.77233		8.11445	-1.01467		8.11445	0.99229		8.11445	3.52319		8.11445	5.92487		8.11445	8.21366		8.11445	10.5685		8.11445	12.5504		8.11445	14.3896		8.11445	16.3239		8.11445	17.9926		8.11445	19.6401
	8.0983	-2.77564		8.0983	-1.01119		8.0983	0.99094		8.0983	3.52621		8.0983	5.92324		8.0983	8.21502		8.0983	10.5681		8.0983	12.5502		8.0983	14.3881		8.0983	16.3217		8.0983	17.9933		8.0983	19.639
	8.08222	-2.78273		8.08222	-1.01149		8.08222	0.98601		8.08222	3.5194		8.08222	5.92634		8.08222	8.2207		8.08222	10.5716		8.08222	12.5547		8.08222	14.3859		8.08222	16.3229		8.08222	17.9916		8.08222	19.6365
	8.06619	-2.77113		8.06619	-1.01046		8.06619	0.9847		8.06619	3.51878		8.06619	5.93552		8.06619	8.21978		8.06619	10.5721		8.06619	12.5567		8.06619	14.3843		8.06619	16.3246		8.06619	17.9948		8.06619	19.634
	8.05024	-2.78422		8.05024	-1.01092		8.05024	0.98558		8.05024	3.52068		8.05024	5.93182		8.05024	8.20711		8.05024	10.5697		8.05024	12.5566		8.05024	14.3836		8.05024	16.3257		8.05024	17.9938		8.05024	19.6321
	8.03434	-2.78241		8.03434	-1.00771		8.03434	0.98684		8.03434	3.52408		8.03434	5.92782		8.03434	8.20437		8.03434	10.5714		8.03434	12.5591		8.03434	14.3834		8.03434	16.328		8.03434	17.9925		8.03434	19.6319
	8.01851	-2.77975		8.01851	-1.00839		8.01851	0.99082		8.01851	3.52164		8.01851	5.93131		8.01851	8.20146		8.01851	10.5704		8.01851	12.5589		8.01851	14.3851		8.01851	16.33		8.01851	17.9912		8.01851	19.6341
	8.00273	-2.7781		8.00273	-1.00883		8.00273	0.98951		8.00273	3.52254		8.00273	5.93438		8.00273	8.201		8.00273	10.5658		8.00273	12.5549		8.00273	14.3845		8.00273	16.3306		8.00273	17.9888		8.00273	19.6349
	7.98703	-2.78185		7.98703	-1.00876		7.98703	0.98893		7.98703	3.52167		7.98703	5.93329		7.98703	8.19651		7.98703	10.5665		7.98703	12.5515		7.98703	14.3852		7.98703	16.3304		7.98703	17.9882		7.98703	19.6291
	7.97138	-2.78395		7.97138	-1.00962		7.97138	0.98901		7.97138	3.52843		7.97138	5.929		7.97138	8.19537		7.97138	10.5654		7.97138	12.5528		7.97138	14.3831		7.97138	16.3313		7.97138	17.9875		7.97138	19.6318
	7.95579	-2.77837		7.95579	-0.99922		7.95579	0.98404		7.95579	3.53278		7.95579	5.92485		7.95579	8.19991		7.95579	10.5652		7.95579	12.5535		7.95579	14.3847		7.95579	16.3307		7.95579	17.9879		7.95579	19.6293
	7.94027	-2.77699		7.94027	-1.00207		7.94027	0.97968		7.94027	3.53283		7.94027	5.93204		7.94027	8.19432		7.94027	10.5626		7.94027	12.5573		7.94027	14.3845		7.94027	16.3317		7.94027	17.9908		7.94027	19.6291
	7.9248	-2.77501		7.9248	-0.99531		7.9248	0.98617		7.9248	3.54028		7.9248	5.93046		7.9248	8.19278		7.9248	10.562		7.9248	12.5573		7.9248	14.38		7.9248	16.3347		7.9248	17.9926		7.9248	19.6315
	7.9094	-2.7745		7.9094	-0.99844		7.9094	0.97412		7.9094	3.53864		7.9094	5.92684		7.9094	8.19117		7.9094	10.5584		7.9094	12.5538		7.9094	14.3806		7.9094	16.3371		7.9094	17.9912		7.9094	19.6342
	7.89405	-2.78052		7.89405	-0.99807		7.89405	0.98303		7.89405	3.53958		7.89405	5.92617		7.89405	8.19527		7.89405	10.5592		7.89405	12.5567		7.89405	14.3815		7.89405	16.3387		7.89405	17.9922		7.89405	19.634
	7.87877	-2.77086		7.87877	-1.00262		7.87877	0.98607		7.87877	3.53836		7.87877	5.9304		7.87877	8.19696		7.87877	10.556		7.87877	12.5577		7.87877	14.3834		7.87877	16.3387		7.87877	17.9936		7.87877	19.6352
	7.86354	-2.75659		7.86354	-0.99522		7.86354	0.98978		7.86354	3.54544		7.86354	5.92924		7.86354	8.2031		7.86354	10.5554		7.86354	12.5598		7.86354	14.3875		7.86354	16.3409		7.86354	17.9929		7.86354	19.6377
	7.84837	-2.75701		7.84837	-0.98978		7.84837	0.98653		7.84837	3.54395		7.84837	5.93505		7.84837	8.19636		7.84837	10.5542		7.84837	12.5582		7.84837	14.3867		7.84837	16.3394		7.84837	17.9905		7.84837	19.6365
	7.83326	-2.75514		7.83326	-0.98968		7.83326	0.98767		7.83326	3.54665		7.83326	5.93413		7.83326	8.19878		7.83326	10.558		7.83326	12.56		7.83326	14.3868		7.83326	16.3422		7.83326	17.9919		7.83326	19.6382
	7.81821	-2.76308		7.81821	-0.99088		7.81821	0.98194		7.81821	3.54511		7.81821	5.93142		7.81821	8.19873		7.81821	10.5601		7.81821	12.5623		7.81821	14.3882		7.81821	16.3435		7.81821	17.993		7.81821	19.6402
	7.80322	-2.76937		7.80322	-0.9951		7.80322	0.98131		7.80322	3.54387		7.80322	5.93037		7.80322	8.19931		7.80322	10.5601		7.80322	12.5617		7.80322	14.3868		7.80322	16.3434		7.80322	17.9936		7.80322	19.6402
	7.78829	-2.76992		7.78829	-0.99391		7.78829	0.98625		7.78829	3.55347		7.78829	5.9307		7.78829	8.196		7.78829	10.5597		7.78829	12.563		7.78829	14.3884		7.78829	16.3477		7.78829	17.9957		7.78829	19.6415
	7.77341	-2.76453		7.77341	-1.0012		7.77341	0.98538		7.77341	3.55299		7.77341	5.93079		7.77341	8.19213		7.77341	10.5529		7.77341	12.5623		7.77341	14.3871		7.77341	16.3522		7.77341	17.9948		7.77341	19.6449
	7.75859	-2.77275		7.75859	-0.99427		7.75859	0.99343		7.75859	3.54981		7.75859	5.9303		7.75859	8.19841		7.75859	10.5546		7.75859	12.5627		7.75859	14.391		7.75859	16.3462		7.75859	17.9971		7.75859	19.6469
	7.74382	-2.75875		7.74382	-0.99007		7.74382	0.99659		7.74382	3.5551		7.74382	5.93404		7.74382	8.20216		7.74382	10.5542		7.74382	12.5636		7.74382	14.3911		7.74382	16.3457		7.74382	17.9991		7.74382	19.6487
	7.72911	-2.76061		7.72911	-0.99385		7.72911	0.99962		7.72911	3.56012		7.72911	5.93549		7.72911	8.20184		7.72911	10.5564		7.72911	12.5658		7.72911	14.3942		7.72911	16.3484		7.72911	18.0016		7.72911	19.6494
	7.71446	-2.74637		7.71446	-0.99252		7.71446	0.99334		7.71446	3.56839		7.71446	5.93483		7.71446	8.20747		7.71446	10.5576		7.71446	12.5662		7.71446	14.3929		7.71446	16.3512		7.71446	17.9997		7.71446	19.6537
	7.69986	-2.74375		7.69986	-1.00047		7.69986	0.99387		7.69986	3.5685		7.69986	5.92999		7.69986	8.20878		7.69986	10.5602		7.69986	12.5646		7.69986	14.3939		7.69986	16.3514		7.69986	18		7.69986	19.6523
	7.68532	-2.74584		7.68532	-0.99774		7.68532	1.00185		7.68532	3.56417		7.68532	5.92643		7.68532	8.20568		7.68532	10.5599		7.68532	12.5649		7.68532	14.3942		7.68532	16.3529		7.68532	17.9992		7.68532	19.6531
	7.67083	-2.75043		7.67083	-0.99682		7.67083	1.00529		7.67083	3.56183		7.67083	5.9331		7.67083	8.21517		7.67083	10.5636		7.67083	12.5704		7.67083	14.395		7.67083	16.3535		7.67083	18.0031		7.67083	19.6553
	7.6564	-2.7396		7.6564	-0.99776		7.6564	1.01527		7.6564	3.56245		7.6564	5.94697		7.6564	8.20286		7.6564	10.5601		7.6564	12.5693		7.6564	14.3983		7.6564	16.3545		7.6564	18.0028		7.6564	19.6572
	7.64202	-2.73643		7.64202	-0.99372		7.64202	1.01376		7.64202	3.55286		7.64202	5.93957		7.64202	8.2096		7.64202	10.5587		7.64202	12.5706		7.64202	14.3991		7.64202	16.3546		7.64202	18.0063		7.64202	19.6614
	7.62769	-2.73413		7.62769	-0.99643		7.62769	1.01766		7.62769	3.55952		7.62769	5.9395		7.62769	8.21372		7.62769	10.5625		7.62769	12.5725		7.62769	14.4005		7.62769	16.3543		7.62769	18.0092		7.62769	19.6627
	7.61342	-2.73724		7.61342	-0.99204		7.61342	1.02365		7.61342	3.56339		7.61342	5.94085		7.61342	8.21301		7.61342	10.5619		7.61342	12.575		7.61342	14.4009		7.61342	16.3518		7.61342	18.013		7.61342	19.6631
	7.59921	-2.73725		7.59921	-0.99314		7.59921	1.02483		7.59921	3.56661		7.59921	5.94379		7.59921	8.2169		7.59921	10.5626		7.59921	12.5758		7.59921	14.4024		7.59921	16.3551		7.59921	18.0138		7.59921	19.6635
	7.58504	-2.71851		7.58504	-0.99374		7.58504	1.02653		7.58504	3.56953		7.58504	5.94425		7.58504	8.21945		7.58504	10.568		7.58504	12.5781		7.58504	14.4008		7.58504	16.3547		7.58504	18.0132		7.58504	19.665
	7.57093	-2.71678		7.57093	-0.99116		7.57093	1.03209		7.57093	3.5726		7.57093	5.94884		7.57093	8.21692		7.57093	10.5682		7.57093	12.576		7.57093	14.3991		7.57093	16.3568		7.57093	18.0116		7.57093	19.6658
	7.55687	-2.71623		7.55687	-0.9917		7.55687	1.04078		7.55687	3.57174		7.55687	5.94982		7.55687	8.21719		7.55687	10.5688		7.55687	12.5768		7.55687	14.4036		7.55687	16.3594		7.55687	18.0121		7.55687	19.6668
	7.54286	-2.72145		7.54286	-0.98385		7.54286	1.04458		7.54286	3.56661		7.54286	5.95265		7.54286	8.21893		7.54286	10.5689		7.54286	12.5801		7.54286	14.4052		7.54286	16.3578		7.54286	18.0133		7.54286	19.6649
	7.52891	-2.7044		7.52891	-0.9867		7.52891	1.04197		7.52891	3.56638		7.52891	5.95817		7.52891	8.2239		7.52891	10.572		7.52891	12.579		7.52891	14.4052		7.52891	16.3581		7.52891	18.0118		7.52891	19.6647
	7.515	-2.69908		7.515	-0.98654		7.515	1.04634		7.515	3.56847		7.515	5.95568		7.515	8.21984		7.515	10.5716		7.515	12.5798		7.515	14.4074		7.515	16.3607		7.515	18.0129		7.515	19.6666
	7.50115	-2.70232		7.50115	-0.98479		7.50115	1.04908		7.50115	3.56903		7.50115	5.95743		7.50115	8.21914		7.50115	10.5731		7.50115	12.5839		7.50115	14.4074		7.50115	16.3586		7.50115	18.0152		7.50115	19.6648
	7.48735	-2.70699		7.48735	-0.98391		7.48735	1.05591		7.48735	3.5688		7.48735	5.95531		7.48735	8.22497		7.48735	10.5711		7.48735	12.5848		7.48735	14.4085		7.48735	16.3591		7.48735	18.0164		7.48735	19.6664
	7.4736	-2.69142		7.4736	-0.98018		7.4736	1.06398		7.4736	3.5762		7.4736	5.95761		7.4736	8.22292		7.4736	10.5782		7.4736	12.582		7.4736	14.4101		7.4736	16.3633		7.4736	18.0182		7.4736	19.665
	7.4599	-2.69534		7.4599	-0.97924		7.4599	1.06155		7.4599	3.57643		7.4599	5.95943		7.4599	8.22766		7.4599	10.577		7.4599	12.582		7.4599	14.412		7.4599	16.3641		7.4599	18.0164		7.4599	19.6681
	7.44625	-2.69029		7.44625	-0.97107		7.44625	1.06193		7.44625	3.57501		7.44625	5.95909		7.44625	8.22679		7.44625	10.5773		7.44625	12.5786		7.44625	14.4102		7.44625	16.3604		7.44625	18.0165		7.44625	19.6683
	7.43265	-2.69242		7.43265	-0.97271		7.43265	1.07516		7.43265	3.58012		7.43265	5.96018		7.43265	8.22821		7.43265	10.5795		7.43265	12.5761		7.43265	14.4124		7.43265	16.3648		7.43265	18.018		7.43265	19.6695
	7.4191	-2.68498		7.4191	-0.96657		7.4191	1.07535		7.4191	3.58073		7.4191	5.96442		7.4191	8.22761		7.4191	10.5802		7.4191	12.5779		7.4191	14.4122		7.4191	16.3592		7.4191	18.0192		7.4191	19.6685
	7.4056	-2.68171		7.4056	-0.96246		7.4056	1.07575		7.4056	3.58041		7.4056	5.96501		7.4056	8.22844		7.4056	10.5777		7.4056	12.5757		7.4056	14.4106		7.4056	16.3574		7.4056	18.0182		7.4056	19.6675
	7.39214	-2.66971		7.39214	-0.96497		7.39214	1.08197		7.39214	3.58715		7.39214	5.96358		7.39214	8.22054		7.39214	10.5753		7.39214	12.5779		7.39214	14.4114		7.39214	16.3588		7.39214	18.0175		7.39214	19.6676
	7.37874	-2.64518		7.37874	-0.95721		7.37874	1.10367		7.37874	3.59574		7.37874	5.96661		7.37874	8.23003		7.37874	10.5842		7.37874	12.5804		7.37874	14.4115		7.37874	16.365		7.37874	18.0216		7.37874	19.6682
	7.36539	-2.63491		7.36539	-0.93932		7.36539	1.11314		7.36539	3.59675		7.36539	5.9686		7.36539	8.23161		7.36539	10.5893		7.36539	12.575		7.36539	14.4149		7.36539	16.3624		7.36539	18.0223		7.36539	19.6674
	7.35208	-2.6271		7.35208	-0.93108		7.35208	1.128		7.35208	3.60332		7.35208	5.97109		7.35208	8.23403		7.35208	10.5831		7.35208	12.5771		7.35208	14.4149		7.35208	16.3634		7.35208	18.0193		7.35208	19.6671
	7.33882	-2.61933		7.33882	-0.92474		7.33882	1.13127		7.33882	3.60017		7.33882	5.97518		7.33882	8.23503		7.33882	10.5831		7.33882	12.5786		7.33882	14.4165		7.33882	16.3631		7.33882	18.0175		7.33882	19.6671
	7.32561	-2.62062		7.32561	-0.91539		7.32561	1.14023		7.32561	3.60239		7.32561	5.98143		7.32561	8.23271		7.32561	10.5858		7.32561	12.5775		7.32561	14.4153		7.32561	16.3604		7.32561	18.0177		7.32561	19.67
	7.31245	-2.61053		7.31245	-0.89783		7.31245	1.16957		7.31245	3.61351		7.31245	5.98627		7.31245	8.23296		7.31245	10.5859		7.31245	12.5751		7.31245	14.4164		7.31245	16.3628		7.31245	18.0204		7.31245	19.6715
	7.29933	-2.59801		7.29933	-0.88278		7.29933	1.19025		7.29933	3.62239		7.29933	5.99612		7.29933	8.23633		7.29933	10.5895		7.29933	12.5783		7.29933	14.4184		7.29933	16.3623		7.29933	18.0209		7.29933	19.6708
	7.28627	-2.59424		7.28627	-0.87145		7.28627	1.20376		7.28627	3.62644		7.28627	5.99833		7.28627	8.23894		7.28627	10.5884		7.28627	12.5767		7.28627	14.4181		7.28627	16.36		7.28627	18.0205		7.28627	19.6688
	7.27324	-2.5656		7.27324	-0.85291		7.27324	1.22784		7.27324	3.64133		7.27324	6.00303		7.27324	8.24383		7.27324	10.5926		7.27324	12.5784		7.27324	14.4196		7.27324	16.3642		7.27324	18.023		7.27324	19.6714
	7.26027	-2.54094		7.26027	-0.82852		7.26027	1.25739		7.26027	3.65851		7.26027	6.00964		7.26027	8.25296		7.26027	10.5994		7.26027	12.578		7.26027	14.4177		7.26027	16.3638		7.26027	18.0225		7.26027	19.6722
	7.24734	-2.49033		7.24734	-0.78526		7.24734	1.30475		7.24734	3.68234		7.24734	6.02983		7.24734	8.26832		7.24734	10.6055		7.24734	12.5816		7.24734	14.421		7.24734	16.3639		7.24734	18.0215		7.24734	19.6726
	7.23446	-2.48045		7.23446	-0.76571		7.23446	1.32603		7.23446	3.69313		7.23446	6.03747		7.23446	8.27426		7.23446	10.6095		7.23446	12.5831		7.23446	14.4208		7.23446	16.3641		7.23446	18.022		7.23446	19.6724
	7.22162	-2.47358		7.22162	-0.75194		7.22162	1.33895		7.22162	3.702		7.22162	6.04135		7.22162	8.27504		7.22162	10.6099		7.22162	12.5868		7.22162	14.4241		7.22162	16.3634		7.22162	18.022		7.22162	19.6717
	7.20883	-2.44106		7.20883	-0.69425		7.20883	1.39094		7.20883	3.73444		7.20883	6.07398		7.20883	8.29275		7.20883	10.6137		7.20883	12.59		7.20883	14.4249		7.20883	16.3592		7.20883	18.0237		7.20883	19.672
	7.19608	-2.40854		7.19608	-0.65993		7.19608	1.44451		7.19608	3.76793		7.19608	6.09292		7.19608	8.31085		7.19608	10.6272		7.19608	12.596		7.19608	14.4276		7.19608	16.364		7.19608	18.0268		7.19608	19.6761
	7.18338	-2.39087		7.18338	-0.65396		7.18338	1.45661		7.18338	3.77834		7.18338	6.09759		7.18338	8.32032		7.18338	10.628		7.18338	12.597		7.18338	14.4297		7.18338	16.3638		7.18338	18.0266		7.18338	19.6761
	7.17072	-2.39814		7.17072	-0.64819		7.17072	1.45876		7.17072	3.78385		7.17072	6.1039		7.17072	8.32567		7.17072	10.6308		7.17072	12.5995		7.17072	14.4299		7.17072	16.3638		7.17072	18.0279		7.17072	19.6758
	7.15811	-2.36991		7.15811	-0.62826		7.15811	1.48051		7.15811	3.80658		7.15811	6.11222		7.15811	8.3404		7.15811	10.6399		7.15811	12.6071		7.15811	14.4311		7.15811	16.3655		7.15811	18.028		7.15811	19.6769
	7.14554	-2.32195		7.14554	-0.57728		7.14554	1.54127		7.14554	3.85887		7.14554	6.14323		7.14554	8.36933		7.14554	10.6569		7.14554	12.6111		7.14554	14.437		7.14554	16.3677		7.14554	18.0279		7.14554	19.6783
	7.13302	-2.27381		7.13302	-0.53015		7.13302	1.59942		7.13302	3.91304		7.13302	6.18688		7.13302	8.41146		7.13302	10.6784		7.13302	12.6196		7.13302	14.4472		7.13302	16.3701		7.13302	18.0381		7.13302	19.6806
	7.12054	-2.2692		7.12054	-0.51159		7.12054	1.6246		7.12054	3.94694		7.12054	6.22068		7.12054	8.43032		7.12054	10.6921		7.12054	12.6287		7.12054	14.4531		7.12054	16.37		7.12054	18.0402		7.12054	19.6819
	7.1081	-2.23086		7.1081	-0.46649		7.1081	1.65569		7.1081	3.97261		7.1081	6.25238		7.1081	8.4494		7.1081	10.706		7.1081	12.6425		7.1081	14.4565		7.1081	16.3726		7.1081	18.0445		7.1081	19.6839
	7.09571	-2.20824		7.09571	-0.45016		7.09571	1.67683		7.09571	4.00642		7.09571	6.26984		7.09571	8.47735		7.09571	10.7204		7.09571	12.6488		7.09571	14.4624		7.09571	16.374		7.09571	18.0494		7.09571	19.686
	7.08336	-2.19653		7.08336	-0.43915		7.08336	1.67552		7.08336	4.03196		7.08336	6.2914		7.08336	8.49819		7.08336	10.734		7.08336	12.6593		7.08336	14.4648		7.08336	16.3798		7.08336	18.0539		7.08336	19.688
	7.07106	-2.19248		7.07106	-0.43822		7.07106	1.68077		7.07106	4.03611		7.07106	6.29145		7.07106	8.50763		7.07106	10.7389		7.07106	12.6643		7.07106	14.4675		7.07106	16.3822		7.07106	18.0581		7.07106	19.6892
	7.05879	-2.19284		7.05879	-0.43891		7.05879	1.69315		7.05879	4.06274		7.05879	6.31014		7.05879	8.52268		7.05879	10.7559		7.05879	12.6745		7.05879	14.4747		7.05879	16.3819		7.05879	18.058		7.05879	19.691
	7.04657	-2.17687		7.04657	-0.42763		7.04657	1.6849		7.04657	4.09815		7.04657	6.34147		7.04657	8.56133		7.04657	10.7881		7.04657	12.6949		7.04657	14.4889		7.04657	16.3887		7.04657	18.0659		7.04657	19.6959
	7.03439	-2.15197		7.03439	-0.41967		7.03439	1.69653		7.03439	4.13865		7.03439	6.38238		7.03439	8.60017		7.03439	10.8132		7.03439	12.716		7.03439	14.506		7.03439	16.3981		7.03439	18.078		7.03439	19.7015
	7.02225	-2.14295		7.02225	-0.42359		7.02225	1.69955		7.02225	4.15504		7.02225	6.41488		7.02225	8.62343		7.02225	10.8286		7.02225	12.7321		7.02225	14.5242		7.02225	16.4068		7.02225	18.0911		7.02225	19.7104
	7.01016	-2.16452		7.01016	-0.42997		7.01016	1.69083		7.01016	4.15591		7.01016	6.41997		7.01016	8.62847		7.01016	10.836		7.01016	12.7382		7.01016	14.5312		7.01016	16.4119		7.01016	18.0996		7.01016	19.7136
	6.99811	-2.18042		6.99811	-0.42745		6.99811	1.68938		6.99811	4.1732		6.99811	6.44255		6.99811	8.64544		6.99811	10.8574		6.99811	12.7527		6.99811	14.5429		6.99811	16.419		6.99811	18.1122		6.99811	19.7212
	6.98609	-2.18621		6.98609	-0.44855		6.98609	1.67309		6.98609	4.17531		6.98609	6.44998		6.98609	8.65897		6.98609	10.8765		6.98609	12.765		6.98609	14.5567		6.98609	16.4322		6.98609	18.1267		6.98609	19.7295
	6.97412	-2.19455		6.97412	-0.4607		6.97412	1.63876		6.97412	4.16441		6.97412	6.44573		6.97412	8.6716		6.97412	10.8842		6.97412	12.7763		6.97412	14.5645		6.97412	16.4392		6.97412	18.1359		6.97412	19.7363
	6.96219	-2.20721		6.96219	-0.4772		6.96219	1.62467		6.96219	4.15922		6.96219	6.44973		6.96219	8.68302		6.96219	10.9006		6.96219	12.793		6.96219	14.5809		6.96219	16.4544		6.96219	18.1422		6.96219	19.7424
	6.95031	-2.22898		6.95031	-0.51185		6.95031	1.5907		6.95031	4.14356		6.95031	6.44868		6.95031	8.68456		6.95031	10.9126		6.95031	12.8086		6.95031	14.6003		6.95031	16.4647		6.95031	18.1563		6.95031	19.7499
	6.93846	-2.25573		6.93846	-0.53964		6.93846	1.56384		6.93846	4.13449		6.93846	6.45537		6.93846	8.68987		6.93846	10.9212		6.93846	12.8183		6.93846	14.6156		6.93846	16.4775		6.93846	18.1698		6.93846	19.7601
	6.92665	-2.25922		6.92665	-0.55222		6.92665	1.54168		6.92665	4.1233		6.92665	6.45672		6.92665	8.69771		6.92665	10.9327		6.92665	12.8303		6.92665	14.6339		6.92665	16.4884		6.92665	18.1835		6.92665	19.7696
	6.91488	-2.27805		6.91488	-0.57304		6.91488	1.52368		6.91488	4.10908		6.91488	6.45588		6.91488	8.69578		6.91488	10.931		6.91488	12.8303		6.91488	14.6377		6.91488	16.4904		6.91488	18.1899		6.91488	19.7756
	6.90315	-2.33824		6.90315	-0.6055		6.90315	1.47723		6.90315	4.07943		6.90315	6.43802		6.90315	8.68528		6.90315	10.9315		6.90315	12.8452		6.90315	14.65		6.90315	16.5009		6.90315	18.2062		6.90315	19.7906
	6.89147	-2.37976		6.89147	-0.65628		6.89147	1.42936		6.89147	4.03092		6.89147	6.39861		6.89147	8.66576		6.89147	10.9317		6.89147	12.8529		6.89147	14.6664		6.89147	16.5222		6.89147	18.2259		6.89147	19.8018
	6.87982	-2.39266		6.87982	-0.68863		6.87982	1.39707		6.87982	3.99575		6.87982	6.36698		6.87982	8.64386		6.87982	10.9291		6.87982	12.8627		6.87982	14.6751		6.87982	16.5416		6.87982	18.2396		6.87982	19.8172
	6.86821	-2.39588		6.86821	-0.69903		6.86821	1.379		6.86821	3.97748		6.86821	6.35386		6.86821	8.63073		6.86821	10.9231		6.86821	12.8615		6.86821	14.6812		6.86821	16.5439		6.86821	18.2435		6.86821	19.8225
	6.85664	-2.42514		6.85664	-0.71989		6.85664	1.34321		6.85664	3.95075		6.85664	6.33576		6.85664	8.6152		6.85664	10.9172		6.85664	12.8671		6.85664	14.6932		6.85664	16.5595		6.85664	18.2544		6.85664	19.8304
	6.84511	-2.46152		6.84511	-0.74774		6.84511	1.31152		6.84511	3.91207		6.84511	6.31303		6.84511	8.59846		6.84511	10.9091		6.84511	12.8626		6.84511	14.6947		6.84511	16.5707		6.84511	18.2562		6.84511	19.8425
	6.83362	-2.4639		6.83362	-0.75045		6.83362	1.30963		6.83362	3.90276		6.83362	6.30617		6.83362	8.58896		6.83362	10.8989		6.83362	12.8615		6.83362	14.6974		6.83362	16.5753		6.83362	18.2618		6.83362	19.8463
	6.82216	-2.47335		6.82216	-0.76833		6.82216	1.28914		6.82216	3.87991		6.82216	6.28497		6.82216	8.58033		6.82216	10.89		6.82216	12.8553		6.82216	14.6954		6.82216	16.578		6.82216	18.2664		6.82216	19.8522
	6.81075	-2.51295		6.81075	-0.80117		6.81075	1.25103		6.81075	3.84773		6.81075	6.24312		6.81075	8.55687		6.81075	10.8745		6.81075	12.8429		6.81075	14.689		6.81075	16.583		6.81075	18.2761		6.81075	19.8662
	6.79937	-2.57303		6.79937	-0.83601		6.79937	1.21495		6.79937	3.80007		6.79937	6.19395		6.79937	8.51117		6.79937	10.8521		6.79937	12.8337		6.79937	14.6833		6.79937	16.5859		6.79937	18.2787		6.79937	19.8782
	6.78803	-2.58775		6.78803	-0.86012		6.78803	1.19494		6.78803	3.76756		6.78803	6.15603		6.78803	8.4783		6.78803	10.8343		6.78803	12.8202		6.78803	14.6701		6.78803	16.5912		6.78803	18.2797		6.78803	19.8808
	6.77673	-2.58657		6.77673	-0.86869		6.77673	1.18438		6.77673	3.75708		6.77673	6.14174		6.77673	8.46513		6.77673	10.8191		6.77673	12.8176		6.77673	14.6648		6.77673	16.593		6.77673	18.2813		6.77673	19.8848
	6.76547	-2.59104		6.76547	-0.87424		6.76547	1.17545		6.76547	3.74632		6.76547	6.13765		6.76547	8.45874		6.76547	10.8111		6.76547	12.8119		6.76547	14.6605		6.76547	16.5921		6.76547	18.2755		6.76547	19.8851
	6.75424	-2.60794		6.75424	-0.88187		6.75424	1.15412		6.75424	3.714		6.75424	6.11		6.75424	8.43288		6.75424	10.7985		6.75424	12.8044		6.75424	14.6564		6.75424	16.5951		6.75424	18.2757		6.75424	19.8897
	6.74305	-2.63044		6.74305	-0.90127		6.74305	1.14163		6.74305	3.69506		6.74305	6.09511		6.74305	8.41024		6.74305	10.7689		6.74305	12.7791		6.74305	14.635		6.74305	16.5856		6.74305	18.2633		6.74305	19.89
	6.7319	-2.65146		6.7319	-0.90754		6.7319	1.13898		6.7319	3.6843		6.7319	6.0777		6.7319	8.39916		6.7319	10.7567		6.7319	12.7693		6.7319	14.6225		6.7319	16.5814		6.7319	18.2584		6.7319	19.8943
	6.72078	-2.64887		6.72078	-0.91121		6.72078	1.13484		6.72078	3.6771		6.72078	6.06242		6.72078	8.38963		6.72078	10.7456		6.72078	12.758		6.72078	14.6082		6.72078	16.5749		6.72078	18.2544		6.72078	19.8912
	6.70971	-2.67239		6.70971	-0.91035		6.70971	1.11446		6.70971	3.65589		6.70971	6.04082		6.70971	8.36779		6.70971	10.7323		6.70971	12.7478		6.70971	14.5943		6.70971	16.5641		6.70971	18.2493		6.70971	19.8924
	6.69866	-2.69329		6.69866	-0.91954		6.69866	1.11206		6.69866	3.64417		6.69866	6.02252		6.69866	8.35191		6.69866	10.7163		6.69866	12.7305		6.69866	14.5783		6.69866	16.555		6.69866	18.2387		6.69866	19.886
	6.68766	-2.67244		6.68766	-0.92711		6.68766	1.11145		6.68766	3.64032		6.68766	6.01687		6.68766	8.34118		6.68766	10.7126		6.68766	12.7189		6.68766	14.5735		6.68766	16.5487		6.68766	18.23		6.68766	19.8791
	6.67669	-2.66476		6.67669	-0.93137		6.67669	1.10605		6.67669	3.63313		6.67669	6.01241		6.67669	8.33119		6.67669	10.7029		6.67669	12.7091		6.67669	14.5658		6.67669	16.5434		6.67669	18.2208		6.67669	19.8763
	6.66576	-2.67607		6.66576	-0.93156		6.66576	1.10388		6.66576	3.62712		6.66576	6.00548		6.66576	8.32055		6.66576	10.6844		6.66576	12.6932		6.66576	14.5464		6.66576	16.5271		6.66576	18.203		6.66576	19.8684
	6.65486	-2.66392		6.65486	-0.9351		6.65486	1.09989		6.65486	3.61964		6.65486	5.9986		6.65486	8.31342		6.65486	10.67		6.65486	12.6751		6.65486	14.5352		6.65486	16.5129		6.65486	18.1891		6.65486	19.8562
	6.644	-2.67311		6.644	-0.93819		6.644	1.10633		6.644	3.61725		6.644	5.9938		6.644	8.31019		6.644	10.6655		6.644	12.665		6.644	14.5214		6.644	16.5017		6.644	18.1748		6.644	19.8454
	6.63317	-2.67799		6.63317	-0.9415		6.63317	1.11086		6.63317	3.61923		6.63317	5.99154		6.63317	8.3062		6.63317	10.6641		6.63317	12.6629		6.63317	14.5165		6.63317	16.5011		6.63317	18.1737		6.63317	19.8454
	6.62238	-2.6838		6.62238	-0.94551		6.62238	1.10634		6.62238	3.61177		6.62238	5.98481		6.62238	8.29727		6.62238	10.6572		6.62238	12.6587		6.62238	14.5085		6.62238	16.4916		6.62238	18.1678		6.62238	19.8385
	6.61162	-2.68954		6.61162	-0.94157		6.61162	1.11143		6.61162	3.60643		6.61162	5.9792		6.61162	8.29255		6.61162	10.649		6.61162	12.6485		6.61162	14.4995		6.61162	16.476		6.61162	18.1497		6.61162	19.825
	6.6009	-2.68681		6.6009	-0.94274		6.6009	1.1129		6.6009	3.60727		6.6009	5.97905		6.6009	8.29018		6.6009	10.6425		6.6009	12.6404		6.6009	14.4897		6.6009	16.4634		6.6009	18.137		6.6009	19.8128
	6.59022	-2.67833		6.59022	-0.93492		6.59022	1.11669		6.59022	3.6096		6.59022	5.98728		6.59022	8.28271		6.59022	10.6394		6.59022	12.6345		6.59022	14.4895		6.59022	16.4544		6.59022	18.123		6.59022	19.8027
	6.57956	-2.66888		6.57956	-0.92979		6.57956	1.12028		6.57956	3.61265		6.57956	5.99118		6.57956	8.2814		6.57956	10.6342		6.57956	12.6292		6.57956	14.4792		6.57956	16.445		6.57956	18.1164		6.57956	19.7899
	6.56895	-2.66715		6.56895	-0.92823		6.56895	1.12413		6.56895	3.60919		6.56895	5.98696		6.56895	8.288		6.56895	10.6328		6.56895	12.625		6.56895	14.4753		6.56895	16.4371		6.56895	18.1089		6.56895	19.7775
	6.55836	-2.66994		6.55836	-0.92605		6.55836	1.12852		6.55836	3.60933		6.55836	5.98274		6.55836	8.28356		6.55836	10.6305		6.55836	12.6196		6.55836	14.4709		6.55836	16.4298		6.55836	18.0988		6.55836	19.7683
	6.54781	-2.67172		6.54781	-0.92986		6.54781	1.1311		6.54781	3.60774		6.54781	5.98165		6.54781	8.28533		6.54781	10.63		6.54781	12.619		6.54781	14.4668		6.54781	16.424		6.54781	18.098		6.54781	19.7633
	6.5373	-2.67184		6.5373	-0.93727		6.5373	1.13304		6.5373	3.60803		6.5373	5.98022		6.5373	8.28397		6.5373	10.6272		6.5373	12.6197		6.5373	14.465		6.5373	16.4209		6.5373	18.0961		6.5373	19.7606
	6.52682	-2.66752		6.52682	-0.93014		6.52682	1.14264		6.52682	3.61204		6.52682	5.97874		6.52682	8.28165		6.52682	10.6281		6.52682	12.6173		6.52682	14.4599		6.52682	16.4093		6.52682	18.0864		6.52682	19.7496
	6.51637	-2.66764		6.51637	-0.92612		6.51637	1.15133		6.51637	3.61571		6.51637	5.97744		6.51637	8.28591		6.51637	10.6264		6.51637	12.6126		6.51637	14.4574		6.51637	16.4042		6.51637	18.0778		6.51637	19.7393
	6.50596	-2.65932		6.50596	-0.92108		6.50596	1.15221		6.50596	3.61247		6.50596	5.98371		6.50596	8.28069		6.50596	10.6272		6.50596	12.6095		6.50596	14.4565		6.50596	16.4002		6.50596	18.0731		6.50596	19.7348
	6.49558	-2.63995		6.49558	-0.90755		6.49558	1.14953		6.49558	3.61849		6.49558	5.98548		6.49558	8.28046		6.49558	10.6253		6.49558	12.608		6.49558	14.458		6.49558	16.3987		6.49558	18.075		6.49558	19.7303
	6.48523	-2.63935		6.48523	-0.90212		6.48523	1.15434		6.48523	3.62513		6.48523	5.98559		6.48523	8.28344		6.48523	10.6273		6.48523	12.6078		6.48523	14.4527		6.48523	16.3979		6.48523	18.0736		6.48523	19.7223
	6.47491	-2.63113		6.47491	-0.89459		6.47491	1.15938		6.47491	3.62355		6.47491	5.9845		6.47491	8.28682		6.47491	10.6267		6.47491	12.6089		6.47491	14.4514		6.47491	16.3938		6.47491	18.0676		6.47491	19.717
	6.46463	-2.63583		6.46463	-0.89148		6.46463	1.16807		6.46463	3.62765		6.46463	5.98555		6.46463	8.28939		6.46463	10.6263		6.46463	12.6101		6.46463	14.4493		6.46463	16.393		6.46463	18.0661		6.46463	19.7142
	6.45438	-2.63209		6.45438	-0.8934		6.45438	1.16638		6.45438	3.62643		6.45438	5.98913		6.45438	8.29253		6.45438	10.625		6.45438	12.6079		6.45438	14.4496		6.45438	16.3867		6.45438	18.0609		6.45438	19.7086
	6.44416	-2.63492		6.44416	-0.88265		6.44416	1.16898		6.44416	3.62978		6.44416	5.98955		6.44416	8.29312		6.44416	10.623		6.44416	12.6048		6.44416	14.4473		6.44416	16.3836		6.44416	18.061		6.44416	19.7065
	6.43398	-2.62306		6.43398	-0.87325		6.43398	1.17753		6.43398	3.62974		6.43398	5.99285		6.43398	8.2941		6.43398	10.6276		6.43398	12.6045		6.43398	14.4464		6.43398	16.3835		6.43398	18.0602		6.43398	19.7066
	6.42383	-2.61738		6.42383	-0.86943		6.42383	1.18303		6.42383	3.63229		6.42383	5.99428		6.42383	8.29722		6.42383	10.6326		6.42383	12.6048		6.42383	14.4477		6.42383	16.3849		6.42383	18.0595		6.42383	19.704
	6.41371	-2.61363		6.41371	-0.86271		6.41371	1.18267		6.41371	3.63493		6.41371	5.98982		6.41371	8.2964		6.41371	10.6311		6.41371	12.6051		6.41371	14.4468		6.41371	16.3827		6.41371	18.0609		6.41371	19.705
	6.40362	-2.59688		6.40362	-0.86231		6.40362	1.17873		6.40362	3.64318		6.40362	5.99483		6.40362	8.29472		6.40362	10.6318		6.40362	12.6079		6.40362	14.4477		6.40362	16.3828		6.40362	18.0625		6.40362	19.7028
	6.39356	-2.59566		6.39356	-0.85177		6.39356	1.18718		6.39356	3.6511		6.39356	5.99354		6.39356	8.30171		6.39356	10.6332		6.39356	12.6099		6.39356	14.4489		6.39356	16.3856		6.39356	18.0607		6.39356	19.7008
	6.38354	-2.5877		6.38354	-0.84327		6.38354	1.19033		6.38354	3.65389		6.38354	5.99419		6.38354	8.30581		6.38354	10.6318		6.38354	12.6078		6.38354	14.4491		6.38354	16.385		6.38354	18.0604		6.38354	19.7017
	6.37354	-2.5865		6.37354	-0.84073		6.37354	1.19529		6.37354	3.65756		6.37354	5.99652		6.37354	8.3072		6.37354	10.6313		6.37354	12.6084		6.37354	14.45		6.37354	16.3859		6.37354	18.0562		6.37354	19.7015
	6.36358	-2.5851		6.36358	-0.83636		6.36358	1.19607		6.36358	3.6576		6.36358	5.99689		6.36358	8.30978		6.36358	10.6305		6.36358	12.6062		6.36358	14.4484		6.36358	16.3825		6.36358	18.0536		6.36358	19.6988
	6.35365	-2.57518		6.35365	-0.82431		6.35365	1.19244		6.35365	3.66105		6.35365	6.0088		6.35365	8.31362		6.35365	10.6304		6.35365	12.6069		6.35365	14.449		6.35365	16.384		6.35365	18.0561		6.35365	19.6998
	6.34375	-2.56528		6.34375	-0.8171		6.34375	1.19834		6.34375	3.66759		6.34375	6.00851		6.34375	8.31558		6.34375	10.6349		6.34375	12.6082		6.34375	14.4498		6.34375	16.3827		6.34375	18.0547		6.34375	19.7003
	6.33388	-2.56094		6.33388	-0.82169		6.33388	1.19622		6.33388	3.66923		6.33388	6.01278		6.33388	8.31771		6.33388	10.6371		6.33388	12.6081		6.33388	14.4497		6.33388	16.3834		6.33388	18.0543		6.33388	19.7003
	6.32404	-2.55964		6.32404	-0.82015		6.32404	1.19598		6.32404	3.67195		6.32404	6.01512		6.32404	8.31963		6.32404	10.6371		6.32404	12.6063		6.32404	14.4497		6.32404	16.3834		6.32404	18.0541		6.32404	19.7013
	6.31423	-2.55375		6.31423	-0.81311		6.31423	1.19895		6.31423	3.68404		6.31423	6.0212		6.31423	8.3214		6.31423	10.6379		6.31423	12.6054		6.31423	14.4517		6.31423	16.3846		6.31423	18.0545		6.31423	19.7013
	6.30446	-2.56068		6.30446	-0.80719		6.30446	1.20051		6.30446	3.69102		6.30446	6.02473		6.30446	8.32346		6.30446	10.6402		6.30446	12.6067		6.30446	14.455		6.30446	16.3877		6.30446	18.0524		6.30446	19.7005
	6.29471	-2.55875		6.29471	-0.80599		6.29471	1.202		6.29471	3.69203		6.29471	6.02813		6.29471	8.33008		6.29471	10.6428		6.29471	12.6065		6.29471	14.4552		6.29471	16.3923		6.29471	18.0549		6.29471	19.701
	6.28499	-2.55541		6.28499	-0.80973		6.28499	1.20542		6.28499	3.68876		6.28499	6.02562		6.28499	8.33294		6.28499	10.6422		6.28499	12.6082		6.28499	14.4561		6.28499	16.3905		6.28499	18.0542		6.28499	19.7027
	6.2753	-2.54443		6.2753	-0.80983		6.2753	1.20038		6.2753	3.69621		6.2753	6.02997		6.2753	8.33415		6.2753	10.6437		6.2753	12.6096		6.2753	14.4546		6.2753	16.3901		6.2753	18.0568		6.2753	19.704
	6.26565	-2.55577		6.26565	-0.81116		6.26565	1.19367		6.26565	3.69704		6.26565	6.03711		6.26565	8.33281		6.26565	10.644		6.26565	12.6114		6.26565	14.4566		6.26565	16.3921		6.26565	18.0554		6.26565	19.7033
	6.25602	-2.55668		6.25602	-0.81332		6.25602	1.19536		6.25602	3.70349		6.25602	6.03896		6.25602	8.3388		6.25602	10.6443		6.25602	12.612		6.25602	14.458		6.25602	16.3939		6.25602	18.058		6.25602	19.7043
	6.24642	-2.5625		6.24642	-0.82192		6.24642	1.19363		6.24642	3.70452		6.24642	6.03902		6.24642	8.33961		6.24642	10.6452		6.24642	12.6132		6.24642	14.4587		6.24642	16.3945		6.24642	18.0559		6.24642	19.7038
	6.23685	-2.57458		6.23685	-0.82149		6.23685	1.19001		6.23685	3.70949		6.23685	6.04575		6.23685	8.33949		6.23685	10.643		6.23685	12.6149		6.23685	14.4607		6.23685	16.3981		6.23685	18.0589		6.23685	19.705
	6.22731	-2.57685		6.22731	-0.82453		6.22731	1.18876		6.22731	3.71118		6.22731	6.05151		6.22731	8.34346		6.22731	10.6444		6.22731	12.6149		6.22731	14.4645		6.22731	16.3997		6.22731	18.0613		6.22731	19.7036
	6.2178	-2.59229		6.2178	-0.8257		6.2178	1.19271		6.2178	3.70884		6.2178	6.05254		6.2178	8.34537		6.2178	10.646		6.2178	12.6144		6.2178	14.466		6.2178	16.4024		6.2178	18.0591		6.2178	19.7056
	6.20832	-2.58612		6.20832	-0.82315		6.20832	1.19545		6.20832	3.71115		6.20832	6.05278		6.20832	8.34772		6.20832	10.6482		6.20832	12.6172		6.20832	14.4637		6.20832	16.4021		6.20832	18.0616		6.20832	19.7066
	6.19887	-2.57708		6.19887	-0.83789		6.19887	1.19278		6.19887	3.70856		6.19887	6.05661		6.19887	8.3458		6.19887	10.6488		6.19887	12.6176		6.19887	14.4668		6.19887	16.4009		6.19887	18.0626		6.19887	19.7091
	6.18945	-2.58142		6.18945	-0.84341		6.18945	1.1874		6.18945	3.70592		6.18945	6.05672		6.18945	8.34593		6.18945	10.6522		6.18945	12.6232		6.18945	14.4704		6.18945	16.4035		6.18945	18.0674		6.18945	19.7116
	6.18005	-2.589		6.18005	-0.84592		6.18005	1.17972		6.18005	3.70559		6.18005	6.058		6.18005	8.34809		6.18005	10.6561		6.18005	12.6243		6.18005	14.471		6.18005	16.4043		6.18005	18.0678		6.18005	19.7097
	6.17069	-2.59409		6.17069	-0.84751		6.17069	1.17908		6.17069	3.7079		6.17069	6.05808		6.17069	8.34924		6.17069	10.6551		6.17069	12.6288		6.17069	14.4733		6.17069	16.4041		6.17069	18.0683		6.17069	19.709
	6.16135	-2.60692		6.16135	-0.84227		6.16135	1.17839		6.16135	3.70595		6.16135	6.05956		6.16135	8.3498		6.16135	10.6571		6.16135	12.6338		6.16135	14.4741		6.16135	16.4049		6.16135	18.0705		6.16135	19.7107
	6.15204	-2.61504		6.15204	-0.85169		6.15204	1.17319		6.15204	3.70267		6.15204	6.06044		6.15204	8.35117		6.15204	10.6578		6.15204	12.6343		6.15204	14.4742		6.15204	16.4075		6.15204	18.0734		6.15204	19.7116
	6.14276	-2.61587		6.14276	-0.85385		6.14276	1.167		6.14276	3.69918		6.14276	6.05707		6.14276	8.35191		6.14276	10.6547		6.14276	12.6359		6.14276	14.4769		6.14276	16.4115		6.14276	18.0754		6.14276	19.711
	6.1335	-2.60971		6.1335	-0.86064		6.1335	1.17198		6.1335	3.69185		6.1335	6.05979		6.1335	8.34992		6.1335	10.654		6.1335	12.6389		6.1335	14.4769		6.1335	16.4117		6.1335	18.0737		6.1335	19.713
	6.12428	-2.61742		6.12428	-0.86218		6.12428	1.16534		6.12428	3.6956		6.12428	6.05701		6.12428	8.35335		6.12428	10.6563		6.12428	12.6402		6.12428	14.4762		6.12428	16.4132		6.12428	18.0755		6.12428	19.7138
	6.11508	-2.61106		6.11508	-0.86539		6.11508	1.16931		6.11508	3.69135		6.11508	6.05584		6.11508	8.3517		6.11508	10.657		6.11508	12.6438		6.11508	14.4789		6.11508	16.4134		6.11508	18.0779		6.11508	19.7165
	6.10591	-2.61371		6.10591	-0.86802		6.10591	1.15597		6.10591	3.68631		6.10591	6.05389		6.10591	8.35426		6.10591	10.6565		6.10591	12.6431		6.10591	14.4812		6.10591	16.4128		6.10591	18.0792		6.10591	19.7199
	6.09677	-2.62193		6.09677	-0.87277		6.09677	1.15521		6.09677	3.68091		6.09677	6.05501		6.09677	8.35466		6.09677	10.6567		6.09677	12.6433		6.09677	14.4816		6.09677	16.4127		6.09677	18.0788		6.09677	19.7198
	6.08765	-2.62689		6.08765	-0.86977		6.08765	1.15663		6.08765	3.67805		6.08765	6.05299		6.08765	8.35493		6.08765	10.6575		6.08765	12.6461		6.08765	14.4852		6.08765	16.4116		6.08765	18.0796		6.08765	19.7196
	6.07856	-2.64965		6.07856	-0.87573		6.07856	1.1503		6.07856	3.67391		6.07856	6.05036		6.07856	8.34977		6.07856	10.6581		6.07856	12.6489		6.07856	14.4817		6.07856	16.4116		6.07856	18.082		6.07856	19.7196
	6.0695	-2.64498		6.0695	-0.87613		6.0695	1.14516		6.0695	3.67618		6.0695	6.04543		6.0695	8.34559		6.0695	10.6561		6.0695	12.6519		6.0695	14.4823		6.0695	16.4143		6.0695	18.0833		6.0695	19.723
	6.06047	-2.64327		6.06047	-0.87762		6.06047	1.14354		6.06047	3.6725		6.06047	6.03892		6.06047	8.34405		6.06047	10.6545		6.06047	12.6499		6.06047	14.4809		6.06047	16.4132		6.06047	18.0855		6.06047	19.7205
	6.05146	-2.64348		6.05146	-0.88001		6.05146	1.14157		6.05146	3.67469		6.05146	6.04067		6.05146	8.3468		6.05146	10.6517		6.05146	12.6509		6.05146	14.4821		6.05146	16.4147		6.05146	18.0864		6.05146	19.7202
	6.04248	-2.65603		6.04248	-0.87907		6.04248	1.14147		6.04248	3.67084		6.04248	6.04072		6.04248	8.34588		6.04248	10.6519		6.04248	12.6515		6.04248	14.4847		6.04248	16.4159		6.04248	18.085		6.04248	19.723
	6.03353	-2.64971		6.03353	-0.87769		6.03353	1.13491		6.03353	3.667		6.03353	6.04226		6.03353	8.34486		6.03353	10.6462		6.03353	12.653		6.03353	14.4846		6.03353	16.416		6.03353	18.0821		6.03353	19.723
	6.0246	-2.64431		6.0246	-0.88422		6.0246	1.13211		6.0246	3.66458		6.0246	6.03984		6.0246	8.34119		6.0246	10.6432		6.0246	12.6492		6.0246	14.4846		6.0246	16.4141		6.0246	18.0841		6.0246	19.7238
	6.0157	-2.63441		6.0157	-0.88456		6.0157	1.13361		6.0157	3.66256		6.0157	6.04039		6.0157	8.34225		6.0157	10.6431		6.0157	12.6473		6.0157	14.4858		6.0157	16.4145		6.0157	18.085		6.0157	19.725
	6.00683	-2.63324		6.00683	-0.88624		6.00683	1.13131		6.00683	3.66325		6.00683	6.03962		6.00683	8.34107		6.00683	10.6442		6.00683	12.6478		6.00683	14.4859		6.00683	16.418		6.00683	18.0842		6.00683	19.7229
	5.99798	-2.64512		5.99798	-0.88253		5.99798	1.12735		5.99798	3.66174		5.99798	6.03911		5.99798	8.33783		5.99798	10.6449		5.99798	12.6489		5.99798	14.4814		5.99798	16.418		5.99798	18.0888		5.99798	19.7268
	5.98916	-2.64151		5.98916	-0.87875		5.98916	1.127		5.98916	3.66164		5.98916	6.03881		5.98916	8.33464		5.98916	10.642		5.98916	12.6448		5.98916	14.4805		5.98916	16.4175		5.98916	18.0891		5.98916	19.7269
	5.98036	-2.63167		5.98036	-0.87796		5.98036	1.12675		5.98036	3.66203		5.98036	6.0359		5.98036	8.33661		5.98036	10.6395		5.98036	12.6441		5.98036	14.4823		5.98036	16.4177		5.98036	18.0889		5.98036	19.7266
	5.97159	-2.63725		5.97159	-0.87751		5.97159	1.13174		5.97159	3.66441		5.97159	6.03457		5.97159	8.33658		5.97159	10.6426		5.97159	12.6438		5.97159	14.4826		5.97159	16.419		5.97159	18.0896		5.97159	19.7272
	5.96285	-2.64308		5.96285	-0.8814		5.96285	1.12741		5.96285	3.65941		5.96285	6.03415		5.96285	8.33713		5.96285	10.6374		5.96285	12.6443		5.96285	14.4824		5.96285	16.415		5.96285	18.0885		5.96285	19.7264
	5.95413	-2.64052		5.95413	-0.88122		5.95413	1.12561		5.95413	3.65897		5.95413	6.04107		5.95413	8.33205		5.95413	10.6355		5.95413	12.6445		5.95413	14.4817		5.95413	16.4126		5.95413	18.0884		5.95413	19.7264
	5.94544	-2.6319		5.94544	-0.88095		5.94544	1.12348		5.94544	3.66504		5.94544	6.04352		5.94544	8.33159		5.94544	10.6357		5.94544	12.64		5.94544	14.4822		5.94544	16.4139		5.94544	18.0887		5.94544	19.7273
	5.93677	-2.62376		5.93677	-0.88329		5.93677	1.12022		5.93677	3.66725		5.93677	6.0444		5.93677	8.33086		5.93677	10.6371		5.93677	12.6342		5.93677	14.4809		5.93677	16.4153		5.93677	18.0875		5.93677	19.7288
	5.92812	-2.62839		5.92812	-0.88755		5.92812	1.12595		5.92812	3.66181		5.92812	6.04384		5.92812	8.32836		5.92812	10.6348		5.92812	12.635		5.92812	14.4786		5.92812	16.4148		5.92812	18.0842		5.92812	19.7268
	5.91951	-2.62479		5.91951	-0.88281		5.91951	1.12397		5.91951	3.66472		5.91951	6.0472		5.91951	8.32902		5.91951	10.6369		5.91951	12.6337		5.91951	14.4767		5.91951	16.4145		5.91951	18.085		5.91951	19.7296
	5.91091	-2.61722		5.91091	-0.87776		5.91091	1.12294		5.91091	3.66421		5.91091	6.04661		5.91091	8.32842		5.91091	10.633		5.91091	12.6343		5.91091	14.4771		5.91091	16.4163		5.91091	18.0834		5.91091	19.7293
	5.90235	-2.62437		5.90235	-0.88159		5.90235	1.12847		5.90235	3.66543		5.90235	6.04626		5.90235	8.32954		5.90235	10.6339		5.90235	12.6296		5.90235	14.4749		5.90235	16.4146		5.90235	18.0845		5.90235	19.7288
	5.8938	-2.62915		5.8938	-0.88163		5.8938	1.12973		5.8938	3.66913		5.8938	6.04579		5.8938	8.32998		5.8938	10.6352		5.8938	12.6295		5.8938	14.474		5.8938	16.4123		5.8938	18.0806		5.8938	19.7264
	5.88529	-2.62068		5.88529	-0.88486		5.88529	1.12687		5.88529	3.66982		5.88529	6.05047		5.88529	8.33231		5.88529	10.6409		5.88529	12.6286		5.88529	14.4713		5.88529	16.4117		5.88529	18.0775		5.88529	19.7279
	5.87679	-2.62659		5.87679	-0.87846		5.87679	1.12747		5.87679	3.67503		5.87679	6.05085		5.87679	8.32916		5.87679	10.6419		5.87679	12.6264		5.87679	14.4712		5.87679	16.4114		5.87679	18.0784		5.87679	19.727
	5.86833	-2.62575		5.86833	-0.88061		5.86833	1.12502		5.86833	3.67922		5.86833	6.05453		5.86833	8.32713		5.86833	10.6381		5.86833	12.6264		5.86833	14.4709		5.86833	16.4128		5.86833	18.0804		5.86833	19.7286
	5.85988	-2.62463		5.85988	-0.87812		5.85988	1.1285		5.85988	3.68045		5.85988	6.05341		5.85988	8.3279		5.85988	10.643		5.85988	12.6254		5.85988	14.4709		5.85988	16.414		5.85988	18.0781		5.85988	19.7298
	5.85146	-2.63278		5.85146	-0.87938		5.85146	1.13686		5.85146	3.68595		5.85146	6.05516		5.85146	8.32244		5.85146	10.6446		5.85146	12.6269		5.85146	14.4707		5.85146	16.4115		5.85146	18.0762		5.85146	19.7278
	5.84307	-2.62925		5.84307	-0.88111		5.84307	1.13762		5.84307	3.68579		5.84307	6.05703		5.84307	8.32095		5.84307	10.6426		5.84307	12.6246		5.84307	14.4689		5.84307	16.4111		5.84307	18.0743		5.84307	19.7261
	5.83469	-2.63242		5.83469	-0.88216		5.83469	1.14163		5.83469	3.68627		5.83469	6.05315		5.83469	8.32182		5.83469	10.6435		5.83469	12.6276		5.83469	14.4678		5.83469	16.4107		5.83469	18.0721		5.83469	19.726
	5.82635	-2.61491		5.82635	-0.88102		5.82635	1.14216		5.82635	3.68784		5.82635	6.05357		5.82635	8.32314		5.82635	10.6439		5.82635	12.6258		5.82635	14.4683		5.82635	16.4105		5.82635	18.0731		5.82635	19.7276
	5.81802	-2.62094		5.81802	-0.87982		5.81802	1.14018		5.81802	3.68722		5.81802	6.05614		5.81802	8.32418		5.81802	10.6497		5.81802	12.6255		5.81802	14.4663		5.81802	16.4108		5.81802	18.0705		5.81802	19.7272
	5.80972	-2.62392		5.80972	-0.8783		5.80972	1.13742		5.80972	3.68911		5.80972	6.05365		5.80972	8.32265		5.80972	10.6506		5.80972	12.6259		5.80972	14.4648		5.80972	16.4097		5.80972	18.0696		5.80972	19.726
	5.80145	-2.62171		5.80145	-0.88086		5.80145	1.13476		5.80145	3.68905		5.80145	6.05109		5.80145	8.32169		5.80145	10.6512		5.80145	12.6264		5.80145	14.4647		5.80145	16.4096		5.80145	18.0674		5.80145	19.727
	5.79319	-2.62465		5.79319	-0.87885		5.79319	1.13915		5.79319	3.69442		5.79319	6.05274		5.79319	8.32323		5.79319	10.6515		5.79319	12.6265		5.79319	14.4665		5.79319	16.4096		5.79319	18.0692		5.79319	19.7278
	5.78496	-2.6218		5.78496	-0.87743		5.78496	1.14496		5.78496	3.69422		5.78496	6.04937		5.78496	8.31718		5.78496	10.6525		5.78496	12.6252		5.78496	14.467		5.78496	16.4085		5.78496	18.0693		5.78496	19.727
	5.77676	-2.62011		5.77676	-0.8733		5.77676	1.15442		5.77676	3.69517		5.77676	6.04955		5.77676	8.31677		5.77676	10.6546		5.77676	12.6294		5.77676	14.4682		5.77676	16.4081		5.77676	18.0716		5.77676	19.725
	5.76858	-2.62554		5.76858	-0.87501		5.76858	1.15879		5.76858	3.69647		5.76858	6.04797		5.76858	8.31705		5.76858	10.6523		5.76858	12.6282		5.76858	14.4687		5.76858	16.4083		5.76858	18.0721		5.76858	19.7228
	5.76042	-2.61819		5.76042	-0.87178		5.76042	1.15971		5.76042	3.69935		5.76042	6.04815		5.76042	8.31453		5.76042	10.6514		5.76042	12.6281		5.76042	14.4675		5.76042	16.4076		5.76042	18.0716		5.76042	19.7249
	5.75228	-2.60716		5.75228	-0.87813		5.75228	1.16051		5.75228	3.69951		5.75228	6.04766		5.75228	8.31419		5.75228	10.6539		5.75228	12.6305		5.75228	14.4686		5.75228	16.409		5.75228	18.0718		5.75228	19.7248
	5.74417	-2.6071		5.74417	-0.87257		5.74417	1.16122		5.74417	3.7009		5.74417	6.04631		5.74417	8.31306		5.74417	10.656		5.74417	12.6321		5.74417	14.4683		5.74417	16.4106		5.74417	18.0729		5.74417	19.7254
	5.73608	-2.59712		5.73608	-0.86739		5.73608	1.15956		5.73608	3.69573		5.73608	6.04703		5.73608	8.31355		5.73608	10.656		5.73608	12.6333		5.73608	14.469		5.73608	16.4114		5.73608	18.0732		5.73608	19.7286
	5.72801	-2.61071		5.72801	-0.85787		5.72801	1.17014		5.72801	3.70331		5.72801	6.04371		5.72801	8.31341		5.72801	10.6585		5.72801	12.6309		5.72801	14.4686		5.72801	16.4107		5.72801	18.0722		5.72801	19.7254
	5.71996	-2.61163		5.71996	-0.85161		5.71996	1.1737		5.71996	3.69945		5.71996	6.04211		5.71996	8.3125		5.71996	10.6567		5.71996	12.6329		5.71996	14.4699		5.71996	16.4098		5.71996	18.0742		5.71996	19.7244
	5.71194	-2.61291		5.71194	-0.84125		5.71194	1.17893		5.71194	3.69989		5.71194	6.0423		5.71194	8.31228		5.71194	10.6597		5.71194	12.6351		5.71194	14.4701		5.71194	16.4105		5.71194	18.0762		5.71194	19.7208
	5.70394	-2.61481		5.70394	-0.84017		5.70394	1.18463		5.70394	3.69767		5.70394	6.04101		5.70394	8.31762		5.70394	10.6561		5.70394	12.6341		5.70394	14.4701		5.70394	16.4101		5.70394	18.0752		5.70394	19.7179
	5.69597	-2.6098		5.69597	-0.83445		5.69597	1.18556		5.69597	3.70211		5.69597	6.04637		5.69597	8.31453		5.69597	10.6555		5.69597	12.6346		5.69597	14.4719		5.69597	16.41		5.69597	18.0748		5.69597	19.7185
	5.68801	-2.58962		5.68801	-0.83183		5.68801	1.19275		5.68801	3.70397		5.68801	6.04122		5.68801	8.31617		5.68801	10.6562		5.68801	12.6355		5.68801	14.4718		5.68801	16.4104		5.68801	18.0771		5.68801	19.7191
	5.68008	-2.59129		5.68008	-0.82782		5.68008	1.1973		5.68008	3.70151		5.68008	6.04523		5.68008	8.31744		5.68008	10.6545		5.68008	12.6365		5.68008	14.4739		5.68008	16.4111		5.68008	18.0797		5.68008	19.7183
	5.67217	-2.58255		5.67217	-0.8193		5.67217	1.20272		5.67217	3.70386		5.67217	6.04192		5.67217	8.31659		5.67217	10.6596		5.67217	12.6373		5.67217	14.4763		5.67217	16.4137		5.67217	18.0818		5.67217	19.7186
	5.66428	-2.58666		5.66428	-0.81865		5.66428	1.20786		5.66428	3.70226		5.66428	6.04366		5.66428	8.31803		5.66428	10.6622		5.66428	12.6361		5.66428	14.4751		5.66428	16.4131		5.66428	18.0801		5.66428	19.7167
	5.65641	-2.58189		5.65641	-0.8031		5.65641	1.22189		5.65641	3.70397		5.65641	6.04216		5.65641	8.32067		5.65641	10.6566		5.65641	12.6383		5.65641	14.4758		5.65641	16.4096		5.65641	18.0786		5.65641	19.714
	5.64857	-2.59372		5.64857	-0.80389		5.64857	1.22333		5.64857	3.70721		5.64857	6.03986		5.64857	8.32337		5.64857	10.6566		5.64857	12.6397		5.64857	14.4787		5.64857	16.4118		5.64857	18.0807		5.64857	19.7144
	5.64074	-2.58744		5.64074	-0.78991		5.64074	1.22744		5.64074	3.71163		5.64074	6.03949		5.64074	8.32313		5.64074	10.6557		5.64074	12.6392		5.64074	14.4785		5.64074	16.4094		5.64074	18.0832		5.64074	19.7135
	5.63294	-2.57993		5.63294	-0.78546		5.63294	1.23267		5.63294	3.71146		5.63294	6.04269		5.63294	8.32507		5.63294	10.6589		5.63294	12.6434		5.63294	14.4782		5.63294	16.4115		5.63294	18.0814		5.63294	19.7128
	5.62516	-2.56331		5.62516	-0.77811		5.62516	1.2418		5.62516	3.71375		5.62516	6.04709		5.62516	8.32519		5.62516	10.6602		5.62516	12.6419		5.62516	14.4773		5.62516	16.4119		5.62516	18.0803		5.62516	19.714
	5.61741	-2.56861		5.61741	-0.77444		5.61741	1.24206		5.61741	3.71892		5.61741	6.04722		5.61741	8.33046		5.61741	10.6553		5.61741	12.6386		5.61741	14.4773		5.61741	16.4116		5.61741	18.0845		5.61741	19.7134
	5.60967	-2.55873		5.60967	-0.77098		5.60967	1.24906		5.60967	3.72234		5.60967	6.05199		5.60967	8.33167		5.60967	10.6587		5.60967	12.6418		5.60967	14.4786		5.60967	16.4126		5.60967	18.0848		5.60967	19.7144
	5.60195	-2.559		5.60195	-0.76541		5.60195	1.25514		5.60195	3.71991		5.60195	6.05119		5.60195	8.33184		5.60195	10.6593		5.60195	12.6414		5.60195	14.4798		5.60195	16.4125		5.60195	18.0847		5.60195	19.7123
	5.59426	-2.56221		5.59426	-0.76101		5.59426	1.26008		5.59426	3.72153		5.59426	6.05429		5.59426	8.33292		5.59426	10.6604		5.59426	12.6429		5.59426	14.4809		5.59426	16.4119		5.59426	18.0832		5.59426	19.7125
	5.58659	-2.55452		5.58659	-0.75995		5.58659	1.27616		5.58659	3.72199		5.58659	6.05408		5.58659	8.33728		5.58659	10.6563		5.58659	12.6426		5.58659	14.4815		5.58659	16.4115		5.58659	18.0827		5.58659	19.7114
	5.57893	-2.55245		5.57893	-0.75523		5.57893	1.27742		5.57893	3.73121		5.57893	6.06158		5.57893	8.33351		5.57893	10.6588		5.57893	12.6466		5.57893	14.4822		5.57893	16.4131		5.57893	18.0806		5.57893	19.7115
	5.5713	-2.54556		5.5713	-0.74435		5.5713	1.28194		5.5713	3.74138		5.5713	6.06805		5.5713	8.33337		5.5713	10.6612		5.5713	12.6472		5.5713	14.4836		5.5713	16.4117		5.5713	18.0811		5.5713	19.713
	5.56369	-2.54746		5.56369	-0.75665		5.56369	1.2756		5.56369	3.73893		5.56369	6.06852		5.56369	8.33557		5.56369	10.6592		5.56369	12.6467		5.56369	14.4833		5.56369	16.4116		5.56369	18.0829		5.56369	19.7139
	5.5561	-2.54134		5.5561	-0.75546		5.5561	1.27931		5.5561	3.74787		5.5561	6.06928		5.5561	8.33912		5.5561	10.6588		5.5561	12.6468		5.5561	14.4835		5.5561	16.4111		5.5561	18.0802		5.5561	19.7149
	5.54853	-2.54335		5.54853	-0.75896		5.54853	1.28392		5.54853	3.74587		5.54853	6.07217		5.54853	8.34178		5.54853	10.6605		5.54853	12.6472		5.54853	14.4854		5.54853	16.4131		5.54853	18.0812		5.54853	19.7165
	5.54099	-2.53853		5.54099	-0.75791		5.54099	1.27824		5.54099	3.74679		5.54099	6.07468		5.54099	8.34124		5.54099	10.6617		5.54099	12.6474		5.54099	14.4858		5.54099	16.4122		5.54099	18.0826		5.54099	19.7162
	5.53346	-2.5508		5.53346	-0.75343		5.53346	1.27946		5.53346	3.75159		5.53346	6.07981		5.53346	8.34631		5.53346	10.6638		5.53346	12.6501		5.53346	14.4861		5.53346	16.4132		5.53346	18.0839		5.53346	19.716
	5.52595	-2.5536		5.52595	-0.74889		5.52595	1.2869		5.52595	3.75622		5.52595	6.08336		5.52595	8.34921		5.52595	10.6679		5.52595	12.6499		5.52595	14.4842		5.52595	16.4132		5.52595	18.0779		5.52595	19.7166
	5.51847	-2.54655		5.51847	-0.75943		5.51847	1.2887		5.51847	3.76004		5.51847	6.08885		5.51847	8.34721		5.51847	10.6624		5.51847	12.6535		5.51847	14.4857		5.51847	16.4125		5.51847	18.0756		5.51847	19.72
	5.511	-2.54716		5.511	-0.75604		5.511	1.28814		5.511	3.7661		5.511	6.09449		5.511	8.35043		5.511	10.6629		5.511	12.6517		5.511	14.4864		5.511	16.4151		5.511	18.0774		5.511	19.7229
	5.50355	-2.54899		5.50355	-0.7592		5.50355	1.285		5.50355	3.76879		5.50355	6.09828		5.50355	8.34971		5.50355	10.6661		5.50355	12.6518		5.50355	14.4862		5.50355	16.417		5.50355	18.0781		5.50355	19.7237
	5.49613	-2.54583		5.49613	-0.75722		5.49613	1.28272		5.49613	3.7729		5.49613	6.10278		5.49613	8.35512		5.49613	10.667		5.49613	12.6519		5.49613	14.4864		5.49613	16.419		5.49613	18.0757		5.49613	19.7256
	5.48872	-2.54994		5.48872	-0.76114		5.48872	1.28506		5.48872	3.77126		5.48872	6.10255		5.48872	8.35266		5.48872	10.6696		5.48872	12.6533		5.48872	14.4884		5.48872	16.4204		5.48872	18.0759		5.48872	19.7255
	5.48134	-2.55292		5.48134	-0.76513		5.48134	1.28718		5.48134	3.7715		5.48134	6.10853		5.48134	8.35496		5.48134	10.6722		5.48134	12.6549		5.48134	14.4871		5.48134	16.4203		5.48134	18.0764		5.48134	19.7278
	5.47397	-2.56501		5.47397	-0.76438		5.47397	1.28726		5.47397	3.77313		5.47397	6.11378		5.47397	8.35532		5.47397	10.6708		5.47397	12.6571		5.47397	14.4881		5.47397	16.4194		5.47397	18.0767		5.47397	19.7284
	5.46662	-2.54866		5.46662	-0.76706		5.46662	1.28359		5.46662	3.77741		5.46662	6.11531		5.46662	8.3582		5.46662	10.6722		5.46662	12.6581		5.46662	14.4875		5.46662	16.4189		5.46662	18.0749		5.46662	19.7292
	5.4593	-2.55553		5.4593	-0.77216		5.4593	1.28072		5.4593	3.77845		5.4593	6.11415		5.4593	8.36096		5.4593	10.6712		5.4593	12.659		5.4593	14.4877		5.4593	16.4219		5.4593	18.0741		5.4593	19.7305
	5.45199	-2.55141		5.45199	-0.769		5.45199	1.28396		5.45199	3.78149		5.45199	6.11601		5.45199	8.36527		5.45199	10.6699		5.45199	12.6579		5.45199	14.4873		5.45199	16.4224		5.45199	18.075		5.45199	19.7328
	5.4447	-2.5527		5.4447	-0.76682		5.4447	1.27609		5.4447	3.78083		5.4447	6.11839		5.4447	8.36967		5.4447	10.6741		5.4447	12.6594		5.4447	14.4907		5.4447	16.4236		5.4447	18.0776		5.4447	19.7336
	5.43744	-2.5438		5.43744	-0.7634		5.43744	1.27298		5.43744	3.78295		5.43744	6.11848		5.43744	8.37353		5.43744	10.6732		5.43744	12.6604		5.43744	14.4911		5.43744	16.4247		5.43744	18.0755		5.43744	19.7327
	5.43019	-2.54794		5.43019	-0.75748		5.43019	1.27857		5.43019	3.77395		5.43019	6.12623		5.43019	8.37894		5.43019	10.6794		5.43019	12.6589		5.43019	14.4893		5.43019	16.4254		5.43019	18.0779		5.43019	19.7345
	5.42296	-2.54274		5.42296	-0.75484		5.42296	1.2829		5.42296	3.77263		5.42296	6.12837		5.42296	8.37686		5.42296	10.6813		5.42296	12.6602		5.42296	14.4921		5.42296	16.4257		5.42296	18.0792		5.42296	19.737
	5.41575	-2.53871		5.41575	-0.75015		5.41575	1.29052		5.41575	3.77754		5.41575	6.13246		5.41575	8.37466		5.41575	10.683		5.41575	12.658		5.41575	14.4924		5.41575	16.4263		5.41575	18.0789		5.41575	19.7398
	5.40856	-2.53701		5.40856	-0.74685		5.40856	1.28953		5.40856	3.78268		5.40856	6.13308		5.40856	8.37758		5.40856	10.6824		5.40856	12.6599		5.40856	14.4936		5.40856	16.4257		5.40856	18.0783		5.40856	19.7406
	5.40139	-2.52281		5.40139	-0.7403		5.40139	1.28958		5.40139	3.78472		5.40139	6.1332		5.40139	8.38278		5.40139	10.6845		5.40139	12.662		5.40139	14.4916		5.40139	16.427		5.40139	18.0772		5.40139	19.7414
	5.39423	-2.51357		5.39423	-0.7389		5.39423	1.29554		5.39423	3.78576		5.39423	6.12972		5.39423	8.38646		5.39423	10.6856		5.39423	12.6635		5.39423	14.493		5.39423	16.4274		5.39423	18.0762		5.39423	19.7403
	5.3871	-2.51008		5.3871	-0.73133		5.3871	1.29846		5.3871	3.78322		5.3871	6.13099		5.3871	8.39386		5.3871	10.6874		5.3871	12.6634		5.3871	14.4924		5.3871	16.4291		5.3871	18.0771		5.3871	19.7391
	5.37999	-2.48443		5.37999	-0.70914		5.37999	1.30564		5.37999	3.78555		5.37999	6.13811		5.37999	8.39933		5.37999	10.6946		5.37999	12.6662		5.37999	14.4931		5.37999	16.4306		5.37999	18.0816		5.37999	19.7398
	5.37289	-2.46609		5.37289	-0.68361		5.37289	1.325		5.37289	3.78559		5.37289	6.1395		5.37289	8.40439		5.37289	10.6936		5.37289	12.664		5.37289	14.4908		5.37289	16.4298		5.37289	18.0848		5.37289	19.7425
	5.36581	-2.43096		5.36581	-0.66133		5.36581	1.35127		5.36581	3.7935		5.36581	6.14817		5.36581	8.41149		5.36581	10.6956		5.36581	12.6663		5.36581	14.4944		5.36581	16.4304		5.36581	18.0844		5.36581	19.7409
	5.35876	-2.418		5.35876	-0.64689		5.35876	1.36546		5.35876	3.79539		5.35876	6.15154		5.35876	8.4103		5.35876	10.7019		5.35876	12.6665		5.35876	14.4955		5.35876	16.4319		5.35876	18.0845		5.35876	19.7414
	5.35172	-2.40595		5.35172	-0.63608		5.35172	1.37755		5.35172	3.7967		5.35172	6.15567		5.35172	8.41238		5.35172	10.7018		5.35172	12.6672		5.35172	14.4951		5.35172	16.4313		5.35172	18.0868		5.35172	19.7423
	5.34469	-2.37654		5.34469	-0.61532		5.34469	1.38657		5.34469	3.80446		5.34469	6.1624		5.34469	8.42227		5.34469	10.7034		5.34469	12.6705		5.34469	14.495		5.34469	16.433		5.34469	18.0857		5.34469	19.7433
	5.33769	-2.3455		5.33769	-0.58039		5.33769	1.40395		5.33769	3.81457		5.33769	6.17025		5.33769	8.43169		5.33769	10.7036		5.33769	12.6731		5.33769	14.4924		5.33769	16.4342		5.33769	18.0857		5.33769	19.7426
	5.33071	-2.32953		5.33071	-0.5562		5.33071	1.42652		5.33071	3.82457		5.33071	6.17686		5.33071	8.43841		5.33071	10.7067		5.33071	12.6743		5.33071	14.4934		5.33071	16.4335		5.33071	18.087		5.33071	19.7425
	5.32374	-2.30807		5.32374	-0.53792		5.32374	1.44636		5.32374	3.83794		5.32374	6.18495		5.32374	8.43924		5.32374	10.7158		5.32374	12.6735		5.32374	14.4936		5.32374	16.4341		5.32374	18.0895		5.32374	19.7427
	5.31679	-2.28907		5.31679	-0.51467		5.31679	1.45944		5.31679	3.85214		5.31679	6.1957		5.31679	8.44218		5.31679	10.7211		5.31679	12.6741		5.31679	14.4962		5.31679	16.4335		5.31679	18.0918		5.31679	19.7413
	5.30986	-2.2581		5.30986	-0.47835		5.30986	1.48734		5.30986	3.87277		5.30986	6.20431		5.30986	8.45042		5.30986	10.7212		5.30986	12.6766		5.30986	14.4961		5.30986	16.434		5.30986	18.0929		5.30986	19.7417
	5.30295	-2.23013		5.30295	-0.4542		5.30295	1.51086		5.30295	3.89419		5.30295	6.22256		5.30295	8.45935		5.30295	10.7312		5.30295	12.6829		5.30295	14.4978		5.30295	16.435		5.30295	18.0932		5.30295	19.741
	5.29606	-2.20105		5.29606	-0.43141		5.29606	1.54068		5.29606	3.90806		5.29606	6.23466		5.29606	8.4669		5.29606	10.7369		5.29606	12.6874		5.29606	14.5002		5.29606	16.4362		5.29606	18.0954		5.29606	19.7389
	5.28918	-2.16578		5.28918	-0.39721		5.28918	1.57702		5.28918	3.92783		5.28918	6.25008		5.28918	8.48425		5.28918	10.7471		5.28918	12.6914		5.28918	14.5009		5.28918	16.4376		5.28918	18.0978		5.28918	19.7406
	5.28232	-2.13446		5.28232	-0.36708		5.28232	1.59901		5.28232	3.95221		5.28232	6.27205		5.28232	8.50238		5.28232	10.7561		5.28232	12.6963		5.28232	14.5021		5.28232	16.4377		5.28232	18.0987		5.28232	19.7395
	5.27548	-2.11116		5.27548	-0.34672		5.27548	1.61731		5.27548	3.97304		5.27548	6.29133		5.27548	8.50612		5.27548	10.7612		5.27548	12.6999		5.27548	14.5046		5.27548	16.4379		5.27548	18.1019		5.27548	19.7386
	5.26866	-2.10582		5.26866	-0.33882		5.26866	1.62017		5.26866	3.98312		5.26866	6.2987		5.26866	8.51519		5.26866	10.766		5.26866	12.7032		5.26866	14.5056		5.26866	16.44		5.26866	18.1001		5.26866	19.7395
	5.26186	-2.10552		5.26186	-0.33139		5.26186	1.6225		5.26186	3.99059		5.26186	6.30082		5.26186	8.51635		5.26186	10.7686		5.26186	12.7026		5.26186	14.5076		5.26186	16.4397		5.26186	18.1021		5.26186	19.7405
	5.25507	-2.08986		5.25507	-0.30835		5.25507	1.6512		5.25507	4.01983		5.25507	6.31899		5.25507	8.52574		5.25507	10.7794		5.25507	12.7064		5.25507	14.5103		5.25507	16.4398		5.25507	18.1035		5.25507	19.7391
	5.2483	-2.08731		5.2483	-0.29209		5.2483	1.66622		5.2483	4.04938		5.2483	6.3353		5.2483	8.54248		5.2483	10.7943		5.2483	12.7106		5.2483	14.5166		5.2483	16.4417		5.2483	18.1055		5.2483	19.7407
	5.24155	-2.05597		5.24155	-0.26393		5.24155	1.67893		5.24155	4.07131		5.24155	6.35829		5.24155	8.56105		5.24155	10.8098		5.24155	12.7214		5.24155	14.5215		5.24155	16.4446		5.24155	18.1083		5.24155	19.739
	5.23481	-2.04029		5.23481	-0.25436		5.23481	1.68591		5.23481	4.09326		5.23481	6.38045		5.23481	8.58078		5.23481	10.8313		5.23481	12.733		5.23481	14.526		5.23481	16.4454		5.23481	18.1129		5.23481	19.7389
	5.2281	-2.04744		5.2281	-0.25371		5.2281	1.68449		5.2281	4.10976		5.2281	6.39712		5.2281	8.59893		5.2281	10.8469		5.2281	12.743		5.2281	14.5325		5.2281	16.4484		5.2281	18.1162		5.2281	19.7406
	5.2214	-2.04114		5.2214	-0.25929		5.2214	1.68271		5.2214	4.12376		5.2214	6.40542		5.2214	8.60978		5.2214	10.8586		5.2214	12.7502		5.2214	14.5353		5.2214	16.4488		5.2214	18.1166		5.2214	19.7418
	5.21471	-2.03784		5.21471	-0.25858		5.21471	1.67648		5.21471	4.1294		5.21471	6.4079		5.21471	8.61773		5.21471	10.8681		5.21471	12.7513		5.21471	14.5418		5.21471	16.4527		5.21471	18.1199		5.21471	19.7418
	5.20805	-2.05459		5.20805	-0.26813		5.20805	1.6727		5.20805	4.14082		5.20805	6.41669		5.20805	8.62012		5.20805	10.8762		5.20805	12.7558		5.20805	14.5477		5.20805	16.4546		5.20805	18.1196		5.20805	19.7434
	5.2014	-2.06931		5.2014	-0.26836		5.2014	1.67595		5.2014	4.1538		5.2014	6.42418		5.2014	8.6355		5.2014	10.89		5.2014	12.7639		5.2014	14.5541		5.2014	16.4587		5.2014	18.122		5.2014	19.7419
	5.19477	-2.08092		5.19477	-0.28755		5.19477	1.66664		5.19477	4.15663		5.19477	6.43355		5.19477	8.65689		5.19477	10.9119		5.19477	12.7736		5.19477	14.5634		5.19477	16.4603		5.19477	18.1293		5.19477	19.7435
	5.18815	-2.10318		5.18815	-0.30618		5.18815	1.65623		5.18815	4.15113		5.18815	6.43859		5.18815	8.66828		5.18815	10.9297		5.18815	12.7815		5.18815	14.5695		5.18815	16.4639		5.18815	18.1344		5.18815	19.7465
	5.18155	-2.11844		5.18155	-0.32902		5.18155	1.63625		5.18155	4.13969		5.18155	6.43755		5.18155	8.67424		5.18155	10.9414		5.18155	12.791		5.18155	14.5781		5.18155	16.4693		5.18155	18.1419		5.18155	19.7496
	5.17497	-2.14008		5.17497	-0.34539		5.17497	1.62161		5.17497	4.14369		5.17497	6.44236		5.17497	8.68489		5.17497	10.9524		5.17497	12.8037		5.17497	14.5882		5.17497	16.478		5.17497	18.1463		5.17497	19.7498
	5.16841	-2.1578		5.16841	-0.36555		5.16841	1.60112		5.16841	4.13226		5.16841	6.43368		5.16841	8.68385		5.16841	10.9633		5.16841	12.8134		5.16841	14.5972		5.16841	16.4838		5.16841	18.1513		5.16841	19.7509
	5.16186	-2.17466		5.16186	-0.38995		5.16186	1.56892		5.16186	4.12689		5.16186	6.42976		5.16186	8.6935		5.16186	10.9831		5.16186	12.8234		5.16186	14.6113		5.16186	16.4902		5.16186	18.1586		5.16186	19.7554
	5.15533	-2.19745		5.15533	-0.41212		5.15533	1.54922		5.15533	4.11707		5.15533	6.42339		5.15533	8.7013		5.15533	10.994		5.15533	12.8329		5.15533	14.6196		5.15533	16.4964		5.15533	18.1625		5.15533	19.7578
	5.14882	-2.22087		5.14882	-0.44223		5.14882	1.53172		5.14882	4.10392		5.14882	6.41183		5.14882	8.70377		5.14882	11.0049		5.14882	12.8422		5.14882	14.6318		5.14882	16.5005		5.14882	18.1707		5.14882	19.7611
	5.14232	-2.23826		5.14232	-0.46251		5.14232	1.51651		5.14232	4.08384		5.14232	6.40262		5.14232	8.71015		5.14232	11.0076		5.14232	12.8496		5.14232	14.6371		5.14232	16.5074		5.14232	18.1772		5.14232	19.7654
	5.13584	-2.25686		5.13584	-0.48337		5.13584	1.50505		5.13584	4.07017		5.13584	6.39893		5.13584	8.70575		5.13584	11.0071		5.13584	12.8563		5.13584	14.6449		5.13584	16.5129		5.13584	18.1839		5.13584	19.7696
	5.12937	-2.26477		5.12937	-0.50236		5.12937	1.48825		5.12937	4.05887		5.12937	6.39077		5.12937	8.70317		5.12937	11.0137		5.12937	12.8615		5.12937	14.6512		5.12937	16.5206		5.12937	18.1911		5.12937	19.7737
	5.12292	-2.31515		5.12292	-0.5378		5.12292	1.46002		5.12292	4.0315		5.12292	6.37658		5.12292	8.70492		5.12292	11.0215		5.12292	12.8702		5.12292	14.6657		5.12292	16.5314		5.12292	18.2022		5.12292	19.777
	5.11649	-2.34928		5.11649	-0.57463		5.11649	1.42216		5.11649	4.00204		5.11649	6.35542		5.11649	8.69177		5.11649	11.0136		5.11649	12.8788		5.11649	14.6796		5.11649	16.5472		5.11649	18.2136		5.11649	19.7841
	5.11007	-2.37674		5.11007	-0.60802		5.11007	1.40193		5.11007	3.97162		5.11007	6.32999		5.11007	8.67859		5.11007	11.0076		5.11007	12.8879		5.11007	14.6918		5.11007	16.5589		5.11007	18.2248		5.11007	19.7921
	5.10367	-2.3915		5.10367	-0.6217		5.10367	1.39078		5.10367	3.96056		5.10367	6.31721		5.10367	8.66525		5.10367	11.0034		5.10367	12.8924		5.10367	14.6989		5.10367	16.5647		5.10367	18.2341		5.10367	19.7995
	5.09729	-2.41219		5.09729	-0.64171		5.09729	1.38118		5.09729	3.94296		5.09729	6.30988		5.09729	8.65533		5.09729	10.9995		5.09729	12.8947		5.09729	14.7015		5.09729	16.5698		5.09729	18.2405		5.09729	19.8067
	5.09092	-2.4309		5.09092	-0.65067		5.09092	1.36625		5.09092	3.92521		5.09092	6.29743		5.09092	8.64619		5.09092	10.9939		5.09092	12.8992		5.09092	14.706		5.09092	16.5776		5.09092	18.2493		5.09092	19.8126
	5.08457	-2.43725		5.08457	-0.66434		5.08457	1.35779		5.08457	3.91107		5.08457	6.28773		5.08457	8.64033		5.08457	10.9857		5.08457	12.902		5.08457	14.7103		5.08457	16.5881		5.08457	18.2598		5.08457	19.817
	5.07823	-2.42978		5.07823	-0.675		5.07823	1.3477		5.07823	3.89636		5.07823	6.27704		5.07823	8.63131		5.07823	10.9806		5.07823	12.9006		5.07823	14.717		5.07823	16.599		5.07823	18.2675		5.07823	19.8226
	5.07191	-2.45617		5.07191	-0.69365		5.07191	1.32605		5.07191	3.87482		5.07191	6.25638		5.07191	8.61586		5.07191	10.9726		5.07191	12.9031		5.07191	14.7249		5.07191	16.6106		5.07191	18.2807		5.07191	19.8325
	5.0656	-2.47103		5.0656	-0.71093		5.0656	1.31076		5.0656	3.84946		5.0656	6.23617		5.0656	8.6034		5.0656	10.9574		5.0656	12.9002		5.0656	14.7273		5.0656	16.6187		5.0656	18.2922		5.0656	19.8448
	5.05931	-2.48658		5.05931	-0.72684		5.05931	1.29701		5.05931	3.83104		5.05931	6.22413		5.05931	8.58506		5.05931	10.9364		5.05931	12.8966		5.05931	14.7304		5.05931	16.6257		5.05931	18.3011		5.05931	19.8545
	5.05304	-2.48585		5.05304	-0.73781		5.05304	1.29276		5.05304	3.82184		5.05304	6.2147		5.05304	8.56534		5.05304	10.9239		5.05304	12.8899		5.05304	14.7277		5.05304	16.6281		5.05304	18.3046		5.05304	19.8613
	5.04678	-2.4986		5.04678	-0.74631		5.04678	1.28765		5.04678	3.81225		5.04678	6.20407		5.04678	8.55516		5.04678	10.9157		5.04678	12.8863		5.04678	14.7275		5.04678	16.6357		5.04678	18.3114		5.04678	19.8722
	5.04054	-2.50841		5.04054	-0.74942		5.04054	1.28422		5.04054	3.79997		5.04054	6.1919		5.04054	8.53599		5.04054	10.9033		5.04054	12.8822		5.04054	14.7254		5.04054	16.644		5.04054	18.3191		5.04054	19.8816
	5.03431	-2.51447		5.03431	-0.74948		5.03431	1.28226		5.03431	3.79181		5.03431	6.18427		5.03431	8.52109		5.03431	10.8896		5.03431	12.8746		5.03431	14.7197		5.03431	16.6479		5.03431	18.3253		5.03431	19.8858
	5.0281	-2.50901		5.0281	-0.75444		5.0281	1.27999		5.0281	3.78592		5.0281	6.17779		5.0281	8.51288		5.0281	10.8774		5.0281	12.868		5.0281	14.7175		5.0281	16.6591		5.0281	18.3296		5.0281	19.8966
	5.0219	-2.49454		5.0219	-0.75702		5.0219	1.27241		5.0219	3.78368		5.0219	6.17153		5.0219	8.50391		5.0219	10.8645		5.0219	12.8613		5.0219	14.7121		5.0219	16.6559		5.0219	18.3301		5.0219	19.9024
	5.01572	-2.51245		5.01572	-0.7622		5.01572	1.26872		5.01572	3.77711		5.01572	6.16578		5.01572	8.49706		5.01572	10.8571		5.01572	12.8546		5.01572	14.7067		5.01572	16.6588		5.01572	18.3314		5.01572	19.9094
	5.00956	-2.50786		5.00956	-0.76344		5.00956	1.26573		5.00956	3.77353		5.00956	6.15697		5.00956	8.48188		5.00956	10.8463		5.00956	12.8454		5.00956	14.7005		5.00956	16.6596		5.00956	18.3359		5.00956	19.9162
	5.00341	-2.50774		5.00341	-0.76197		5.00341	1.26566		5.00341	3.77279		5.00341	6.15595		5.00341	8.47236		5.00341	10.8307		5.00341	12.8323		5.00341	14.6927		5.00341	16.6561		5.00341	18.3293		5.00341	19.9217
	4.99727	-2.50386		4.99727	-0.76906		4.99727	1.2652		4.99727	3.76817		4.99727	6.1509		4.99727	8.4603		4.99727	10.8236		4.99727	12.8197		4.99727	14.6838		4.99727	16.6529		4.99727	18.3291		4.99727	19.9247
	4.99115	-2.50264		4.99115	-0.76793		4.99115	1.27363		4.99115	3.76527		4.99115	6.14399		4.99115	8.44875		4.99115	10.8095		4.99115	12.8094		4.99115	14.673		4.99115	16.6569		4.99115	18.3321		4.99115	19.9338
	4.98504	-2.51446		4.98504	-0.77078		4.98504	1.26839		4.98504	3.76371		4.98504	6.14058		4.98504	8.4385		4.98504	10.7969		4.98504	12.7924		4.98504	14.6596		4.98504	16.6499		4.98504	18.3277		4.98504	19.9381
	4.97895	-2.50817		4.97895	-0.76894		4.97895	1.26484		4.97895	3.76218		4.97895	6.13976		4.97895	8.43644		4.97895	10.7922		4.97895	12.7869		4.97895	14.6533		4.97895	16.6413		4.97895	18.3202		4.97895	19.9385
	4.97288	-2.50974		4.97288	-0.76886		4.97288	1.25981		4.97288	3.76273		4.97288	6.13855		4.97288	8.43558		4.97288	10.7891		4.97288	12.7852		4.97288	14.6466		4.97288	16.6413		4.97288	18.3155		4.97288	19.9368
	4.96682	-2.50763		4.96682	-0.77239		4.96682	1.25786		4.96682	3.7635		4.96682	6.13786		4.96682	8.42961		4.96682	10.7838		4.96682	12.7788		4.96682	14.6398		4.96682	16.6378		4.96682	18.3089		4.96682	19.9385
	4.96077	-2.51076		4.96077	-0.76878		4.96077	1.26234		4.96077	3.76392		4.96077	6.13907		4.96077	8.42412		4.96077	10.7744		4.96077	12.7682		4.96077	14.6295		4.96077	16.6303		4.96077	18.3042		4.96077	19.9414
	4.95474	-2.508		4.95474	-0.76981		4.95474	1.26148		4.95474	3.76568		4.95474	6.13461		4.95474	8.4201		4.95474	10.7683		4.95474	12.7563		4.95474	14.6186		4.95474	16.6175		4.95474	18.296		4.95474	19.9396
	4.94872	-2.49735		4.94872	-0.76339		4.94872	1.26553		4.94872	3.76579		4.94872	6.13578		4.94872	8.41325		4.94872	10.7629		4.94872	12.7459		4.94872	14.6091		4.94872	16.6143		4.94872	18.2886		4.94872	19.9399
	4.94272	-2.50055		4.94272	-0.7667		4.94272	1.26763		4.94272	3.76438		4.94272	6.13419		4.94272	8.40789		4.94272	10.7552		4.94272	12.7374		4.94272	14.597		4.94272	16.6037		4.94272	18.2742		4.94272	19.9344
	4.93673	-2.50224		4.93673	-0.76201		4.93673	1.26901		4.93673	3.76331		4.93673	6.13233		4.93673	8.40698		4.93673	10.7519		4.93673	12.732		4.93673	14.5868		4.93673	16.5954		4.93673	18.2696		4.93673	19.9263
	4.93076	-2.50963		4.93076	-0.76102		4.93076	1.26837		4.93076	3.76719		4.93076	6.12934		4.93076	8.40902		4.93076	10.7504		4.93076	12.7287		4.93076	14.5809		4.93076	16.5846		4.93076	18.2577		4.93076	19.9222
	4.9248	-2.50426		4.9248	-0.76179		4.9248	1.26875		4.9248	3.76636		4.9248	6.12666		4.9248	8.40788		4.9248	10.7477		4.9248	12.7242		4.9248	14.5771		4.9248	16.5784		4.9248	18.2506		4.9248	19.9181
	4.91886	-2.51269		4.91886	-0.76816		4.91886	1.26342		4.91886	3.76815		4.91886	6.12481		4.91886	8.4061		4.91886	10.7443		4.91886	12.7206		4.91886	14.5714		4.91886	16.5709		4.91886	18.2415		4.91886	19.9174
	4.91293	-2.50131		4.91293	-0.76223		4.91293	1.27183		4.91293	3.76938		4.91293	6.13019		4.91293	8.40166		4.91293	10.7401		4.91293	12.7151		4.91293	14.5656		4.91293	16.5583		4.91293	18.2353		4.91293	19.9095
	4.90701	-2.51085		4.90701	-0.7614		4.90701	1.2714		4.90701	3.76472		4.90701	6.12594		4.90701	8.40189		4.90701	10.7376		4.90701	12.7079		4.90701	14.5604		4.90701	16.5527		4.90701	18.2243		4.90701	19.9026
	4.90111	-2.50603		4.90111	-0.75649		4.90111	1.27106		4.90111	3.76656		4.90111	6.12455		4.90111	8.40226		4.90111	10.735		4.90111	12.7063		4.90111	14.5571		4.90111	16.5449		4.90111	18.218		4.90111	19.8966
	4.89523	-2.49709		4.89523	-0.756		4.89523	1.27103		4.89523	3.7672		4.89523	6.12594		4.89523	8.40281		4.89523	10.7317		4.89523	12.7044		4.89523	14.5533		4.89523	16.5367		4.89523	18.2103		4.89523	19.8903
	4.88935	-2.50867		4.88935	-0.75523		4.88935	1.27521		4.88935	3.76526		4.88935	6.12219		4.88935	8.39596		4.88935	10.7289		4.88935	12.7021		4.88935	14.5455		4.88935	16.5312		4.88935	18.2001		4.88935	19.8817
	4.88349	-2.49513		4.88349	-0.75273		4.88349	1.2767		4.88349	3.76915		4.88349	6.11824		4.88349	8.40267		4.88349	10.7257		4.88349	12.7019		4.88349	14.5415		4.88349	16.5234		4.88349	18.1918		4.88349	19.8782
	4.87765	-2.49827		4.87765	-0.74969		4.87765	1.27233		4.87765	3.77107		4.87765	6.11812		4.87765	8.40271		4.87765	10.7248		4.87765	12.6993		4.87765	14.5402		4.87765	16.516		4.87765	18.1856		4.87765	19.8687
	4.87182	-2.49906		4.87182	-0.74467		4.87182	1.27497		4.87182	3.77343		4.87182	6.11594		4.87182	8.40288		4.87182	10.7261		4.87182	12.6972		4.87182	14.5372		4.87182	16.5093		4.87182	18.1806		4.87182	19.8621
	4.866	-2.48329		4.866	-0.74485		4.866	1.27713		4.866	3.77396		4.866	6.11461		4.866	8.40257		4.866	10.7227		4.866	12.6943		4.866	14.5397		4.866	16.5046		4.866	18.1717		4.866	19.8544
	4.8602	-2.48812		4.8602	-0.74527		4.8602	1.2773		4.8602	3.77079		4.8602	6.1123		4.8602	8.39837		4.8602	10.7179		4.8602	12.6956		4.8602	14.5381		4.8602	16.5029		4.8602	18.1671		4.8602	19.8481
	4.85441	-2.48889		4.85441	-0.74862		4.85441	1.28291		4.85441	3.77255		4.85441	6.11262		4.85441	8.39794		4.85441	10.7169		4.85441	12.6959		4.85441	14.5377		4.85441	16.4988		4.85441	18.164		4.85441	19.8458
	4.84864	-2.48622		4.84864	-0.74508		4.84864	1.28366		4.84864	3.77015		4.84864	6.11279		4.84864	8.39897		4.84864	10.7157		4.84864	12.695		4.84864	14.5374		4.84864	16.495		4.84864	18.1619		4.84864	19.842
	4.84288	-2.49539		4.84288	-0.74706		4.84288	1.28218		4.84288	3.77267		4.84288	6.11214		4.84288	8.39841		4.84288	10.7165		4.84288	12.6951		4.84288	14.537		4.84288	16.4933		4.84288	18.1556		4.84288	19.8387
	4.83713	-2.49916		4.83713	-0.74674		4.83713	1.28206		4.83713	3.77233		4.83713	6.1114		4.83713	8.396		4.83713	10.7103		4.83713	12.6959		4.83713	14.5325		4.83713	16.4902		4.83713	18.1519		4.83713	19.8294
	4.83139	-2.4929		4.83139	-0.73143		4.83139	1.28775		4.83139	3.7755		4.83139	6.11352		4.83139	8.39717		4.83139	10.7103		4.83139	12.6907		4.83139	14.5327		4.83139	16.4874		4.83139	18.1486		4.83139	19.8243
	4.82567	-2.48049		4.82567	-0.73114		4.82567	1.29239		4.82567	3.78203		4.82567	6.11474		4.82567	8.40032		4.82567	10.7113		4.82567	12.6908		4.82567	14.5347		4.82567	16.4836		4.82567	18.1456		4.82567	19.8182
	4.81997	-2.48362		4.81997	-0.73033		4.81997	1.29494		4.81997	3.78241		4.81997	6.11332		4.81997	8.40086		4.81997	10.7094		4.81997	12.6897		4.81997	14.5354		4.81997	16.4811		4.81997	18.1426		4.81997	19.815
	4.81427	-2.4822		4.81427	-0.72708		4.81427	1.30305		4.81427	3.78481		4.81427	6.11254		4.81427	8.40146		4.81427	10.708		4.81427	12.6908		4.81427	14.5354		4.81427	16.4793		4.81427	18.141		4.81427	19.8117
	4.80859	-2.4762		4.80859	-0.72222		4.80859	1.30493		4.80859	3.78489		4.80859	6.11309		4.80859	8.40038		4.80859	10.7066		4.80859	12.6918		4.80859	14.5352		4.80859	16.4789		4.80859	18.1416		4.80859	19.8126
	4.80293	-2.48747		4.80293	-0.72503		4.80293	1.29972		4.80293	3.78467		4.80293	6.11308		4.80293	8.40606		4.80293	10.7074		4.80293	12.6926		4.80293	14.5381		4.80293	16.477		4.80293	18.1407		4.80293	19.81
	4.79728	-2.49139		4.79728	-0.71445		4.79728	1.3019		4.79728	3.79128		4.79728	6.11218		4.79728	8.40597		4.79728	10.7094		4.79728	12.6917		4.79728	14.5378		4.79728	16.4787		4.79728	18.139		4.79728	19.8071
	4.79164	-2.49041		4.79164	-0.71067		4.79164	1.30645		4.79164	3.79177		4.79164	6.11463		4.79164	8.40664		4.79164	10.7075		4.79164	12.691		4.79164	14.5373		4.79164	16.4759		4.79164	18.1373		4.79164	19.8051
	4.78601	-2.49153		4.78601	-0.71389		4.78601	1.30919		4.78601	3.79053		4.78601	6.1186		4.78601	8.40746		4.78601	10.71		4.78601	12.6874		4.78601	14.5376		4.78601	16.4731		4.78601	18.1362		4.78601	19.8014
	4.7804	-2.48496		4.7804	-0.70781		4.7804	1.31328		4.7804	3.79205		4.7804	6.12363		4.7804	8.40888		4.7804	10.7079		4.7804	12.6869		4.7804	14.5382		4.7804	16.471		4.7804	18.1373		4.7804	19.7987
	4.7748	-2.4838		4.7748	-0.71236		4.7748	1.31632		4.7748	3.79743		4.7748	6.12622		4.7748	8.41016		4.7748	10.7112		4.7748	12.6899		4.7748	14.5414		4.7748	16.471		4.7748	18.1375		4.7748	19.7999
	4.76921	-2.47077		4.76921	-0.71074		4.76921	1.32014		4.76921	3.79587		4.76921	6.12757		4.76921	8.40797		4.76921	10.7106		4.76921	12.6915		4.76921	14.5392		4.76921	16.4689		4.76921	18.1348		4.76921	19.8004
	4.76364	-2.47094		4.76364	-0.71189		4.76364	1.32436		4.76364	3.80149		4.76364	6.13039		4.76364	8.41551		4.76364	10.7106		4.76364	12.6909		4.76364	14.5378		4.76364	16.4689		4.76364	18.1345		4.76364	19.7972
	4.75808	-2.47332		4.75808	-0.70631		4.75808	1.3241		4.75808	3.80035		4.75808	6.13341		4.75808	8.4176		4.75808	10.7125		4.75808	12.6907		4.75808	14.5379		4.75808	16.4676		4.75808	18.1322		4.75808	19.7967
	4.75253	-2.47253		4.75253	-0.69649		4.75253	1.3255		4.75253	3.80564		4.75253	6.13581		4.75253	8.42014		4.75253	10.7143		4.75253	12.6921		4.75253	14.5388		4.75253	16.4685		4.75253	18.1356		4.75253	19.7975
	4.74699	-2.48359		4.74699	-0.69097		4.74699	1.3237		4.74699	3.80626		4.74699	6.13346		4.74699	8.42133		4.74699	10.7181		4.74699	12.6941		4.74699	14.5381		4.74699	16.4655		4.74699	18.1366		4.74699	19.7942
	4.74147	-2.47992		4.74147	-0.68755		4.74147	1.33356		4.74147	3.80749		4.74147	6.13285		4.74147	8.42179		4.74147	10.7196		4.74147	12.6939		4.74147	14.5387		4.74147	16.4659		4.74147	18.1371		4.74147	19.7924
	4.73596	-2.47708		4.73596	-0.69291		4.73596	1.33627		4.73596	3.8096		4.73596	6.13461		4.73596	8.4235		4.73596	10.7186		4.73596	12.6921		4.73596	14.5404		4.73596	16.4661		4.73596	18.1372		4.73596	19.7932
	4.73047	-2.48076		4.73047	-0.69594		4.73047	1.34071		4.73047	3.80653		4.73047	6.13977		4.73047	8.42458		4.73047	10.7204		4.73047	12.6951		4.73047	14.5383		4.73047	16.4663		4.73047	18.1371		4.73047	19.7935
	4.72498	-2.48596		4.72498	-0.69859		4.72498	1.34955		4.72498	3.81269		4.72498	6.13994		4.72498	8.42901		4.72498	10.7268		4.72498	12.6965		4.72498	14.5393		4.72498	16.4686		4.72498	18.1356		4.72498	19.7932
	4.71951	-2.48034		4.71951	-0.69722		4.71951	1.35016		4.71951	3.81429		4.71951	6.14451		4.71951	8.42811		4.71951	10.725		4.71951	12.6976		4.71951	14.5394		4.71951	16.4684		4.71951	18.1338		4.71951	19.7952
	4.71406	-2.46707		4.71406	-0.69728		4.71406	1.34744		4.71406	3.81417		4.71406	6.14836		4.71406	8.43599		4.71406	10.7277		4.71406	12.7006		4.71406	14.5422		4.71406	16.4689		4.71406	18.1354		4.71406	19.7952
	4.70861	-2.46372		4.70861	-0.69378		4.70861	1.34729		4.70861	3.81297		4.70861	6.14438		4.70861	8.43531		4.70861	10.7276		4.70861	12.6979		4.70861	14.5428		4.70861	16.4671		4.70861	18.1351		4.70861	19.7954
	4.70318	-2.46369		4.70318	-0.68801		4.70318	1.3446		4.70318	3.81651		4.70318	6.14321		4.70318	8.43681		4.70318	10.729		4.70318	12.6998		4.70318	14.5436		4.70318	16.4672		4.70318	18.1369		4.70318	19.7922
	4.69776	-2.44843		4.69776	-0.68835		4.69776	1.34893		4.69776	3.81578		4.69776	6.14258		4.69776	8.439		4.69776	10.7292		4.69776	12.7003		4.69776	14.5437		4.69776	16.468		4.69776	18.137		4.69776	19.7941
	4.69235	-2.44699		4.69235	-0.68949		4.69235	1.35834		4.69235	3.8183		4.69235	6.14303		4.69235	8.43899		4.69235	10.7305		4.69235	12.7014		4.69235	14.5426		4.69235	16.4685		4.69235	18.1377		4.69235	19.7947
	4.68696	-2.45029		4.68696	-0.69088		4.68696	1.36161		4.68696	3.81999		4.68696	6.14584		4.68696	8.43799		4.68696	10.7343		4.68696	12.7025		4.68696	14.5435		4.68696	16.4695		4.68696	18.1378		4.68696	19.7942
	4.68157	-2.46304		4.68157	-0.68708		4.68157	1.3621		4.68157	3.82114		4.68157	6.1516		4.68157	8.43942		4.68157	10.7381		4.68157	12.7057		4.68157	14.5457		4.68157	16.4726		4.68157	18.1358		4.68157	19.7944
	4.6762	-2.46954		4.6762	-0.68967		4.6762	1.36256		4.6762	3.82182		4.6762	6.15537		4.6762	8.43851		4.6762	10.7412		4.6762	12.7083		4.6762	14.5464		4.6762	16.4747		4.6762	18.1399		4.6762	19.7959
	4.67085	-2.46608		4.67085	-0.68995		4.67085	1.35652		4.67085	3.82494		4.67085	6.15643		4.67085	8.43622		4.67085	10.7408		4.67085	12.711		4.67085	14.5468		4.67085	16.4745		4.67085	18.1391		4.67085	19.7945
	4.6655	-2.46267		4.6655	-0.68949		4.6655	1.35219		4.6655	3.82577		4.6655	6.157		4.6655	8.44123		4.6655	10.7397		4.6655	12.7091		4.6655	14.5482		4.6655	16.4762		4.6655	18.1401		4.6655	19.7929
	4.66017	-2.44107		4.66017	-0.68839		4.66017	1.35066		4.66017	3.82211		4.66017	6.15752		4.66017	8.44376		4.66017	10.7416		4.66017	12.7093		4.66017	14.5498		4.66017	16.4764		4.66017	18.1428		4.66017	19.7942
	4.65485	-2.43969		4.65485	-0.68269		4.65485	1.35191		4.65485	3.82555		4.65485	6.15555		4.65485	8.44466		4.65485	10.7418		4.65485	12.7105		4.65485	14.5507		4.65485	16.4783		4.65485	18.1463		4.65485	19.7945
	4.64954	-2.44642		4.64954	-0.67792		4.64954	1.35154		4.64954	3.82666		4.64954	6.15484		4.64954	8.4468		4.64954	10.7454		4.64954	12.7133		4.64954	14.5516		4.64954	16.4802		4.64954	18.1453		4.64954	19.7944
	4.64424	-2.44372		4.64424	-0.6829		4.64424	1.35283		4.64424	3.82603		4.64424	6.15785		4.64424	8.44716		4.64424	10.7507		4.64424	12.714		4.64424	14.5527		4.64424	16.4803		4.64424	18.145		4.64424	19.7932
	4.63896	-2.43792		4.63896	-0.68749		4.63896	1.35515		4.63896	3.82782		4.63896	6.16003		4.63896	8.44792		4.63896	10.7508		4.63896	12.7144		4.63896	14.5525		4.63896	16.4827		4.63896	18.1467		4.63896	19.7929
	4.63368	-2.4385		4.63368	-0.67703		4.63368	1.35294		4.63368	3.83061		4.63368	6.16023		4.63368	8.44398		4.63368	10.7507		4.63368	12.719		4.63368	14.5533		4.63368	16.4852		4.63368	18.1456		4.63368	19.7935
	4.62842	-2.4319		4.62842	-0.67285		4.62842	1.34647		4.62842	3.82895		4.62842	6.16574		4.62842	8.44983		4.62842	10.7481		4.62842	12.7204		4.62842	14.5536		4.62842	16.487		4.62842	18.1481		4.62842	19.7944
	4.62317	-2.42044		4.62317	-0.67019		4.62317	1.34403		4.62317	3.83356		4.62317	6.16265		4.62317	8.44571		4.62317	10.7476		4.62317	12.7205		4.62317	14.5555		4.62317	16.4871		4.62317	18.1516		4.62317	19.7928
	4.61794	-2.42557		4.61794	-0.66791		4.61794	1.34311		4.61794	3.83362		4.61794	6.16241		4.61794	8.44468		4.61794	10.7498		4.61794	12.7198		4.61794	14.5565		4.61794	16.4892		4.61794	18.1549		4.61794	19.7934
	4.61271	-2.42442		4.61271	-0.66484		4.61271	1.34561		4.61271	3.83394		4.61271	6.16384		4.61271	8.44949		4.61271	10.7507		4.61271	12.7222		4.61271	14.559		4.61271	16.4915		4.61271	18.1573		4.61271	19.7941
	4.6075	-2.42724		4.6075	-0.66585		4.6075	1.34947		4.6075	3.83163		4.6075	6.16243		4.6075	8.45058		4.6075	10.7523		4.6075	12.7243		4.6075	14.56		4.6075	16.4952		4.6075	18.1593		4.6075	19.7975
	4.6023	-2.42218		4.6023	-0.66176		4.6023	1.35246		4.6023	3.83266		4.6023	6.1629		4.6023	8.45086		4.6023	10.7527		4.6023	12.7258		4.6023	14.5597		4.6023	16.4952		4.6023	18.1611		4.6023	19.7968
	4.59711	-2.42191		4.59711	-0.66016		4.59711	1.35347		4.59711	3.83519		4.59711	6.16336		4.59711	8.45158		4.59711	10.7516		4.59711	12.725		4.59711	14.5596		4.59711	16.498		4.59711	18.1622		4.59711	19.7974
	4.59193	-2.41573		4.59193	-0.6596		4.59193	1.34812		4.59193	3.83464		4.59193	6.16627		4.59193	8.45154		4.59193	10.7535		4.59193	12.7264		4.59193	14.5615		4.59193	16.501		4.59193	18.1613		4.59193	19.7985
	4.58676	-2.40576		4.58676	-0.64577		4.58676	1.34589		4.58676	3.8371		4.58676	6.16142		4.58676	8.45581		4.58676	10.7499		4.58676	12.7265		4.58676	14.5645		4.58676	16.5024		4.58676	18.1647		4.58676	19.7975
	4.58161	-2.39576		4.58161	-0.63588		4.58161	1.34719		4.58161	3.84004		4.58161	6.15883		4.58161	8.45418		4.58161	10.7509		4.58161	12.7242		4.58161	14.5646		4.58161	16.5032		4.58161	18.1659		4.58161	19.7988
	4.57647	-2.38901		4.57647	-0.63083		4.57647	1.35376		4.57647	3.83961		4.57647	6.15945		4.57647	8.45501		4.57647	10.7513		4.57647	12.7272		4.57647	14.5668		4.57647	16.5043		4.57647	18.1684		4.57647	19.8013
	4.57134	-2.39117		4.57134	-0.62836		4.57134	1.36107		4.57134	3.83985		4.57134	6.16044		4.57134	8.45663		4.57134	10.7539		4.57134	12.7287		4.57134	14.5679		4.57134	16.5062		4.57134	18.1689		4.57134	19.803
	4.56622	-2.39633		4.56622	-0.61889		4.56622	1.36527		4.56622	3.83625		4.56622	6.16248		4.56622	8.45141		4.56622	10.7555		4.56622	12.7302		4.56622	14.567		4.56622	16.5063		4.56622	18.1706		4.56622	19.805
	4.56111	-2.39391		4.56111	-0.61554		4.56111	1.36872		4.56111	3.83491		4.56111	6.16401		4.56111	8.45107		4.56111	10.7522		4.56111	12.733		4.56111	14.5663		4.56111	16.508		4.56111	18.1728		4.56111	19.8049
	4.55601	-2.38982		4.55601	-0.60439		4.55601	1.37232		4.55601	3.83503		4.55601	6.16307		4.55601	8.45132		4.55601	10.7521		4.55601	12.734		4.55601	14.5679		4.55601	16.5111		4.55601	18.1721		4.55601	19.8052
	4.55093	-2.39023		4.55093	-0.60045		4.55093	1.37436		4.55093	3.83914		4.55093	6.15979		4.55093	8.44702		4.55093	10.75		4.55093	12.7329		4.55093	14.5696		4.55093	16.5133		4.55093	18.1735		4.55093	19.8042
	4.54585	-2.36885		4.54585	-0.59366		4.54585	1.38314		4.54585	3.84205		4.54585	6.15879		4.54585	8.45155		4.54585	10.7471		4.54585	12.7299		4.54585	14.57		4.54585	16.5122		4.54585	18.1733		4.54585	19.8056
	4.54079	-2.36573		4.54079	-0.57823		4.54079	1.3909		4.54079	3.84292		4.54079	6.15828		4.54079	8.45527		4.54079	10.7507		4.54079	12.7298		4.54079	14.5697		4.54079	16.5129		4.54079	18.1731		4.54079	19.8066
	4.53574	-2.35594		4.53574	-0.57373		4.53574	1.39898		4.53574	3.84558		4.53574	6.15823		4.53574	8.45892		4.53574	10.7529		4.53574	12.7309		4.53574	14.5703		4.53574	16.5148		4.53574	18.1762		4.53574	19.8085
	4.5307	-2.34827		4.5307	-0.56582		4.5307	1.41151		4.5307	3.84959		4.5307	6.15924		4.5307	8.46135		4.5307	10.7531		4.5307	12.7325		4.5307	14.5698		4.5307	16.5116		4.5307	18.1765		4.5307	19.8092
	4.52567	-2.35433		4.52567	-0.55515		4.52567	1.42571		4.52567	3.84258		4.52567	6.16154		4.52567	8.46398		4.52567	10.7523		4.52567	12.7367		4.52567	14.5706		4.52567	16.5124		4.52567	18.1768		4.52567	19.8124
	4.52065	-2.348		4.52065	-0.53753		4.52065	1.43338		4.52065	3.84683		4.52065	6.17097		4.52065	8.45857		4.52065	10.7498		4.52065	12.7363		4.52065	14.5714		4.52065	16.5124		4.52065	18.1763		4.52065	19.8131
	4.51565	-2.34176		4.51565	-0.53156		4.51565	1.44084		4.51565	3.84735		4.51565	6.16563		4.51565	8.45154		4.51565	10.7476		4.51565	12.7367		4.51565	14.571		4.51565	16.5132		4.51565	18.1745		4.51565	19.8111
	4.51065	-2.33316		4.51065	-0.51856		4.51065	1.45612		4.51065	3.85667		4.51065	6.17081		4.51065	8.44801		4.51065	10.7509		4.51065	12.7388		4.51065	14.5694		4.51065	16.5136		4.51065	18.1771		4.51065	19.813
	4.50567	-2.32571		4.50567	-0.50858		4.50567	1.46661		4.50567	3.86503		4.50567	6.17276		4.50567	8.45208		4.50567	10.7523		4.50567	12.7378		4.50567	14.5699		4.50567	16.5119		4.50567	18.177		4.50567	19.8128
	4.50069	-2.31081		4.50069	-0.49615		4.50069	1.47709		4.50069	3.86897		4.50069	6.17429		4.50069	8.45172		4.50069	10.7539		4.50069	12.7371		4.50069	14.5712		4.50069	16.5125		4.50069	18.1769		4.50069	19.8115
	4.49573	-2.30034		4.49573	-0.47924		4.49573	1.49167		4.49573	3.8703		4.49573	6.17648		4.49573	8.45767		4.49573	10.7534		4.49573	12.7375		4.49573	14.5696		4.49573	16.5108		4.49573	18.1774		4.49573	19.8135
	4.49078	-2.30094		4.49078	-0.47014		4.49078	1.5132		4.49078	3.87551		4.49078	6.18331		4.49078	8.46045		4.49078	10.7558		4.49078	12.7374		4.49078	14.5663		4.49078	16.5105		4.49078	18.1775		4.49078	19.8136
	4.48584	-2.2786		4.48584	-0.45365		4.48584	1.52884		4.48584	3.88204		4.48584	6.18988		4.48584	8.46209		4.48584	10.753		4.48584	12.7414		4.48584	14.5648		4.48584	16.5095		4.48584	18.1773		4.48584	19.8126
	4.48091	-2.27136		4.48091	-0.44085		4.48091	1.54978		4.48091	3.89501		4.48091	6.19773		4.48091	8.46271		4.48091	10.7505		4.48091	12.7412		4.48091	14.565		4.48091	16.5111		4.48091	18.1752		4.48091	19.8132
	4.47599	-2.25974		4.47599	-0.42728		4.47599	1.56042		4.47599	3.90688		4.47599	6.20584		4.47599	8.46346		4.47599	10.7573		4.47599	12.7383		4.47599	14.5649		4.47599	16.5102		4.47599	18.1748		4.47599	19.8124
	4.47108	-2.25309		4.47108	-0.42104		4.47108	1.57468		4.47108	3.91464		4.47108	6.20956		4.47108	8.46514		4.47108	10.7591		4.47108	12.7387		4.47108	14.5649		4.47108	16.5104		4.47108	18.1739		4.47108	19.8132
	4.46619	-2.23506		4.46619	-0.40768		4.46619	1.58804		4.46619	3.92575		4.46619	6.21342		4.46619	8.46757		4.46619	10.7608		4.46619	12.7389		4.46619	14.5651		4.46619	16.5086		4.46619	18.1732		4.46619	19.812
	4.4613	-2.22716		4.4613	-0.39679		4.4613	1.60469		4.4613	3.93905		4.4613	6.21971		4.4613	8.4721		4.4613	10.7642		4.4613	12.7398		4.4613	14.5657		4.4613	16.5092		4.4613	18.1747		4.4613	19.8129
	4.45642	-2.21803		4.45642	-0.38381		4.45642	1.61439		4.45642	3.94791		4.45642	6.22777		4.45642	8.47624		4.45642	10.7633		4.45642	12.741		4.45642	14.5638		4.45642	16.5065		4.45642	18.1755		4.45642	19.8138
	4.45156	-2.20733		4.45156	-0.36395		4.45156	1.6359		4.45156	3.96117		4.45156	6.23599		4.45156	8.48388		4.45156	10.766		4.45156	12.7393		4.45156	14.5644		4.45156	16.5056		4.45156	18.1739		4.45156	19.8105
	4.4467	-2.1866		4.4467	-0.35264		4.4467	1.65793		4.4467	3.97739		4.4467	6.25464		4.4467	8.48935		4.4467	10.7708		4.4467	12.7392		4.4467	14.5631		4.4467	16.5067		4.4467	18.1726		4.4467	19.8101
	4.44186	-2.17374		4.44186	-0.34308		4.44186	1.67294		4.44186	3.99123		4.44186	6.26551		4.44186	8.49441		4.44186	10.7747		4.44186	12.7379		4.44186	14.5647		4.44186	16.506		4.44186	18.1699		4.44186	19.81
	4.43703	-2.17126		4.43703	-0.3367		4.43703	1.68726		4.43703	4.01047		4.43703	6.27842		4.43703	8.50173		4.43703	10.7803		4.43703	12.7387		4.43703	14.5655		4.43703	16.5051		4.43703	18.1699		4.43703	19.8096
	4.43221	-2.16403		4.43221	-0.33524		4.43221	1.68979		4.43221	4.01967		4.43221	6.29008		4.43221	8.50487		4.43221	10.7823		4.43221	12.7367		4.43221	14.5645		4.43221	16.5074		4.43221	18.1689		4.43221	19.8106
	4.42739	-2.14642		4.42739	-0.32466		4.42739	1.70284		4.42739	4.03765		4.42739	6.29934		4.42739	8.5147		4.42739	10.7884		4.42739	12.7347		4.42739	14.565		4.42739	16.5057		4.42739	18.1722		4.42739	19.8112
	4.42259	-2.14789		4.42259	-0.3204		4.42259	1.71324		4.42259	4.05484		4.42259	6.3121		4.42259	8.52484		4.42259	10.7938		4.42259	12.7379		4.42259	14.5668		4.42259	16.5049		4.42259	18.1707		4.42259	19.8109
	4.4178	-2.14266		4.4178	-0.31355		4.4178	1.72061		4.4178	4.06842		4.4178	6.31947		4.4178	8.53068		4.4178	10.7967		4.4178	12.7384		4.4178	14.5683		4.4178	16.5039		4.4178	18.1717		4.4178	19.8108
	4.41302	-2.14374		4.41302	-0.31149		4.41302	1.72111		4.41302	4.08215		4.41302	6.33918		4.41302	8.54222		4.41302	10.7999		4.41302	12.7403		4.41302	14.5673		4.41302	16.5012		4.41302	18.1686		4.41302	19.8111
	4.40825	-2.13819		4.40825	-0.31334		4.40825	1.73033		4.40825	4.0926		4.40825	6.35526		4.40825	8.55218		4.40825	10.8027		4.40825	12.7444		4.40825	14.5689		4.40825	16.5025		4.40825	18.1709		4.40825	19.81
	4.40349	-2.13446		4.40349	-0.31051		4.40349	1.73469		4.40349	4.1094		4.40349	6.36809		4.40349	8.56262		4.40349	10.8124		4.40349	12.7429		4.40349	14.5712		4.40349	16.5022		4.40349	18.1688		4.40349	19.8116
	4.39874	-2.12818		4.39874	-0.31351		4.39874	1.73647		4.39874	4.12672		4.39874	6.37927		4.39874	8.5769		4.39874	10.8248		4.39874	12.7474		4.39874	14.5732		4.39874	16.5058		4.39874	18.1701		4.39874	19.8128
	4.394	-2.13256		4.394	-0.31776		4.394	1.73789		4.394	4.14031		4.394	6.39188		4.394	8.58679		4.394	10.8354		4.394	12.7476		4.394	14.5775		4.394	16.5054		4.394	18.1693		4.394	19.8121
	4.38927	-2.13356		4.38927	-0.32075		4.38927	1.74101		4.38927	4.15276		4.38927	6.4008		4.38927	8.59851		4.38927	10.8422		4.38927	12.7509		4.38927	14.5788		4.38927	16.5057		4.38927	18.1708		4.38927	19.8127
	4.38455	-2.14169		4.38455	-0.33348		4.38455	1.72716		4.38455	4.1595		4.38455	6.41355		4.38455	8.61357		4.38455	10.8513		4.38455	12.7582		4.38455	14.5828		4.38455	16.5071		4.38455	18.1744		4.38455	19.8144
	4.37984	-2.15264		4.37984	-0.33617		4.37984	1.71847		4.37984	4.16529		4.37984	6.42706		4.37984	8.62173		4.37984	10.8577		4.37984	12.764		4.37984	14.5864		4.37984	16.508		4.37984	18.1739		4.37984	19.8155
	4.37515	-2.15892		4.37515	-0.34353		4.37515	1.71587		4.37515	4.17007		4.37515	6.42898		4.37515	8.62838		4.37515	10.8628		4.37515	12.7671		4.37515	14.5917		4.37515	16.5079		4.37515	18.1738		4.37515	19.8189
	4.37046	-2.1593		4.37046	-0.35168		4.37046	1.71079		4.37046	4.17348		4.37046	6.43385		4.37046	8.63229		4.37046	10.8661		4.37046	12.7707		4.37046	14.5946		4.37046	16.5076		4.37046	18.1764		4.37046	19.8187
	4.36578	-2.15301		4.36578	-0.35666		4.36578	1.70408		4.36578	4.18457		4.36578	6.44465		4.36578	8.6481		4.36578	10.8769		4.36578	12.7769		4.36578	14.5967		4.36578	16.5099		4.36578	18.1785		4.36578	19.8198
	4.36111	-2.17236		4.36111	-0.37159		4.36111	1.69218		4.36111	4.18267		4.36111	6.45619		4.36111	8.66538		4.36111	10.8926		4.36111	12.7848		4.36111	14.6013		4.36111	16.5144		4.36111	18.1816		4.36111	19.8187
	4.35645	-2.18953		4.35645	-0.38056		4.35645	1.681		4.35645	4.186		4.35645	6.45482		4.35645	8.67176		4.35645	10.8963		4.35645	12.7901		4.35645	14.607		4.35645	16.5164		4.35645	18.1834		4.35645	19.8215
	4.3518	-2.20376		4.3518	-0.39821		4.3518	1.66204		4.3518	4.18088		4.3518	6.454		4.3518	8.67976		4.3518	10.9126		4.3518	12.7997		4.3518	14.6145		4.3518	16.5209		4.3518	18.189		4.3518	19.8241
	4.34716	-2.21079		4.34716	-0.40452		4.34716	1.65228		4.34716	4.17482		4.34716	6.45658		4.34716	8.69037		4.34716	10.9177		4.34716	12.8098		4.34716	14.6193		4.34716	16.5246		4.34716	18.1954		4.34716	19.825
	4.34254	-2.22209		4.34254	-0.4187		4.34254	1.64011		4.34254	4.1709		4.34254	6.45305		4.34254	8.69201		4.34254	10.9239		4.34254	12.8175		4.34254	14.6267		4.34254	16.5277		4.34254	18.1951		4.34254	19.8286
	4.33792	-2.23036		4.33792	-0.43012		4.33792	1.62768		4.33792	4.16251		4.33792	6.45027		4.33792	8.69809		4.33792	10.9285		4.33792	12.821		4.33792	14.6324		4.33792	16.5319		4.33792	18.2003		4.33792	19.8323
	4.33331	-2.23676		4.33331	-0.43802		4.33331	1.61937		4.33331	4.15925		4.33331	6.44756		4.33331	8.70525		4.33331	10.9339		4.33331	12.8289		4.33331	14.6391		4.33331	16.534		4.33331	18.2051		4.33331	19.8325
	4.32871	-2.25334		4.32871	-0.44499		4.32871	1.60995		4.32871	4.15048		4.32871	6.44056		4.32871	8.70379		4.32871	10.9394		4.32871	12.8397		4.32871	14.644		4.32871	16.5362		4.32871	18.209		4.32871	19.8339
	4.32412	-2.25825		4.32412	-0.45339		4.32412	1.59809		4.32412	4.13933		4.32412	6.43284		4.32412	8.70837		4.32412	10.9437		4.32412	12.8485		4.32412	14.6499		4.32412	16.5426		4.32412	18.2169		4.32412	19.8369
	4.31954	-2.26544		4.31954	-0.46367		4.31954	1.58387		4.31954	4.13341		4.31954	6.42367		4.31954	8.70782		4.31954	10.9491		4.31954	12.8542		4.31954	14.6567		4.31954	16.5504		4.31954	18.2223		4.31954	19.8382
	4.31497	-2.27856		4.31497	-0.46845		4.31497	1.57261		4.31497	4.11995		4.31497	6.41704		4.31497	8.70287		4.31497	10.9524		4.31497	12.8602		4.31497	14.6639		4.31497	16.555		4.31497	18.2278		4.31497	19.843
	4.31041	-2.27748		4.31041	-0.47316		4.31041	1.56588		4.31041	4.10848		4.31041	6.41379		4.31041	8.70108		4.31041	10.9535		4.31041	12.8688		4.31041	14.6691		4.31041	16.5601		4.31041	18.2338		4.31041	19.8468
	4.30586	-2.29049		4.30586	-0.47876		4.30586	1.56121		4.30586	4.0918		4.30586	6.40211		4.30586	8.69558		4.30586	10.9528		4.30586	12.8741		4.30586	14.675		4.30586	16.5644		4.30586	18.2379		4.30586	19.8495
	4.30132	-2.30024		4.30132	-0.48494		4.30132	1.55494		4.30132	4.08035		4.30132	6.3883		4.30132	8.69347		4.30132	10.9527		4.30132	12.8806		4.30132	14.6818		4.30132	16.5704		4.30132	18.2439		4.30132	19.8523
	4.29679	-2.29875		4.29679	-0.48734		4.29679	1.54903		4.29679	4.06656		4.29679	6.37946		4.29679	8.68715		4.29679	10.9482		4.29679	12.8846		4.29679	14.688		4.29679	16.5766		4.29679	18.2536		4.29679	19.8566
	4.29227	-2.29718		4.29227	-0.48519		4.29227	1.54906		4.29227	4.05446		4.29227	6.36944		4.29227	8.68103		4.29227	10.949		4.29227	12.8881		4.29227	14.6927		4.29227	16.5844		4.29227	18.2594		4.29227	19.8609
	4.28775	-2.30448		4.28775	-0.48622		4.28775	1.55139		4.28775	4.04933		4.28775	6.36308		4.28775	8.67539		4.28775	10.9424		4.28775	12.8907		4.28775	14.694		4.28775	16.5912		4.28775	18.2656		4.28775	19.865
	4.28325	-2.29618		4.28325	-0.48726		4.28325	1.55249		4.28325	4.04605		4.28325	6.35661		4.28325	8.66868		4.28325	10.9399		4.28325	12.8912		4.28325	14.6946		4.28325	16.5968		4.28325	18.2708		4.28325	19.8684
	4.27876	-2.2866		4.27876	-0.47523		4.27876	1.56198		4.27876	4.03768		4.27876	6.34999		4.27876	8.65726		4.27876	10.9388		4.27876	12.8914		4.27876	14.6999		4.27876	16.6014		4.27876	18.2747		4.27876	19.8732
	4.27427	-2.27539		4.27427	-0.46917		4.27427	1.56744		4.27427	4.03205		4.27427	6.34127		4.27427	8.64473		4.27427	10.9323		4.27427	12.8909		4.27427	14.703		4.27427	16.6044		4.27427	18.2782		4.27427	19.8783
	4.2698	-2.27729		4.2698	-0.45991		4.2698	1.57429		4.2698	4.02398		4.2698	6.33626		4.2698	8.64454		4.2698	10.9259		4.2698	12.8932		4.2698	14.7049		4.2698	16.6128		4.2698	18.2842		4.2698	19.8837
	4.26534	-2.26095		4.26534	-0.45251		4.26534	1.58357		4.26534	4.0225		4.26534	6.33131		4.26534	8.63773		4.26534	10.9212		4.26534	12.8956		4.26534	14.7067		4.26534	16.6168		4.26534	18.2892		4.26534	19.8878
	4.26088	-2.24969		4.26088	-0.44187		4.26088	1.58924		4.26088	4.01634		4.26088	6.32682		4.26088	8.62908		4.26088	10.912		4.26088	12.89		4.26088	14.7052		4.26088	16.6201		4.26088	18.2958		4.26088	19.8936
	4.25643	-2.23831		4.25643	-0.43375		4.25643	1.59006		4.25643	4.01389		4.25643	6.32434		4.25643	8.62632		4.25643	10.9066		4.25643	12.8858		4.25643	14.7058		4.25643	16.6231		4.25643	18.3		4.25643	19.8994
	4.252	-2.24028		4.252	-0.43317		4.252	1.59017		4.252	4.01479		4.252	6.32215		4.252	8.61876		4.252	10.9038		4.252	12.8857		4.252	14.7083		4.252	16.6255		4.252	18.3003		4.252	19.8997
	4.24757	-2.22973		4.24757	-0.42552		4.24757	1.59575		4.24757	4.02132		4.24757	6.32107		4.24757	8.6098		4.24757	10.8984		4.24757	12.8803		4.24757	14.706		4.24757	16.6256		4.24757	18.3022		4.24757	19.9051
	4.24315	-2.21676		4.24315	-0.41085		4.24315	1.6152		4.24315	4.0187		4.24315	6.31838		4.24315	8.60917		4.24315	10.8965		4.24315	12.8764		4.24315	14.7014		4.24315	16.6291		4.24315	18.3013		4.24315	19.9089
	4.23874	-2.1853		4.23874	-0.38457		4.23874	1.62713		4.23874	4.02891		4.23874	6.32849		4.23874	8.61186		4.23874	10.8896		4.23874	12.8721		4.23874	14.7006		4.23874	16.6303		4.23874	18.3014		4.23874	19.914
	4.23434	-2.18053		4.23434	-0.37911		4.23434	1.63735		4.23434	4.03369		4.23434	6.32785		4.23434	8.60806		4.23434	10.8864		4.23434	12.8651		4.23434	14.6964		4.23434	16.631		4.23434	18.3001		4.23434	19.9176
	4.22995	-2.17723		4.22995	-0.36814		4.22995	1.64751		4.22995	4.03965		4.22995	6.33298		4.22995	8.61034		4.22995	10.8798		4.22995	12.8631		4.22995	14.6956		4.22995	16.6303		4.22995	18.3031		4.22995	19.9199
	4.22557	-2.17486		4.22557	-0.36996		4.22557	1.65423		4.22557	4.04838		4.22557	6.33875		4.22557	8.60983		4.22557	10.8795		4.22557	12.8579		4.22557	14.6906		4.22557	16.6294		4.22557	18.2988		4.22557	19.9202
	4.2212	-2.1718		4.2212	-0.36873		4.2212	1.6569		4.2212	4.05151		4.2212	6.34472		4.2212	8.60663		4.2212	10.8775		4.2212	12.8523		4.2212	14.6851		4.2212	16.6268		4.2212	18.2961		4.2212	19.9216
	4.21683	-2.16978		4.21683	-0.35883		4.21683	1.66361		4.21683	4.05895		4.21683	6.34517		4.21683	8.60839		4.21683	10.8742		4.21683	12.8453		4.21683	14.6827		4.21683	16.6235		4.21683	18.297		4.21683	19.9241
	4.21248	-2.17009		4.21248	-0.35351		4.21248	1.66443		4.21248	4.06699		4.21248	6.35002		4.21248	8.60997		4.21248	10.8746		4.21248	12.8405		4.21248	14.6799		4.21248	16.6235		4.21248	18.2951		4.21248	19.9268
	4.20813	-2.17082		4.20813	-0.35321		4.20813	1.66354		4.20813	4.06734		4.20813	6.35709		4.20813	8.61231		4.20813	10.8742		4.20813	12.8375		4.20813	14.6761		4.20813	16.6189		4.20813	18.2919		4.20813	19.9271
	4.2038	-2.15345		4.2038	-0.34688		4.2038	1.66715		4.2038	4.07756		4.2038	6.36575		4.2038	8.6201		4.2038	10.8728		4.2038	12.8352		4.2038	14.6724		4.2038	16.6158		4.2038	18.2888		4.2038	19.9264
	4.19947	-2.15169		4.19947	-0.34019		4.19947	1.66603		4.19947	4.08643		4.19947	6.37006		4.19947	8.6281		4.19947	10.8743		4.19947	12.8307		4.19947	14.6691		4.19947	16.6115		4.19947	18.2836		4.19947	19.9269
	4.19515	-2.16659		4.19515	-0.34274		4.19515	1.66576		4.19515	4.09201		4.19515	6.37529		4.19515	8.63711		4.19515	10.8761		4.19515	12.8293		4.19515	14.6674		4.19515	16.608		4.19515	18.2809		4.19515	19.9261
	4.19084	-2.16331		4.19084	-0.35281		4.19084	1.66439		4.19084	4.09997		4.19084	6.38384		4.19084	8.64044		4.19084	10.8789		4.19084	12.8283		4.19084	14.6651		4.19084	16.6066		4.19084	18.2764		4.19084	19.9236
	4.18654	-2.17667		4.18654	-0.35522		4.18654	1.66125		4.18654	4.10275		4.18654	6.38654		4.18654	8.64238		4.18654	10.8778		4.18654	12.8226		4.18654	14.6622		4.18654	16.5998		4.18654	18.2718		4.18654	19.921
	4.18225	-2.1902		4.18225	-0.35344		4.18225	1.65431		4.18225	4.11012		4.18225	6.39482		4.18225	8.64819		4.18225	10.8797		4.18225	12.8207		4.18225	14.6611		4.18225	16.5959		4.18225	18.266		4.18225	19.9194
	4.17796	-2.19917		4.17796	-0.36859		4.17796	1.64243		4.17796	4.10787		4.17796	6.39576		4.17796	8.65153		4.17796	10.8876		4.17796	12.8222		4.17796	14.6602		4.17796	16.5913		4.17796	18.2614		4.17796	19.9163
	4.17369	-2.20793		4.17369	-0.37104		4.17369	1.64218		4.17369	4.10747		4.17369	6.39819		4.17369	8.65809		4.17369	10.8896		4.17369	12.823		4.17369	14.6582		4.17369	16.587		4.17369	18.2554		4.17369	19.9122
	4.16942	-2.21655		4.16942	-0.38172		4.16942	1.63811		4.16942	4.10729		4.16942	6.4073		4.16942	8.66379		4.16942	10.8921		4.16942	12.8241		4.16942	14.6551		4.16942	16.5852		4.16942	18.2529		4.16942	19.9077
	4.16517	-2.21522		4.16517	-0.38684		4.16517	1.63113		4.16517	4.10643		4.16517	6.40713		4.16517	8.66564		4.16517	10.8946		4.16517	12.8255		4.16517	14.6559		4.16517	16.5845		4.16517	18.2561		4.16517	19.9077
	4.16092	-2.21952		4.16092	-0.40652		4.16092	1.61647		4.16092	4.10261		4.16092	6.40759		4.16092	8.67128		4.16092	10.8973		4.16092	12.8253		4.16092	14.6589		4.16092	16.582		4.16092	18.2505		4.16092	19.9028
	4.15668	-2.24958		4.15668	-0.42893		4.15668	1.5998		4.15668	4.09419		4.15668	6.40198		4.15668	8.67419		4.15668	10.8999		4.15668	12.8268		4.15668	14.659		4.15668	16.5789		4.15668	18.248		4.15668	19.9004
	4.15245	-2.25438		4.15245	-0.43607		4.15245	1.59234		4.15245	4.09008		4.15245	6.40221		4.15245	8.6786		4.15245	10.9037		4.15245	12.8312		4.15245	14.6616		4.15245	16.5757		4.15245	18.2459		4.15245	19.8979
	4.14823	-2.27595		4.14823	-0.45077		4.14823	1.58079		4.14823	4.07961		4.14823	6.39906		4.14823	8.68148		4.14823	10.9059		4.14823	12.8332		4.14823	14.6626		4.14823	16.5729		4.14823	18.2433		4.14823	19.8962
	4.14401	-2.28435		4.14401	-0.45722		4.14401	1.56994		4.14401	4.07504		4.14401	6.3985		4.14401	8.67983		4.14401	10.9104		4.14401	12.836		4.14401	14.6648		4.14401	16.5745		4.14401	18.2401		4.14401	19.8914
	4.13981	-2.29699		4.13981	-0.46177		4.13981	1.56804		4.13981	4.06646		4.13981	6.39231		4.13981	8.67844		4.13981	10.9095		4.13981	12.838		4.13981	14.6656		4.13981	16.5745		4.13981	18.2427		4.13981	19.8901
	4.13561	-2.30335		4.13561	-0.47438		4.13561	1.55934		4.13561	4.06321		4.13561	6.38986		4.13561	8.68127		4.13561	10.9108		4.13561	12.8418		4.13561	14.6664		4.13561	16.5752		4.13561	18.2427		4.13561	19.8876
	4.13142	-2.30757		4.13142	-0.48128		4.13142	1.55129		4.13142	4.05672		4.13142	6.38857		4.13142	8.6806		4.13142	10.9145		4.13142	12.8445		4.13142	14.6683		4.13142	16.577		4.13142	18.2461		4.13142	19.8839
	4.12725	-2.32698		4.12725	-0.50012		4.12725	1.53832		4.12725	4.04557		4.12725	6.37965		4.12725	8.67658		4.12725	10.912		4.12725	12.8468		4.12725	14.6708		4.12725	16.5779		4.12725	18.2471		4.12725	19.8808
	4.12307	-2.34038		4.12307	-0.5272		4.12307	1.52473		4.12307	4.02957		4.12307	6.36764		4.12307	8.66609		4.12307	10.9132		4.12307	12.8473		4.12307	14.6739		4.12307	16.5779		4.12307	18.2492		4.12307	19.88
	4.11891	-2.35594		4.11891	-0.53429		4.11891	1.50956		4.11891	4.01766		4.11891	6.35798		4.11891	8.66252		4.11891	10.9092		4.11891	12.8486		4.11891	14.6765		4.11891	16.5805		4.11891	18.2486		4.11891	19.8789
	4.11476	-2.35917		4.11476	-0.54369		4.11476	1.49898		4.11476	4.00682		4.11476	6.3524		4.11476	8.65819		4.11476	10.9115		4.11476	12.8554		4.11476	14.6785		4.11476	16.5822		4.11476	18.2543		4.11476	19.8789
	4.11061	-2.36531		4.11061	-0.5482		4.11061	1.4936		4.11061	4.00232		4.11061	6.34777		4.11061	8.65299		4.11061	10.9107		4.11061	12.8559		4.11061	14.6804		4.11061	16.5831		4.11061	18.2541		4.11061	19.8794
	4.10648	-2.36572		4.10648	-0.55721		4.10648	1.48479		4.10648	3.99396		4.10648	6.33664		4.10648	8.64528		4.10648	10.9059		4.10648	12.859		4.10648	14.6833		4.10648	16.5878		4.10648	18.257		4.10648	19.8806
	4.10235	-2.36668		4.10235	-0.55963		4.10235	1.48216		4.10235	3.98527		4.10235	6.32644		4.10235	8.64278		4.10235	10.9017		4.10235	12.8582		4.10235	14.6843		4.10235	16.5899		4.10235	18.2603		4.10235	19.8817
	4.09823	-2.36724		4.09823	-0.56059		4.09823	1.47567		4.09823	3.97624		4.09823	6.32093		4.09823	8.6358		4.09823	10.8991		4.09823	12.8595		4.09823	14.6867		4.09823	16.5939		4.09823	18.2646		4.09823	19.8811
	4.09411	-2.38272		4.09411	-0.56737		4.09411	1.47131		4.09411	3.97133		4.09411	6.31509		4.09411	8.62957		4.09411	10.8976		4.09411	12.8596		4.09411	14.6867		4.09411	16.5982		4.09411	18.2684		4.09411	19.8843
	4.09001	-2.38443		4.09001	-0.56841		4.09001	1.46405		4.09001	3.97367		4.09001	6.3022		4.09001	8.62236		4.09001	10.8928		4.09001	12.8601		4.09001	14.6883		4.09001	16.6003		4.09001	18.2714		4.09001	19.8849
	4.08591	-2.38805		4.08591	-0.5798		4.08591	1.45616		4.08591	3.96133		4.08591	6.29215		4.08591	8.61033		4.08591	10.8896		4.08591	12.8581		4.08591	14.6874		4.08591	16.6006		4.08591	18.2729		4.08591	19.8832
	4.08183	-2.40172		4.08183	-0.58493		4.08183	1.44792		4.08183	3.95725		4.08183	6.28701		4.08183	8.60151		4.08183	10.8818		4.08183	12.8584		4.08183	14.6865		4.08183	16.6051		4.08183	18.2767		4.08183	19.8849
	4.07775	-2.39347		4.07775	-0.58955		4.07775	1.44787		4.07775	3.95064		4.07775	6.27692		4.07775	8.5931		4.07775	10.8789		4.07775	12.855		4.07775	14.685		4.07775	16.6086		4.07775	18.28		4.07775	19.8854
	4.07368	-2.38345		4.07368	-0.59031		4.07368	1.44518		4.07368	3.94629		4.07368	6.269		4.07368	8.58113		4.07368	10.8737		4.07368	12.8531		4.07368	14.6849		4.07368	16.6104		4.07368	18.2826		4.07368	19.8896
	4.06961	-2.38838		4.06961	-0.59224		4.06961	1.446		4.06961	3.94353		4.06961	6.26224		4.06961	8.57068		4.06961	10.8659		4.06961	12.8503		4.06961	14.6828		4.06961	16.6119		4.06961	18.2851		4.06961	19.8916
	4.06556	-2.38688		4.06556	-0.58844		4.06556	1.4412		4.06556	3.93772		4.06556	6.25649		4.06556	8.56786		4.06556	10.8593		4.06556	12.8504		4.06556	14.6816		4.06556	16.6152		4.06556	18.2885		4.06556	19.8962
	4.06151	-2.38349		4.06151	-0.59168		4.06151	1.44012		4.06151	3.93662		4.06151	6.2509		4.06151	8.55764		4.06151	10.8571		4.06151	12.844		4.06151	14.6783		4.06151	16.6167		4.06151	18.2884		4.06151	19.8958
	4.05747	-2.38746		4.05747	-0.59148		4.05747	1.4398		4.05747	3.94204		4.05747	6.24688		4.05747	8.5531		4.05747	10.8517		4.05747	12.8443		4.05747	14.6783		4.05747	16.618		4.05747	18.2888		4.05747	19.8984
	4.05344	-2.39501		4.05344	-0.59102		4.05344	1.43687		4.05344	3.94135		4.05344	6.23963		4.05344	8.55126		4.05344	10.8514		4.05344	12.8403		4.05344	14.6765		4.05344	16.6161		4.05344	18.2894		4.05344	19.9009
	4.04942	-2.38733		4.04942	-0.59418		4.04942	1.43503		4.04942	3.93785		4.04942	6.23427		4.04942	8.54511		4.04942	10.8468		4.04942	12.8352		4.04942	14.6726		4.04942	16.6161		4.04942	18.2895		4.04942	19.8996
	4.04541	-2.38369		4.04541	-0.59199		4.04541	1.43227		4.04541	3.93424		4.04541	6.23115		4.04541	8.53125		4.04541	10.8398		4.04541	12.8282		4.04541	14.669		4.04541	16.6147		4.04541	18.2924		4.04541	19.9008
	4.0414	-2.38374		4.0414	-0.5928		4.0414	1.44175		4.0414	3.93481		4.0414	6.22827		4.0414	8.52025		4.0414	10.8326		4.0414	12.8269		4.0414	14.6668		4.0414	16.6166		4.0414	18.2923		4.0414	19.905
	4.0374	-2.37276		4.0374	-0.59247		4.0374	1.44079		4.0374	3.93662		4.0374	6.22653		4.0374	8.52208		4.0374	10.8262		4.0374	12.82		4.0374	14.6597		4.0374	16.6153		4.0374	18.2908		4.0374	19.9062
	4.03341	-2.36938		4.03341	-0.58803		4.03341	1.44176		4.03341	3.93561		4.03341	6.22596		4.03341	8.51655		4.03341	10.8248		4.03341	12.8165		4.03341	14.6562		4.03341	16.6154		4.03341	18.287		4.03341	19.9082
	4.02943	-2.37432		4.02943	-0.58598		4.02943	1.4412		4.02943	3.93302		4.02943	6.22175		4.02943	8.5169		4.02943	10.8205		4.02943	12.8115		4.02943	14.6517		4.02943	16.6113		4.02943	18.2862		4.02943	19.9095
	4.02545	-2.37014		4.02545	-0.58668		4.02545	1.44159		4.02545	3.93027		4.02545	6.21897		4.02545	8.51246		4.02545	10.8188		4.02545	12.8064		4.02545	14.6483		4.02545	16.6104		4.02545	18.2843		4.02545	19.9083
	4.02149	-2.37138		4.02149	-0.58241		4.02149	1.44594		4.02149	3.93213		4.02149	6.22013		4.02149	8.51014		4.02149	10.8192		4.02149	12.8039		4.02149	14.6464		4.02149	16.608		4.02149	18.2819		4.02149	19.9097
	4.01753	-2.35896		4.01753	-0.58098		4.01753	1.44482		4.01753	3.93208		4.01753	6.21647		4.01753	8.50632		4.01753	10.816		4.01753	12.8011		4.01753	14.6435		4.01753	16.6071		4.01753	18.2806		4.01753	19.9097
	4.01357	-2.34482		4.01357	-0.57927		4.01357	1.45063		4.01357	3.93332		4.01357	6.21756		4.01357	8.50204		4.01357	10.8095		4.01357	12.7973		4.01357	14.6393		4.01357	16.6034		4.01357	18.2777		4.01357	19.9121
	4.00963	-2.34734		4.00963	-0.57589		4.00963	1.44744		4.00963	3.93545		4.00963	6.21751		4.00963	8.50066		4.00963	10.8064		4.00963	12.7957		4.00963	14.6359		4.00963	16.6001		4.00963	18.2748		4.00963	19.9118
	4.0057	-2.34027		4.0057	-0.57548		4.0057	1.45374		4.0057	3.9373		4.0057	6.21851		4.0057	8.4977		4.0057	10.8038		4.0057	12.7932		4.0057	14.6324		4.0057	16.5963		4.0057	18.2715		4.0057	19.9118
	4.00177	-2.33866		4.00177	-0.57211		4.00177	1.45271		4.00177	3.93691		4.00177	6.21765		4.00177	8.49712		4.00177	10.8039		4.00177	12.7907		4.00177	14.6279		4.00177	16.5914		4.00177	18.2655		4.00177	19.9127
	3.99785	-2.33859		3.99785	-0.57219		3.99785	1.4553		3.99785	3.93313		3.99785	6.22023		3.99785	8.49597		3.99785	10.8038		3.99785	12.7872		3.99785	14.6246		3.99785	16.5864		3.99785	18.2623		3.99785	19.9107
	3.99393	-2.33907		3.99393	-0.56882		3.99393	1.45584		3.99393	3.93369		3.99393	6.21924		3.99393	8.49792		3.99393	10.8044		3.99393	12.7806		3.99393	14.6222		3.99393	16.5825		3.99393	18.2603		3.99393	19.909
	3.99003	-2.34043		3.99003	-0.56522		3.99003	1.45701		3.99003	3.93304		3.99003	6.21743		3.99003	8.49708		3.99003	10.8053		3.99003	12.7807		3.99003	14.6218		3.99003	16.5806		3.99003	18.257		3.99003	19.9096
	3.98613	-2.33132		3.98613	-0.56662		3.98613	1.45959		3.98613	3.93407		3.98613	6.22313		3.98613	8.49447		3.98613	10.8024		3.98613	12.78		3.98613	14.6174		3.98613	16.5785		3.98613	18.2533		3.98613	19.9083
	3.98224	-2.31483		3.98224	-0.55807		3.98224	1.46302		3.98224	3.93532		3.98224	6.22299		3.98224	8.49525		3.98224	10.8041		3.98224	12.7776		3.98224	14.6144		3.98224	16.5736		3.98224	18.2519		3.98224	19.9083
	3.97836	-2.30899		3.97836	-0.55375		3.97836	1.46561		3.97836	3.9348		3.97836	6.22451		3.97836	8.49379		3.97836	10.8031		3.97836	12.7752		3.97836	14.6126		3.97836	16.5715		3.97836	18.2485		3.97836	19.9072
	3.97449	-2.30466		3.97449	-0.55311		3.97449	1.4654		3.97449	3.93208		3.97449	6.22476		3.97449	8.49501		3.97449	10.8007		3.97449	12.7735		3.97449	14.611		3.97449	16.5691		3.97449	18.2413		3.97449	19.9045
	3.97062	-2.29847		3.97062	-0.54831		3.97062	1.47005		3.97062	3.9363		3.97062	6.22606		3.97062	8.49858		3.97062	10.8025		3.97062	12.772		3.97062	14.6104		3.97062	16.566		3.97062	18.2387		3.97062	19.9026
	3.96676	-2.29919		3.96676	-0.54797		3.96676	1.47072		3.96676	3.93443		3.96676	6.22746		3.96676	8.50304		3.96676	10.8049		3.96676	12.7715		3.96676	14.6086		3.96676	16.5607		3.96676	18.2341		3.96676	19.8998
	3.96291	-2.29895		3.96291	-0.54648		3.96291	1.47111		3.96291	3.93272		3.96291	6.22937		3.96291	8.49892		3.96291	10.8078		3.96291	12.7698		3.96291	14.6094		3.96291	16.557		3.96291	18.2315		3.96291	19.8959
	3.95906	-2.28542		3.95906	-0.54028		3.95906	1.47751		3.95906	3.93363		3.95906	6.23387		3.95906	8.50156		3.95906	10.8068		3.95906	12.7706		3.95906	14.6102		3.95906	16.5534		3.95906	18.2303		3.95906	19.8941
	3.95523	-2.28025		3.95523	-0.53948		3.95523	1.47877		3.95523	3.93899		3.95523	6.23688		3.95523	8.49964		3.95523	10.805		3.95523	12.7675		3.95523	14.6079		3.95523	16.5537		3.95523	18.2292		3.95523	19.8934
	3.9514	-2.27489		3.9514	-0.53241		3.9514	1.48458		3.9514	3.94142		3.9514	6.24085		3.9514	8.49839		3.9514	10.8048		3.9514	12.7674		3.9514	14.6056		3.9514	16.5497		3.9514	18.2259		3.9514	19.8916
	3.94758	-2.28176		3.94758	-0.53		3.94758	1.48487		3.94758	3.94092		3.94758	6.24075		3.94758	8.50284		3.94758	10.8048		3.94758	12.7649		3.94758	14.605		3.94758	16.5494		3.94758	18.2244		3.94758	19.8874
	3.94376	-2.27629		3.94376	-0.52245		3.94376	1.49075		3.94376	3.94081		3.94376	6.23952		3.94376	8.50421		3.94376	10.8033		3.94376	12.7634		3.94376	14.6061		3.94376	16.5471		3.94376	18.2214		3.94376	19.8847
	3.93995	-2.27562		3.93995	-0.51999		3.93995	1.49502		3.93995	3.94323		3.93995	6.24125		3.93995	8.50697		3.93995	10.8075		3.93995	12.7625		3.93995	14.6069		3.93995	16.5454		3.93995	18.2203		3.93995	19.8803
	3.93615	-2.265		3.93615	-0.52349		3.93615	1.49516		3.93615	3.94424		3.93615	6.24388		3.93615	8.51054		3.93615	10.8108		3.93615	12.7613		3.93615	14.6067		3.93615	16.545		3.93615	18.2165		3.93615	19.8783
	3.93236	-2.26187		3.93236	-0.52234		3.93236	1.49586		3.93236	3.94359		3.93236	6.24536		3.93236	8.51047		3.93236	10.8113		3.93236	12.7619		3.93236	14.6065		3.93236	16.5422		3.93236	18.2165		3.93236	19.8751
	3.92858	-2.24404		3.92858	-0.52052		3.92858	1.50008		3.92858	3.94334		3.92858	6.24901		3.92858	8.50864		3.92858	10.8102		3.92858	12.7623		3.92858	14.6062		3.92858	16.5428		3.92858	18.2164		3.92858	19.8734
	3.9248	-2.24099		3.9248	-0.51605		3.9248	1.50959		3.9248	3.94638		3.9248	6.25577		3.9248	8.50988		3.9248	10.8101		3.9248	12.7631		3.9248	14.6064		3.9248	16.5429		3.9248	18.2132		3.9248	19.8731
	3.92103	-2.24714		3.92103	-0.50831		3.92103	1.50913		3.92103	3.95223		3.92103	6.25976		3.92103	8.51037		3.92103	10.8115		3.92103	12.7638		3.92103	14.607		3.92103	16.5402		3.92103	18.2137		3.92103	19.869
	3.91727	-2.24479		3.91727	-0.50543		3.91727	1.51481		3.91727	3.95664		3.91727	6.25838		3.91727	8.51558		3.91727	10.8114		3.91727	12.7632		3.91727	14.6076		3.91727	16.5364		3.91727	18.2124		3.91727	19.8682
	3.91351	-2.24974		3.91351	-0.49334		3.91351	1.52152		3.91351	3.95276		3.91351	6.25866		3.91351	8.51727		3.91351	10.8132		3.91351	12.7616		3.91351	14.6089		3.91351	16.5358		3.91351	18.2125		3.91351	19.8655
	3.90976	-2.24878		3.90976	-0.48885		3.90976	1.52525		3.90976	3.9542		3.90976	6.26305		3.90976	8.51952		3.90976	10.8147		3.90976	12.7619		3.90976	14.6109		3.90976	16.5333		3.90976	18.2141		3.90976	19.8621
	3.90602	-2.23841		3.90602	-0.49033		3.90602	1.52982		3.90602	3.95745		3.90602	6.26649		3.90602	8.52797		3.90602	10.8158		3.90602	12.7616		3.90602	14.6114		3.90602	16.5346		3.90602	18.2111		3.90602	19.8605
	3.90229	-2.2321		3.90229	-0.4834		3.90229	1.53394		3.90229	3.95979		3.90229	6.26671		3.90229	8.52934		3.90229	10.8141		3.90229	12.7621		3.90229	14.61		3.90229	16.5336		3.90229	18.2141		3.90229	19.8615
	3.89856	-2.22016		3.89856	-0.48134		3.89856	1.54055		3.89856	3.96324		3.89856	6.27235		3.89856	8.52546		3.89856	10.8164		3.89856	12.7608		3.89856	14.6083		3.89856	16.5328		3.89856	18.2125		3.89856	19.8579
	3.89484	-2.20355		3.89484	-0.47385		3.89484	1.54441		3.89484	3.96387		3.89484	6.27715		3.89484	8.52876		3.89484	10.8185		3.89484	12.7621		3.89484	14.6084		3.89484	16.5337		3.89484	18.2141		3.89484	19.8573
	3.89113	-2.2086		3.89113	-0.46492		3.89113	1.5532		3.89113	3.96827		3.89113	6.28119		3.89113	8.53449		3.89113	10.8187		3.89113	12.7672		3.89113	14.6081		3.89113	16.5316		3.89113	18.2144		3.89113	19.8562
	3.88742	-2.21828		3.88742	-0.455		3.88742	1.55529		3.88742	3.97079		3.88742	6.28446		3.88742	8.53371		3.88742	10.8176		3.88742	12.7652		3.88742	14.6098		3.88742	16.5309		3.88742	18.2133		3.88742	19.8531
	3.88372	-2.20003		3.88372	-0.4466		3.88372	1.55923		3.88372	3.97478		3.88372	6.28447		3.88372	8.54062		3.88372	10.8146		3.88372	12.7652		3.88372	14.6108		3.88372	16.528		3.88372	18.2138		3.88372	19.8535
	3.88003	-2.20071		3.88003	-0.44168		3.88003	1.56182		3.88003	3.97559		3.88003	6.2837		3.88003	8.54205		3.88003	10.8182		3.88003	12.7651		3.88003	14.6144		3.88003	16.5287		3.88003	18.215		3.88003	19.8525
	3.87635	-2.19662		3.87635	-0.43457		3.87635	1.56535		3.87635	3.97176		3.87635	6.28795		3.87635	8.54639		3.87635	10.8184		3.87635	12.7656		3.87635	14.6119		3.87635	16.5266		3.87635	18.2177		3.87635	19.8512
	3.87267	-2.18742		3.87267	-0.42714		3.87267	1.57214		3.87267	3.97581		3.87267	6.28752		3.87267	8.55097		3.87267	10.8214		3.87267	12.7672		3.87267	14.6128		3.87267	16.5281		3.87267	18.2173		3.87267	19.8502
	3.869	-2.1709		3.869	-0.41919		3.869	1.5781		3.869	3.98485		3.869	6.29099		3.869	8.55342		3.869	10.8216		3.869	12.7671		3.869	14.6123		3.869	16.5271		3.869	18.2173		3.869	19.852
	3.86533	-2.16603		3.86533	-0.40509		3.86533	1.59128		3.86533	3.98779		3.86533	6.29105		3.86533	8.55398		3.86533	10.8223		3.86533	12.7694		3.86533	14.6127		3.86533	16.5279		3.86533	18.2181		3.86533	19.8506
	3.86168	-2.1701		3.86168	-0.39772		3.86168	1.59538		3.86168	3.99181		3.86168	6.29705		3.86168	8.55782		3.86168	10.8235		3.86168	12.7714		3.86168	14.6117		3.86168	16.5281		3.86168	18.2183		3.86168	19.8507
	3.85803	-2.15911		3.85803	-0.37903		3.85803	1.60691		3.85803	3.99444		3.85803	6.29966		3.85803	8.56156		3.85803	10.8252		3.85803	12.7727		3.85803	14.6111		3.85803	16.5281		3.85803	18.2193		3.85803	19.8512
	3.85438	-2.14803		3.85438	-0.35886		3.85438	1.61609		3.85438	3.99584		3.85438	6.30043		3.85438	8.56432		3.85438	10.8278		3.85438	12.7736		3.85438	14.6146		3.85438	16.5262		3.85438	18.2208		3.85438	19.8513
	3.85075	-2.13629		3.85075	-0.35396		3.85075	1.62133		3.85075	3.99675		3.85075	6.30089		3.85075	8.56965		3.85075	10.8296		3.85075	12.7744		3.85075	14.615		3.85075	16.5266		3.85075	18.22		3.85075	19.8528
	3.84712	-2.11974		3.84712	-0.34976		3.84712	1.6334		3.84712	3.99805		3.84712	6.3046		3.84712	8.57689		3.84712	10.8312		3.84712	12.7736		3.84712	14.6144		3.84712	16.5288		3.84712	18.2209		3.84712	19.8539
	3.8435	-2.10323		3.8435	-0.33287		3.8435	1.64548		3.8435	4.00111		3.8435	6.30488		3.8435	8.57415		3.8435	10.8349		3.8435	12.778		3.8435	14.6143		3.8435	16.5317		3.8435	18.2208		3.8435	19.8532
	3.83988	-2.0949		3.83988	-0.31562		3.83988	1.65655		3.83988	4.00791		3.83988	6.3042		3.83988	8.57208		3.83988	10.8363		3.83988	12.7799		3.83988	14.6143		3.83988	16.5306		3.83988	18.22		3.83988	19.8537
	3.83627	-2.09262		3.83627	-0.30796		3.83627	1.65771		3.83627	4.01422		3.83627	6.30389		3.83627	8.57474		3.83627	10.8376		3.83627	12.7797		3.83627	14.6148		3.83627	16.5319		3.83627	18.2203		3.83627	19.8523
	3.83267	-2.08882		3.83267	-0.29382		3.83267	1.6709		3.83267	4.01733		3.83267	6.30734		3.83267	8.5724		3.83267	10.8388		3.83267	12.78		3.83267	14.6168		3.83267	16.5327		3.83267	18.221		3.83267	19.8521
	3.82908	-2.07167		3.82908	-0.26288		3.82908	1.68559		3.82908	4.0203		3.82908	6.3091		3.82908	8.57909		3.82908	10.8413		3.82908	12.7825		3.82908	14.6172		3.82908	16.5321		3.82908	18.2211		3.82908	19.8555
	3.82549	-2.06848		3.82549	-0.25662		3.82549	1.69491		3.82549	4.02525		3.82549	6.3093		3.82549	8.57773		3.82549	10.8444		3.82549	12.7846		3.82549	14.6183		3.82549	16.5347		3.82549	18.2216		3.82549	19.8549
	3.82191	-2.05224		3.82191	-0.24354		3.82191	1.70976		3.82191	4.03021		3.82191	6.31436		3.82191	8.58349		3.82191	10.8456		3.82191	12.7847		3.82191	14.6211		3.82191	16.535		3.82191	18.2223		3.82191	19.8562
	3.81833	-2.03283		3.81833	-0.23826		3.81833	1.71947		3.81833	4.03525		3.81833	6.31806		3.81833	8.58545		3.81833	10.847		3.81833	12.7872		3.81833	14.6197		3.81833	16.5379		3.81833	18.2246		3.81833	19.8581
	3.81477	-2.02452		3.81477	-0.22901		3.81477	1.73059		3.81477	4.03592		3.81477	6.32038		3.81477	8.58794		3.81477	10.8502		3.81477	12.789		3.81477	14.6217		3.81477	16.5384		3.81477	18.2235		3.81477	19.8595
	3.8112	-2.00984		3.8112	-0.21042		3.8112	1.74686		3.8112	4.04786		3.8112	6.3231		3.8112	8.58882		3.8112	10.8521		3.8112	12.7882		3.8112	14.6223		3.8112	16.54		3.8112	18.2233		3.8112	19.8613
	3.80765	-2.00902		3.80765	-0.19836		3.80765	1.75456		3.80765	4.0558		3.80765	6.32449		3.80765	8.58453		3.80765	10.8549		3.80765	12.7911		3.80765	14.6223		3.80765	16.5392		3.80765	18.2237		3.80765	19.8596
	3.8041	-2.0134		3.8041	-0.19229		3.8041	1.76007		3.8041	4.06437		3.8041	6.32821		3.8041	8.58727		3.8041	10.8528		3.8041	12.7943		3.8041	14.6253		3.8041	16.5393		3.8041	18.2217		3.8041	19.8606
	3.80056	-1.99718		3.80056	-0.17579		3.80056	1.77464		3.80056	4.07395		3.80056	6.33396		3.80056	8.59029		3.80056	10.855		3.80056	12.7941		3.80056	14.6269		3.80056	16.5413		3.80056	18.2248		3.80056	19.862
	3.79703	-1.99227		3.79703	-0.17158		3.79703	1.78347		3.79703	4.08261		3.79703	6.33681		3.79703	8.59193		3.79703	10.8568		3.79703	12.7953		3.79703	14.6273		3.79703	16.5443		3.79703	18.2271		3.79703	19.8633
	3.7935	-1.98415		3.7935	-0.16349		3.7935	1.79363		3.7935	4.08826		3.7935	6.34156		3.7935	8.59274		3.7935	10.8565		3.7935	12.7949		3.7935	14.6273		3.7935	16.5442		3.7935	18.226		3.7935	19.8635
	3.78998	-1.97424		3.78998	-0.17022		3.78998	1.79174		3.78998	4.09456		3.78998	6.349		3.78998	8.59656		3.78998	10.8583		3.78998	12.7963		3.78998	14.628		3.78998	16.5461		3.78998	18.2278		3.78998	19.862
	3.78646	-1.96902		3.78646	-0.17125		3.78646	1.79331		3.78646	4.10838		3.78646	6.35564		3.78646	8.60317		3.78646	10.8624		3.78646	12.7978		3.78646	14.6296		3.78646	16.5483		3.78646	18.2305		3.78646	19.8632
	3.78295	-1.97607		3.78295	-0.16749		3.78295	1.81002		3.78295	4.11998		3.78295	6.36155		3.78295	8.6064		3.78295	10.8625		3.78295	12.797		3.78295	14.6313		3.78295	16.5504		3.78295	18.2304		3.78295	19.8668
	3.77945	-1.98864		3.77945	-0.16668		3.77945	1.81278		3.77945	4.12335		3.77945	6.36795		3.77945	8.60585		3.77945	10.8607		3.77945	12.8011		3.77945	14.6327		3.77945	16.5521		3.77945	18.2322		3.77945	19.8666
	3.77596	-1.98136		3.77596	-0.15754		3.77596	1.82164		3.77596	4.13692		3.77596	6.37832		3.77596	8.60783		3.77596	10.8592		3.77596	12.8006		3.77596	14.6352		3.77596	16.5511		3.77596	18.2322		3.77596	19.8678
	3.77247	-1.99271		3.77247	-0.17613		3.77247	1.82269		3.77247	4.14351		3.77247	6.38805		3.77247	8.61166		3.77247	10.8627		3.77247	12.8047		3.77247	14.6349		3.77247	16.5525		3.77247	18.2337		3.77247	19.8675
	3.76898	-1.99596		3.76898	-0.17848		3.76898	1.82216		3.76898	4.14981		3.76898	6.39214		3.76898	8.61382		3.76898	10.864		3.76898	12.8037		3.76898	14.6355		3.76898	16.5531		3.76898	18.2358		3.76898	19.8681
	3.76551	-1.98921		3.76551	-0.18716		3.76551	1.82213		3.76551	4.15878		3.76551	6.39967		3.76551	8.6155		3.76551	10.8676		3.76551	12.804		3.76551	14.6354		3.76551	16.5586		3.76551	18.2371		3.76551	19.8698
	3.76204	-1.99244		3.76204	-0.18657		3.76204	1.82293		3.76204	4.17356		3.76204	6.41005		3.76204	8.61641		3.76204	10.8676		3.76204	12.8061		3.76204	14.6369		3.76204	16.5604		3.76204	18.2386		3.76204	19.8675
	3.75858	-2.00573		3.75858	-0.20868		3.75858	1.80766		3.75858	4.17793		3.75858	6.41671		3.75858	8.62844		3.75858	10.8684		3.75858	12.8055		3.75858	14.6358		3.75858	16.5623		3.75858	18.2392		3.75858	19.869
	3.75512	-2.01568		3.75512	-0.21511		3.75512	1.80882		3.75512	4.19038		3.75512	6.42499		3.75512	8.63416		3.75512	10.8686		3.75512	12.8055		3.75512	14.6394		3.75512	16.5626		3.75512	18.2397		3.75512	19.8708
	3.75167	-2.0227		3.75167	-0.21906		3.75167	1.80814		3.75167	4.19371		3.75167	6.4302		3.75167	8.63784		3.75167	10.8702		3.75167	12.8067		3.75167	14.6391		3.75167	16.5629		3.75167	18.2426		3.75167	19.8717
	3.74823	-2.03819		3.74823	-0.22679		3.74823	1.80586		3.74823	4.19967		3.74823	6.43873		3.74823	8.63709		3.74823	10.8672		3.74823	12.8063		3.74823	14.64		3.74823	16.5651		3.74823	18.2437		3.74823	19.8716
	3.74479	-2.06165		3.74479	-0.25084		3.74479	1.79334		3.74479	4.19821		3.74479	6.44639		3.74479	8.64008		3.74479	10.8656		3.74479	12.8076		3.74479	14.6394		3.74479	16.5661		3.74479	18.2466		3.74479	19.8719
	3.74136	-2.06039		3.74136	-0.26858		3.74136	1.78733		3.74136	4.2064		3.74136	6.4559		3.74136	8.65145		3.74136	10.8699		3.74136	12.8115		3.74136	14.6396		3.74136	16.5696		3.74136	18.2482		3.74136	19.8724
	3.73793	-2.06009		3.73793	-0.27376		3.73793	1.77461		3.73793	4.21061		3.73793	6.46243		3.73793	8.65943		3.73793	10.872		3.73793	12.8116		3.73793	14.6396		3.73793	16.5717		3.73793	18.2493		3.73793	19.8731
	3.73451	-2.05829		3.73451	-0.27409		3.73451	1.77002		3.73451	4.21688		3.73451	6.46602		3.73451	8.66221		3.73451	10.8752		3.73451	12.813		3.73451	14.6411		3.73451	16.5744		3.73451	18.2512		3.73451	19.8758
	3.7311	-2.09201		3.7311	-0.29595		3.7311	1.75761		3.7311	4.21314		3.7311	6.47142		3.7311	8.6715		3.7311	10.8727		3.7311	12.8127		3.7311	14.642		3.7311	16.5747		3.7311	18.2505		3.7311	19.877
	3.72769	-2.10766		3.72769	-0.30404		3.72769	1.74985		3.72769	4.21692		3.72769	6.47289		3.72769	8.67733		3.72769	10.8743		3.72769	12.8145		3.72769	14.6436		3.72769	16.5749		3.72769	18.2526		3.72769	19.8767
	3.72429	-2.12372		3.72429	-0.31263		3.72429	1.74571		3.72429	4.21959		3.72429	6.47623		3.72429	8.68038		3.72429	10.8768		3.72429	12.8142		3.72429	14.6446		3.72429	16.5752		3.72429	18.2517		3.72429	19.8774
	3.7209	-2.1302		3.7209	-0.31794		3.7209	1.73856		3.7209	4.21986		3.7209	6.47754		3.7209	8.686		3.7209	10.8768		3.7209	12.8156		3.7209	14.6459		3.7209	16.5786		3.7209	18.2536		3.7209	19.8776
	3.71751	-2.14413		3.71751	-0.33864		3.71751	1.72094		3.71751	4.21349		3.71751	6.47883		3.71751	8.69297		3.71751	10.8812		3.71751	12.8147		3.71751	14.6448		3.71751	16.5805		3.71751	18.2558		3.71751	19.879
	3.71413	-2.14798		3.71413	-0.3427		3.71413	1.71538		3.71413	4.21228		3.71413	6.48234		3.71413	8.70584		3.71413	10.8825		3.71413	12.8174		3.71413	14.6433		3.71413	16.5824		3.71413	18.2574		3.71413	19.8789
	3.71076	-2.15531		3.71076	-0.35504		3.71076	1.70655		3.71076	4.20593		3.71076	6.48484		3.71076	8.71448		3.71076	10.8831		3.71076	12.82		3.71076	14.6438		3.71076	16.5813		3.71076	18.2566		3.71076	19.8794
	3.70739	-2.16043		3.70739	-0.36364		3.70739	1.70049		3.70739	4.20311		3.70739	6.48106		3.70739	8.71783		3.70739	10.8852		3.70739	12.8214		3.70739	14.6456		3.70739	16.5828		3.70739	18.2568		3.70739	19.8818
	3.70403	-2.16321		3.70403	-0.36911		3.70403	1.68854		3.70403	4.19482		3.70403	6.48559		3.70403	8.72325		3.70403	10.885		3.70403	12.8235		3.70403	14.6478		3.70403	16.5859		3.70403	18.2564		3.70403	19.8831
	3.70067	-2.17291		3.70067	-0.37937		3.70067	1.68406		3.70067	4.19083		3.70067	6.48782		3.70067	8.7286		3.70067	10.8842		3.70067	12.8247		3.70067	14.648		3.70067	16.5847		3.70067	18.2581		3.70067	19.8843
	3.69732	-2.18267		3.69732	-0.38352		3.69732	1.67629		3.69732	4.18987		3.69732	6.47959		3.69732	8.73816		3.69732	10.8858		3.69732	12.8231		3.69732	14.6466		3.69732	16.5846		3.69732	18.2577		3.69732	19.8843
	3.69397	-2.18204		3.69397	-0.39178		3.69397	1.6704		3.69397	4.18726		3.69397	6.47806		3.69397	8.74402		3.69397	10.8908		3.69397	12.8246		3.69397	14.648		3.69397	16.5861		3.69397	18.2569		3.69397	19.8869
	3.69064	-2.1852		3.69064	-0.39852		3.69064	1.65985		3.69064	4.17767		3.69064	6.47467		3.69064	8.74742		3.69064	10.8927		3.69064	12.8253		3.69064	14.6481		3.69064	16.587		3.69064	18.2588		3.69064	19.8864
	3.6873	-2.19724		3.6873	-0.40589		3.6873	1.65814		3.6873	4.1775		3.6873	6.47009		3.6873	8.75092		3.6873	10.895		3.6873	12.8253		3.6873	14.6485		3.6873	16.5877		3.6873	18.2567		3.6873	19.8853
	3.68398	-2.20321		3.68398	-0.40985		3.68398	1.65695		3.68398	4.16508		3.68398	6.46322		3.68398	8.75837		3.68398	10.8968		3.68398	12.8283		3.68398	14.6486		3.68398	16.5888		3.68398	18.2571		3.68398	19.8875
	3.68066	-2.20161		3.68066	-0.41387		3.68066	1.6475		3.68066	4.16324		3.68066	6.45903		3.68066	8.75898		3.68066	10.9021		3.68066	12.829		3.68066	14.6481		3.68066	16.5886		3.68066	18.2557		3.68066	19.8894
	3.67734	-2.22117		3.67734	-0.41754		3.67734	1.63755		3.67734	4.15137		3.67734	6.4577		3.67734	8.76221		3.67734	10.9017		3.67734	12.8322		3.67734	14.6506		3.67734	16.5899		3.67734	18.2576		3.67734	19.8883
	3.67403	-2.22441		3.67403	-0.42957		3.67403	1.62638		3.67403	4.13999		3.67403	6.45013		3.67403	8.75989		3.67403	10.9022		3.67403	12.8334		3.67403	14.6504		3.67403	16.5896		3.67403	18.2566		3.67403	19.8876
	3.67073	-2.22887		3.67073	-0.43318		3.67073	1.62482		3.67073	4.14192		3.67073	6.44809		3.67073	8.76202		3.67073	10.9		3.67073	12.835		3.67073	14.651		3.67073	16.5872		3.67073	18.2579		3.67073	19.8902
	3.66744	-2.22699		3.66744	-0.43295		3.66744	1.62133		3.66744	4.1395		3.66744	6.44309		3.66744	8.7675		3.66744	10.905		3.66744	12.8383		3.66744	14.6542		3.66744	16.5879		3.66744	18.2575		3.66744	19.8905
	3.66414	-2.22417		3.66414	-0.43979		3.66414	1.61816		3.66414	4.12965		3.66414	6.43695		3.66414	8.7666		3.66414	10.9085		3.66414	12.8397		3.66414	14.6547		3.66414	16.5884		3.66414	18.259		3.66414	19.8907
	3.66086	-2.2159		3.66086	-0.44218		3.66086	1.61834		3.66086	4.12063		3.66086	6.43305		3.66086	8.76437		3.66086	10.9103		3.66086	12.8425		3.66086	14.6569		3.66086	16.5896		3.66086	18.2598		3.66086	19.8905
	3.65758	-2.2226		3.65758	-0.44515		3.65758	1.61922		3.65758	4.11298		3.65758	6.4269		3.65758	8.76275		3.65758	10.914		3.65758	12.8442		3.65758	14.6584		3.65758	16.59		3.65758	18.2594		3.65758	19.8914
	3.65431	-2.22495		3.65431	-0.44358		3.65431	1.61856		3.65431	4.10972		3.65431	6.41885		3.65431	8.75552		3.65431	10.9133		3.65431	12.8469		3.65431	14.6598		3.65431	16.5888		3.65431	18.259		3.65431	19.8912
	3.65104	-2.225		3.65104	-0.4449		3.65104	1.61433		3.65104	4.1027		3.65104	6.41657		3.65104	8.75665		3.65104	10.916		3.65104	12.8495		3.65104	14.6596		3.65104	16.5913		3.65104	18.2609		3.65104	19.8911
	3.64778	-2.22917		3.64778	-0.45146		3.64778	1.6105		3.64778	4.10115		3.64778	6.41092		3.64778	8.75124		3.64778	10.9179		3.64778	12.8492		3.64778	14.6619		3.64778	16.5888		3.64778	18.259		3.64778	19.8916
	3.64453	-2.23781		3.64453	-0.45521		3.64453	1.60461		3.64453	4.09275		3.64453	6.41041		3.64453	8.74802		3.64453	10.9179		3.64453	12.8497		3.64453	14.6629		3.64453	16.5892		3.64453	18.2581		3.64453	19.8898
	3.64128	-2.24455		3.64128	-0.45568		3.64128	1.60222		3.64128	4.08784		3.64128	6.40165		3.64128	8.74968		3.64128	10.919		3.64128	12.8525		3.64128	14.6641		3.64128	16.5886		3.64128	18.2583		3.64128	19.8898
	3.63803	-2.23947		3.63803	-0.45208		3.63803	1.60496		3.63803	4.08402		3.63803	6.39566		3.63803	8.74516		3.63803	10.9218		3.63803	12.855		3.63803	14.6649		3.63803	16.5904		3.63803	18.2588		3.63803	19.8928
	3.6348	-2.23944		3.6348	-0.45365		3.6348	1.6032		3.6348	4.08147		3.6348	6.38969		3.6348	8.72909		3.6348	10.9248		3.6348	12.8594		3.6348	14.6682		3.6348	16.5909		3.6348	18.2604		3.6348	19.8917
	3.63156	-2.24287		3.63156	-0.45437		3.63156	1.60234		3.63156	4.07703		3.63156	6.38915		3.63156	8.72285		3.63156	10.922		3.63156	12.8605		3.63156	14.6693		3.63156	16.5924		3.63156	18.2606		3.63156	19.8901
	3.62834	-2.24328		3.62834	-0.45585		3.62834	1.60817		3.62834	4.07352		3.62834	6.38552		3.62834	8.72106		3.62834	10.9232		3.62834	12.861		3.62834	14.6726		3.62834	16.5925		3.62834	18.2595		3.62834	19.8917
	3.62512	-2.23598		3.62512	-0.45611		3.62512	1.60071		3.62512	4.07068		3.62512	6.37598		3.62512	8.72014		3.62512	10.9227		3.62512	12.8612		3.62512	14.6723		3.62512	16.5929		3.62512	18.2607		3.62512	19.8936
	3.6219	-2.22171		3.6219	-0.456		3.6219	1.60068		3.6219	4.06507		3.6219	6.37326		3.6219	8.71354		3.6219	10.9247		3.6219	12.8617		3.6219	14.6757		3.6219	16.5929		3.6219	18.2598		3.6219	19.8943
	3.61869	-2.22561		3.61869	-0.45384		3.61869	1.59951		3.61869	4.06364		3.61869	6.37016		3.61869	8.71045		3.61869	10.9256		3.61869	12.864		3.61869	14.6747		3.61869	16.5937		3.61869	18.2604		3.61869	19.8934
	3.61549	-2.22581		3.61549	-0.45041		3.61549	1.60256		3.61549	4.06116		3.61549	6.36653		3.61549	8.7045		3.61549	10.9251		3.61549	12.8666		3.61549	14.6779		3.61549	16.5941		3.61549	18.2617		3.61549	19.8934
	3.61229	-2.23468		3.61229	-0.4443		3.61229	1.60148		3.61229	4.05581		3.61229	6.36294		3.61229	8.69773		3.61229	10.9218		3.61229	12.8723		3.61229	14.6812		3.61229	16.5949		3.61229	18.2615		3.61229	19.8929
	3.6091	-2.2349		3.6091	-0.44298		3.6091	1.5994		3.6091	4.04931		3.6091	6.36053		3.6091	8.6881		3.6091	10.9242		3.6091	12.8713		3.6091	14.6832		3.6091	16.5948		3.6091	18.263		3.6091	19.8922
	3.60592	-2.23188		3.60592	-0.44152		3.60592	1.59867		3.60592	4.05119		3.60592	6.35886		3.60592	8.68688		3.60592	10.9239		3.60592	12.8709		3.60592	14.6848		3.60592	16.5963		3.60592	18.2611		3.60592	19.8938
	3.60274	-2.23153		3.60274	-0.4465		3.60274	1.59712		3.60274	4.04413		3.60274	6.35696		3.60274	8.67818		3.60274	10.9228		3.60274	12.8711		3.60274	14.6863		3.60274	16.599		3.60274	18.2601		3.60274	19.8945
	3.59956	-2.23329		3.59956	-0.448		3.59956	1.59181		3.59956	4.04479		3.59956	6.35482		3.59956	8.68053		3.59956	10.9212		3.59956	12.8703		3.59956	14.6891		3.59956	16.5982		3.59956	18.2604		3.59956	19.8951
	3.59639	-2.22422		3.59639	-0.44421		3.59639	1.59441		3.59639	4.04614		3.59639	6.35355		3.59639	8.674		3.59639	10.9206		3.59639	12.8717		3.59639	14.6905		3.59639	16.5966		3.59639	18.2621		3.59639	19.896
	3.59323	-2.21624		3.59323	-0.43891		3.59323	1.59961		3.59323	4.04078		3.59323	6.35136		3.59323	8.67088		3.59323	10.9226		3.59323	12.8748		3.59323	14.692		3.59323	16.6015		3.59323	18.2635		3.59323	19.8966
	3.59007	-2.21539		3.59007	-0.42698		3.59007	1.59971		3.59007	4.04318		3.59007	6.34939		3.59007	8.66708		3.59007	10.9189		3.59007	12.875		3.59007	14.6939		3.59007	16.6017		3.59007	18.2643		3.59007	19.8967
	3.58692	-2.22219		3.58692	-0.42801		3.58692	1.60279		3.58692	4.04122		3.58692	6.34486		3.58692	8.66311		3.58692	10.9177		3.58692	12.8754		3.58692	14.6958		3.58692	16.6019		3.58692	18.2645		3.58692	19.8965
	3.58377	-2.22924		3.58377	-0.42497		3.58377	1.6042		3.58377	4.03965		3.58377	6.34122		3.58377	8.65559		3.58377	10.9155		3.58377	12.8766		3.58377	14.6968		3.58377	16.6037		3.58377	18.2658		3.58377	19.8973
	3.58063	-2.2288		3.58063	-0.42391		3.58063	1.60199		3.58063	4.03683		3.58063	6.34271		3.58063	8.64888		3.58063	10.9144		3.58063	12.8769		3.58063	14.6952		3.58063	16.6027		3.58063	18.2639		3.58063	19.8968
	3.57749	-2.21505		3.57749	-0.42654		3.57749	1.60117		3.57749	4.03642		3.57749	6.34307		3.57749	8.64707		3.57749	10.915		3.57749	12.8732		3.57749	14.6986		3.57749	16.6043		3.57749	18.265		3.57749	19.8963
	3.57436	-2.21986		3.57436	-0.42458		3.57436	1.6013		3.57436	4.0326		3.57436	6.34113		3.57436	8.64675		3.57436	10.9137		3.57436	12.8734		3.57436	14.6988		3.57436	16.6083		3.57436	18.2648		3.57436	19.8971
	3.57124	-2.21677		3.57124	-0.42185		3.57124	1.59952		3.57124	4.03079		3.57124	6.34108		3.57124	8.64046		3.57124	10.9135		3.57124	12.8726		3.57124	14.7001		3.57124	16.611		3.57124	18.2662		3.57124	19.8983
	3.56812	-2.21607		3.56812	-0.4115		3.56812	1.60321		3.56812	4.03119		3.56812	6.34261		3.56812	8.63774		3.56812	10.9103		3.56812	12.8731		3.56812	14.6993		3.56812	16.6112		3.56812	18.2684		3.56812	19.8983
	3.56501	-2.21862		3.56501	-0.40632		3.56501	1.60608		3.56501	4.02801		3.56501	6.34104		3.56501	8.63517		3.56501	10.9073		3.56501	12.8725		3.56501	14.7005		3.56501	16.6113		3.56501	18.2692		3.56501	19.8992
	3.5619	-2.21668		3.5619	-0.40355		3.5619	1.60885		3.5619	4.0283		3.5619	6.33958		3.5619	8.6327		3.5619	10.9014		3.5619	12.8723		3.5619	14.7012		3.5619	16.6157		3.5619	18.2692		3.5619	19.8971
	3.55879	-2.21312		3.55879	-0.40645		3.55879	1.61341		3.55879	4.02699		3.55879	6.33778		3.55879	8.62833		3.55879	10.9058		3.55879	12.8688		3.55879	14.7037		3.55879	16.6163		3.55879	18.2695		3.55879	19.8954
	3.5557	-2.20263		3.5557	-0.40925		3.5557	1.61459		3.5557	4.02741		3.5557	6.34034		3.5557	8.62698		3.5557	10.9025		3.5557	12.8663		3.5557	14.7017		3.5557	16.6174		3.5557	18.269		3.5557	19.8957
	3.5526	-2.19503		3.5526	-0.41257		3.5526	1.61558		3.5526	4.02553		3.5526	6.34013		3.5526	8.62237		3.5526	10.9024		3.5526	12.8642		3.5526	14.702		3.5526	16.6194		3.5526	18.2706		3.5526	19.8956
	3.54952	-2.18832		3.54952	-0.40939		3.54952	1.61946		3.54952	4.02671		3.54952	6.33923		3.54952	8.62098		3.54952	10.9011		3.54952	12.8657		3.54952	14.7005		3.54952	16.6217		3.54952	18.2708		3.54952	19.8974
	3.54644	-2.18153		3.54644	-0.40719		3.54644	1.61833		3.54644	4.02401		3.54644	6.343		3.54644	8.61713		3.54644	10.9022		3.54644	12.8653		3.54644	14.6975		3.54644	16.623		3.54644	18.2724		3.54644	19.8971
	3.54336	-2.18282		3.54336	-0.4011		3.54336	1.62333		3.54336	4.03002		3.54336	6.34609		3.54336	8.61273		3.54336	10.8977		3.54336	12.8665		3.54336	14.6979		3.54336	16.6227		3.54336	18.2755		3.54336	19.8967
	3.54029	-2.17939		3.54029	-0.39419		3.54029	1.62885		3.54029	4.02971		3.54029	6.34709		3.54029	8.60898		3.54029	10.8971		3.54029	12.865		3.54029	14.6992		3.54029	16.6242		3.54029	18.2743		3.54029	19.8952
	3.53722	-2.17431		3.53722	-0.38507		3.53722	1.63272		3.53722	4.02896		3.53722	6.34741		3.53722	8.61155		3.53722	10.8978		3.53722	12.8623		3.53722	14.6991		3.53722	16.6264		3.53722	18.2744		3.53722	19.8955
	3.53416	-2.17383		3.53416	-0.38761		3.53416	1.63799		3.53416	4.03141		3.53416	6.34835		3.53416	8.61148		3.53416	10.8974		3.53416	12.8591		3.53416	14.6982		3.53416	16.6283		3.53416	18.2751		3.53416	19.8963
	3.53111	-2.16168		3.53111	-0.38798		3.53111	1.63763		3.53111	4.02761		3.53111	6.35095		3.53111	8.60849		3.53111	10.8974		3.53111	12.8565		3.53111	14.6972		3.53111	16.6281		3.53111	18.2769		3.53111	19.896
	3.52806	-2.1544		3.52806	-0.38137		3.52806	1.63552		3.52806	4.0316		3.52806	6.3501		3.52806	8.60678		3.52806	10.895		3.52806	12.8568		3.52806	14.6974		3.52806	16.6293		3.52806	18.2774		3.52806	19.897
	3.52502	-2.14441		3.52502	-0.38042		3.52502	1.64037		3.52502	4.03457		3.52502	6.35219		3.52502	8.60776		3.52502	10.8947		3.52502	12.8565		3.52502	14.6939		3.52502	16.6263		3.52502	18.2778		3.52502	19.8977
	3.52198	-2.12562		3.52198	-0.37269		3.52198	1.64883		3.52198	4.03771		3.52198	6.35865		3.52198	8.60759		3.52198	10.8943		3.52198	12.8552		3.52198	14.693		3.52198	16.6296		3.52198	18.2793		3.52198	19.8994
	3.51894	-2.13304		3.51894	-0.36505		3.51894	1.65089		3.51894	4.03834		3.51894	6.36346		3.51894	8.60808		3.51894	10.8933		3.51894	12.8558		3.51894	14.6906		3.51894	16.6299		3.51894	18.2812		3.51894	19.8987
	3.51592	-2.12021		3.51592	-0.35871		3.51592	1.65839		3.51592	4.04768		3.51592	6.36276		3.51592	8.61056		3.51592	10.8922		3.51592	12.8546		3.51592	14.6906		3.51592	16.6275		3.51592	18.2814		3.51592	19.8987
	3.51289	-2.10839		3.51289	-0.34924		3.51289	1.66916		3.51289	4.0492		3.51289	6.36021		3.51289	8.60964		3.51289	10.8947		3.51289	12.8535		3.51289	14.6913		3.51289	16.6282		3.51289	18.2828		3.51289	19.8994
	3.50988	-2.11445		3.50988	-0.34369		3.50988	1.67208		3.50988	4.05031		3.50988	6.36714		3.50988	8.61177		3.50988	10.8998		3.50988	12.8527		3.50988	14.6892		3.50988	16.6277		3.50988	18.2813		3.50988	19.9001
	3.50686	-2.10578		3.50686	-0.34252		3.50686	1.67393		3.50686	4.05474		3.50686	6.36518		3.50686	8.61012		3.50686	10.9025		3.50686	12.8526		3.50686	14.6875		3.50686	16.6282		3.50686	18.2827		3.50686	19.9001
	3.50386	-2.10274		3.50386	-0.33582		3.50386	1.68129		3.50386	4.05998		3.50386	6.36926		3.50386	8.61066		3.50386	10.9035		3.50386	12.851		3.50386	14.6859		3.50386	16.629		3.50386	18.2834		3.50386	19.9029
	3.50085	-2.09011		3.50085	-0.32661		3.50085	1.68377		3.50085	4.06406		3.50085	6.37159		3.50085	8.61286		3.50085	10.9053		3.50085	12.8514		3.50085	14.6836		3.50085	16.6287		3.50085	18.2838		3.50085	19.9041
	3.49786	-2.08896		3.49786	-0.31324		3.49786	1.68718		3.49786	4.06506		3.49786	6.37423		3.49786	8.6185		3.49786	10.9041		3.49786	12.8535		3.49786	14.6826		3.49786	16.6253		3.49786	18.2845		3.49786	19.905
	3.49486	-2.07729		3.49486	-0.30538		3.49486	1.70005		3.49486	4.07127		3.49486	6.37777		3.49486	8.62105		3.49486	10.9097		3.49486	12.8534		3.49486	14.6843		3.49486	16.6263		3.49486	18.2846		3.49486	19.9057
	3.49188	-2.07473		3.49188	-0.29949		3.49188	1.70195		3.49188	4.07353		3.49188	6.37933		3.49188	8.62572		3.49188	10.9077		3.49188	12.8492		3.49188	14.6841		3.49188	16.6223		3.49188	18.2854		3.49188	19.9049
	3.4889	-2.05801		3.4889	-0.29027		3.4889	1.71233		3.4889	4.08031		3.4889	6.38175		3.4889	8.62768		3.4889	10.9103		3.4889	12.8503		3.4889	14.685		3.4889	16.6244		3.4889	18.2864		3.4889	19.9048
	3.48592	-2.04446		3.48592	-0.28176		3.48592	1.71517		3.48592	4.08053		3.48592	6.38216		3.48592	8.62933		3.48592	10.9116		3.48592	12.8473		3.48592	14.6807		3.48592	16.6238		3.48592	18.2861		3.48592	19.9088
	3.48295	-2.04116		3.48295	-0.27111		3.48295	1.72236		3.48295	4.08665		3.48295	6.38448		3.48295	8.62899		3.48295	10.9188		3.48295	12.8467		3.48295	14.6797		3.48295	16.6207		3.48295	18.2848		3.48295	19.9091
	3.47998	-2.03222		3.47998	-0.26578		3.47998	1.72476		3.47998	4.08946		3.47998	6.39135		3.47998	8.63068		3.47998	10.9196		3.47998	12.8487		3.47998	14.6765		3.47998	16.6201		3.47998	18.2852		3.47998	19.909
	3.47702	-2.02223		3.47702	-0.25824		3.47702	1.73147		3.47702	4.09637		3.47702	6.39401		3.47702	8.63258		3.47702	10.9207		3.47702	12.8503		3.47702	14.6779		3.47702	16.6201		3.47702	18.2847		3.47702	19.9118
	3.47406	-2.01166		3.47406	-0.24517		3.47406	1.7394		3.47406	4.09836		3.47406	6.39691		3.47406	8.63738		3.47406	10.923		3.47406	12.8484		3.47406	14.6764		3.47406	16.6188		3.47406	18.2856		3.47406	19.9118
	3.47111	-1.99197		3.47111	-0.2263		3.47111	1.74713		3.47111	4.10715		3.47111	6.40188		3.47111	8.64458		3.47111	10.9298		3.47111	12.8505		3.47111	14.6757		3.47111	16.6148		3.47111	18.2855		3.47111	19.9125
	3.46817	-1.97646		3.46817	-0.21143		3.46817	1.75464		3.46817	4.10844		3.46817	6.40172		3.46817	8.64369		3.46817	10.9239		3.46817	12.8468		3.46817	14.6754		3.46817	16.6152		3.46817	18.2861		3.46817	19.9137
	3.46523	-1.9553		3.46523	-0.20003		3.46523	1.76442		3.46523	4.11102		3.46523	6.40483		3.46523	8.645		3.46523	10.9235		3.46523	12.8444		3.46523	14.6762		3.46523	16.6141		3.46523	18.2862		3.46523	19.9131
	3.46229	-1.93082		3.46229	-0.17943		3.46229	1.77394		3.46229	4.11343		3.46229	6.40575		3.46229	8.64935		3.46229	10.9212		3.46229	12.8459		3.46229	14.675		3.46229	16.6157		3.46229	18.2854		3.46229	19.9149
	3.45936	-1.90612		3.45936	-0.16761		3.45936	1.78055		3.45936	4.11805		3.45936	6.40997		3.45936	8.6515		3.45936	10.9258		3.45936	12.8445		3.45936	14.674		3.45936	16.6137		3.45936	18.2838		3.45936	19.914
	3.45643	-1.89047		3.45643	-0.1482		3.45643	1.79219		3.45643	4.12098		3.45643	6.41619		3.45643	8.65887		3.45643	10.9224		3.45643	12.8465		3.45643	14.6747		3.45643	16.6138		3.45643	18.2823		3.45643	19.9155
	3.45351	-1.85997		3.45351	-0.12847		3.45351	1.80027		3.45351	4.12322		3.45351	6.41619		3.45351	8.66268		3.45351	10.9259		3.45351	12.845		3.45351	14.6759		3.45351	16.612		3.45351	18.2846		3.45351	19.9149
	3.4506	-1.82733		3.4506	-0.10566		3.4506	1.8074		3.4506	4.12852		3.4506	6.41892		3.4506	8.66535		3.4506	10.9246		3.4506	12.8438		3.4506	14.6765		3.4506	16.6104		3.4506	18.2831		3.4506	19.9164
	3.44769	-1.78729		3.44769	-0.07184		3.44769	1.82178		3.44769	4.13579		3.44769	6.42004		3.44769	8.66684		3.44769	10.9245		3.44769	12.8454		3.44769	14.6744		3.44769	16.6079		3.44769	18.282		3.44769	19.9174
	3.44478	-1.73937		3.44478	-0.02536		3.44478	1.83723		3.44478	4.14339		3.44478	6.42308		3.44478	8.6708		3.44478	10.9191		3.44478	12.8442		3.44478	14.6745		3.44478	16.6091		3.44478	18.2826		3.44478	19.9181
	3.44188	-1.70552		3.44188	0.00588		3.44188	1.84693		3.44188	4.14642		3.44188	6.425		3.44188	8.67369		3.44188	10.9149		3.44188	12.8431		3.44188	14.6751		3.44188	16.6106		3.44188	18.2818		3.44188	19.9184
	3.43898	-1.65448		3.43898	0.05255		3.43898	1.8706		3.43898	4.15077		3.43898	6.4275		3.43898	8.67945		3.43898	10.9132		3.43898	12.8438		3.43898	14.6763		3.43898	16.6114		3.43898	18.2799		3.43898	19.9189
	3.43609	-1.58153		3.43609	0.11653		3.43609	1.89904		3.43609	4.15307		3.43609	6.43025		3.43609	8.68405		3.43609	10.9144		3.43609	12.8468		3.43609	14.6768		3.43609	16.6095		3.43609	18.2792		3.43609	19.9204
	3.4332	-1.53833		3.4332	0.14683		3.4332	1.91818		3.4332	4.15513		3.4332	6.4335		3.4332	8.6843		3.4332	10.9146		3.4332	12.8457		3.4332	14.676		3.4332	16.6074		3.4332	18.2793		3.4332	19.9198
	3.43032	-1.47869		3.43032	0.19065		3.43032	1.93839		3.43032	4.1583		3.43032	6.43024		3.43032	8.69073		3.43032	10.9145		3.43032	12.8432		3.43032	14.6764		3.43032	16.6083		3.43032	18.2768		3.43032	19.9194
	3.42744	-1.41027		3.42744	0.25187		3.42744	1.96551		3.42744	4.16217		3.42744	6.43296		3.42744	8.69631		3.42744	10.9123		3.42744	12.8392		3.42744	14.6776		3.42744	16.6072		3.42744	18.2792		3.42744	19.9216
	3.42457	-1.31654		3.42457	0.33344		3.42457	1.99466		3.42457	4.16842		3.42457	6.43386		3.42457	8.69554		3.42457	10.912		3.42457	12.8386		3.42457	14.6808		3.42457	16.6095		3.42457	18.2801		3.42457	19.9224
	3.42171	-1.24098		3.42171	0.41052		3.42171	2.02747		3.42171	4.16963		3.42171	6.43682		3.42171	8.69473		3.42171	10.9091		3.42171	12.8409		3.42171	14.6791		3.42171	16.6086		3.42171	18.2784		3.42171	19.9224
	3.41884	-1.15095		3.41884	0.52786		3.41884	2.08532		3.41884	4.17268		3.41884	6.43904		3.41884	8.69814		3.41884	10.9087		3.41884	12.8404		3.41884	14.6783		3.41884	16.6092		3.41884	18.2763		3.41884	19.9226
	3.41599	-1.04384		3.41599	0.62812		3.41599	2.13917		3.41599	4.17982		3.41599	6.43993		3.41599	8.69837		3.41599	10.9077		3.41599	12.8432		3.41599	14.6801		3.41599	16.6126		3.41599	18.2772		3.41599	19.9222
	3.41313	-0.9744		3.41313	0.69662		3.41313	2.18274		3.41313	4.18346		3.41313	6.44193		3.41313	8.70301		3.41313	10.9108		3.41313	12.8437		3.41313	14.6798		3.41313	16.6097		3.41313	18.2748		3.41313	19.9217
	3.41028	-0.87637		3.41028	0.80457		3.41028	2.23817		3.41028	4.19082		3.41028	6.43868		3.41028	8.70189		3.41028	10.9151		3.41028	12.8443		3.41028	14.681		3.41028	16.607		3.41028	18.2746		3.41028	19.9218
	3.40744	-0.78999		3.40744	0.90466		3.40744	2.29448		3.40744	4.19907		3.40744	6.43942		3.40744	8.70525		3.40744	10.9153		3.40744	12.8437		3.40744	14.6817		3.40744	16.6079		3.40744	18.2761		3.40744	19.9213
	3.4046	-0.67188		3.4046	1.04376		3.4046	2.35414		3.4046	4.20148		3.4046	6.44614		3.4046	8.70899		3.4046	10.9167		3.4046	12.8419		3.4046	14.6817		3.4046	16.6102		3.4046	18.2772		3.4046	19.9223
	3.40177	-0.5369		3.40177	1.1953		3.40177	2.42778		3.40177	4.20954		3.40177	6.44622		3.40177	8.70583		3.40177	10.9175		3.40177	12.8403		3.40177	14.6836		3.40177	16.6115		3.40177	18.276		3.40177	19.9218
	3.39894	-0.45789		3.39894	1.27263		3.39894	2.49649		3.39894	4.21838		3.39894	6.4516		3.39894	8.70381		3.39894	10.9201		3.39894	12.8414		3.39894	14.6835		3.39894	16.6117		3.39894	18.278		3.39894	19.9217
	3.39612	-0.34786		3.39612	1.39106		3.39612	2.57002		3.39612	4.22397		3.39612	6.45113		3.39612	8.70274		3.39612	10.9209		3.39612	12.8423		3.39612	14.6843		3.39612	16.6126		3.39612	18.2772		3.39612	19.9212
	3.3933	-0.23466		3.3933	1.50059		3.3933	2.66752		3.3933	4.23597		3.3933	6.45978		3.3933	8.70687		3.3933	10.9287		3.3933	12.8449		3.3933	14.6869		3.3933	16.614		3.3933	18.2763		3.3933	19.9223
	3.39048	-0.14048		3.39048	1.62969		3.39048	2.76056		3.39048	4.24572		3.39048	6.46291		3.39048	8.70811		3.39048	10.9301		3.39048	12.846		3.39048	14.6863		3.39048	16.6129		3.39048	18.2758		3.39048	19.9222
	3.38767	-0.05145		3.38767	1.74518		3.38767	2.86269		3.38767	4.26687		3.38767	6.46708		3.38767	8.70754		3.38767	10.9308		3.38767	12.8482		3.38767	14.6891		3.38767	16.6157		3.38767	18.2756		3.38767	19.9225
	3.38487	0.04586		3.38487	1.87749		3.38487	2.95613		3.38487	4.28094		3.38487	6.47083		3.38487	8.70241		3.38487	10.931		3.38487	12.8481		3.38487	14.6883		3.38487	16.6158		3.38487	18.2758		3.38487	19.9219
	3.38207	0.12052		3.38207	1.97914		3.38207	3.06845		3.38207	4.30336		3.38207	6.47721		3.38207	8.70473		3.38207	10.9319		3.38207	12.8491		3.38207	14.6887		3.38207	16.6181		3.38207	18.2769		3.38207	19.921
	3.37927	0.22133		3.37927	2.1011		3.37927	3.171		3.37927	4.32268		3.37927	6.48101		3.37927	8.70373		3.37927	10.9355		3.37927	12.8483		3.37927	14.6879		3.37927	16.6184		3.37927	18.2771		3.37927	19.9183
	3.37648	0.27844		3.37648	2.20196		3.37648	3.27387		3.37648	4.35139		3.37648	6.49043		3.37648	8.70655		3.37648	10.9385		3.37648	12.8504		3.37648	14.6888		3.37648	16.6188		3.37648	18.2792		3.37648	19.9188
	3.37369	0.29315		3.37369	2.23959		3.37369	3.32962		3.37369	4.3649		3.37369	6.49712		3.37369	8.70589		3.37369	10.9404		3.37369	12.8507		3.37369	14.6897		3.37369	16.618		3.37369	18.2794		3.37369	19.9187
	3.37091	0.35663		3.37091	2.33198		3.37091	3.45721		3.37091	4.40012		3.37091	6.50893		3.37091	8.71134		3.37091	10.9456		3.37091	12.8534		3.37091	14.6933		3.37091	16.6194		3.37091	18.2805		3.37091	19.9213
	3.36813	0.37218		3.36813	2.37857		3.36813	3.57338		3.36813	4.43888		3.36813	6.51767		3.36813	8.71336		3.36813	10.9509		3.36813	12.8553		3.36813	14.6942		3.36813	16.6189		3.36813	18.2812		3.36813	19.9191
	3.36536	0.42021		3.36536	2.45002		3.36536	3.67061		3.36536	4.48884		3.36536	6.53361		3.36536	8.71331		3.36536	10.9499		3.36536	12.8583		3.36536	14.6947		3.36536	16.6223		3.36536	18.282		3.36536	19.9205
	3.36259	0.41592		3.36259	2.45887		3.36259	3.75109		3.36259	4.52427		3.36259	6.54337		3.36259	8.71478		3.36259	10.9469		3.36259	12.859		3.36259	14.696		3.36259	16.6228		3.36259	18.2845		3.36259	19.9182
	3.35983	0.41164		3.35983	2.47829		3.35983	3.82703		3.35983	4.5651		3.35983	6.55635		3.35983	8.71159		3.35983	10.946		3.35983	12.8586		3.35983	14.6968		3.35983	16.6253		3.35983	18.2857		3.35983	19.9191
	3.35707	0.40689		3.35707	2.49404		3.35707	3.90727		3.35707	4.61699		3.35707	6.57344		3.35707	8.71123		3.35707	10.9476		3.35707	12.8621		3.35707	14.6976		3.35707	16.6252		3.35707	18.287		3.35707	19.9183
	3.35431	0.38038		3.35431	2.48614		3.35431	3.97598		3.35431	4.678		3.35431	6.5922		3.35431	8.71661		3.35431	10.9496		3.35431	12.8642		3.35431	14.6984		3.35431	16.6263		3.35431	18.2873		3.35431	19.9195
	3.35156	0.34753		3.35156	2.47937		3.35156	4.01775		3.35156	4.73547		3.35156	6.61537		3.35156	8.71785		3.35156	10.9506		3.35156	12.8678		3.35156	14.701		3.35156	16.6281		3.35156	18.2876		3.35156	19.9191
	3.34882	0.29882		3.34882	2.45867		3.34882	4.06823		3.34882	4.79563		3.34882	6.63579		3.34882	8.72244		3.34882	10.9554		3.34882	12.8704		3.34882	14.7025		3.34882	16.6302		3.34882	18.2891		3.34882	19.9194
	3.34607	0.22434		3.34607	2.40729		3.34607	4.11261		3.34607	4.88221		3.34607	6.66227		3.34607	8.72676		3.34607	10.9542		3.34607	12.8734		3.34607	14.7069		3.34607	16.6309		3.34607	18.2902		3.34607	19.9176
	3.34334	0.16505		3.34334	2.36101		3.34334	4.13169		3.34334	4.96148		3.34334	6.69194		3.34334	8.72971		3.34334	10.955		3.34334	12.8761		3.34334	14.708		3.34334	16.6303		3.34334	18.2935		3.34334	19.9185
	3.34061	0.08982		3.34061	2.28628		3.34061	4.11497		3.34061	5.02103		3.34061	6.71882		3.34061	8.73643		3.34061	10.9551		3.34061	12.8764		3.34061	14.7106		3.34061	16.6314		3.34061	18.2941		3.34061	19.9175
	3.33788	0.0629		3.33788	2.24545		3.33788	4.1412		3.33788	5.08959		3.33788	6.74599		3.33788	8.74232		3.33788	10.9529		3.33788	12.8761		3.33788	14.7103		3.33788	16.6307		3.33788	18.2941		3.33788	19.9174
	3.33515	-0.04486		3.33515	2.12445		3.33515	4.11096		3.33515	5.17468		3.33515	6.79534		3.33515	8.7528		3.33515	10.9553		3.33515	12.8811		3.33515	14.7118		3.33515	16.6323		3.33515	18.2968		3.33515	19.9195
	3.33244	-0.15942		3.33244	1.99024		3.33244	4.08043		3.33244	5.26947		3.33244	6.84691		3.33244	8.75822		3.33244	10.9565		3.33244	12.8825		3.33244	14.7142		3.33244	16.6326		3.33244	18.2993		3.33244	19.9181
	3.32972	-0.23048		3.32972	1.93375		3.32972	4.07214		3.32972	5.36354		3.32972	6.89219		3.32972	8.76593		3.32972	10.956		3.32972	12.8836		3.32972	14.7157		3.32972	16.6341		3.32972	18.3011		3.32972	19.9194
	3.32701	-0.31619		3.32701	1.8123		3.32701	4.03782		3.32701	5.45047		3.32701	6.93798		3.32701	8.77309		3.32701	10.9562		3.32701	12.8862		3.32701	14.7182		3.32701	16.639		3.32701	18.3014		3.32701	19.9205
	3.32431	-0.40521		3.32431	1.71686		3.32431	3.98717		3.32431	5.53231		3.32431	6.98405		3.32431	8.78399		3.32431	10.9556		3.32431	12.8881		3.32431	14.7212		3.32431	16.6381		3.32431	18.3012		3.32431	19.9213
	3.32161	-0.49738		3.32161	1.5992		3.32161	3.93363		3.32161	5.61735		3.32161	7.03918		3.32161	8.79307		3.32161	10.9532		3.32161	12.8905		3.32161	14.722		3.32161	16.6378		3.32161	18.3042		3.32161	19.9203
	3.31891	-0.57583		3.31891	1.52182		3.31891	3.87151		3.31891	5.67741		3.31891	7.09327		3.31891	8.80796		3.31891	10.9522		3.31891	12.8918		3.31891	14.7234		3.31891	16.6388		3.31891	18.3062		3.31891	19.92
	3.31622	-0.66403		3.31622	1.40851		3.31622	3.78097		3.31622	5.74543		3.31622	7.15835		3.31622	8.8267		3.31622	10.9538		3.31622	12.8944		3.31622	14.7256		3.31622	16.6402		3.31622	18.3082		3.31622	19.9221
	3.31353	-0.755		3.31353	1.29496		3.31353	3.69626		3.31353	5.8224		3.31353	7.22835		3.31353	8.84408		3.31353	10.9559		3.31353	12.8946		3.31353	14.7285		3.31353	16.6409		3.31353	18.3091		3.31353	19.9231
	3.31085	-0.87627		3.31085	1.16332		3.31085	3.56635		3.31085	5.89704		3.31085	7.30017		3.31085	8.87096		3.31085	10.9567		3.31085	12.8968		3.31085	14.7296		3.31085	16.6416		3.31085	18.31		3.31085	19.9241
	3.30817	-0.96336		3.30817	1.04716		3.30817	3.48035		3.30817	5.95162		3.30817	7.36649		3.30817	8.88791		3.30817	10.9584		3.30817	12.8976		3.30817	14.7285		3.30817	16.6433		3.30817	18.3116		3.30817	19.9236
	3.30549	-1.03868		3.30549	0.9604		3.30549	3.40954		3.30549	5.99132		3.30549	7.42166		3.30549	8.90376		3.30549	10.9582		3.30549	12.895		3.30549	14.7299		3.30549	16.6472		3.30549	18.3109		3.30549	19.9227
	3.30282	-1.09197		3.30282	0.88128		3.30282	3.32948		3.30282	6.0261		3.30282	7.482		3.30282	8.92783		3.30282	10.959		3.30282	12.8928		3.30282	14.7326		3.30282	16.6475		3.30282	18.3128		3.30282	19.9237
	3.30016	-1.18701		3.30016	0.77711		3.30016	3.22144		3.30016	6.06058		3.30016	7.55211		3.30016	8.95669		3.30016	10.9598		3.30016	12.8971		3.30016	14.7351		3.30016	16.6476		3.30016	18.3175		3.30016	19.9275
	3.29749	-1.24313		3.29749	0.68065		3.29749	3.12679		3.29749	6.07837		3.29749	7.6122		3.29749	8.98716		3.29749	10.9598		3.29749	12.8988		3.29749	14.7355		3.29749	16.6481		3.29749	18.3213		3.29749	19.9273
	3.29484	-1.33165		3.29484	0.60384		3.29484	3.02198		3.29484	6.09108		3.29484	7.6784		3.29484	9.02388		3.29484	10.9617		3.29484	12.8998		3.29484	14.736		3.29484	16.6515		3.29484	18.3227		3.29484	19.9291
	3.29218	-1.40294		3.29218	0.52896		3.29218	2.92567		3.29218	6.09096		3.29218	7.73026		3.29218	9.05809		3.29218	10.9636		3.29218	12.8979		3.29218	14.7375		3.29218	16.6544		3.29218	18.3237		3.29218	19.9296
	3.28954	-1.44562		3.28954	0.47179		3.28954	2.85015		3.28954	6.10821		3.28954	7.77793		3.28954	9.09232		3.28954	10.9641		3.28954	12.8998		3.28954	14.7381		3.28954	16.6551		3.28954	18.3244		3.28954	19.9317
	3.28689	-1.50673		3.28689	0.39653		3.28689	2.74594		3.28689	6.07472		3.28689	7.82338		3.28689	9.12818		3.28689	10.9666		3.28689	12.8991		3.28689	14.7384		3.28689	16.656		3.28689	18.3253		3.28689	19.9304
	3.28425	-1.54684		3.28425	0.33855		3.28425	2.67178		3.28425	6.06175		3.28425	7.86331		3.28425	9.16585		3.28425	10.9686		3.28425	12.9012		3.28425	14.7385		3.28425	16.6567		3.28425	18.3257		3.28425	19.9292
	3.28161	-1.60891		3.28161	0.27203		3.28161	2.58357		3.28161	6.02885		3.28161	7.89828		3.28161	9.21612		3.28161	10.9753		3.28161	12.9007		3.28161	14.7388		3.28161	16.6583		3.28161	18.3304		3.28161	19.9316
	3.27898	-1.64945		3.27898	0.22265		3.27898	2.49985		3.27898	5.9878		3.27898	7.94177		3.27898	9.27358		3.27898	10.9807		3.27898	12.9005		3.27898	14.7391		3.27898	16.6588		3.27898	18.3335		3.27898	19.9359
	3.27636	-1.69199		3.27636	0.17086		3.27636	2.41708		3.27636	5.94388		3.27636	7.95835		3.27636	9.31439		3.27636	10.9833		3.27636	12.9011		3.27636	14.7387		3.27636	16.6575		3.27636	18.3353		3.27636	19.9363
	3.27373	-1.7226		3.27373	0.13042		3.27373	2.35776		3.27373	5.89351		3.27373	7.9786		3.27373	9.36254		3.27373	10.9845		3.27373	12.9028		3.27373	14.7387		3.27373	16.6606		3.27373	18.3377		3.27373	19.9382
	3.27111	-1.77029		3.27111	0.08634		3.27111	2.28928		3.27111	5.8214		3.27111	7.98747		3.27111	9.40198		3.27111	10.9893		3.27111	12.9006		3.27111	14.7378		3.27111	16.6633		3.27111	18.338		3.27111	19.9383
	3.2685	-1.78968		3.2685	0.04851		3.2685	2.23706		3.2685	5.7679		3.2685	7.99899		3.2685	9.45873		3.2685	10.9911		3.2685	12.8996		3.2685	14.737		3.2685	16.6658		3.2685	18.3396		3.2685	19.9416
	3.26589	-1.81332		3.26589	0.01777		3.26589	2.19883		3.26589	5.7034		3.26589	7.99026		3.26589	9.51143		3.26589	10.9993		3.26589	12.9004		3.26589	14.7387		3.26589	16.6659		3.26589	18.3395		3.26589	19.9424
	3.26328	-1.83599		3.26328	-0.02035		3.26328	2.14543		3.26328	5.62404		3.26328	7.97838		3.26328	9.56444		3.26328	11.0086		3.26328	12.9036		3.26328	14.7401		3.26328	16.6656		3.26328	18.3415		3.26328	19.9416
	3.26068	-1.86014		3.26068	-0.05262		3.26068	2.10053		3.26068	5.54008		3.26068	7.96171		3.26068	9.61979		3.26068	11.0161		3.26068	12.9038		3.26068	14.7372		3.26068	16.6683		3.26068	18.3403		3.26068	19.9434
	3.25808	-1.89501		3.25808	-0.08366		3.25808	2.05837		3.25808	5.45472		3.25808	7.94338		3.25808	9.67858		3.25808	11.0264		3.25808	12.9063		3.25808	14.7386		3.25808	16.669		3.25808	18.3415		3.25808	19.9466
	3.25549	-1.91276		3.25549	-0.10816		3.25549	2.02627		3.25549	5.39119		3.25549	7.91692		3.25549	9.72356		3.25549	11.0307		3.25549	12.9078		3.25549	14.7391		3.25549	16.6673		3.25549	18.3438		3.25549	19.9489
	3.2529	-1.92961		3.2529	-0.11799		3.2529	2.00839		3.2529	5.33615		3.2529	7.88457		3.2529	9.75467		3.2529	11.0359		3.2529	12.9101		3.2529	14.7385		3.2529	16.6676		3.2529	18.344		3.2529	19.949
	3.25031	-1.92541		3.25031	-0.13711		3.25031	1.97706		3.25031	5.24773		3.25031	7.85324		3.25031	9.80389		3.25031	11.0449		3.25031	12.909		3.25031	14.7394		3.25031	16.6683		3.25031	18.3447		3.25031	19.9487
	3.24773	-1.95077		3.24773	-0.15079		3.24773	1.94652		3.24773	5.162		3.24773	7.79355		3.24773	9.84922		3.24773	11.0573		3.24773	12.909		3.24773	14.7402		3.24773	16.6693		3.24773	18.345		3.24773	19.9518
	3.24515	-1.95804		3.24515	-0.16353		3.24515	1.93038		3.24515	5.08332		3.24515	7.73532		3.24515	9.88144		3.24515	11.068		3.24515	12.9097		3.24515	14.7406		3.24515	16.6708		3.24515	18.3453		3.24515	19.9519
	3.24258	-1.96717		3.24258	-0.17917		3.24258	1.91058		3.24258	5.01608		3.24258	7.68459		3.24258	9.92218		3.24258	11.0817		3.24258	12.9101		3.24258	14.74		3.24258	16.669		3.24258	18.3479		3.24258	19.9535
	3.24001	-1.97268		3.24001	-0.19058		3.24001	1.88972		3.24001	4.94603		3.24001	7.63184		3.24001	9.94929		3.24001	11.0963		3.24001	12.9125		3.24001	14.7401		3.24001	16.6711		3.24001	18.3472		3.24001	19.9546
	3.23745	-1.98993		3.23745	-0.19563		3.23745	1.87818		3.23745	4.88261		3.23745	7.58193		3.23745	9.97655		3.23745	11.11		3.23745	12.9165		3.23745	14.7402		3.23745	16.6717		3.23745	18.3476		3.23745	19.9561
	3.23489	-1.99268		3.23489	-0.2047		3.23489	1.8652		3.23489	4.81982		3.23489	7.52126		3.23489	9.99704		3.23489	11.1241		3.23489	12.9206		3.23489	14.7407		3.23489	16.6715		3.23489	18.3477		3.23489	19.9586
	3.23233	-2.00356		3.23233	-0.21408		3.23233	1.85659		3.23233	4.76665		3.23233	7.46583		3.23233	10.0164		3.23233	11.1387		3.23233	12.9238		3.23233	14.7416		3.23233	16.6691		3.23233	18.3481		3.23233	19.9589
	3.22978	-2.01408		3.22978	-0.21956		3.22978	1.84666		3.22978	4.70837		3.22978	7.39564		3.22978	10.0261		3.22978	11.1564		3.22978	12.9252		3.22978	14.7436		3.22978	16.6702		3.22978	18.3496		3.22978	19.9592
	3.22723	-2.00829		3.22723	-0.21951		3.22723	1.83718		3.22723	4.64598		3.22723	7.31444		3.22723	10.0344		3.22723	11.1801		3.22723	12.93		3.22723	14.7445		3.22723	16.672		3.22723	18.3503		3.22723	19.9583
	3.22468	-2.00472		3.22468	-0.22173		3.22468	1.82987		3.22468	4.60573		3.22468	7.25154		3.22468	10.0366		3.22468	11.2		3.22468	12.9336		3.22468	14.745		3.22468	16.6712		3.22468	18.3508		3.22468	19.9601
	3.22214	-2.00615		3.22214	-0.22399		3.22214	1.82661		3.22214	4.5764		3.22214	7.209		3.22214	10.0328		3.22214	11.2174		3.22214	12.9363		3.22214	14.7449		3.22214	16.6703		3.22214	18.3496		3.22214	19.9617
	3.21961	-2.00714		3.21961	-0.22589		3.21961	1.82321		3.21961	4.54045		3.21961	7.14853		3.21961	10.012		3.21961	11.2378		3.21961	12.9429		3.21961	14.7489		3.21961	16.6707		3.21961	18.3486		3.21961	19.962
	3.21707	-2.00962		3.21707	-0.22075		3.21707	1.82094		3.21707	4.50763		3.21707	7.10464		3.21707	10.0118		3.21707	11.2637		3.21707	12.9467		3.21707	14.749		3.21707	16.6707		3.21707	18.3512		3.21707	19.9616
	3.21454	-2.01416		3.21454	-0.21843		3.21454	1.81502		3.21454	4.45906		3.21454	7.04173		3.21454	9.97852		3.21454	11.289		3.21454	12.9515		3.21454	14.7525		3.21454	16.6707		3.21454	18.3525		3.21454	19.962
	3.21202	-2.01436		3.21202	-0.21915		3.21202	1.81187		3.21202	4.42829		3.21202	6.98512		3.21202	9.95872		3.21202	11.316		3.21202	12.9563		3.21202	14.7551		3.21202	16.6719		3.21202	18.3528		3.21202	19.962
	3.2095	-2.01838		3.2095	-0.21786		3.2095	1.81349		3.2095	4.39811		3.2095	6.93161		3.2095	9.93002		3.2095	11.3405		3.2095	12.9624		3.2095	14.7557		3.2095	16.6718		3.2095	18.3536		3.2095	19.9629
	3.20698	-2.01553		3.20698	-0.21239		3.20698	1.81164		3.20698	4.37667		3.20698	6.88559		3.20698	9.899		3.20698	11.3646		3.20698	12.9682		3.20698	14.7589		3.20698	16.6736		3.20698	18.3544		3.20698	19.9618
	3.20447	-2.0029		3.20447	-0.21151		3.20447	1.81097		3.20447	4.3659		3.20447	6.84637		3.20447	9.86607		3.20447	11.3895		3.20447	12.9739		3.20447	14.7616		3.20447	16.6752		3.20447	18.3551		3.20447	19.9625
	3.20196	-2.00709		3.20196	-0.20466		3.20196	1.81936		3.20196	4.35154		3.20196	6.81744		3.20196	9.83137		3.20196	11.413		3.20196	12.9834		3.20196	14.7634		3.20196	16.6755		3.20196	18.3531		3.20196	19.9643
	3.19946	-2.00776		3.19946	-0.20475		3.19946	1.81704		3.19946	4.33369		3.19946	6.78583		3.19946	9.78525		3.19946	11.4459		3.19946	12.9928		3.19946	14.7666		3.19946	16.674		3.19946	18.3537		3.19946	19.9642
	3.19696	-1.99666		3.19696	-0.19795		3.19696	1.81805		3.19696	4.30839		3.19696	6.7494		3.19696	9.7272		3.19696	11.4809		3.19696	13.008		3.19696	14.7729		3.19696	16.6752		3.19696	18.3557		3.19696	19.9643
	3.19446	-2.00255		3.19446	-0.19613		3.19446	1.82029		3.19446	4.29427		3.19446	6.723		3.19446	9.6863		3.19446	11.5049		3.19446	13.0189		3.19446	14.7785		3.19446	16.6777		3.19446	18.3568		3.19446	19.965
	3.19197	-2.00099		3.19197	-0.19201		3.19197	1.82869		3.19197	4.28111		3.19197	6.69622		3.19197	9.63376		3.19197	11.527		3.19197	13.0306		3.19197	14.7844		3.19197	16.6775		3.19197	18.357		3.19197	19.9655
	3.18948	-1.9843		3.18948	-0.19072		3.18948	1.83344		3.18948	4.27495		3.18948	6.6799		3.18948	9.58387		3.18948	11.5473		3.18948	13.0394		3.18948	14.7888		3.18948	16.6806		3.18948	18.3559		3.18948	19.9658
	3.18699	-1.98291		3.18699	-0.18226		3.18699	1.83802		3.18699	4.2688		3.18699	6.65476		3.18699	9.54411		3.18699	11.57		3.18699	13.0526		3.18699	14.7932		3.18699	16.6812		3.18699	18.3561		3.18699	19.967
	3.18451	-1.97419		3.18451	-0.17295		3.18451	1.84226		3.18451	4.26558		3.18451	6.63768		3.18451	9.49465		3.18451	11.5909		3.18451	13.0701		3.18451	14.7991		3.18451	16.6837		3.18451	18.3557		3.18451	19.9681
	3.18203	-1.97348		3.18203	-0.16849		3.18203	1.84508		3.18203	4.26414		3.18203	6.62437		3.18203	9.44201		3.18203	11.6131		3.18203	13.0882		3.18203	14.8053		3.18203	16.6867		3.18203	18.356		3.18203	19.9687
	3.17956	-1.96535		3.17956	-0.15779		3.17956	1.84519		3.17956	4.2605		3.17956	6.60659		3.17956	9.38662		3.17956	11.6343		3.17956	13.1036		3.17956	14.8124		3.17956	16.6883		3.17956	18.3567		3.17956	19.9699
	3.17709	-1.96682		3.17709	-0.15333		3.17709	1.8501		3.17709	4.2567		3.17709	6.59632		3.17709	9.33639		3.17709	11.6497		3.17709	13.1222		3.17709	14.8205		3.17709	16.6906		3.17709	18.3571		3.17709	19.9689
	3.17462	-1.95361		3.17462	-0.14613		3.17462	1.85705		3.17462	4.25359		3.17462	6.58696		3.17462	9.29866		3.17462	11.6644		3.17462	13.1412		3.17462	14.829		3.17462	16.6913		3.17462	18.3596		3.17462	19.9706
	3.17216	-1.93962		3.17216	-0.14506		3.17216	1.86344		3.17216	4.25171		3.17216	6.57889		3.17216	9.26628		3.17216	11.6698		3.17216	13.1566		3.17216	14.8343		3.17216	16.6923		3.17216	18.3586		3.17216	19.9702
	3.1697	-1.92848		3.1697	-0.14072		3.1697	1.87185		3.1697	4.24935		3.1697	6.57127		3.1697	9.2144		3.1697	11.6699		3.1697	13.1772		3.1697	14.8433		3.1697	16.696		3.1697	18.3598		3.1697	19.9706
	3.16725	-1.9293		3.16725	-0.13426		3.16725	1.87984		3.16725	4.2539		3.16725	6.56393		3.16725	9.16894		3.16725	11.6797		3.16725	13.2026		3.16725	14.8559		3.16725	16.6977		3.16725	18.3604		3.16725	19.9723
	3.1648	-1.91244		3.1648	-0.122		3.1648	1.88802		3.1648	4.25895		3.1648	6.56378		3.1648	9.13028		3.1648	11.6835		3.1648	13.229		3.1648	14.8659		3.1648	16.7014		3.1648	18.3619		3.1648	19.9721
	3.16235	-1.90629		3.16235	-0.12093		3.16235	1.8893		3.16235	4.26056		3.16235	6.55762		3.16235	9.10444		3.16235	11.687		3.16235	13.2474		3.16235	14.8761		3.16235	16.704		3.16235	18.363		3.16235	19.9727
	3.15991	-1.9066		3.15991	-0.11601		3.15991	1.89224		3.15991	4.26023		3.15991	6.55207		3.15991	9.08007		3.15991	11.6815		3.15991	13.2642		3.15991	14.8844		3.15991	16.7063		3.15991	18.3637		3.15991	19.9733
	3.15747	-1.90464		3.15747	-0.10487		3.15747	1.89624		3.15747	4.26315		3.15747	6.54927		3.15747	9.04974		3.15747	11.6767		3.15747	13.2852		3.15747	14.8987		3.15747	16.7076		3.15747	18.3653		3.15747	19.9738
	3.15504	-1.88723		3.15504	-0.09591		3.15504	1.89997		3.15504	4.2663		3.15504	6.54855		3.15504	9.02786		3.15504	11.6703		3.15504	13.3095		3.15504	14.9117		3.15504	16.7106		3.15504	18.3673		3.15504	19.9735
	3.1526	-1.86596		3.1526	-0.09022		3.1526	1.91112		3.1526	4.2689		3.1526	6.54688		3.1526	9.00746		3.1526	11.6622		3.1526	13.3312		3.1526	14.9282		3.1526	16.7178		3.1526	18.3712		3.1526	19.9727
	3.15018	-1.86637		3.15018	-0.08175		3.15018	1.91801		3.15018	4.27671		3.15018	6.54568		3.15018	8.99003		3.15018	11.6526		3.15018	13.3527		3.15018	14.9419		3.15018	16.7207		3.15018	18.3709		3.15018	19.9727
	3.14775	-1.868		3.14775	-0.07456		3.14775	1.92972		3.14775	4.28491		3.14775	6.54648		3.14775	8.96287		3.14775	11.6335		3.14775	13.3798		3.14775	14.9575		3.14775	16.7259		3.14775	18.3757		3.14775	19.9746
	3.14533	-1.84834		3.14533	-0.07064		3.14533	1.9354		3.14533	4.29057		3.14533	6.5513		3.14533	8.947		3.14533	11.6221		3.14533	13.4036		3.14533	14.9768		3.14533	16.7325		3.14533	18.3762		3.14533	19.9737
	3.14292	-1.8373		3.14292	-0.06457		3.14292	1.94084		3.14292	4.29557		3.14292	6.54909		3.14292	8.93578		3.14292	11.6032		3.14292	13.4236		3.14292	14.9896		3.14292	16.7361		3.14292	18.3781		3.14292	19.9747
	3.1405	-1.82604		3.1405	-0.06068		3.1405	1.94024		3.1405	4.30125		3.1405	6.55046		3.1405	8.92765		3.1405	11.5854		3.1405	13.4347		3.1405	15.0008		3.1405	16.7388		3.1405	18.3804		3.1405	19.9739
	3.13809	-1.81224		3.13809	-0.05445		3.13809	1.94853		3.13809	4.30215		3.13809	6.55166		3.13809	8.91734		3.13809	11.5647		3.13809	13.4479		3.13809	15.0199		3.13809	16.7418		3.13809	18.3832		3.13809	19.975
	3.13569	-1.81058		3.13569	-0.04155		3.13569	1.96047		3.13569	4.31098		3.13569	6.5545		3.13569	8.90008		3.13569	11.538		3.13569	13.4717		3.13569	15.05		3.13569	16.7502		3.13569	18.3887		3.13569	19.9748
	3.13329	-1.81257		3.13329	-0.03026		3.13329	1.96984		3.13329	4.31691		3.13329	6.55532		3.13329	8.89219		3.13329	11.5142		3.13329	13.4876		3.13329	15.0714		3.13329	16.7598		3.13329	18.3907		3.13329	19.9738
	3.13089	-1.81008		3.13089	-0.01947		3.13089	1.97896		3.13089	4.32295		3.13089	6.56019		3.13089	8.88601		3.13089	11.4929		3.13089	13.4993		3.13089	15.0891		3.13089	16.766		3.13089	18.3932		3.13089	19.9775
	3.1285	-1.80219		3.1285	-0.01503		3.1285	1.98014		3.1285	4.32909		3.1285	6.56168		3.1285	8.87803		3.1285	11.472		3.1285	13.5117		3.1285	15.1077		3.1285	16.7751		3.1285	18.3976		3.1285	19.9777
	3.12611	-1.79604		3.12611	-0.01293		3.12611	1.98622		3.12611	4.33009		3.12611	6.56304		3.12611	8.87337		3.12611	11.4565		3.12611	13.522		3.12611	15.1242		3.12611	16.7822		3.12611	18.4008		3.12611	19.9772
	3.12372	-1.78824		3.12372	-0.00281		3.12372	1.9863		3.12372	4.33557		3.12372	6.56758		3.12372	8.87298		3.12372	11.4299		3.12372	13.529		3.12372	15.14		3.12372	16.7878		3.12372	18.4067		3.12372	19.9773
	3.12134	-1.75736		3.12134	-0.00159		3.12134	1.98821		3.12134	4.34553		3.12134	6.57409		3.12134	8.86728		3.12134	11.4026		3.12134	13.535		3.12134	15.1637		3.12134	16.7989		3.12134	18.4126		3.12134	19.9782
	3.11896	-1.75773		3.11896	0.00899		3.11896	1.99991		3.11896	4.34916		3.11896	6.57722		3.11896	8.86342		3.11896	11.3703		3.11896	13.5387		3.11896	15.1865		3.11896	16.8049		3.11896	18.4178		3.11896	19.9792
	3.11658	-1.75451		3.11658	0.02024		3.11658	2.01059		3.11658	4.35304		3.11658	6.57855		3.11658	8.86072		3.11658	11.35		3.11658	13.5412		3.11658	15.2077		3.11658	16.816		3.11658	18.4268		3.11658	19.9798
	3.11421	-1.74676		3.11421	0.02516		3.11421	2.0128		3.11421	4.35867		3.11421	6.58494		3.11421	8.85476		3.11421	11.3306		3.11421	13.5419		3.11421	15.2287		3.11421	16.8276		3.11421	18.4334		3.11421	19.9815
	3.11184	-1.74586		3.11184	0.03368		3.11184	2.0207		3.11184	4.3609		3.11184	6.58997		3.11184	8.85629		3.11184	11.3078		3.11184	13.5383		3.11184	15.2396		3.11184	16.8366		3.11184	18.4372		3.11184	19.9827
	3.10947	-1.73132		3.10947	0.03577		3.10947	2.02549		3.10947	4.36688		3.10947	6.59094		3.10947	8.85654		3.10947	11.2892		3.10947	13.5343		3.10947	15.25		3.10947	16.8454		3.10947	18.4421		3.10947	19.9842
	3.10711	-1.72007		3.10711	0.04987		3.10711	2.02728		3.10711	4.37352		3.10711	6.59415		3.10711	8.85626		3.10711	11.2668		3.10711	13.5269		3.10711	15.2704		3.10711	16.8598		3.10711	18.4536		3.10711	19.9869
	3.10476	-1.70033		3.10476	0.05327		3.10476	2.02762		3.10476	4.37445		3.10476	6.60192		3.10476	8.85286		3.10476	11.2427		3.10476	13.5155		3.10476	15.2861		3.10476	16.8738		3.10476	18.4641		3.10476	19.9891
	3.1024	-1.69301		3.1024	0.06747		3.1024	2.03115		3.1024	4.37857		3.1024	6.60728		3.1024	8.85172		3.1024	11.2211		3.1024	13.499		3.1024	15.2962		3.1024	16.8891		3.1024	18.4732		3.1024	19.9908
	3.10005	-1.6766		3.10005	0.07994		3.10005	2.03187		3.10005	4.38194		3.10005	6.61088		3.10005	8.85601		3.10005	11.1981		3.10005	13.4844		3.10005	15.3085		3.10005	16.9051		3.10005	18.483		3.10005	19.9921
	3.0977	-1.67517		3.0977	0.08558		3.0977	2.03773		3.0977	4.38709		3.0977	6.61482		3.0977	8.85717		3.0977	11.1872		3.0977	13.4774		3.0977	15.3175		3.0977	16.9154		3.0977	18.492		3.0977	19.9947
	3.09536	-1.66649		3.09536	0.09461		3.09536	2.03932		3.09536	4.38926		3.09536	6.61762		3.09536	8.85928		3.09536	11.1766		3.09536	13.4642		3.09536	15.3274		3.09536	16.9297		3.09536	18.5015		3.09536	19.9958
	3.09302	-1.64704		3.09302	0.11028		3.09302	2.04278		3.09302	4.38961		3.09302	6.62185		3.09302	8.86198		3.09302	11.1615		3.09302	13.4485		3.09302	15.3316		3.09302	16.9439		3.09302	18.511		3.09302	19.9966
	3.09068	-1.61845		3.09068	0.12891		3.09068	2.04211		3.09068	4.3961		3.09068	6.62583		3.09068	8.86513		3.09068	11.1433		3.09068	13.4242		3.09068	15.3325		3.09068	16.9619		3.09068	18.5218		3.09068	19.9986
	3.08835	-1.58895		3.08835	0.14595		3.08835	2.05055		3.08835	4.39844		3.08835	6.63406		3.08835	8.86209		3.08835	11.1329		3.08835	13.3981		3.08835	15.3345		3.08835	16.9789		3.08835	18.5383		3.08835	20.0015
	3.08602	-1.57382		3.08602	0.1595		3.08602	2.05066		3.08602	4.40244		3.08602	6.63353		3.08602	8.86419		3.08602	11.1203		3.08602	13.3796		3.08602	15.3386		3.08602	16.9965		3.08602	18.5507		3.08602	20.0035
	3.0837	-1.55761		3.0837	0.16862		3.0837	2.04884		3.0837	4.39908		3.0837	6.63604		3.0837	8.86616		3.0837	11.1111		3.0837	13.3599		3.0837	15.3368		3.0837	17.0102		3.0837	18.5618		3.0837	20.0028
	3.08138	-1.54289		3.08138	0.19553		3.08138	2.05716		3.08138	4.40526		3.08138	6.64221		3.08138	8.8719		3.08138	11.1006		3.08138	13.3354		3.08138	15.3326		3.08138	17.0265		3.08138	18.5738		3.08138	20.0054
	3.07906	-1.5375		3.07906	0.20968		3.07906	2.06086		3.07906	4.40302		3.07906	6.64448		3.07906	8.87519		3.07906	11.0951		3.07906	13.3187		3.07906	15.3262		3.07906	17.0428		3.07906	18.5847		3.07906	20.0086
	3.07674	-1.52516		3.07674	0.22479		3.07674	2.06475		3.07674	4.40437		3.07674	6.64691		3.07674	8.88251		3.07674	11.0916		3.07674	13.2962		3.07674	15.3201		3.07674	17.062		3.07674	18.5979		3.07674	20.0111
	3.07443	-1.49918		3.07443	0.24756		3.07443	2.06503		3.07443	4.40064		3.07443	6.65069		3.07443	8.88823		3.07443	11.0873		3.07443	13.2706		3.07443	15.3092		3.07443	17.0821		3.07443	18.6114		3.07443	20.013
	3.07212	-1.46456		3.07212	0.2867		3.07212	2.07433		3.07212	4.39949		3.07212	6.65579		3.07212	8.89015		3.07212	11.0762		3.07212	13.2482		3.07212	15.2948		3.07212	17.0962		3.07212	18.624		3.07212	20.0145
	3.06982	-1.43053		3.06982	0.32035		3.06982	2.08576		3.06982	4.40029		3.06982	6.65773		3.06982	8.8959		3.06982	11.0755		3.06982	13.2309		3.06982	15.2855		3.06982	17.1104		3.06982	18.6378		3.06982	20.0192
	3.06752	-1.42009		3.06752	0.33642		3.06752	2.09476		3.06752	4.4001		3.06752	6.65587		3.06752	8.89052		3.06752	11.0749		3.06752	13.2136		3.06752	15.2749		3.06752	17.1235		3.06752	18.6495		3.06752	20.0208
	3.06522	-1.40167		3.06522	0.3553		3.06522	2.10231		3.06522	4.40007		3.06522	6.653		3.06522	8.89159		3.06522	11.0739		3.06522	13.1982		3.06522	15.263		3.06522	17.1324		3.06522	18.6575		3.06522	20.0227
	3.06292	-1.38051		3.06292	0.38303		3.06292	2.11043		3.06292	4.39552		3.06292	6.65094		3.06292	8.89671		3.06292	11.074		3.06292	13.1784		3.06292	15.2511		3.06292	17.1451		3.06292	18.668		3.06292	20.0239
	3.06063	-1.35725		3.06063	0.42493		3.06063	2.12705		3.06063	4.39363		3.06063	6.65567		3.06063	8.90202		3.06063	11.0757		3.06063	13.152		3.06063	15.2219		3.06063	17.1593		3.06063	18.6867		3.06063	20.0323
	3.05835	-1.34433		3.05835	0.44274		3.05835	2.13925		3.05835	4.39107		3.05835	6.65596		3.05835	8.90746		3.05835	11.0751		3.05835	13.1369		3.05835	15.2032		3.05835	17.1731		3.05835	18.699		3.05835	20.0362
	3.05606	-1.33756		3.05606	0.45481		3.05606	2.148		3.05606	4.38303		3.05606	6.65162		3.05606	8.90908		3.05606	11.0759		3.05606	13.1226		3.05606	15.1867		3.05606	17.1782		3.05606	18.7083		3.05606	20.0374
	3.05378	-1.31845		3.05378	0.48564		3.05378	2.16328		3.05378	4.38126		3.05378	6.64935		3.05378	8.91082		3.05378	11.0738		3.05378	13.1084		3.05378	15.1678		3.05378	17.1856		3.05378	18.7157		3.05378	20.0426
	3.05151	-1.30494		3.05151	0.51253		3.05151	2.17866		3.05151	4.38041		3.05151	6.64648		3.05151	8.91242		3.05151	11.074		3.05151	13.1014		3.05151	15.1525		3.05151	17.188		3.05151	18.7211		3.05151	20.0465
	3.04923	-1.28514		3.04923	0.53736		3.04923	2.19977		3.04923	4.37073		3.04923	6.64461		3.04923	8.91027		3.04923	11.0771		3.04923	13.0899		3.04923	15.1365		3.04923	17.195		3.04923	18.7312		3.04923	20.0521
	3.04696	-1.25026		3.04696	0.56019		3.04696	2.21867		3.04696	4.37026		3.04696	6.64163		3.04696	8.9089		3.04696	11.0822		3.04696	13.0779		3.04696	15.115		3.04696	17.1974		3.04696	18.7367		3.04696	20.0582
	3.04469	-1.22497		3.04469	0.57937		3.04469	2.2353		3.04469	4.37217		3.04469	6.64052		3.04469	8.91361		3.04469	11.0836		3.04469	13.068		3.04469	15.0954		3.04469	17.1963		3.04469	18.7433		3.04469	20.0608
	3.04243	-1.22371		3.04243	0.60328		3.04243	2.25264		3.04243	4.37087		3.04243	6.63732		3.04243	8.91492		3.04243	11.0873		3.04243	13.0561		3.04243	15.0715		3.04243	17.1929		3.04243	18.7495		3.04243	20.0682
	3.04017	-1.22531		3.04017	0.61836		3.04017	2.2829		3.04017	4.36584		3.04017	6.63353		3.04017	8.91243		3.04017	11.0894		3.04017	13.0492		3.04017	15.0556		3.04017	17.1912		3.04017	18.754		3.04017	20.075
	3.03792	-1.22858		3.03792	0.61899		3.03792	2.28929		3.03792	4.36372		3.03792	6.62945		3.03792	8.90629		3.03792	11.0895		3.03792	13.0443		3.03792	15.04		3.03792	17.1852		3.03792	18.7526		3.03792	20.0798
	3.03566	-1.21502		3.03566	0.63295		3.03566	2.31493		3.03566	4.36268		3.03566	6.62347		3.03566	8.90452		3.03566	11.0905		3.03566	13.0393		3.03566	15.0286		3.03566	17.183		3.03566	18.7541		3.03566	20.0847
	3.03341	-1.22138		3.03341	0.63511		3.03341	2.33294		3.03341	4.35829		3.03341	6.61768		3.03341	8.90422		3.03341	11.0896		3.03341	13.0347		3.03341	15.0117		3.03341	17.1733		3.03341	18.7552		3.03341	20.0927
	3.03117	-1.21812		3.03117	0.63168		3.03117	2.35368		3.03117	4.36249		3.03117	6.61296		3.03117	8.90492		3.03117	11.0941		3.03117	13.0278		3.03117	14.9934		3.03117	17.1606		3.03117	18.754		3.03117	20.1005
	3.02892	-1.22418		3.02892	0.61542		3.02892	2.37145		3.02892	4.36409		3.02892	6.6126		3.02892	8.90241		3.02892	11.0978		3.02892	13.0262		3.02892	14.9803		3.02892	17.1481		3.02892	18.7507		3.02892	20.108
	3.02668	-1.2282		3.02668	0.60304		3.02668	2.38111		3.02668	4.36411		3.02668	6.61014		3.02668	8.89673		3.02668	11.0998		3.02668	13.0221		3.02668	14.9684		3.02668	17.1374		3.02668	18.7454		3.02668	20.11
	3.02445	-1.23951		3.02445	0.60662		3.02445	2.40432		3.02445	4.36753		3.02445	6.60709		3.02445	8.89483		3.02445	11.0988		3.02445	13.0185		3.02445	14.9565		3.02445	17.1264		3.02445	18.7448		3.02445	20.1135
	3.02221	-1.24746		3.02221	0.59889		3.02221	2.42435		3.02221	4.37052		3.02221	6.60502		3.02221	8.89511		3.02221	11.0996		3.02221	13.0202		3.02221	14.9469		3.02221	17.1141		3.02221	18.7401		3.02221	20.1207
	3.01998	-1.2653		3.01998	0.5913		3.01998	2.44082		3.01998	4.38033		3.01998	6.60149		3.01998	8.8844		3.01998	11.0993		3.01998	13.0175		3.01998	14.9406		3.01998	17.1023		3.01998	18.7342		3.01998	20.1254
	3.01776	-1.29099		3.01776	0.5672		3.01776	2.45301		3.01776	4.387		3.01776	6.60064		3.01776	8.87808		3.01776	11.1007		3.01776	13.0143		3.01776	14.9267		3.01776	17.0824		3.01776	18.7236		3.01776	20.1332
	3.01553	-1.30187		3.01553	0.5538		3.01553	2.46725		3.01553	4.39579		3.01553	6.59302		3.01553	8.87608		3.01553	11.0999		3.01553	13.0113		3.01553	14.916		3.01553	17.0661		3.01553	18.7165		3.01553	20.1413
	3.01331	-1.31365		3.01331	0.53716		3.01331	2.46312		3.01331	4.40289		3.01331	6.59268		3.01331	8.87033		3.01331	11.097		3.01331	13.0118		3.01331	14.9102		3.01331	17.0563		3.01331	18.7102		3.01331	20.1464
	3.0111	-1.35359		3.0111	0.49867		3.0111	2.46114		3.0111	4.41253		3.0111	6.59252		3.0111	8.86617		3.0111	11.0971		3.0111	13.0104		3.0111	14.907		3.0111	17.041		3.0111	18.6983		3.0111	20.1507
	3.00888	-1.39466		3.00888	0.46168		3.00888	2.45957		3.00888	4.42321		3.00888	6.59528		3.00888	8.86324		3.00888	11.0954		3.00888	13.007		3.00888	14.9008		3.00888	17.028		3.00888	18.6881		3.00888	20.1541
	3.00667	-1.41194		3.00667	0.44488		3.00667	2.46561		3.00667	4.43603		3.00667	6.59643		3.00667	8.85749		3.00667	11.0912		3.00667	13.0067		3.00667	14.8953		3.00667	17.0147		3.00667	18.6817		3.00667	20.1576
	3.00447	-1.45381		3.00447	0.4101		3.00447	2.46759		3.00447	4.45		3.00447	6.60255		3.00447	8.85231		3.00447	11.0888		3.00447	13.006		3.00447	14.8909		3.00447	16.9974		3.00447	18.669		3.00447	20.1611
	3.00226	-1.49228		3.00226	0.37395		3.00226	2.46443		3.00226	4.47755		3.00226	6.60773		3.00226	8.84874		3.00226	11.0875		3.00226	13.0079		3.00226	14.8888		3.00226	16.9824		3.00226	18.6553		3.00226	20.1693
	3.00006	-1.5214		3.00006	0.33963		3.00006	2.45129		3.00006	4.48878		3.00006	6.60763		3.00006	8.84491		3.00006	11.084		3.00006	13.0042		3.00006	14.8834		3.00006	16.9676		3.00006	18.6439		3.00006	20.1701
	2.99787	-1.53038		2.99787	0.307		2.99787	2.4412		2.99787	4.51322		2.99787	6.61354		2.99787	8.83995		2.99787	11.0802		2.99787	13.0035		2.99787	14.8809		2.99787	16.9557		2.99787	18.6334		2.99787	20.1758
	2.99567	-1.53589		2.99567	0.29388		2.99567	2.43102		2.99567	4.5197		2.99567	6.61751		2.99567	8.83906		2.99567	11.077		2.99567	13.0031		2.99567	14.8782		2.99567	16.9456		2.99567	18.6248		2.99567	20.1791
	2.99348	-1.56214		2.99348	0.26013		2.99348	2.41307		2.99348	4.52955		2.99348	6.61952		2.99348	8.83379		2.99348	11.0739		2.99348	13.0027		2.99348	14.8747		2.99348	16.936		2.99348	18.617		2.99348	20.1788
	2.99129	-1.60786		2.99129	0.2242		2.99129	2.39233		2.99129	4.5553		2.99129	6.6308		2.99129	8.82747		2.99129	11.0743		2.99129	12.998		2.99129	14.8722		2.99129	16.9262		2.99129	18.601		2.99129	20.1807
	2.98911	-1.64772		2.98911	0.1916		2.98911	2.3595		2.98911	4.57785		2.98911	6.64186		2.98911	8.824		2.98911	11.0681		2.98911	12.996		2.98911	14.8687		2.98911	16.9118		2.98911	18.5884		2.98911	20.1819
	2.98693	-1.68526		2.98693	0.16375		2.98693	2.33826		2.98693	4.59882		2.98693	6.6548		2.98693	8.82348		2.98693	11.0633		2.98693	12.9941		2.98693	14.8664		2.98693	16.9022		2.98693	18.5809		2.98693	20.1845
	2.98475	-1.7085		2.98475	0.13246		2.98475	2.31417		2.98475	4.61799		2.98475	6.66059		2.98475	8.82308		2.98475	11.0592		2.98475	12.992		2.98475	14.8656		2.98475	16.8922		2.98475	18.5711		2.98475	20.1868
	2.98258	-1.72925		2.98258	0.10107		2.98258	2.28587		2.98258	4.6325		2.98258	6.67278		2.98258	8.82165		2.98258	11.0554		2.98258	12.9923		2.98258	14.8649		2.98258	16.8856		2.98258	18.5604		2.98258	20.1865
	2.98041	-1.75365		2.98041	0.07815		2.98041	2.25928		2.98041	4.64496		2.98041	6.68496		2.98041	8.81974		2.98041	11.0502		2.98041	12.9889		2.98041	14.8606		2.98041	16.8781		2.98041	18.5535		2.98041	20.1854
	2.97824	-1.7727		2.97824	0.05625		2.97824	2.24079		2.97824	4.66183		2.97824	6.69588		2.97824	8.82179		2.97824	11.0464		2.97824	12.9863		2.97824	14.8585		2.97824	16.869		2.97824	18.542		2.97824	20.1844
	2.97607	-1.78725		2.97607	0.03849		2.97607	2.21016		2.97607	4.67478		2.97607	6.71312		2.97607	8.82063		2.97607	11.0461		2.97607	12.9832		2.97607	14.8569		2.97607	16.8593		2.97607	18.5321		2.97607	20.1796
	2.97391	-1.80502		2.97391	0.00804		2.97391	2.17788		2.97391	4.68891		2.97391	6.73202		2.97391	8.82075		2.97391	11.0406		2.97391	12.9793		2.97391	14.8535		2.97391	16.8502		2.97391	18.5214		2.97391	20.1771
	2.97175	-1.83497		2.97175	-0.01426		2.97175	2.14683		2.97175	4.69663		2.97175	6.7462		2.97175	8.81989		2.97175	11.0371		2.97175	12.9765		2.97175	14.8501		2.97175	16.8437		2.97175	18.5131		2.97175	20.1744
	2.9696	-1.84591		2.9696	-0.02541		2.9696	2.12965		2.9696	4.70726		2.9696	6.76071		2.9696	8.8257		2.9696	11.0369		2.9696	12.9747		2.9696	14.8476		2.9696	16.84		2.9696	18.5082		2.9696	20.1742
	2.96744	-1.86209		2.96744	-0.04024		2.96744	2.10866		2.96744	4.70988		2.96744	6.77226		2.96744	8.82695		2.96744	11.0311		2.96744	12.9714		2.96744	14.8448		2.96744	16.8345		2.96744	18.5026		2.96744	20.1722
	2.96529	-1.87447		2.96529	-0.05218		2.96529	2.08519		2.96529	4.71448		2.96529	6.78221		2.96529	8.83005		2.96529	11.0296		2.96529	12.9689		2.96529	14.8414		2.96529	16.8308		2.96529	18.4966		2.96529	20.1686
	2.96315	-1.88555		2.96315	-0.06415		2.96315	2.05845		2.96315	4.71852		2.96315	6.80203		2.96315	8.8339		2.96315	11.0233		2.96315	12.9677		2.96315	14.8402		2.96315	16.8236		2.96315	18.4896		2.96315	20.1631
	2.96101	-1.90532		2.96101	-0.07918		2.96101	2.02918		2.96101	4.71637		2.96101	6.82181		2.96101	8.84113		2.96101	11.0165		2.96101	12.963		2.96101	14.8344		2.96101	16.8146		2.96101	18.4827		2.96101	20.1569
	2.95887	-1.91442		2.95887	-0.08762		2.95887	2.01298		2.95887	4.72044		2.95887	6.83836		2.95887	8.84697		2.95887	11.0152		2.95887	12.9601		2.95887	14.8307		2.95887	16.8082		2.95887	18.4766		2.95887	20.155
	2.95673	-1.91912		2.95673	-0.10251		2.95673	1.99413		2.95673	4.70983		2.95673	6.84246		2.95673	8.84625		2.95673	11.0141		2.95673	12.9582		2.95673	14.8297		2.95673	16.802		2.95673	18.4709		2.95673	20.1486
	2.9546	-1.92754		2.9546	-0.11095		2.9546	1.98073		2.9546	4.70838		2.9546	6.86027		2.9546	8.8546		2.9546	11.0137		2.9546	12.9557		2.9546	14.8284		2.9546	16.7989		2.9546	18.4669		2.9546	20.1451
	2.95247	-1.94025		2.95247	-0.11746		2.95247	1.96728		2.95247	4.69969		2.95247	6.86653		2.95247	8.86364		2.95247	11.0108		2.95247	12.9514		2.95247	14.8242		2.95247	16.7916		2.95247	18.4631		2.95247	20.1413
	2.95034	-1.9454		2.95034	-0.12179		2.95034	1.95721		2.95034	4.6915		2.95034	6.87713		2.95034	8.87341		2.95034	11.005		2.95034	12.9488		2.95034	14.8202		2.95034	16.7905		2.95034	18.4587		2.95034	20.1353
	2.94821	-1.94898		2.94821	-0.12728		2.94821	1.94028		2.94821	4.67945		2.94821	6.88925		2.94821	8.88848		2.94821	11.0047		2.94821	12.9496		2.94821	14.8166		2.94821	16.7865		2.94821	18.454		2.94821	20.1288
	2.94609	-1.94657		2.94609	-0.13224		2.94609	1.93215		2.94609	4.66549		2.94609	6.89455		2.94609	8.89755		2.94609	11.0025		2.94609	12.9474		2.94609	14.8139		2.94609	16.781		2.94609	18.4485		2.94609	20.1217
	2.94397	-1.95358		2.94397	-0.1391		2.94397	1.92363		2.94397	4.65428		2.94397	6.9014		2.94397	8.9105		2.94397	11.0024		2.94397	12.9435		2.94397	14.8111		2.94397	16.7748		2.94397	18.4461		2.94397	20.1177
	2.94186	-1.95662		2.94186	-0.13852		2.94186	1.91653		2.94186	4.63868		2.94186	6.9058		2.94186	8.91927		2.94186	11.0013		2.94186	12.9416		2.94186	14.8091		2.94186	16.7709		2.94186	18.441		2.94186	20.1132
	2.93975	-1.95367		2.93975	-0.1447		2.93975	1.90965		2.93975	4.62552		2.93975	6.90608		2.93975	8.92673		2.93975	10.9999		2.93975	12.9397		2.93975	14.8062		2.93975	16.7656		2.93975	18.4355		2.93975	20.1092
	2.93764	-1.95133		2.93764	-0.14748		2.93764	1.90654		2.93764	4.60848		2.93764	6.91064		2.93764	8.93701		2.93764	10.9997		2.93764	12.9412		2.93764	14.806		2.93764	16.762		2.93764	18.4339		2.93764	20.106
	2.93553	-1.95538		2.93553	-0.1558		2.93553	1.90327		2.93553	4.58543		2.93553	6.90812		2.93553	8.95384		2.93553	10.9987		2.93553	12.9403		2.93553	14.8009		2.93553	16.756		2.93553	18.4287		2.93553	20.0997
	2.93343	-1.9479		2.93343	-0.15908		2.93343	1.89619		2.93343	4.57139		2.93343	6.90462		2.93343	8.97279		2.93343	10.9969		2.93343	12.937		2.93343	14.7988		2.93343	16.7538		2.93343	18.4255		2.93343	20.0935
	2.93133	-1.95373		2.93133	-0.15597		2.93133	1.88954		2.93133	4.55205		2.93133	6.89177		2.93133	8.98509		2.93133	10.9974		2.93133	12.9371		2.93133	14.796		2.93133	16.7512		2.93133	18.4215		2.93133	20.087
	2.92923	-1.95004		2.92923	-0.15595		2.92923	1.88632		2.92923	4.5355		2.92923	6.8857		2.92923	8.99569		2.92923	10.9985		2.92923	12.9351		2.92923	14.7944		2.92923	16.7496		2.92923	18.4194		2.92923	20.0824
	2.92714	-1.94492		2.92714	-0.15771		2.92714	1.88249		2.92714	4.5246		2.92714	6.8812		2.92714	9.00838		2.92714	11.003		2.92714	12.9348		2.92714	14.7925		2.92714	16.7438		2.92714	18.4187		2.92714	20.0802
	2.92505	-1.95298		2.92505	-0.1619		2.92505	1.88008		2.92505	4.50418		2.92505	6.8703		2.92505	9.01848		2.92505	11.0043		2.92505	12.9307		2.92505	14.7889		2.92505	16.7405		2.92505	18.415		2.92505	20.0736
	2.92296	-1.94921		2.92296	-0.16457		2.92296	1.88202		2.92296	4.49038		2.92296	6.86348		2.92296	9.0378		2.92296	11.0073		2.92296	12.9338		2.92296	14.7884		2.92296	16.7397		2.92296	18.4106		2.92296	20.0705
	2.92087	-1.95247		2.92087	-0.16669		2.92087	1.88093		2.92087	4.46885		2.92087	6.84886		2.92087	9.05099		2.92087	11.0082		2.92087	12.931		2.92087	14.7854		2.92087	16.7315		2.92087	18.4076		2.92087	20.0654
	2.91879	-1.94965		2.91879	-0.16105		2.91879	1.88197		2.91879	4.45777		2.91879	6.83624		2.91879	9.06602		2.91879	11.0097		2.91879	12.9332		2.91879	14.784		2.91879	16.7314		2.91879	18.4071		2.91879	20.0626
	2.91671	-1.95107		2.91671	-0.16356		2.91671	1.87923		2.91671	4.44269		2.91671	6.8213		2.91671	9.07755		2.91671	11.0119		2.91671	12.9326		2.91671	14.7828		2.91671	16.7293		2.91671	18.4057		2.91671	20.0597
	2.91464	-1.9519		2.91464	-0.17076		2.91464	1.87291		2.91464	4.42356		2.91464	6.80454		2.91464	9.08208		2.91464	11.0135		2.91464	12.9299		2.91464	14.7799		2.91464	16.7256		2.91464	18.4043		2.91464	20.0546
	2.91257	-1.94995		2.91257	-0.16479		2.91257	1.87325		2.91257	4.41885		2.91257	6.79206		2.91257	9.09102		2.91257	11.0188		2.91257	12.9321		2.91257	14.7802		2.91257	16.7257		2.91257	18.4042		2.91257	20.0546
	2.9105	-1.9487		2.9105	-0.16982		2.9105	1.87054		2.9105	4.40527		2.9105	6.77579		2.9105	9.09896		2.9105	11.0227		2.9105	12.93		2.9105	14.7796		2.9105	16.721		2.9105	18.4022		2.9105	20.049
	2.90843	-1.94108		2.90843	-0.16992		2.90843	1.87192		2.90843	4.3964		2.90843	6.76039		2.90843	9.11126		2.90843	11.0303		2.90843	12.9303		2.90843	14.781		2.90843	16.7202		2.90843	18.4015		2.90843	20.0484
	2.90636	-1.94319		2.90636	-0.16753		2.90636	1.87201		2.90636	4.38437		2.90636	6.74961		2.90636	9.11621		2.90636	11.0338		2.90636	12.9298		2.90636	14.7773		2.90636	16.7153		2.90636	18.4001		2.90636	20.045
	2.9043	-1.94473		2.9043	-0.1631		2.9043	1.87198		2.9043	4.3713		2.9043	6.73437		2.9043	9.12713		2.9043	11.0394		2.9043	12.9292		2.9043	14.7774		2.9043	16.7143		2.9043	18.3984		2.9043	20.0422
	2.90225	-1.94554		2.90225	-0.16		2.90225	1.87396		2.90225	4.36277		2.90225	6.71615		2.90225	9.13296		2.90225	11.0448		2.90225	12.9283		2.90225	14.7765		2.90225	16.7121		2.90225	18.3976		2.90225	20.0391
	2.90019	-1.94301		2.90019	-0.16416		2.90019	1.87135		2.90019	4.35395		2.90019	6.69999		2.90019	9.12988		2.90019	11.0514		2.90019	12.9304		2.90019	14.7763		2.90019	16.7102		2.90019	18.3961		2.90019	20.0368
	2.89814	-1.9512		2.89814	-0.16852		2.89814	1.86997		2.89814	4.3433		2.89814	6.69042		2.89814	9.13051		2.89814	11.0547		2.89814	12.9279		2.89814	14.773		2.89814	16.7099		2.89814	18.394		2.89814	20.0356
	2.89609	-1.93829		2.89609	-0.15747		2.89609	1.87351		2.89609	4.34035		2.89609	6.67875		2.89609	9.13327		2.89609	11.0676		2.89609	12.9309		2.89609	14.775		2.89609	16.7066		2.89609	18.396		2.89609	20.0348
	2.89404	-1.94702		2.89404	-0.15952		2.89404	1.87003		2.89404	4.3315		2.89404	6.66648		2.89404	9.12691		2.89404	11.0736		2.89404	12.9322		2.89404	14.774		2.89404	16.703		2.89404	18.3964		2.89404	20.0325
	2.892	-1.94685		2.892	-0.15959		2.892	1.87198		2.892	4.32717		2.892	6.65571		2.892	9.12698		2.892	11.0817		2.892	12.934		2.892	14.7765		2.892	16.701		2.892	18.3955		2.892	20.032
	2.88996	-1.94227		2.88996	-0.1622		2.88996	1.86907		2.88996	4.31945		2.88996	6.64468		2.88996	9.12253		2.88996	11.0861		2.88996	12.9343		2.88996	14.7743		2.88996	16.7009		2.88996	18.3943		2.88996	20.0297
	2.88792	-1.94151		2.88792	-0.15943		2.88792	1.87086		2.88792	4.31385		2.88792	6.63393		2.88792	9.11804		2.88792	11.0935		2.88792	12.9368		2.88792	14.7739		2.88792	16.7019		2.88792	18.3939		2.88792	20.0286
	2.88589	-1.9406		2.88589	-0.15512		2.88589	1.8703		2.88589	4.30838		2.88589	6.62347		2.88589	9.11283		2.88589	11.1056		2.88589	12.9367		2.88589	14.7756		2.88589	16.7014		2.88589	18.3918		2.88589	20.0271
	2.88385	-1.94213		2.88385	-0.15286		2.88385	1.8712		2.88385	4.30123		2.88385	6.61204		2.88385	9.1048		2.88385	11.1152		2.88385	12.9413		2.88385	14.776		2.88385	16.703		2.88385	18.3909		2.88385	20.0262
	2.88182	-1.93845		2.88182	-0.15992		2.88182	1.86735		2.88182	4.29557		2.88182	6.59853		2.88182	9.09964		2.88182	11.1247		2.88182	12.9431		2.88182	14.775		2.88182	16.6991		2.88182	18.3913		2.88182	20.024
	2.8798	-1.95368		2.8798	-0.16281		2.8798	1.86819		2.8798	4.29095		2.8798	6.5958		2.8798	9.08877		2.8798	11.133		2.8798	12.9451		2.8798	14.7755		2.8798	16.6974		2.8798	18.3909		2.8798	20.0211
	2.87778	-1.94665		2.87778	-0.1502		2.87778	1.87094		2.87778	4.28811		2.87778	6.59315		2.87778	9.08087		2.87778	11.1446		2.87778	12.9507		2.87778	14.7787		2.87778	16.6979		2.87778	18.3913		2.87778	20.0219
	2.87576	-1.95285		2.87576	-0.15218		2.87576	1.87131		2.87576	4.28721		2.87576	6.58813		2.87576	9.06999		2.87576	11.152		2.87576	12.9539		2.87576	14.7805		2.87576	16.698		2.87576	18.3906		2.87576	20.021
	2.87374	-1.95672		2.87374	-0.15814		2.87374	1.86954		2.87374	4.28503		2.87374	6.58483		2.87374	9.06042		2.87374	11.1544		2.87374	12.9536		2.87374	14.7789		2.87374	16.6989		2.87374	18.3883		2.87374	20.0178
	2.87172	-1.95872		2.87172	-0.15422		2.87172	1.87135		2.87172	4.28364		2.87172	6.58058		2.87172	9.04979		2.87172	11.1674		2.87172	12.9586		2.87172	14.7797		2.87172	16.7016		2.87172	18.3882		2.87172	20.0143
	2.86971	-1.95563		2.86971	-0.16267		2.86971	1.86951		2.86971	4.2796		2.86971	6.57239		2.86971	9.03157		2.86971	11.1779		2.86971	12.9622		2.86971	14.778		2.86971	16.7014		2.86971	18.3872		2.86971	20.0137
	2.8677	-1.94896		2.8677	-0.16606		2.8677	1.86713		2.8677	4.27586		2.8677	6.5656		2.8677	9.01794		2.8677	11.1888		2.8677	12.9696		2.8677	14.7807		2.8677	16.7017		2.8677	18.3872		2.8677	20.0136
	2.8657	-1.95		2.8657	-0.16478		2.8657	1.86445		2.8657	4.2757		2.8657	6.55876		2.8657	9.00473		2.8657	11.1964		2.8657	12.9755		2.8657	14.7858		2.8657	16.7021		2.8657	18.3869		2.8657	20.0128
	2.86369	-1.95855		2.86369	-0.16868		2.86369	1.86352		2.86369	4.27357		2.86369	6.5554		2.86369	8.99499		2.86369	11.2029		2.86369	12.9792		2.86369	14.7849		2.86369	16.7008		2.86369	18.3871		2.86369	20.0116
	2.86169	-1.95405		2.86169	-0.16101		2.86169	1.87058		2.86169	4.27276		2.86169	6.55417		2.86169	8.98692		2.86169	11.2125		2.86169	12.984		2.86169	14.7882		2.86169	16.7032		2.86169	18.3893		2.86169	20.0109
	2.85969	-1.96555		2.85969	-0.16094		2.85969	1.86996		2.85969	4.26857		2.85969	6.54936		2.85969	8.97641		2.85969	11.2171		2.85969	12.9878		2.85969	14.7894		2.85969	16.7013		2.85969	18.3871		2.85969	20.0099
	2.8577	-1.96133		2.8577	-0.16162		2.8577	1.86843		2.8577	4.26475		2.8577	6.54413		2.8577	8.96352		2.8577	11.221		2.8577	12.9939		2.8577	14.7914		2.8577	16.7034		2.8577	18.3879		2.8577	20.0092
	2.85571	-1.96047		2.85571	-0.15997		2.85571	1.8668		2.85571	4.26634		2.85571	6.54571		2.85571	8.94941		2.85571	11.2307		2.85571	12.9994		2.85571	14.7922		2.85571	16.7058		2.85571	18.3895		2.85571	20.007
	2.85372	-1.97115		2.85372	-0.16562		2.85372	1.86574		2.85372	4.26291		2.85372	6.54425		2.85372	8.93899		2.85372	11.234		2.85372	13.0043		2.85372	14.7925		2.85372	16.7042		2.85372	18.3885		2.85372	20.0058
	2.85173	-1.96187		2.85173	-0.16937		2.85173	1.8648		2.85173	4.2643		2.85173	6.53784		2.85173	8.93172		2.85173	11.2397		2.85173	13.0109		2.85173	14.7969		2.85173	16.7038		2.85173	18.3896		2.85173	20.008
	2.84975	-1.96581		2.84975	-0.17173		2.84975	1.86423		2.84975	4.26303		2.84975	6.5323		2.84975	8.91458		2.84975	11.2399		2.84975	13.0163		2.84975	14.8001		2.84975	16.7031		2.84975	18.3878		2.84975	20.0092
	2.84777	-1.96972		2.84777	-0.16747		2.84777	1.86348		2.84777	4.26371		2.84777	6.53351		2.84777	8.90704		2.84777	11.2443		2.84777	13.0235		2.84777	14.8036		2.84777	16.7057		2.84777	18.3894		2.84777	20.0085
	2.84579	-1.9648		2.84579	-0.16155		2.84579	1.86629		2.84579	4.26086		2.84579	6.5297		2.84579	8.89546		2.84579	11.2476		2.84579	13.0307		2.84579	14.8045		2.84579	16.7076		2.84579	18.3893		2.84579	20.0063
	2.84381	-1.96609		2.84381	-0.16131		2.84381	1.86621		2.84381	4.25988		2.84381	6.5313		2.84381	8.88636		2.84381	11.2447		2.84381	13.0416		2.84381	14.8062		2.84381	16.7105		2.84381	18.3918		2.84381	20.0073
	2.84184	-1.96668		2.84184	-0.16174		2.84184	1.86046		2.84184	4.26094		2.84184	6.5291		2.84184	8.88095		2.84184	11.2439		2.84184	13.0466		2.84184	14.8088		2.84184	16.7097		2.84184	18.3904		2.84184	20.0058
	2.83987	-1.96751		2.83987	-0.16279		2.83987	1.86081		2.83987	4.26106		2.83987	6.52774		2.83987	8.87438		2.83987	11.2445		2.83987	13.0522		2.83987	14.8114		2.83987	16.712		2.83987	18.3935		2.83987	20.0073
	2.8379	-1.97124		2.8379	-0.16308		2.8379	1.86315		2.8379	4.2601		2.8379	6.5299		2.8379	8.87078		2.8379	11.2437		2.8379	13.0559		2.8379	14.8153		2.8379	16.7127		2.8379	18.3937		2.8379	20.0069
	2.83594	-1.98153		2.83594	-0.16616		2.83594	1.86241		2.83594	4.25604		2.83594	6.52609		2.83594	8.86263		2.83594	11.2405		2.83594	13.0594		2.83594	14.8202		2.83594	16.7114		2.83594	18.393		2.83594	20.0065
	2.83398	-1.97507		2.83398	-0.1635		2.83398	1.86381		2.83398	4.25399		2.83398	6.52502		2.83398	8.85178		2.83398	11.2325		2.83398	13.07		2.83398	14.8271		2.83398	16.7138		2.83398	18.3927		2.83398	20.0094
	2.83202	-1.97825		2.83202	-0.15898		2.83202	1.86274		2.83202	4.25393		2.83202	6.52589		2.83202	8.84592		2.83202	11.2282		2.83202	13.0777		2.83202	14.8308		2.83202	16.7158		2.83202	18.3954		2.83202	20.008
	2.83006	-1.98737		2.83006	-0.15639		2.83006	1.85809		2.83006	4.25293		2.83006	6.52603		2.83006	8.84188		2.83006	11.2194		2.83006	13.0844		2.83006	14.8358		2.83006	16.7176		2.83006	18.3977		2.83006	20.008
	2.82811	-1.97597		2.82811	-0.15834		2.82811	1.85678		2.82811	4.25346		2.82811	6.52735		2.82811	8.84143		2.82811	11.2117		2.82811	13.0896		2.82811	14.8417		2.82811	16.7196		2.82811	18.3993		2.82811	20.0075
	2.82616	-1.97249		2.82616	-0.16077		2.82616	1.85892		2.82616	4.25462		2.82616	6.53027		2.82616	8.83817		2.82616	11.2052		2.82616	13.0936		2.82616	14.8458		2.82616	16.7228		2.82616	18.3992		2.82616	20.0086
	2.82421	-1.98277		2.82421	-0.1601		2.82421	1.85785		2.82421	4.25377		2.82421	6.52629		2.82421	8.83671		2.82421	11.1965		2.82421	13.096		2.82421	14.8474		2.82421	16.7215		2.82421	18.3999		2.82421	20.0089
	2.82226	-1.97496		2.82226	-0.16017		2.82226	1.86013		2.82226	4.25131		2.82226	6.52626		2.82226	8.82851		2.82226	11.1906		2.82226	13.1024		2.82226	14.856		2.82226	16.7248		2.82226	18.4009		2.82226	20.0104
	2.82032	-1.96724		2.82032	-0.1566		2.82032	1.86217		2.82032	4.24792		2.82032	6.5274		2.82032	8.82872		2.82032	11.1814		2.82032	13.1096		2.82032	14.8608		2.82032	16.7278		2.82032	18.3995		2.82032	20.0119
	2.81838	-1.96403		2.81838	-0.15516		2.81838	1.86283		2.81838	4.24496		2.81838	6.52794		2.81838	8.82596		2.81838	11.1689		2.81838	13.1141		2.81838	14.8661		2.81838	16.7298		2.81838	18.3995		2.81838	20.0108
	2.81644	-1.96592		2.81644	-0.15197		2.81644	1.86072		2.81644	4.24654		2.81644	6.52677		2.81644	8.82611		2.81644	11.1612		2.81644	13.1227		2.81644	14.8746		2.81644	16.7312		2.81644	18.4013		2.81644	20.0094
	2.81451	-1.9612		2.81451	-0.14756		2.81451	1.85795		2.81451	4.25106		2.81451	6.52724		2.81451	8.82764		2.81451	11.1537		2.81451	13.1227		2.81451	14.8807		2.81451	16.7323		2.81451	18.403		2.81451	20.0105
	2.81258	-1.96193		2.81258	-0.14676		2.81258	1.85534		2.81258	4.24964		2.81258	6.52772		2.81258	8.82665		2.81258	11.1452		2.81258	13.1223		2.81258	14.8839		2.81258	16.7335		2.81258	18.4034		2.81258	20.009
	2.81065	-1.96061		2.81065	-0.15138		2.81065	1.85724		2.81065	4.25167		2.81065	6.53198		2.81065	8.82784		2.81065	11.1369		2.81065	13.1203		2.81065	14.8915		2.81065	16.7372		2.81065	18.4035		2.81065	20.0082
	2.80872	-1.95771		2.80872	-0.15163		2.80872	1.85963		2.80872	4.25153		2.80872	6.53		2.80872	8.82932		2.80872	11.1257		2.80872	13.1247		2.80872	14.8976		2.80872	16.742		2.80872	18.4054		2.80872	20.0104
	2.8068	-1.95633		2.8068	-0.1475		2.8068	1.86234		2.8068	4.25074		2.8068	6.53101		2.8068	8.82524		2.8068	11.1168		2.8068	13.1269		2.8068	14.9046		2.8068	16.7444		2.8068	18.4073		2.8068	20.0118
	2.80488	-1.96158		2.80488	-0.14311		2.80488	1.86439		2.80488	4.25022		2.80488	6.53379		2.80488	8.82632		2.80488	11.1085		2.80488	13.1279		2.80488	14.9089		2.80488	16.7473		2.80488	18.4066		2.80488	20.0118
	2.80296	-1.95278		2.80296	-0.14486		2.80296	1.86082		2.80296	4.24617		2.80296	6.53205		2.80296	8.8229		2.80296	11.0993		2.80296	13.1254		2.80296	14.9109		2.80296	16.7473		2.80296	18.4041		2.80296	20.0114
	2.80104	-1.94837		2.80104	-0.13565		2.80104	1.86347		2.80104	4.25084		2.80104	6.53445		2.80104	8.82494		2.80104	11.0962		2.80104	13.1236		2.80104	14.9182		2.80104	16.7509		2.80104	18.4077		2.80104	20.014
	2.79913	-1.94757		2.79913	-0.13887		2.79913	1.86095		2.79913	4.25249		2.79913	6.53166		2.79913	8.8243		2.79913	11.0928		2.79913	13.1228		2.79913	14.9223		2.79913	16.7531		2.79913	18.4089		2.79913	20.0115
	2.79722	-1.9397		2.79722	-0.13414		2.79722	1.86314		2.79722	4.2483		2.79722	6.53256		2.79722	8.82765		2.79722	11.0868		2.79722	13.1209		2.79722	14.9275		2.79722	16.7556		2.79722	18.4115		2.79722	20.0116
	2.79531	-1.93946		2.79531	-0.13574		2.79531	1.86862		2.79531	4.24818		2.79531	6.53461		2.79531	8.8214		2.79531	11.0804		2.79531	13.1132		2.79531	14.9309		2.79531	16.7603		2.79531	18.4133		2.79531	20.0103
	2.79341	-1.93877		2.79341	-0.13713		2.79341	1.86882		2.79341	4.25188		2.79341	6.53491		2.79341	8.8199		2.79341	11.0759		2.79341	13.1108		2.79341	14.937		2.79341	16.7649		2.79341	18.4161		2.79341	20.0122
	2.7915	-1.95173		2.7915	-0.13619		2.7915	1.86811		2.7915	4.25415		2.7915	6.53466		2.7915	8.81869		2.7915	11.0722		2.7915	13.1065		2.7915	14.937		2.7915	16.7659		2.7915	18.4164		2.7915	20.0121
	2.7896	-1.94776		2.7896	-0.13335		2.7896	1.87016		2.7896	4.25589		2.7896	6.53731		2.7896	8.8196		2.7896	11.0688		2.7896	13.104		2.7896	14.942		2.7896	16.7722		2.7896	18.4192		2.7896	20.0143
	2.7877	-1.93909		2.7877	-0.13433		2.7877	1.87049		2.7877	4.25142		2.7877	6.53617		2.7877	8.81789		2.7877	11.0655		2.7877	13.0999		2.7877	14.9426		2.7877	16.7737		2.7877	18.4191		2.7877	20.0159
	2.78581	-1.93841		2.78581	-0.13532		2.78581	1.87189		2.78581	4.25676		2.78581	6.53659		2.78581	8.81917		2.78581	11.0601		2.78581	13.0892		2.78581	14.9456		2.78581	16.7775		2.78581	18.4204		2.78581	20.0164
	2.78392	-1.93935		2.78392	-0.13251		2.78392	1.87754		2.78392	4.26046		2.78392	6.53991		2.78392	8.82357		2.78392	11.0572		2.78392	13.086		2.78392	14.9497		2.78392	16.7864		2.78392	18.4272		2.78392	20.018
	2.78203	-1.9357		2.78203	-0.1349		2.78203	1.8767		2.78203	4.26038		2.78203	6.53689		2.78203	8.81703		2.78203	11.0558		2.78203	13.0784		2.78203	14.9477		2.78203	16.791		2.78203	18.4318		2.78203	20.0157
	2.78014	-1.94079		2.78014	-0.13015		2.78014	1.8806		2.78014	4.26137		2.78014	6.53358		2.78014	8.81388		2.78014	11.0531		2.78014	13.0737		2.78014	14.9482		2.78014	16.7952		2.78014	18.4333		2.78014	20.0186
	2.77826	-1.93055		2.77826	-0.13123		2.77826	1.88176		2.77826	4.26499		2.77826	6.54076		2.77826	8.81356		2.77826	11.051		2.77826	13.0689		2.77826	14.9494		2.77826	16.799		2.77826	18.4363		2.77826	20.0203
	2.77637	-1.92918		2.77637	-0.12966		2.77637	1.88149		2.77637	4.26421		2.77637	6.54127		2.77637	8.81136		2.77637	11.0479		2.77637	13.062		2.77637	14.9501		2.77637	16.8023		2.77637	18.4381		2.77637	20.0205
	2.77449	-1.93812		2.77449	-0.12649		2.77449	1.8815		2.77449	4.26694		2.77449	6.53699		2.77449	8.80988		2.77449	11.0466		2.77449	13.0564		2.77449	14.9468		2.77449	16.8044		2.77449	18.4415		2.77449	20.0214
	2.77262	-1.92571		2.77262	-0.12007		2.77262	1.88753		2.77262	4.27031		2.77262	6.54118		2.77262	8.81252		2.77262	11.0473		2.77262	13.0492		2.77262	14.9485		2.77262	16.8125		2.77262	18.4483		2.77262	20.0238
	2.77074	-1.92814		2.77074	-0.12315		2.77074	1.88918		2.77074	4.27515		2.77074	6.54147		2.77074	8.81252		2.77074	11.0437		2.77074	13.042		2.77074	14.9437		2.77074	16.8176		2.77074	18.4517		2.77074	20.0225
	2.76887	-1.9288		2.76887	-0.12597		2.76887	1.88957		2.76887	4.28657		2.76887	6.54057		2.76887	8.8102		2.76887	11.0416		2.76887	13.0349		2.76887	14.9402		2.76887	16.8231		2.76887	18.4574		2.76887	20.0233
	2.767	-1.93243		2.767	-0.12486		2.767	1.89043		2.767	4.28714		2.767	6.54252		2.767	8.80834		2.767	11.0403		2.767	13.032		2.767	14.9382		2.767	16.8274		2.767	18.4607		2.767	20.0249
	2.76514	-1.93241		2.76514	-0.13029		2.76514	1.88859		2.76514	4.28702		2.76514	6.54115		2.76514	8.80647		2.76514	11.0388		2.76514	13.0257		2.76514	14.9335		2.76514	16.8292		2.76514	18.4622		2.76514	20.0251
	2.76327	-1.9223		2.76327	-0.12496		2.76327	1.88789		2.76327	4.28823		2.76327	6.54385		2.76327	8.80311		2.76327	11.0396		2.76327	13.0193		2.76327	14.9319		2.76327	16.8331		2.76327	18.4661		2.76327	20.0288
	2.76141	-1.92972		2.76141	-0.12458		2.76141	1.89258		2.76141	4.29425		2.76141	6.54723		2.76141	8.81003		2.76141	11.0383		2.76141	13.012		2.76141	14.9274		2.76141	16.836		2.76141	18.4715		2.76141	20.0308
	2.75955	-1.92585		2.75955	-0.12991		2.75955	1.89468		2.75955	4.29449		2.75955	6.5457		2.75955	8.80776		2.75955	11.0358		2.75955	13.0055		2.75955	14.9209		2.75955	16.8403		2.75955	18.4725		2.75955	20.0314
	2.75769	-1.91275		2.75769	-0.12704		2.75769	1.89645		2.75769	4.29588		2.75769	6.54691		2.75769	8.80743		2.75769	11.0363		2.75769	13		2.75769	14.9165		2.75769	16.8455		2.75769	18.4779		2.75769	20.0313
	2.75584	-1.91694		2.75584	-0.13367		2.75584	1.89866		2.75584	4.29946		2.75584	6.54782		2.75584	8.8062		2.75584	11.035		2.75584	12.9964		2.75584	14.9104		2.75584	16.85		2.75584	18.4825		2.75584	20.0319
	2.75399	-1.91644		2.75399	-0.13138		2.75399	1.90071		2.75399	4.30835		2.75399	6.55174		2.75399	8.80562		2.75399	11.0335		2.75399	12.9913		2.75399	14.9065		2.75399	16.8518		2.75399	18.4862		2.75399	20.0344
	2.75214	-1.92538		2.75214	-0.12911		2.75214	1.89823		2.75214	4.31213		2.75214	6.55137		2.75214	8.80617		2.75214	11.0335		2.75214	12.9899		2.75214	14.9025		2.75214	16.8518		2.75214	18.4864		2.75214	20.0355
	2.75029	-1.92517		2.75029	-0.13174		2.75029	1.89658		2.75029	4.31407		2.75029	6.55193		2.75029	8.80996		2.75029	11.0351		2.75029	12.987		2.75029	14.8964		2.75029	16.8538		2.75029	18.4886		2.75029	20.0373
	2.74845	-1.92492		2.74845	-0.12429		2.74845	1.9018		2.74845	4.31669		2.74845	6.55705		2.74845	8.8114		2.74845	11.0362		2.74845	12.985		2.74845	14.8903		2.74845	16.8546		2.74845	18.4945		2.74845	20.0418
	2.74661	-1.92251		2.74661	-0.13506		2.74661	1.89888		2.74661	4.32009		2.74661	6.56021		2.74661	8.81157		2.74661	11.0339		2.74661	12.9804		2.74661	14.882		2.74661	16.8552		2.74661	18.4938		2.74661	20.0429
	2.74477	-1.91996		2.74477	-0.13286		2.74477	1.89861		2.74477	4.32505		2.74477	6.56541		2.74477	8.8153		2.74477	11.0336		2.74477	12.9788		2.74477	14.8782		2.74477	16.8552		2.74477	18.4933		2.74477	20.043
	2.74293	-1.92324		2.74293	-0.13718		2.74293	1.90151		2.74293	4.32491		2.74293	6.56409		2.74293	8.81553		2.74293	11.0332		2.74293	12.9751		2.74293	14.8716		2.74293	16.8557		2.74293	18.4959		2.74293	20.0435
	2.7411	-1.91621		2.7411	-0.13817		2.7411	1.90532		2.7411	4.32921		2.7411	6.56869		2.7411	8.817		2.7411	11.0366		2.7411	12.9739		2.7411	14.8701		2.7411	16.8566		2.7411	18.4991		2.7411	20.0467
	2.73927	-1.91774		2.73927	-0.14234		2.73927	1.90281		2.73927	4.33309		2.73927	6.57005		2.73927	8.81828		2.73927	11.0344		2.73927	12.9692		2.73927	14.8647		2.73927	16.8528		2.73927	18.5002		2.73927	20.0484
	2.73744	-1.92984		2.73744	-0.1348		2.73744	1.9043		2.73744	4.33868		2.73744	6.57049		2.73744	8.82335		2.73744	11.0367		2.73744	12.9686		2.73744	14.8576		2.73744	16.8492		2.73744	18.4974		2.73744	20.0494
	2.73561	-1.92647		2.73561	-0.12941		2.73561	1.89964		2.73561	4.33704		2.73561	6.57491		2.73561	8.82517		2.73561	11.0363		2.73561	12.9701		2.73561	14.8511		2.73561	16.8465		2.73561	18.4963		2.73561	20.0505
	2.73378	-1.92741		2.73378	-0.13228		2.73378	1.90042		2.73378	4.33712		2.73378	6.57501		2.73378	8.82524		2.73378	11.0369		2.73378	12.9704		2.73378	14.8468		2.73378	16.8455		2.73378	18.4969		2.73378	20.0537
	2.73196	-1.92366		2.73196	-0.13871		2.73196	1.89977		2.73196	4.34345		2.73196	6.57876		2.73196	8.82822		2.73196	11.0363		2.73196	12.9669		2.73196	14.8407		2.73196	16.8446		2.73196	18.4959		2.73196	20.0554
	2.73014	-1.92309		2.73014	-0.14487		2.73014	1.89776		2.73014	4.34467		2.73014	6.57956		2.73014	8.82853		2.73014	11.0379		2.73014	12.9663		2.73014	14.8385		2.73014	16.8417		2.73014	18.4931		2.73014	20.0576
	2.72833	-1.92231		2.72833	-0.14446		2.72833	1.89995		2.72833	4.34402		2.72833	6.57719		2.72833	8.82884		2.72833	11.0376		2.72833	12.9655		2.72833	14.8353		2.72833	16.8362		2.72833	18.4916		2.72833	20.0596
	2.72651	-1.92246		2.72651	-0.14044		2.72651	1.89749		2.72651	4.35306		2.72651	6.58421		2.72651	8.83661		2.72651	11.0424		2.72651	12.9656		2.72651	14.8318		2.72651	16.8295		2.72651	18.4911		2.72651	20.0615
	2.7247	-1.92764		2.7247	-0.14144		2.7247	1.89846		2.7247	4.35019		2.7247	6.5863		2.7247	8.83761		2.7247	11.0413		2.7247	12.9634		2.7247	14.8277		2.7247	16.8256		2.7247	18.4901		2.7247	20.0628
	2.72289	-1.93539		2.72289	-0.13937		2.72289	1.89368		2.72289	4.34955		2.72289	6.58657		2.72289	8.84159		2.72289	11.0408		2.72289	12.9638		2.72289	14.823		2.72289	16.8202		2.72289	18.4827		2.72289	20.0623
	2.72108	-1.93278		2.72108	-0.13344		2.72108	1.89583		2.72108	4.34896		2.72108	6.58463		2.72108	8.84592		2.72108	11.0409		2.72108	12.9647		2.72108	14.819		2.72108	16.8152		2.72108	18.4782		2.72108	20.0636
	2.71928	-1.93617		2.71928	-0.13389		2.71928	1.89281		2.71928	4.34521		2.71928	6.58489		2.71928	8.84312		2.71928	11.0421		2.71928	12.9621		2.71928	14.8165		2.71928	16.8141		2.71928	18.4776		2.71928	20.0637
	2.71748	-1.93399		2.71748	-0.13985		2.71748	1.8932		2.71748	4.34369		2.71748	6.58656		2.71748	8.84833		2.71748	11.0414		2.71748	12.9614		2.71748	14.8153		2.71748	16.8092		2.71748	18.4753		2.71748	20.0668
	2.71568	-1.92794		2.71568	-0.13954		2.71568	1.89164		2.71568	4.34133		2.71568	6.58852		2.71568	8.85088		2.71568	11.0453		2.71568	12.9619		2.71568	14.8114		2.71568	16.8042		2.71568	18.4725		2.71568	20.0694
	2.71388	-1.92981		2.71388	-0.13816		2.71388	1.89787		2.71388	4.34365		2.71388	6.58924		2.71388	8.85036		2.71388	11.0488		2.71388	12.9612		2.71388	14.8096		2.71388	16.7972		2.71388	18.4674		2.71388	20.0697
	2.71208	-1.9219		2.71208	-0.135		2.71208	1.8953		2.71208	4.34194		2.71208	6.59113		2.71208	8.8512		2.71208	11.0473		2.71208	12.9642		2.71208	14.8094		2.71208	16.7912		2.71208	18.4636		2.71208	20.0727
	2.71029	-1.92107		2.71029	-0.13638		2.71029	1.89577		2.71029	4.33713		2.71029	6.58896		2.71029	8.85263		2.71029	11.0474		2.71029	12.9646		2.71029	14.8075		2.71029	16.787		2.71029	18.4603		2.71029	20.0732
	2.7085	-1.92878		2.7085	-0.14293		2.7085	1.88921		2.7085	4.33575		2.7085	6.58873		2.7085	8.85228		2.7085	11.0464		2.7085	12.9638		2.7085	14.8032		2.7085	16.7825		2.7085	18.4556		2.7085	20.0727
	2.70671	-1.92642		2.70671	-0.13868		2.70671	1.8887		2.70671	4.33351		2.70671	6.5865		2.70671	8.857		2.70671	11.049		2.70671	12.9637		2.70671	14.8023		2.70671	16.7801		2.70671	18.4535		2.70671	20.0733
	2.70493	-1.9195		2.70493	-0.13928		2.70493	1.88354		2.70493	4.32694		2.70493	6.58394		2.70493	8.85533		2.70493	11.0516		2.70493	12.9617		2.70493	14.7999		2.70493	16.7763		2.70493	18.4515		2.70493	20.0732
	2.70314	-1.91372		2.70314	-0.14043		2.70314	1.88676		2.70314	4.32745		2.70314	6.58708		2.70314	8.85771		2.70314	11.0528		2.70314	12.9602		2.70314	14.8016		2.70314	16.7707		2.70314	18.4471		2.70314	20.0734
	2.70136	-1.91976		2.70136	-0.14093		2.70136	1.88708		2.70136	4.32344		2.70136	6.58495		2.70136	8.85782		2.70136	11.052		2.70136	12.9619		2.70136	14.8019		2.70136	16.7663		2.70136	18.4463		2.70136	20.0733
	2.69958	-1.92369		2.69958	-0.14116		2.69958	1.89066		2.69958	4.32221		2.69958	6.58724		2.69958	8.86274		2.69958	11.0535		2.69958	12.9653		2.69958	14.8012		2.69958	16.7611		2.69958	18.4415		2.69958	20.0734
	2.69781	-1.91874		2.69781	-0.13604		2.69781	1.892		2.69781	4.31512		2.69781	6.58672		2.69781	8.86138		2.69781	11.0519		2.69781	12.9672		2.69781	14.8024		2.69781	16.7586		2.69781	18.4368		2.69781	20.0735
	2.69603	-1.91936		2.69603	-0.13782		2.69603	1.88507		2.69603	4.31399		2.69603	6.58417		2.69603	8.85999		2.69603	11.0488		2.69603	12.9705		2.69603	14.8		2.69603	16.756		2.69603	18.4359		2.69603	20.0724
	2.69426	-1.92089		2.69426	-0.14061		2.69426	1.8803		2.69426	4.31378		2.69426	6.58605		2.69426	8.86158		2.69426	11.0514		2.69426	12.9679		2.69426	14.7994		2.69426	16.7532		2.69426	18.4332		2.69426	20.0711
	2.69249	-1.92318		2.69249	-0.13613		2.69249	1.88355		2.69249	4.30874		2.69249	6.58139		2.69249	8.86067		2.69249	11.0527		2.69249	12.9694		2.69249	14.8007		2.69249	16.7502		2.69249	18.4289		2.69249	20.0719
	2.69073	-1.91849		2.69073	-0.12861		2.69073	1.882		2.69073	4.30842		2.69073	6.57634		2.69073	8.86245		2.69073	11.0548		2.69073	12.9703		2.69073	14.8023		2.69073	16.7481		2.69073	18.4273		2.69073	20.0712
	2.68896	-1.91557		2.68896	-0.13659		2.68896	1.88124		2.68896	4.30368		2.68896	6.57659		2.68896	8.86146		2.68896	11.0548		2.68896	12.9692		2.68896	14.8013		2.68896	16.7469		2.68896	18.4253		2.68896	20.0704
	2.6872	-1.92071		2.6872	-0.1365		2.6872	1.88494		2.6872	4.29959		2.6872	6.57882		2.6872	8.86467		2.6872	11.0535		2.6872	12.9693		2.6872	14.8041		2.6872	16.7458		2.6872	18.4231		2.6872	20.0701
	2.68544	-1.92336		2.68544	-0.13449		2.68544	1.88728		2.68544	4.3005		2.68544	6.57949		2.68544	8.867		2.68544	11.0544		2.68544	12.9752		2.68544	14.8041		2.68544	16.7451		2.68544	18.4231		2.68544	20.0673
	2.68368	-1.92514		2.68368	-0.13139		2.68368	1.88235		2.68368	4.29776		2.68368	6.57697		2.68368	8.86632		2.68368	11.0544		2.68368	12.9763		2.68368	14.8054		2.68368	16.7438		2.68368	18.4203		2.68368	20.0654
	2.68193	-1.91201		2.68193	-0.13113		2.68193	1.88194		2.68193	4.29908		2.68193	6.57467		2.68193	8.86815		2.68193	11.051		2.68193	12.9765		2.68193	14.8059		2.68193	16.7441		2.68193	18.4191		2.68193	20.0668
	2.68018	-1.91331		2.68018	-0.12996		2.68018	1.8811		2.68018	4.29477		2.68018	6.57041		2.68018	8.86594		2.68018	11.0525		2.68018	12.9755		2.68018	14.8053		2.68018	16.7424		2.68018	18.4158		2.68018	20.063
	2.67842	-1.9199		2.67842	-0.12981		2.67842	1.88015		2.67842	4.29544		2.67842	6.56963		2.67842	8.86792		2.67842	11.0529		2.67842	12.9729		2.67842	14.8084		2.67842	16.743		2.67842	18.4131		2.67842	20.0601
	2.67668	-1.91001		2.67668	-0.12456		2.67668	1.88399		2.67668	4.29085		2.67668	6.57033		2.67668	8.86874		2.67668	11.0579		2.67668	12.9754		2.67668	14.8104		2.67668	16.7413		2.67668	18.4113		2.67668	20.0612
	2.67493	-1.91068		2.67493	-0.12759		2.67493	1.88807		2.67493	4.28772		2.67493	6.56913		2.67493	8.86613		2.67493	11.0578		2.67493	12.9775		2.67493	14.81		2.67493	16.7418		2.67493	18.41		2.67493	20.0588
	2.67319	-1.9159		2.67319	-0.13289		2.67319	1.88585		2.67319	4.28817		2.67319	6.56989		2.67319	8.86546		2.67319	11.0542		2.67319	12.9792		2.67319	14.8088		2.67319	16.7414		2.67319	18.4096		2.67319	20.0581
	2.67145	-1.91801		2.67145	-0.12616		2.67145	1.88811		2.67145	4.28636		2.67145	6.57159		2.67145	8.86836		2.67145	11.0559		2.67145	12.9822		2.67145	14.8104		2.67145	16.7444		2.67145	18.4089		2.67145	20.0568
	2.66971	-1.90691		2.66971	-0.12267		2.66971	1.8896		2.66971	4.29021		2.66971	6.56704		2.66971	8.86831		2.66971	11.0557		2.66971	12.9797		2.66971	14.8103		2.66971	16.7457		2.66971	18.4093		2.66971	20.0549
	2.66797	-1.90878		2.66797	-0.12107		2.66797	1.89094		2.66797	4.2875		2.66797	6.56085		2.66797	8.86663		2.66797	11.0571		2.66797	12.9806		2.66797	14.8109		2.66797	16.7453		2.66797	18.4088		2.66797	20.0544
	2.66624	-1.90879		2.66624	-0.12241		2.66624	1.8893		2.66624	4.28622		2.66624	6.558		2.66624	8.86695		2.66624	11.0577		2.66624	12.9787		2.66624	14.8116		2.66624	16.7428		2.66624	18.4081		2.66624	20.0519
	2.6645	-1.90808		2.6645	-0.11722		2.6645	1.8944		2.6645	4.2864		2.6645	6.55899		2.6645	8.86912		2.6645	11.0575		2.6645	12.9825		2.6645	14.8128		2.6645	16.744		2.6645	18.4065		2.6645	20.0511
	2.66277	-1.91345		2.66277	-0.11791		2.66277	1.89604		2.66277	4.28385		2.66277	6.55961		2.66277	8.86644		2.66277	11.0557		2.66277	12.9823		2.66277	14.8121		2.66277	16.7432		2.66277	18.4054		2.66277	20.05
	2.66105	-1.90617		2.66105	-0.11406		2.66105	1.89819		2.66105	4.28223		2.66105	6.56077		2.66105	8.86517		2.66105	11.0548		2.66105	12.984		2.66105	14.8131		2.66105	16.7433		2.66105	18.4066		2.66105	20.0504
	2.65932	-1.90431		2.65932	-0.11521		2.65932	1.90261		2.65932	4.28203		2.65932	6.55602		2.65932	8.85969		2.65932	11.0562		2.65932	12.9834		2.65932	14.8104		2.65932	16.744		2.65932	18.4046		2.65932	20.0485
	2.6576	-1.90537		2.6576	-0.10412		2.6576	1.91038		2.6576	4.2886		2.6576	6.56005		2.6576	8.86326		2.6576	11.0566		2.6576	12.9848		2.6576	14.8126		2.6576	16.7449		2.6576	18.4071		2.6576	20.0484
	2.65588	-1.89982		2.65588	-0.10552		2.65588	1.90627		2.65588	4.29029		2.65588	6.55589		2.65588	8.86388		2.65588	11.0577		2.65588	12.9816		2.65588	14.8123		2.65588	16.7462		2.65588	18.4058		2.65588	20.0471
	2.65416	-1.89848		2.65416	-0.10429		2.65416	1.90884		2.65416	4.28835		2.65416	6.55215		2.65416	8.85996		2.65416	11.0564		2.65416	12.983		2.65416	14.8115		2.65416	16.7462		2.65416	18.4051		2.65416	20.0466
	2.65244	-1.88749		2.65244	-0.09888		2.65244	1.91074		2.65244	4.29068		2.65244	6.55669		2.65244	8.85996		2.65244	11.0592		2.65244	12.9828		2.65244	14.8116		2.65244	16.7442		2.65244	18.4046		2.65244	20.0468
	2.65073	-1.89662		2.65073	-0.09952		2.65073	1.91669		2.65073	4.28901		2.65073	6.55608		2.65073	8.85976		2.65073	11.0582		2.65073	12.9847		2.65073	14.8113		2.65073	16.7433		2.65073	18.4066		2.65073	20.0468
	2.64902	-1.88931		2.64902	-0.09138		2.64902	1.92401		2.64902	4.29061		2.64902	6.55903		2.64902	8.85644		2.64902	11.056		2.64902	12.986		2.64902	14.8111		2.64902	16.744		2.64902	18.4076		2.64902	20.0457
	2.64731	-1.8853		2.64731	-0.09032		2.64731	1.92979		2.64731	4.2899		2.64731	6.55986		2.64731	8.85236		2.64731	11.0541		2.64731	12.9869		2.64731	14.8102		2.64731	16.744		2.64731	18.406		2.64731	20.0467
	2.6456	-1.87548		2.6456	-0.08388		2.6456	1.9345		2.6456	4.29481		2.6456	6.55953		2.6456	8.85033		2.6456	11.0545		2.6456	12.9887		2.6456	14.8111		2.6456	16.7445		2.6456	18.4069		2.6456	20.0467
	2.64389	-1.87145		2.64389	-0.081		2.64389	1.93755		2.64389	4.29885		2.64389	6.562		2.64389	8.85119		2.64389	11.055		2.64389	12.9876		2.64389	14.8113		2.64389	16.7455		2.64389	18.4059		2.64389	20.046
	2.64219	-1.86746		2.64219	-0.07809		2.64219	1.94361		2.64219	4.30211		2.64219	6.56444		2.64219	8.8497		2.64219	11.0549		2.64219	12.9855		2.64219	14.8124		2.64219	16.7448		2.64219	18.4067		2.64219	20.0457
	2.64049	-1.85967		2.64049	-0.0683		2.64049	1.94424		2.64049	4.30785		2.64049	6.56087		2.64049	8.8502		2.64049	11.0546		2.64049	12.987		2.64049	14.8092		2.64049	16.7444		2.64049	18.4056		2.64049	20.0466
	2.63879	-1.84422		2.63879	-0.0603		2.63879	1.95092		2.63879	4.30881		2.63879	6.56401		2.63879	8.84896		2.63879	11.0575		2.63879	12.9878		2.63879	14.8114		2.63879	16.7458		2.63879	18.407		2.63879	20.0467
	2.63709	-1.84649		2.63709	-0.05372		2.63709	1.95754		2.63709	4.3106		2.63709	6.56592		2.63709	8.84462		2.63709	11.0552		2.63709	12.9888		2.63709	14.8122		2.63709	16.7447		2.63709	18.4074		2.63709	20.0462
	2.6354	-1.83702		2.6354	-0.04532		2.6354	1.96499		2.6354	4.31551		2.6354	6.56703		2.6354	8.84427		2.6354	11.0559		2.6354	12.9908		2.6354	14.8123		2.6354	16.7444		2.6354	18.4093		2.6354	20.0462
	2.63371	-1.82674		2.63371	-0.04059		2.63371	1.96779		2.63371	4.32057		2.63371	6.57003		2.63371	8.84575		2.63371	11.0528		2.63371	12.9915		2.63371	14.8132		2.63371	16.7436		2.63371	18.4069		2.63371	20.046
	2.63202	-1.82462		2.63202	-0.03799		2.63202	1.97169		2.63202	4.3261		2.63202	6.57841		2.63202	8.84822		2.63202	11.054		2.63202	12.9935		2.63202	14.8134		2.63202	16.7457		2.63202	18.4077		2.63202	20.0467
	2.63033	-1.82519		2.63033	-0.03452		2.63033	1.97243		2.63033	4.32819		2.63033	6.57682		2.63033	8.84457		2.63033	11.0557		2.63033	12.9915		2.63033	14.8135		2.63033	16.746		2.63033	18.4072		2.63033	20.0479
	2.62865	-1.81652		2.62865	-0.02351		2.62865	1.97924		2.62865	4.33325		2.62865	6.58363		2.62865	8.8475		2.62865	11.0549		2.62865	12.9921		2.62865	14.8129		2.62865	16.7466		2.62865	18.4084		2.62865	20.0465
	2.62696	-1.80661		2.62696	-0.01621		2.62696	1.98517		2.62696	4.33656		2.62696	6.58769		2.62696	8.84844		2.62696	11.0558		2.62696	12.9906		2.62696	14.812		2.62696	16.744		2.62696	18.408		2.62696	20.0455
	2.62528	-1.8056		2.62528	-0.01234		2.62528	1.98874		2.62528	4.33917		2.62528	6.58629		2.62528	8.84837		2.62528	11.0578		2.62528	12.9917		2.62528	14.8113		2.62528	16.745		2.62528	18.4097		2.62528	20.0465
	2.6236	-1.79463		2.6236	-0.00474		2.6236	1.99472		2.6236	4.34593		2.6236	6.58457		2.6236	8.84919		2.6236	11.0609		2.6236	12.9911		2.6236	14.8158		2.6236	16.7459		2.6236	18.4094		2.6236	20.0467
	2.62193	-1.79264		2.62193	-0.00302		2.62193	1.999		2.62193	4.34674		2.62193	6.58976		2.62193	8.84867		2.62193	11.0618		2.62193	12.99		2.62193	14.8142		2.62193	16.7482		2.62193	18.4066		2.62193	20.0445
	2.62025	-1.79471		2.62025	0.00457		2.62025	2.00197		2.62025	4.35214		2.62025	6.59556		2.62025	8.85062		2.62025	11.0625		2.62025	12.9907		2.62025	14.8143		2.62025	16.7471		2.62025	18.4064		2.62025	20.0437
	2.61858	-1.77983		2.61858	0.01037		2.61858	2.00046		2.61858	4.35948		2.61858	6.60003		2.61858	8.85305		2.61858	11.061		2.61858	12.9916		2.61858	14.8141		2.61858	16.7467		2.61858	18.4062		2.61858	20.0451
	2.61691	-1.7778		2.61691	0.0203		2.61691	1.99979		2.61691	4.36215		2.61691	6.60682		2.61691	8.84883		2.61691	11.0642		2.61691	12.9908		2.61691	14.8151		2.61691	16.7465		2.61691	18.4047		2.61691	20.044
	2.61524	-1.78125		2.61524	0.02624		2.61524	2.00771		2.61524	4.36591		2.61524	6.61282		2.61524	8.85494		2.61524	11.0667		2.61524	12.9907		2.61524	14.8155		2.61524	16.7469		2.61524	18.4062		2.61524	20.0438
	2.61357	-1.77321		2.61357	0.02484		2.61357	2.01123		2.61357	4.36966		2.61357	6.6176		2.61357	8.8592		2.61357	11.0665		2.61357	12.9893		2.61357	14.8165		2.61357	16.7463		2.61357	18.4066		2.61357	20.0411
	2.61191	-1.76611		2.61191	0.02649		2.61191	2.01206		2.61191	4.3714		2.61191	6.61994		2.61191	8.86087		2.61191	11.0716		2.61191	12.9898		2.61191	14.8148		2.61191	16.7442		2.61191	18.4064		2.61191	20.0435
	2.61025	-1.76997		2.61025	0.03207		2.61025	2.01676		2.61025	4.37658		2.61025	6.62187		2.61025	8.86304		2.61025	11.0761		2.61025	12.9906		2.61025	14.8162		2.61025	16.7455		2.61025	18.4029		2.61025	20.0412
	2.60859	-1.767		2.60859	0.03626		2.60859	2.01687		2.60859	4.37994		2.60859	6.62503		2.60859	8.86623		2.60859	11.0752		2.60859	12.9914		2.60859	14.8164		2.60859	16.7459		2.60859	18.4024		2.60859	20.0419
	2.60693	-1.76866		2.60693	0.03867		2.60693	2.01898		2.60693	4.38069		2.60693	6.63115		2.60693	8.86779		2.60693	11.0742		2.60693	12.9912		2.60693	14.8159		2.60693	16.7439		2.60693	18.4016		2.60693	20.0431
	2.60528	-1.77343		2.60528	0.03858		2.60528	2.02002		2.60528	4.38817		2.60528	6.63598		2.60528	8.87427		2.60528	11.0765		2.60528	12.9927		2.60528	14.8146		2.60528	16.7455		2.60528	18.4005		2.60528	20.0423
	2.60362	-1.76812		2.60362	0.0435		2.60362	2.01867		2.60362	4.39073		2.60362	6.63827		2.60362	8.87418		2.60362	11.079		2.60362	12.9925		2.60362	14.8161		2.60362	16.7456		2.60362	18.4004		2.60362	20.0409
	2.60197	-1.76793		2.60197	0.04127		2.60197	2.02234		2.60197	4.39341		2.60197	6.642		2.60197	8.88086		2.60197	11.0829		2.60197	12.9926		2.60197	14.8166		2.60197	16.7433		2.60197	18.4016		2.60197	20.0412
	2.60032	-1.76621		2.60032	0.04701		2.60032	2.02202		2.60032	4.39515		2.60032	6.64184		2.60032	8.88663		2.60032	11.0839		2.60032	12.9929		2.60032	14.8175		2.60032	16.7428		2.60032	18.4027		2.60032	20.0391
	2.59868	-1.76178		2.59868	0.04959		2.59868	2.02083		2.59868	4.39771		2.59868	6.6462		2.59868	8.89589		2.59868	11.0892		2.59868	12.9927		2.59868	14.8184		2.59868	16.7404		2.59868	18.4005		2.59868	20.0401
	2.59703	-1.76486		2.59703	0.05024		2.59703	2.02062		2.59703	4.39982		2.59703	6.64932		2.59703	8.90104		2.59703	11.0945		2.59703	12.9919		2.59703	14.8174		2.59703	16.7407		2.59703	18.4015		2.59703	20.0401
	2.59539	-1.76371		2.59539	0.05597		2.59539	2.02309		2.59539	4.40137		2.59539	6.65252		2.59539	8.90332		2.59539	11.0963		2.59539	12.9921		2.59539	14.8184		2.59539	16.7413		2.59539	18.4009		2.59539	20.0419
	2.59375	-1.76563		2.59375	0.05248		2.59375	2.02377		2.59375	4.39786		2.59375	6.65198		2.59375	8.90371		2.59375	11.094		2.59375	12.9922		2.59375	14.8164		2.59375	16.7436		2.59375	18.3994		2.59375	20.0419
	2.59211	-1.7686		2.59211	0.05151		2.59211	2.02543		2.59211	4.40168		2.59211	6.65756		2.59211	8.91139		2.59211	11.0972		2.59211	12.9945		2.59211	14.8193		2.59211	16.7448		2.59211	18.4		2.59211	20.0411
	2.59047	-1.76816		2.59047	0.04901		2.59047	2.02033		2.59047	4.4015		2.59047	6.65831		2.59047	8.91873		2.59047	11.1022		2.59047	12.9961		2.59047	14.8192		2.59047	16.7452		2.59047	18.4008		2.59047	20.0415
	2.58884	-1.77082		2.58884	0.05453		2.58884	2.02198		2.58884	4.40241		2.58884	6.6575		2.58884	8.92462		2.58884	11.1059		2.58884	12.9955		2.58884	14.8198		2.58884	16.7433		2.58884	18.4016		2.58884	20.0402
	2.58721	-1.77164		2.58721	0.05426		2.58721	2.02049		2.58721	4.39939		2.58721	6.65709		2.58721	8.93042		2.58721	11.1076		2.58721	12.997		2.58721	14.8215		2.58721	16.7442		2.58721	18.4031		2.58721	20.0398
	2.58558	-1.76256		2.58558	0.0578		2.58558	2.02583		2.58558	4.40116		2.58558	6.6616		2.58558	8.93879		2.58558	11.1126		2.58558	12.9959		2.58558	14.8228		2.58558	16.7418		2.58558	18.4035		2.58558	20.0391
	2.58395	-1.7672		2.58395	0.06064		2.58395	2.02		2.58395	4.39818		2.58395	6.6538		2.58395	8.94209		2.58395	11.1179		2.58395	12.996		2.58395	14.824		2.58395	16.7425		2.58395	18.4042		2.58395	20.0398
	2.58232	-1.76759		2.58232	0.06336		2.58232	2.02078		2.58232	4.39919		2.58232	6.65182		2.58232	8.94501		2.58232	11.1214		2.58232	12.9986		2.58232	14.8255		2.58232	16.7425		2.58232	18.4039		2.58232	20.0425
	2.5807	-1.76989		2.5807	0.05797		2.5807	2.02005		2.5807	4.39895		2.5807	6.65343		2.5807	8.94626		2.5807	11.1229		2.5807	12.9976		2.5807	14.8266		2.5807	16.743		2.5807	18.4053		2.5807	20.0414
	2.57908	-1.77038		2.57908	0.05712		2.57908	2.01964		2.57908	4.39571		2.57908	6.65349		2.57908	8.95308		2.57908	11.1275		2.57908	12.9988		2.57908	14.8263		2.57908	16.7457		2.57908	18.4078		2.57908	20.0416
	2.57746	-1.77083		2.57746	0.05702		2.57746	2.01553		2.57746	4.39532		2.57746	6.65385		2.57746	8.95545		2.57746	11.1377		2.57746	12.9996		2.57746	14.828		2.57746	16.7465		2.57746	18.4099		2.57746	20.0428
	2.57584	-1.76373		2.57584	0.05901		2.57584	2.01759		2.57584	4.39519		2.57584	6.6511		2.57584	8.95541		2.57584	11.1411		2.57584	12.9972		2.57584	14.8286		2.57584	16.7453		2.57584	18.4092		2.57584	20.0407
	2.57422	-1.76522		2.57422	0.06025		2.57422	2.01976		2.57422	4.3927		2.57422	6.65066		2.57422	8.9574		2.57422	11.1464		2.57422	12.9994		2.57422	14.83		2.57422	16.7466		2.57422	18.4116		2.57422	20.0434
	2.57261	-1.76263		2.57261	0.06502		2.57261	2.0196		2.57261	4.39035		2.57261	6.64485		2.57261	8.95914		2.57261	11.1477		2.57261	13.0021		2.57261	14.8329		2.57261	16.7458		2.57261	18.4114		2.57261	20.0416
	2.571	-1.76487		2.571	0.06268		2.571	2.02332		2.571	4.38926		2.571	6.64551		2.571	8.96143		2.571	11.1477		2.571	13.006		2.571	14.8349		2.571	16.7453		2.571	18.4122		2.571	20.0406
	2.56939	-1.77461		2.56939	0.06192		2.56939	2.01956		2.56939	4.38659		2.56939	6.64155		2.56939	8.96076		2.56939	11.1532		2.56939	13.0026		2.56939	14.835		2.56939	16.746		2.56939	18.4117		2.56939	20.0401
	2.56778	-1.77011		2.56778	0.05904		2.56778	2.02262		2.56778	4.38803		2.56778	6.63613		2.56778	8.96024		2.56778	11.1655		2.56778	13.0076		2.56778	14.8373		2.56778	16.75		2.56778	18.4141		2.56778	20.0405
	2.56618	-1.77911		2.56618	0.05711		2.56618	2.02063		2.56618	4.38481		2.56618	6.63429		2.56618	8.95904		2.56618	11.1736		2.56618	13.0077		2.56618	14.8355		2.56618	16.7516		2.56618	18.4176		2.56618	20.0401
	2.56457	-1.7669		2.56457	0.05776		2.56457	2.02588		2.56457	4.38692		2.56457	6.63588		2.56457	8.96282		2.56457	11.1851		2.56457	13.0086		2.56457	14.8383		2.56457	16.7532		2.56457	18.4191		2.56457	20.0411
	2.56297	-1.76651		2.56297	0.05652		2.56297	2.02362		2.56297	4.38394		2.56297	6.63303		2.56297	8.95915		2.56297	11.1895		2.56297	13.0095		2.56297	14.84		2.56297	16.7514		2.56297	18.4215		2.56297	20.0429
	2.56137	-1.76549		2.56137	0.05685		2.56137	2.02898		2.56137	4.38717		2.56137	6.63121		2.56137	8.9581		2.56137	11.1952		2.56137	13.0104		2.56137	14.8421		2.56137	16.7554		2.56137	18.4225		2.56137	20.0441
	2.55977	-1.76864		2.55977	0.05281		2.55977	2.02945		2.55977	4.38541		2.55977	6.63375		2.55977	8.95159		2.55977	11.197		2.55977	13.0167		2.55977	14.8437		2.55977	16.7562		2.55977	18.4233		2.55977	20.044
	2.55818	-1.76789		2.55818	0.05314		2.55818	2.03029		2.55818	4.38641		2.55818	6.63112		2.55818	8.94849		2.55818	11.1977		2.55818	13.0192		2.55818	14.8452		2.55818	16.7571		2.55818	18.4263		2.55818	20.0437
	2.55659	-1.77209		2.55659	0.04793		2.55659	2.02682		2.55659	4.38255		2.55659	6.62989		2.55659	8.94372		2.55659	11.198		2.55659	13.0207		2.55659	14.8461		2.55659	16.7592		2.55659	18.4258		2.55659	20.0424
	2.55499	-1.77824		2.55499	0.04863		2.55499	2.02943		2.55499	4.38493		2.55499	6.62567		2.55499	8.94337		2.55499	11.2085		2.55499	13.0235		2.55499	14.85		2.55499	16.7622		2.55499	18.428		2.55499	20.0449
	2.5534	-1.77698		2.5534	0.04403		2.5534	2.0319		2.5534	4.38549		2.5534	6.62523		2.5534	8.94172		2.5534	11.2138		2.5534	13.0277		2.5534	14.8514		2.5534	16.7634		2.5534	18.4319		2.5534	20.0436
	2.55182	-1.77955		2.55182	0.04544		2.55182	2.03328		2.55182	4.38584		2.55182	6.62862		2.55182	8.93874		2.55182	11.2186		2.55182	13.0303		2.55182	14.8529		2.55182	16.7644		2.55182	18.4337		2.55182	20.0436
	2.55023	-1.7791		2.55023	0.04381		2.55023	2.03164		2.55023	4.38439		2.55023	6.62738		2.55023	8.93662		2.55023	11.2208		2.55023	13.0338		2.55023	14.8559		2.55023	16.7654		2.55023	18.4366		2.55023	20.0452
	2.54865	-1.77777		2.54865	0.04202		2.54865	2.03616		2.54865	4.39166		2.54865	6.62956		2.54865	8.9337		2.54865	11.227		2.54865	13.0375		2.54865	14.8601		2.54865	16.7688		2.54865	18.4397		2.54865	20.0484
	2.54707	-1.77702		2.54707	0.03767		2.54707	2.03794		2.54707	4.39533		2.54707	6.62985		2.54707	8.92871		2.54707	11.2295		2.54707	13.0399		2.54707	14.862		2.54707	16.7722		2.54707	18.4429		2.54707	20.05
	2.54549	-1.78134		2.54549	0.03469		2.54549	2.03813		2.54549	4.39759		2.54549	6.63135		2.54549	8.92543		2.54549	11.2234		2.54549	13.0424		2.54549	14.8636		2.54549	16.7741		2.54549	18.4459		2.54549	20.0498
	2.54391	-1.78469		2.54391	0.02934		2.54391	2.0383		2.54391	4.39654		2.54391	6.63149		2.54391	8.921		2.54391	11.2264		2.54391	13.0418		2.54391	14.8667		2.54391	16.7763		2.54391	18.4461		2.54391	20.0502
	2.54233	-1.7815		2.54233	0.02954		2.54233	2.03882		2.54233	4.39699		2.54233	6.63276		2.54233	8.9186		2.54233	11.2294		2.54233	13.047		2.54233	14.8664		2.54233	16.7794		2.54233	18.4493		2.54233	20.0527
	2.54076	-1.7901		2.54076	0.02521		2.54076	2.04052		2.54076	4.40039		2.54076	6.6313		2.54076	8.91328		2.54076	11.2154		2.54076	13.051		2.54076	14.868		2.54076	16.7804		2.54076	18.4535		2.54076	20.0535
	2.53919	-1.7992		2.53919	0.02402		2.53919	2.04232		2.53919	4.39925		2.53919	6.63499		2.53919	8.91452		2.53919	11.2222		2.53919	13.0532		2.53919	14.8713		2.53919	16.7805		2.53919	18.4578		2.53919	20.0548
	2.53762	-1.79636		2.53762	0.02023		2.53762	2.04219		2.53762	4.40201		2.53762	6.63733		2.53762	8.91384		2.53762	11.2149		2.53762	13.0536		2.53762	14.8744		2.53762	16.7823		2.53762	18.4606		2.53762	20.0569
	2.53605	-1.80219		2.53605	0.01661		2.53605	2.04673		2.53605	4.40451		2.53605	6.63991		2.53605	8.91118		2.53605	11.2045		2.53605	13.0553		2.53605	14.8748		2.53605	16.7846		2.53605	18.4628		2.53605	20.0592
	2.53449	-1.80226		2.53449	0.0181		2.53449	2.04937		2.53449	4.40924		2.53449	6.63975		2.53449	8.90853		2.53449	11.2044		2.53449	13.0569		2.53449	14.8768		2.53449	16.7886		2.53449	18.4672		2.53449	20.0603
	2.53292	-1.80898		2.53292	0.01376		2.53292	2.04743		2.53292	4.40882		2.53292	6.64353		2.53292	8.90696		2.53292	11.2008		2.53292	13.0581		2.53292	14.8772		2.53292	16.7892		2.53292	18.469		2.53292	20.063
	2.53136	-1.81137		2.53136	0.00867		2.53136	2.04934		2.53136	4.41005		2.53136	6.64194		2.53136	8.90442		2.53136	11.1969		2.53136	13.0567		2.53136	14.8759		2.53136	16.7891		2.53136	18.471		2.53136	20.065
	2.5298	-1.80992		2.5298	0.00457		2.5298	2.04776		2.5298	4.41312		2.5298	6.64596		2.5298	8.90504		2.5298	11.1938		2.5298	13.0621		2.5298	14.8781		2.5298	16.7938		2.5298	18.474		2.5298	20.0658
	2.52824	-1.81771		2.52824	0.000823067		2.52824	2.05163		2.52824	4.41205		2.52824	6.64485		2.52824	8.90304		2.52824	11.1887		2.52824	13.0626		2.52824	14.8795		2.52824	16.7933		2.52824	18.479		2.52824	20.0699
	2.52669	-1.81363		2.52669	-0.00449		2.52669	2.04976		2.52669	4.41112		2.52669	6.64539		2.52669	8.90334		2.52669	11.177		2.52669	13.0594		2.52669	14.8793		2.52669	16.7932		2.52669	18.4811		2.52669	20.0723
	2.52513	-1.80449		2.52513	-0.000146933		2.52513	2.0496		2.52513	4.41638		2.52513	6.64646		2.52513	8.9054		2.52513	11.1725		2.52513	13.0584		2.52513	14.8802		2.52513	16.797		2.52513	18.4836		2.52513	20.0734
	2.52358	-1.81262		2.52358	-0.000416933		2.52358	2.04925		2.52358	4.414		2.52358	6.64713		2.52358	8.90319		2.52358	11.1626		2.52358	13.0565		2.52358	14.8781		2.52358	16.7996		2.52358	18.4857		2.52358	20.0746
	2.52203	-1.81169		2.52203	0.000543067		2.52203	2.05237		2.52203	4.41832		2.52203	6.64898		2.52203	8.89968		2.52203	11.1561		2.52203	13.0555		2.52203	14.8785		2.52203	16.8015		2.52203	18.4884		2.52203	20.0789
	2.52048	-1.82032		2.52048	-0.00306		2.52048	2.05427		2.52048	4.41777		2.52048	6.65105		2.52048	8.90378		2.52048	11.1532		2.52048	13.0533		2.52048	14.8803		2.52048	16.8024		2.52048	18.4914		2.52048	20.0798
	2.51894	-1.81521		2.51894	-0.0081		2.51894	2.05532		2.51894	4.41323		2.51894	6.65131		2.51894	8.90549		2.51894	11.148		2.51894	13.0521		2.51894	14.8786		2.51894	16.8021		2.51894	18.4923		2.51894	20.0805
	2.51739	-1.81354		2.51739	-0.00555		2.51739	2.05703		2.51739	4.41564		2.51739	6.65662		2.51739	8.90599		2.51739	11.1427		2.51739	13.0529		2.51739	14.8792		2.51739	16.804		2.51739	18.4959		2.51739	20.0837
	2.51585	-1.8111		2.51585	-0.00214		2.51585	2.05882		2.51585	4.41583		2.51585	6.65788		2.51585	8.90751		2.51585	11.1425		2.51585	13.0502		2.51585	14.8794		2.51585	16.8058		2.51585	18.4994		2.51585	20.0876
	2.51431	-1.81057		2.51431	-0.00607		2.51431	2.05765		2.51431	4.4185		2.51431	6.65488		2.51431	8.90806		2.51431	11.1355		2.51431	13.0479		2.51431	14.8785		2.51431	16.8046		2.51431	18.5012		2.51431	20.0872
	2.51277	-1.81117		2.51277	-0.00634		2.51277	2.05587		2.51277	4.41635		2.51277	6.65359		2.51277	8.90698		2.51277	11.129		2.51277	13.0449		2.51277	14.8752		2.51277	16.8056		2.51277	18.501		2.51277	20.0901
	2.51123	-1.80367		2.51123	-0.00549		2.51123	2.05842		2.51123	4.41688		2.51123	6.65754		2.51123	8.91053		2.51123	11.1254		2.51123	13.0439		2.51123	14.8749		2.51123	16.8067		2.51123	18.5033		2.51123	20.091
	2.5097	-1.79419		2.5097	0.000853067		2.5097	2.06083		2.5097	4.41746		2.5097	6.66092		2.5097	8.91095		2.5097	11.122		2.5097	13.0442		2.5097	14.8727		2.5097	16.8085		2.5097	18.502		2.5097	20.0948
	2.50816	-1.80335		2.50816	0.00424		2.50816	2.0637		2.50816	4.41393		2.50816	6.66455		2.50816	8.91168		2.50816	11.1186		2.50816	13.0402		2.50816	14.8711		2.50816	16.8071		2.50816	18.5031		2.50816	20.0968
	2.50663	-1.80242		2.50663	0.0068		2.50663	2.06506		2.50663	4.41807		2.50663	6.66845		2.50663	8.9116		2.50663	11.1161		2.50663	13.0371		2.50663	14.8703		2.50663	16.806		2.50663	18.5033		2.50663	20.0986
	2.5051	-1.79243		2.5051	0.01423		2.5051	2.07016		2.5051	4.41585		2.5051	6.6705		2.5051	8.91569		2.5051	11.1118		2.5051	13.0343		2.5051	14.8712		2.5051	16.808		2.5051	18.5025		2.5051	20.1019
	2.50358	-1.78911		2.50358	0.01961		2.50358	2.06813		2.50358	4.41797		2.50358	6.66796		2.50358	8.91468		2.50358	11.1116		2.50358	13.0337		2.50358	14.8699		2.50358	16.8088		2.50358	18.5027		2.50358	20.1023
	2.50205	-1.78505		2.50205	0.01712		2.50205	2.07647		2.50205	4.42038		2.50205	6.66717		2.50205	8.91584		2.50205	11.1101		2.50205	13.03		2.50205	14.8698		2.50205	16.8071		2.50205	18.502		2.50205	20.1017
	2.50053	-1.78317		2.50053	0.02063		2.50053	2.07932		2.50053	4.42126		2.50053	6.66711		2.50053	8.91776		2.50053	11.1067		2.50053	13.0332		2.50053	14.868		2.50053	16.8088		2.50053	18.5022		2.50053	20.1016
	2.49901	-1.7789		2.49901	0.02691		2.49901	2.08756		2.49901	4.42464		2.49901	6.671		2.49901	8.92192		2.49901	11.1038		2.49901	13.0338		2.49901	14.867		2.49901	16.8072		2.49901	18.502		2.49901	20.1047
	2.49749	-1.7761		2.49749	0.0385		2.49749	2.09098		2.49749	4.42373		2.49749	6.67571		2.49749	8.92507		2.49749	11.1031		2.49749	13.0293		2.49749	14.8648		2.49749	16.8082		2.49749	18.5003		2.49749	20.1088
	2.49597	-1.77106		2.49597	0.0391		2.49597	2.09371		2.49597	4.42552		2.49597	6.67662		2.49597	8.92526		2.49597	11.1044		2.49597	13.0271		2.49597	14.8641		2.49597	16.8073		2.49597	18.497		2.49597	20.1087
	2.49445	-1.76546		2.49445	0.04589		2.49445	2.09569		2.49445	4.42258		2.49445	6.67809		2.49445	8.9256		2.49445	11.1026		2.49445	13.0238		2.49445	14.8611		2.49445	16.8064		2.49445	18.4958		2.49445	20.1078
	2.49294	-1.75782		2.49294	0.04919		2.49294	2.09925		2.49294	4.42785		2.49294	6.68107		2.49294	8.92754		2.49294	11.1015		2.49294	13.0231		2.49294	14.8627		2.49294	16.8047		2.49294	18.4926		2.49294	20.1102
	2.49143	-1.75908		2.49143	0.06196		2.49143	2.10395		2.49143	4.42965		2.49143	6.68198		2.49143	8.93062		2.49143	11.1011		2.49143	13.0231		2.49143	14.8622		2.49143	16.805		2.49143	18.4902		2.49143	20.1098
	2.48991	-1.75792		2.48991	0.06422		2.48991	2.1085		2.48991	4.43461		2.48991	6.68243		2.48991	8.92939		2.48991	11.1011		2.48991	13.0214		2.48991	14.8585		2.48991	16.8033		2.48991	18.4885		2.48991	20.1113
	2.48841	-1.74929		2.48841	0.07201		2.48841	2.11414		2.48841	4.44463		2.48841	6.68358		2.48841	8.92976		2.48841	11.1023		2.48841	13.0221		2.48841	14.8578		2.48841	16.8018		2.48841	18.4863		2.48841	20.1101
	2.4869	-1.75172		2.4869	0.07588		2.4869	2.12139		2.4869	4.44874		2.4869	6.68831		2.4869	8.93229		2.4869	11.102		2.4869	13.0198		2.4869	14.8582		2.4869	16.8031		2.4869	18.4853		2.4869	20.1116
	2.48539	-1.74654		2.48539	0.08146		2.48539	2.1255		2.48539	4.45257		2.48539	6.69047		2.48539	8.93687		2.48539	11.1022		2.48539	13.0199		2.48539	14.8576		2.48539	16.8046		2.48539	18.4841		2.48539	20.1127
	2.48389	-1.7508		2.48389	0.08287		2.48389	2.12687		2.48389	4.45174		2.48389	6.69034		2.48389	8.93495		2.48389	11.101		2.48389	13.0193		2.48389	14.8554		2.48389	16.8028		2.48389	18.4812		2.48389	20.1095
	2.48239	-1.73883		2.48239	0.09182		2.48239	2.13186		2.48239	4.45795		2.48239	6.69177		2.48239	8.93752		2.48239	11.1007		2.48239	13.0183		2.48239	14.8563		2.48239	16.8029		2.48239	18.4806		2.48239	20.1106
	2.48089	-1.73303		2.48089	0.09485		2.48089	2.13362		2.48089	4.46269		2.48089	6.69367		2.48089	8.93838		2.48089	11.0994		2.48089	13.0186		2.48089	14.8547		2.48089	16.8004		2.48089	18.4767		2.48089	20.1097
	2.47939	-1.73266		2.47939	0.0998		2.47939	2.13112		2.47939	4.46305		2.47939	6.6959		2.47939	8.93961		2.47939	11.0996		2.47939	13.0164		2.47939	14.8555		2.47939	16.7975		2.47939	18.4755		2.47939	20.1107
	2.4779	-1.72846		2.4779	0.10461		2.4779	2.13915		2.4779	4.47369		2.4779	6.69793		2.4779	8.93995		2.4779	11.1013		2.4779	13.0157		2.4779	14.8533		2.4779	16.7942		2.4779	18.4722		2.4779	20.1118
	2.4764	-1.71488		2.4764	0.10386		2.4764	2.13945		2.4764	4.47311		2.4764	6.69977		2.4764	8.94525		2.4764	11.1012		2.4764	13.0163		2.4764	14.8538		2.4764	16.7935		2.4764	18.4699		2.4764	20.1088
	2.47491	-1.71954		2.47491	0.10783		2.47491	2.14356		2.47491	4.48327		2.47491	6.70293		2.47491	8.94297		2.47491	11.1056		2.47491	13.0196		2.47491	14.852		2.47491	16.7955		2.47491	18.4688		2.47491	20.1075
	2.47342	-1.70979		2.47342	0.11214		2.47342	2.1439		2.47342	4.48869		2.47342	6.70542		2.47342	8.94398		2.47342	11.1059		2.47342	13.0166		2.47342	14.8531		2.47342	16.7936		2.47342	18.4665		2.47342	20.1071
	2.47193	-1.71661		2.47193	0.11202		2.47193	2.14372		2.47193	4.4938		2.47193	6.70366		2.47193	8.94518		2.47193	11.107		2.47193	13.0154		2.47193	14.8531		2.47193	16.7933		2.47193	18.4655		2.47193	20.1076
	2.47044	-1.70699		2.47044	0.11163		2.47044	2.14431		2.47044	4.49658		2.47044	6.70256		2.47044	8.95354		2.47044	11.1059		2.47044	13.0153		2.47044	14.8519		2.47044	16.79		2.47044	18.4653		2.47044	20.1054
	2.46896	-1.70341		2.46896	0.11273		2.46896	2.14556		2.46896	4.50162		2.46896	6.70326		2.46896	8.95172		2.46896	11.1035		2.46896	13.0164		2.46896	14.8518		2.46896	16.7866		2.46896	18.4644		2.46896	20.1028
	2.46748	-1.6939		2.46748	0.12127		2.46748	2.14771		2.46748	4.50694		2.46748	6.71066		2.46748	8.95614		2.46748	11.1064		2.46748	13.0183		2.46748	14.8555		2.46748	16.7869		2.46748	18.4625		2.46748	20.1041
	2.46599	-1.70028		2.46599	0.11377		2.46599	2.14421		2.46599	4.50662		2.46599	6.71157		2.46599	8.95714		2.46599	11.1081		2.46599	13.0191		2.46599	14.8524		2.46599	16.7847		2.46599	18.4619		2.46599	20.1014
	2.46452	-1.69767		2.46452	0.11398		2.46452	2.14381		2.46452	4.51198		2.46452	6.71522		2.46452	8.96181		2.46452	11.108		2.46452	13.0185		2.46452	14.8558		2.46452	16.7834		2.46452	18.4611		2.46452	20.1012
	2.46304	-1.69334		2.46304	0.11203		2.46304	2.1454		2.46304	4.51789		2.46304	6.72016		2.46304	8.96709		2.46304	11.1097		2.46304	13.0204		2.46304	14.8558		2.46304	16.7812		2.46304	18.4607		2.46304	20.1008
	2.46156	-1.69838		2.46156	0.11049		2.46156	2.14409		2.46156	4.52038		2.46156	6.72261		2.46156	8.97019		2.46156	11.1115		2.46156	13.0208		2.46156	14.8553		2.46156	16.7807		2.46156	18.4599		2.46156	20.0991
	2.46009	-1.70322		2.46009	0.10706		2.46009	2.14163		2.46009	4.52078		2.46009	6.7267		2.46009	8.97378		2.46009	11.113		2.46009	13.0209		2.46009	14.8569		2.46009	16.7798		2.46009	18.4578		2.46009	20.0999
	2.45861	-1.70502		2.45861	0.10658		2.45861	2.13991		2.45861	4.52119		2.45861	6.73052		2.45861	8.97749		2.45861	11.1136		2.45861	13.0197		2.45861	14.8583		2.45861	16.7765		2.45861	18.4592		2.45861	20.0972
	2.45714	-1.70331		2.45714	0.10501		2.45714	2.1361		2.45714	4.52446		2.45714	6.73477		2.45714	8.97965		2.45714	11.1167		2.45714	13.0185		2.45714	14.8586		2.45714	16.777		2.45714	18.4574		2.45714	20.0978
	2.45568	-1.70352		2.45568	0.10054		2.45568	2.13396		2.45568	4.5262		2.45568	6.73469		2.45568	8.98302		2.45568	11.1176		2.45568	13.0188		2.45568	14.8582		2.45568	16.7758		2.45568	18.4561		2.45568	20.0964
	2.45421	-1.70951		2.45421	0.09493		2.45421	2.13022		2.45421	4.52861		2.45421	6.73751		2.45421	8.98976		2.45421	11.1203		2.45421	13.0207		2.45421	14.8589		2.45421	16.7764		2.45421	18.4579		2.45421	20.0961
	2.45274	-1.71149		2.45274	0.09071		2.45274	2.12222		2.45274	4.52986		2.45274	6.74025		2.45274	8.996		2.45274	11.1203		2.45274	13.0207		2.45274	14.8584		2.45274	16.7752		2.45274	18.4593		2.45274	20.0948
	2.45128	-1.71552		2.45128	0.084		2.45128	2.11667		2.45128	4.53137		2.45128	6.74633		2.45128	8.99994		2.45128	11.1227		2.45128	13.0229		2.45128	14.8599		2.45128	16.7763		2.45128	18.4597		2.45128	20.0941
	2.44982	-1.71658		2.44982	0.08745		2.44982	2.11851		2.44982	4.53554		2.44982	6.75058		2.44982	9.00249		2.44982	11.1219		2.44982	13.0246		2.44982	14.8623		2.44982	16.7769		2.44982	18.4598		2.44982	20.0946
	2.44836	-1.71888		2.44836	0.08327		2.44836	2.11356		2.44836	4.52703		2.44836	6.75274		2.44836	9.00604		2.44836	11.1234		2.44836	13.022		2.44836	14.8594		2.44836	16.7749		2.44836	18.4584		2.44836	20.092
	2.4469	-1.72692		2.4469	0.08178		2.4469	2.11122		2.4469	4.52717		2.4469	6.75702		2.4469	9.00911		2.4469	11.1291		2.4469	13.0231		2.4469	14.8616		2.4469	16.7765		2.4469	18.4585		2.4469	20.0926
	2.44544	-1.72763		2.44544	0.07646		2.44544	2.10621		2.44544	4.52403		2.44544	6.75828		2.44544	9.00776		2.44544	11.1316		2.44544	13.0219		2.44544	14.8611		2.44544	16.7773		2.44544	18.458		2.44544	20.0928
	2.44399	-1.73547		2.44399	0.06956		2.44399	2.10374		2.44399	4.52928		2.44399	6.76122		2.44399	9.00736		2.44399	11.1343		2.44399	13.0234		2.44399	14.8614		2.44399	16.7777		2.44399	18.4562		2.44399	20.0936
	2.44254	-1.74426		2.44254	0.06514		2.44254	2.0961		2.44254	4.52529		2.44254	6.76163		2.44254	9.01085		2.44254	11.1355		2.44254	13.0239		2.44254	14.8604		2.44254	16.7772		2.44254	18.4556		2.44254	20.0927
	2.44108	-1.74866		2.44108	0.06175		2.44108	2.08947		2.44108	4.52136		2.44108	6.76583		2.44108	9.01706		2.44108	11.1367		2.44108	13.0239		2.44108	14.8614		2.44108	16.7777		2.44108	18.4581		2.44108	20.0909
	2.43963	-1.75384		2.43963	0.05928		2.43963	2.08359		2.43963	4.52171		2.43963	6.76934		2.43963	9.01817		2.43963	11.143		2.43963	13.0244		2.43963	14.8613		2.43963	16.7804		2.43963	18.4586		2.43963	20.0889
	2.43819	-1.76175		2.43819	0.05449		2.43819	2.08083		2.43819	4.51702		2.43819	6.76744		2.43819	9.01659		2.43819	11.1436		2.43819	13.0263		2.43819	14.863		2.43819	16.78		2.43819	18.4563		2.43819	20.0872
	2.43674	-1.76206		2.43674	0.05853		2.43674	2.07713		2.43674	4.51605		2.43674	6.76593		2.43674	9.02081		2.43674	11.1491		2.43674	13.0277		2.43674	14.8619		2.43674	16.781		2.43674	18.4562		2.43674	20.0881
	2.4353	-1.771		2.4353	0.04834		2.4353	2.07128		2.4353	4.51093		2.4353	6.76495		2.4353	9.02606		2.4353	11.1546		2.4353	13.0269		2.4353	14.8629		2.4353	16.7825		2.4353	18.4556		2.4353	20.089
	2.43385	-1.7787		2.43385	0.04231		2.43385	2.06687		2.43385	4.5034		2.43385	6.76246		2.43385	9.02264		2.43385	11.1528		2.43385	13.0277		2.43385	14.8619		2.43385	16.7831		2.43385	18.4549		2.43385	20.0882
	2.43241	-1.78005		2.43241	0.03822		2.43241	2.07026		2.43241	4.50465		2.43241	6.76342		2.43241	9.02214		2.43241	11.156		2.43241	13.0291		2.43241	14.8642		2.43241	16.7836		2.43241	18.4539		2.43241	20.0896
	2.43097	-1.7812		2.43097	0.03732		2.43097	2.07088		2.43097	4.50183		2.43097	6.7633		2.43097	9.02055		2.43097	11.1595		2.43097	13.0315		2.43097	14.8639		2.43097	16.7834		2.43097	18.4538		2.43097	20.0881
	2.42954	-1.7827		2.42954	0.03542		2.42954	2.064		2.42954	4.50158		2.42954	6.76341		2.42954	9.02472		2.42954	11.1633		2.42954	13.0351		2.42954	14.864		2.42954	16.7847		2.42954	18.4544		2.42954	20.086
	2.4281	-1.78054		2.4281	0.03831		2.4281	2.05951		2.4281	4.49788		2.4281	6.76308		2.4281	9.02528		2.4281	11.165		2.4281	13.0369		2.4281	14.8646		2.4281	16.7876		2.4281	18.4537		2.4281	20.0863
	2.42667	-1.79077		2.42667	0.03515		2.42667	2.05814		2.42667	4.49237		2.42667	6.75954		2.42667	9.02335		2.42667	11.1705		2.42667	13.0387		2.42667	14.8651		2.42667	16.7861		2.42667	18.452		2.42667	20.0867
	2.42523	-1.79053		2.42523	0.03809		2.42523	2.0554		2.42523	4.48894		2.42523	6.7544		2.42523	9.02278		2.42523	11.1736		2.42523	13.0396		2.42523	14.8659		2.42523	16.7874		2.42523	18.4515		2.42523	20.0867
	2.4238	-1.78957		2.4238	0.0331		2.4238	2.05068		2.4238	4.48254		2.4238	6.7505		2.4238	9.02429		2.4238	11.1753		2.4238	13.0414		2.4238	14.8679		2.4238	16.7876		2.4238	18.4514		2.4238	20.0871
	2.42237	-1.80167		2.42237	0.03125		2.42237	2.04879		2.42237	4.47826		2.42237	6.74851		2.42237	9.02422		2.42237	11.1779		2.42237	13.0451		2.42237	14.8694		2.42237	16.7889		2.42237	18.4523		2.42237	20.0863
	2.42095	-1.79758		2.42095	0.02728		2.42095	2.04879		2.42095	4.4749		2.42095	6.7478		2.42095	9.02115		2.42095	11.1821		2.42095	13.0482		2.42095	14.8692		2.42095	16.7899		2.42095	18.4537		2.42095	20.0851
	2.41952	-1.7911		2.41952	0.02701		2.41952	2.05064		2.41952	4.47731		2.41952	6.74412		2.41952	9.02048		2.41952	11.1874		2.41952	13.0516		2.41952	14.8716		2.41952	16.7909		2.41952	18.4524		2.41952	20.0856
	2.4181	-1.79465		2.4181	0.03305		2.4181	2.0499		2.4181	4.47539		2.4181	6.74568		2.4181	9.02287		2.4181	11.1883		2.4181	13.0566		2.4181	14.8743		2.4181	16.7902		2.4181	18.4534		2.4181	20.084
	2.41668	-1.79317		2.41668	0.02926		2.41668	2.04733		2.41668	4.47081		2.41668	6.74036		2.41668	9.02087		2.41668	11.1899		2.41668	13.0586		2.41668	14.8739		2.41668	16.7917		2.41668	18.4539		2.41668	20.0856
	2.41526	-1.78832		2.41526	0.03083		2.41526	2.04916		2.41526	4.46522		2.41526	6.73527		2.41526	9.01928		2.41526	11.1914		2.41526	13.0575		2.41526	14.8756		2.41526	16.7918		2.41526	18.4523		2.41526	20.085
	2.41384	-1.7965		2.41384	0.03		2.41384	2.04652		2.41384	4.46121		2.41384	6.73057		2.41384	9.01752		2.41384	11.1912		2.41384	13.0611		2.41384	14.8787		2.41384	16.7917		2.41384	18.4531		2.41384	20.0857
	2.41242	-1.79891		2.41242	0.02994		2.41242	2.04922		2.41242	4.45929		2.41242	6.7262		2.41242	9.01603		2.41242	11.1947		2.41242	13.064		2.41242	14.8809		2.41242	16.7924		2.41242	18.4527		2.41242	20.0842
	2.411	-1.802		2.411	0.02984		2.411	2.04947		2.411	4.45535		2.411	6.72703		2.411	9.01423		2.411	11.1988		2.411	13.0678		2.411	14.8833		2.411	16.7943		2.411	18.4555		2.411	20.083
	2.40959	-1.79558		2.40959	0.03225		2.40959	2.05123		2.40959	4.448		2.40959	6.72545		2.40959	9.0112		2.40959	11.1981		2.40959	13.0701		2.40959	14.8844		2.40959	16.7933		2.40959	18.4576		2.40959	20.0833
	2.40818	-1.79659		2.40818	0.03444		2.40818	2.05473		2.40818	4.44792		2.40818	6.72151		2.40818	9.0095		2.40818	11.2015		2.40818	13.0733		2.40818	14.887		2.40818	16.7951		2.40818	18.4574		2.40818	20.0849
	2.40677	-1.78945		2.40677	0.03237		2.40677	2.05076		2.40677	4.44655		2.40677	6.71554		2.40677	9.01147		2.40677	11.2043		2.40677	13.0763		2.40677	14.8865		2.40677	16.7948		2.40677	18.4584		2.40677	20.0826
	2.40536	-1.78868		2.40536	0.03551		2.40536	2.05457		2.40536	4.44198		2.40536	6.71481		2.40536	9.00871		2.40536	11.2047		2.40536	13.0762		2.40536	14.89		2.40536	16.795		2.40536	18.4608		2.40536	20.0825
	2.40395	-1.79008		2.40395	0.03418		2.40395	2.05602		2.40395	4.43811		2.40395	6.71033		2.40395	9.00573		2.40395	11.2035		2.40395	13.0759		2.40395	14.893		2.40395	16.7975		2.40395	18.4604		2.40395	20.083
	2.40255	-1.79305		2.40255	0.0363		2.40255	2.05482		2.40255	4.43771		2.40255	6.70751		2.40255	9.00744		2.40255	11.2059		2.40255	13.08		2.40255	14.8965		2.40255	16.7998		2.40255	18.4629		2.40255	20.0838
	2.40114	-1.79232		2.40114	0.03591		2.40114	2.05657		2.40114	4.43661		2.40114	6.70398		2.40114	9.00302		2.40114	11.2091		2.40114	13.0815		2.40114	14.8975		2.40114	16.8011		2.40114	18.4637		2.40114	20.0834
	2.39974	-1.79063		2.39974	0.0293		2.39974	2.05622		2.39974	4.4322		2.39974	6.70375		2.39974	8.99908		2.39974	11.2067		2.39974	13.085		2.39974	14.8988		2.39974	16.8014		2.39974	18.4675		2.39974	20.0821
	2.39834	-1.78207		2.39834	0.03442		2.39834	2.05927		2.39834	4.42912		2.39834	6.69997		2.39834	8.99743		2.39834	11.2079		2.39834	13.0875		2.39834	14.8989		2.39834	16.8013		2.39834	18.4697		2.39834	20.0831
	2.39694	-1.77699		2.39694	0.03385		2.39694	2.06383		2.39694	4.42927		2.39694	6.69815		2.39694	8.99827		2.39694	11.2093		2.39694	13.0893		2.39694	14.9009		2.39694	16.8029		2.39694	18.4699		2.39694	20.0849
	2.39555	-1.77307		2.39555	0.03605		2.39555	2.06797		2.39555	4.42712		2.39555	6.69616		2.39555	8.99314		2.39555	11.2107		2.39555	13.0907		2.39555	14.9035		2.39555	16.804		2.39555	18.4712		2.39555	20.0831
	2.39415	-1.77871		2.39415	0.03887		2.39415	2.07098		2.39415	4.42638		2.39415	6.69657		2.39415	8.99247		2.39415	11.2125		2.39415	13.09		2.39415	14.9039		2.39415	16.8072		2.39415	18.4715		2.39415	20.0825
	2.39276	-1.78408		2.39276	0.03988		2.39276	2.07288		2.39276	4.41971		2.39276	6.69712		2.39276	8.99022		2.39276	11.2085		2.39276	13.0886		2.39276	14.9067		2.39276	16.8083		2.39276	18.4734		2.39276	20.0835
	2.39137	-1.77399		2.39137	0.04697		2.39137	2.07092		2.39137	4.41952		2.39137	6.69457		2.39137	8.98787		2.39137	11.2141		2.39137	13.0926		2.39137	14.9088		2.39137	16.8113		2.39137	18.4771		2.39137	20.0847
	2.38997	-1.77311		2.38997	0.04165		2.38997	2.07295		2.38997	4.41613		2.38997	6.69315		2.38997	8.9857		2.38997	11.2137		2.38997	13.0925		2.38997	14.9081		2.38997	16.8102		2.38997	18.4776		2.38997	20.0842
	2.38859	-1.76641		2.38859	0.04218		2.38859	2.08116		2.38859	4.41892		2.38859	6.69001		2.38859	8.98578		2.38859	11.2136		2.38859	13.0937		2.38859	14.9125		2.38859	16.8107		2.38859	18.4825		2.38859	20.0845
	2.3872	-1.7624		2.3872	0.04512		2.3872	2.08452		2.3872	4.41487		2.3872	6.69196		2.3872	8.98518		2.3872	11.2132		2.3872	13.0944		2.3872	14.9108		2.3872	16.8127		2.3872	18.4858		2.3872	20.086
	2.38581	-1.7643		2.38581	0.0458		2.38581	2.08606		2.38581	4.41429		2.38581	6.69035		2.38581	8.98389		2.38581	11.2058		2.38581	13.0941		2.38581	14.9132		2.38581	16.8124		2.38581	18.4857		2.38581	20.0856
	2.38443	-1.75195		2.38443	0.04956		2.38443	2.08962		2.38443	4.41649		2.38443	6.69057		2.38443	8.98264		2.38443	11.2112		2.38443	13.0935		2.38443	14.9163		2.38443	16.8165		2.38443	18.487		2.38443	20.0874
	2.38305	-1.75403		2.38305	0.04683		2.38305	2.08886		2.38305	4.41412		2.38305	6.69135		2.38305	8.97976		2.38305	11.2101		2.38305	13.0947		2.38305	14.916		2.38305	16.8171		2.38305	18.488		2.38305	20.0856
	2.38167	-1.7491		2.38167	0.0502		2.38167	2.09392		2.38167	4.41287		2.38167	6.69071		2.38167	8.97601		2.38167	11.2062		2.38167	13.0943		2.38167	14.9177		2.38167	16.8189		2.38167	18.4908		2.38167	20.0867
	2.38029	-1.745		2.38029	0.0551		2.38029	2.09419		2.38029	4.41394		2.38029	6.68789		2.38029	8.97383		2.38029	11.2082		2.38029	13.0933		2.38029	14.9201		2.38029	16.8213		2.38029	18.493		2.38029	20.0878
	2.37891	-1.74601		2.37891	0.05647		2.37891	2.10442		2.37891	4.41605		2.37891	6.68904		2.37891	8.96972		2.37891	11.2059		2.37891	13.0969		2.37891	14.9219		2.37891	16.8205		2.37891	18.4953		2.37891	20.0883
	2.37753	-1.74173		2.37753	0.06		2.37753	2.10671		2.37753	4.41658		2.37753	6.68935		2.37753	8.96851		2.37753	11.2061		2.37753	13.0942		2.37753	14.9227		2.37753	16.82		2.37753	18.4992		2.37753	20.0891
	2.37616	-1.73768		2.37616	0.06666		2.37616	2.11528		2.37616	4.41567		2.37616	6.68977		2.37616	8.9669		2.37616	11.2002		2.37616	13.0918		2.37616	14.9218		2.37616	16.8228		2.37616	18.4998		2.37616	20.0894
	2.37479	-1.73831		2.37479	0.07106		2.37479	2.11403		2.37479	4.41661		2.37479	6.69137		2.37479	8.9702		2.37479	11.2015		2.37479	13.093		2.37479	14.9236		2.37479	16.8268		2.37479	18.5018		2.37479	20.0896
	2.37342	-1.73201		2.37342	0.07744		2.37342	2.11553		2.37342	4.42007		2.37342	6.68948		2.37342	8.9692		2.37342	11.1949		2.37342	13.0922		2.37342	14.9238		2.37342	16.828		2.37342	18.5043		2.37342	20.0911
	2.37205	-1.73486		2.37205	0.07836		2.37205	2.11603		2.37205	4.42284		2.37205	6.6892		2.37205	8.96842		2.37205	11.1946		2.37205	13.0907		2.37205	14.9253		2.37205	16.8284		2.37205	18.5075		2.37205	20.0913
	2.37068	-1.72473		2.37068	0.07703		2.37068	2.12007		2.37068	4.42408		2.37068	6.6893		2.37068	8.96629		2.37068	11.1945		2.37068	13.0905		2.37068	14.925		2.37068	16.8298		2.37068	18.5077		2.37068	20.0926
	2.36931	-1.71652		2.36931	0.08073		2.36931	2.12281		2.36931	4.42405		2.36931	6.68904		2.36931	8.96556		2.36931	11.1884		2.36931	13.0898		2.36931	14.9237		2.36931	16.8302		2.36931	18.5076		2.36931	20.0928
	2.36795	-1.71509		2.36795	0.08885		2.36795	2.13265		2.36795	4.42948		2.36795	6.68792		2.36795	8.96697		2.36795	11.1891		2.36795	13.0935		2.36795	14.9238		2.36795	16.833		2.36795	18.5113		2.36795	20.0944
	2.36658	-1.71976		2.36658	0.09116		2.36658	2.13772		2.36658	4.4354		2.36658	6.68973		2.36658	8.96314		2.36658	11.1848		2.36658	13.0891		2.36658	14.9233		2.36658	16.8328		2.36658	18.5113		2.36658	20.0946
	2.36522	-1.71745		2.36522	0.10095		2.36522	2.14134		2.36522	4.43864		2.36522	6.69253		2.36522	8.96376		2.36522	11.1843		2.36522	13.0886		2.36522	14.9252		2.36522	16.8353		2.36522	18.5136		2.36522	20.0957
	2.36386	-1.72385		2.36386	0.10633		2.36386	2.14355		2.36386	4.43529		2.36386	6.69273		2.36386	8.96026		2.36386	11.1802		2.36386	13.0869		2.36386	14.9243		2.36386	16.8348		2.36386	18.516		2.36386	20.0957
	2.3625	-1.71783		2.3625	0.10794		2.3625	2.14873		2.3625	4.43863		2.3625	6.6965		2.3625	8.96213		2.3625	11.1799		2.3625	13.0852		2.3625	14.925		2.3625	16.8363		2.3625	18.5164		2.3625	20.0992
	2.36115	-1.71079		2.36115	0.11412		2.36115	2.14517		2.36115	4.44237		2.36115	6.6949		2.36115	8.96324		2.36115	11.1776		2.36115	13.0839		2.36115	14.922		2.36115	16.839		2.36115	18.5176		2.36115	20.1002
	2.35979	-1.70801		2.35979	0.1179		2.35979	2.15092		2.35979	4.44187		2.35979	6.69243		2.35979	8.96338		2.35979	11.1743		2.35979	13.0811		2.35979	14.9237		2.35979	16.8405		2.35979	18.5193		2.35979	20.1032
	2.35844	-1.70281		2.35844	0.12852		2.35844	2.15992		2.35844	4.44694		2.35844	6.6899		2.35844	8.96271		2.35844	11.1699		2.35844	13.0822		2.35844	14.9229		2.35844	16.8405		2.35844	18.521		2.35844	20.1048
	2.35709	-1.6934		2.35709	0.13224		2.35709	2.15792		2.35709	4.44798		2.35709	6.69098		2.35709	8.96289		2.35709	11.1655		2.35709	13.0825		2.35709	14.9214		2.35709	16.8412		2.35709	18.5196		2.35709	20.105
	2.35574	-1.68714		2.35574	0.13467		2.35574	2.16436		2.35574	4.45614		2.35574	6.69288		2.35574	8.96473		2.35574	11.1644		2.35574	13.0837		2.35574	14.9225		2.35574	16.8412		2.35574	18.5187		2.35574	20.1064
	2.35439	-1.68586		2.35439	0.13729		2.35439	2.16674		2.35439	4.45885		2.35439	6.69576		2.35439	8.966		2.35439	11.1606		2.35439	13.0827		2.35439	14.9216		2.35439	16.8427		2.35439	18.5213		2.35439	20.1071
	2.35304	-1.68973		2.35304	0.142		2.35304	2.16584		2.35304	4.45856		2.35304	6.69467		2.35304	8.96554		2.35304	11.163		2.35304	13.0792		2.35304	14.9195		2.35304	16.8453		2.35304	18.5193		2.35304	20.1079
	2.35169	-1.68602		2.35169	0.14077		2.35169	2.17257		2.35169	4.46315		2.35169	6.69677		2.35169	8.96387		2.35169	11.1628		2.35169	13.0789		2.35169	14.9192		2.35169	16.8456		2.35169	18.5211		2.35169	20.111
	2.35035	-1.68835		2.35035	0.14894		2.35035	2.17739		2.35035	4.46236		2.35035	6.69737		2.35035	8.96234		2.35035	11.1627		2.35035	13.0756		2.35035	14.9184		2.35035	16.8456		2.35035	18.5216		2.35035	20.1128
	2.34901	-1.68158		2.34901	0.15484		2.34901	2.17969		2.34901	4.47219		2.34901	6.69839		2.34901	8.96424		2.34901	11.1577		2.34901	13.0755		2.34901	14.9177		2.34901	16.8468		2.34901	18.5221		2.34901	20.1162
	2.34767	-1.68435		2.34767	0.15557		2.34767	2.18311		2.34767	4.47582		2.34767	6.69681		2.34767	8.96466		2.34767	11.1517		2.34767	13.0749		2.34767	14.9166		2.34767	16.8441		2.34767	18.5197		2.34767	20.1143
	2.34633	-1.67324		2.34633	0.16271		2.34633	2.1843		2.34633	4.48088		2.34633	6.7004		2.34633	8.96895		2.34633	11.1526		2.34633	13.0738		2.34633	14.9153		2.34633	16.8454		2.34633	18.5189		2.34633	20.1162
	2.34499	-1.67386		2.34499	0.16053		2.34499	2.18566		2.34499	4.48246		2.34499	6.70513		2.34499	8.96885		2.34499	11.1501		2.34499	13.0744		2.34499	14.9142		2.34499	16.8468		2.34499	18.5193		2.34499	20.1161
	2.34365	-1.67344		2.34365	0.15751		2.34365	2.18451		2.34365	4.48433		2.34365	6.70858		2.34365	8.96885		2.34365	11.1454		2.34365	13.0721		2.34365	14.9131		2.34365	16.8463		2.34365	18.5196		2.34365	20.1195
	2.34232	-1.67148		2.34232	0.16047		2.34232	2.188		2.34232	4.48961		2.34232	6.71006		2.34232	8.96885		2.34232	11.1486		2.34232	13.0691		2.34232	14.9128		2.34232	16.8471		2.34232	18.5202		2.34232	20.1216
	2.34098	-1.67037		2.34098	0.15793		2.34098	2.18637		2.34098	4.49147		2.34098	6.71145		2.34098	8.96744		2.34098	11.1494		2.34098	13.0697		2.34098	14.9126		2.34098	16.8456		2.34098	18.5186		2.34098	20.122
	2.33965	-1.66332		2.33965	0.16008		2.33965	2.19083		2.33965	4.49684		2.33965	6.71603		2.33965	8.96862		2.33965	11.1479		2.33965	13.0702		2.33965	14.9103		2.33965	16.8449		2.33965	18.5154		2.33965	20.1233
	2.33832	-1.66779		2.33832	0.1618		2.33832	2.192		2.33832	4.50142		2.33832	6.71976		2.33832	8.97416		2.33832	11.1454		2.33832	13.0686		2.33832	14.9084		2.33832	16.8454		2.33832	18.5146		2.33832	20.1236
	2.33699	-1.66504		2.33699	0.16163		2.33699	2.19401		2.33699	4.50158		2.33699	6.7229		2.33699	8.97706		2.33699	11.1436		2.33699	13.0673		2.33699	14.9105		2.33699	16.8447		2.33699	18.5134		2.33699	20.1224
	2.33567	-1.66128		2.33567	0.16073		2.33567	2.19043		2.33567	4.50937		2.33567	6.72899		2.33567	8.98099		2.33567	11.1437		2.33567	13.0671		2.33567	14.9099		2.33567	16.8451		2.33567	18.5139		2.33567	20.1238
	2.33434	-1.66901		2.33434	0.15947		2.33434	2.18769		2.33434	4.50802		2.33434	6.73351		2.33434	8.98321		2.33434	11.1462		2.33434	13.0662		2.33434	14.9102		2.33434	16.844		2.33434	18.5142		2.33434	20.1244
	2.33302	-1.66667		2.33302	0.15739		2.33302	2.18738		2.33302	4.50994		2.33302	6.73837		2.33302	8.98521		2.33302	11.1437		2.33302	13.0646		2.33302	14.9108		2.33302	16.845		2.33302	18.5145		2.33302	20.1249
	2.33169	-1.66215		2.33169	0.15402		2.33169	2.18288		2.33169	4.51077		2.33169	6.7419		2.33169	8.98073		2.33169	11.1437		2.33169	13.0636		2.33169	14.9079		2.33169	16.8444		2.33169	18.512		2.33169	20.1257
	2.33037	-1.66364		2.33037	0.1514		2.33037	2.18259		2.33037	4.51702		2.33037	6.74552		2.33037	8.98829		2.33037	11.1444		2.33037	13.0646		2.33037	14.9067		2.33037	16.8433		2.33037	18.5085		2.33037	20.1244
	2.32905	-1.66187		2.32905	0.15086		2.32905	2.18416		2.32905	4.52513		2.32905	6.75017		2.32905	8.99307		2.32905	11.144		2.32905	13.0664		2.32905	14.9078		2.32905	16.8403		2.32905	18.5085		2.32905	20.1241
	2.32773	-1.6654		2.32773	0.14457		2.32773	2.18044		2.32773	4.52415		2.32773	6.75127		2.32773	8.99253		2.32773	11.1451		2.32773	13.067		2.32773	14.9066		2.32773	16.8397		2.32773	18.507		2.32773	20.1241
	2.32642	-1.66437		2.32642	0.14583		2.32642	2.18088		2.32642	4.52621		2.32642	6.75638		2.32642	8.99589		2.32642	11.1487		2.32642	13.0677		2.32642	14.9076		2.32642	16.8401		2.32642	18.5077		2.32642	20.1244
	2.3251	-1.66524		2.3251	0.13962		2.3251	2.17619		2.3251	4.52765		2.3251	6.75796		2.3251	8.99807		2.3251	11.1494		2.3251	13.0672		2.3251	14.9099		2.3251	16.8393		2.3251	18.5064		2.3251	20.1242
	2.32379	-1.66588		2.32379	0.13502		2.32379	2.17313		2.32379	4.52883		2.32379	6.76265		2.32379	9.00048		2.32379	11.1536		2.32379	13.0683		2.32379	14.9102		2.32379	16.8395		2.32379	18.5072		2.32379	20.1244
	2.32248	-1.67102		2.32248	0.13857		2.32248	2.17257		2.32248	4.53089		2.32248	6.76577		2.32248	9.00076		2.32248	11.1526		2.32248	13.0687		2.32248	14.9085		2.32248	16.8392		2.32248	18.5069		2.32248	20.1238
	2.32117	-1.68057		2.32117	0.13466		2.32117	2.16501		2.32117	4.53035		2.32117	6.76773		2.32117	9.00588		2.32117	11.155		2.32117	13.0702		2.32117	14.9064		2.32117	16.8372		2.32117	18.5049		2.32117	20.1234
	2.31986	-1.67662		2.31986	0.13423		2.31986	2.16371		2.31986	4.53347		2.31986	6.77162		2.31986	9.00865		2.31986	11.159		2.31986	13.0715		2.31986	14.9074		2.31986	16.8385		2.31986	18.504		2.31986	20.1234
	2.31855	-1.67858		2.31855	0.13019		2.31855	2.15864		2.31855	4.53583		2.31855	6.77201		2.31855	9.00847		2.31855	11.1592		2.31855	13.073		2.31855	14.907		2.31855	16.8366		2.31855	18.502		2.31855	20.1224
	2.31724	-1.68775		2.31724	0.12598		2.31724	2.15278		2.31724	4.53322		2.31724	6.77218		2.31724	9.01288		2.31724	11.1591		2.31724	13.0729		2.31724	14.9071		2.31724	16.8376		2.31724	18.5017		2.31724	20.1206
	2.31594	-1.68129		2.31594	0.12438		2.31594	2.15097		2.31594	4.53552		2.31594	6.77431		2.31594	9.01088		2.31594	11.1611		2.31594	13.0758		2.31594	14.9072		2.31594	16.8362		2.31594	18.5026		2.31594	20.1198
	2.31464	-1.68482		2.31464	0.12433		2.31464	2.15286		2.31464	4.53529		2.31464	6.77387		2.31464	9.01274		2.31464	11.1663		2.31464	13.0785		2.31464	14.9093		2.31464	16.8353		2.31464	18.5009		2.31464	20.1216
	2.31333	-1.69282		2.31333	0.12363		2.31333	2.15036		2.31333	4.53348		2.31333	6.7768		2.31333	9.01502		2.31333	11.1677		2.31333	13.0771		2.31333	14.9068		2.31333	16.8359		2.31333	18.4996		2.31333	20.1207
	2.31203	-1.70111		2.31203	0.12494		2.31203	2.14681		2.31203	4.53345		2.31203	6.77676		2.31203	9.01991		2.31203	11.1718		2.31203	13.0781		2.31203	14.9073		2.31203	16.8357		2.31203	18.4994		2.31203	20.1203
	2.31073	-1.70102		2.31073	0.12284		2.31073	2.149		2.31073	4.53501		2.31073	6.77427		2.31073	9.02425		2.31073	11.1746		2.31073	13.0787		2.31073	14.9065		2.31073	16.8372		2.31073	18.5002		2.31073	20.1214
	2.30944	-1.69765		2.30944	0.12405		2.30944	2.14429		2.30944	4.53219		2.30944	6.77637		2.30944	9.02426		2.30944	11.1764		2.30944	13.081		2.30944	14.9084		2.30944	16.8379		2.30944	18.4997		2.30944	20.1221
	2.30814	-1.697		2.30814	0.1217		2.30814	2.13847		2.30814	4.52951		2.30814	6.77242		2.30814	9.02644		2.30814	11.1776		2.30814	13.0818		2.30814	14.9088		2.30814	16.8364		2.30814	18.5002		2.30814	20.1208
	2.30685	-1.70154		2.30685	0.12023		2.30685	2.14017		2.30685	4.52988		2.30685	6.77231		2.30685	9.03096		2.30685	11.1809		2.30685	13.0852		2.30685	14.9087		2.30685	16.8376		2.30685	18.501		2.30685	20.1194
	2.30555	-1.6938		2.30555	0.12139		2.30555	2.14121		2.30555	4.53198		2.30555	6.77129		2.30555	9.03281		2.30555	11.1818		2.30555	13.0875		2.30555	14.9078		2.30555	16.8393		2.30555	18.5018		2.30555	20.1202
	2.30426	-1.70041		2.30426	0.11944		2.30426	2.13836		2.30426	4.53276		2.30426	6.76992		2.30426	9.03399		2.30426	11.184		2.30426	13.0874		2.30426	14.9113		2.30426	16.8391		2.30426	18.5032		2.30426	20.1209
	2.30297	-1.69807		2.30297	0.11596		2.30297	2.13922		2.30297	4.53153		2.30297	6.77225		2.30297	9.03338		2.30297	11.188		2.30297	13.0873		2.30297	14.9103		2.30297	16.8414		2.30297	18.5021		2.30297	20.1216
	2.30168	-1.70566		2.30168	0.11909		2.30168	2.13919		2.30168	4.53077		2.30168	6.76948		2.30168	9.03753		2.30168	11.1889		2.30168	13.0881		2.30168	14.9105		2.30168	16.8422		2.30168	18.5036		2.30168	20.1236
	2.3004	-1.7024		2.3004	0.12201		2.3004	2.13986		2.3004	4.53198		2.3004	6.76856		2.3004	9.03836		2.3004	11.1902		2.3004	13.0911		2.3004	14.9114		2.3004	16.8435		2.3004	18.5037		2.3004	20.1227
	2.29911	-1.70137		2.29911	0.12225		2.29911	2.13788		2.29911	4.52689		2.29911	6.76814		2.29911	9.04262		2.29911	11.1902		2.29911	13.0917		2.29911	14.9154		2.29911	16.8439		2.29911	18.5067		2.29911	20.1208
	2.29783	-1.69344		2.29783	0.12039		2.29783	2.14337		2.29783	4.52806		2.29783	6.76763		2.29783	9.04187		2.29783	11.1892		2.29783	13.0941		2.29783	14.9162		2.29783	16.8439		2.29783	18.5083		2.29783	20.1214
	2.29655	-1.70001		2.29655	0.1231		2.29655	2.14201		2.29655	4.52825		2.29655	6.76538		2.29655	9.04208		2.29655	11.1881		2.29655	13.0968		2.29655	14.9187		2.29655	16.8447		2.29655	18.5093		2.29655	20.121
	2.29526	-1.69445		2.29526	0.12454		2.29526	2.14576		2.29526	4.52985		2.29526	6.762		2.29526	9.0449		2.29526	11.1934		2.29526	13.0984		2.29526	14.9194		2.29526	16.8481		2.29526	18.5107		2.29526	20.1221
	2.29398	-1.69969		2.29398	0.12339		2.29398	2.14444		2.29398	4.53301		2.29398	6.76233		2.29398	9.04195		2.29398	11.1929		2.29398	13.0981		2.29398	14.9202		2.29398	16.8463		2.29398	18.5116		2.29398	20.1231
	2.29271	-1.69979		2.29271	0.12303		2.29271	2.14053		2.29271	4.53008		2.29271	6.76076		2.29271	9.04216		2.29271	11.1972		2.29271	13.1006		2.29271	14.9225		2.29271	16.8491		2.29271	18.5136		2.29271	20.1245
	2.29143	-1.69536		2.29143	0.12676		2.29143	2.14442		2.29143	4.53183		2.29143	6.76006		2.29143	9.04216		2.29143	11.1961		2.29143	13.1018		2.29143	14.9234		2.29143	16.8514		2.29143	18.5152		2.29143	20.1254
	2.29015	-1.69565		2.29015	0.12869		2.29015	2.14869		2.29015	4.53385		2.29015	6.75589		2.29015	9.04212		2.29015	11.1929		2.29015	13.103		2.29015	14.9254		2.29015	16.8541		2.29015	18.5152		2.29015	20.1243
	2.28888	-1.68716		2.28888	0.13268		2.28888	2.14826		2.28888	4.53519		2.28888	6.7529		2.28888	9.04248		2.28888	11.1929		2.28888	13.1038		2.28888	14.9296		2.28888	16.8549		2.28888	18.5186		2.28888	20.1255
	2.28761	-1.68484		2.28761	0.13308		2.28761	2.14909		2.28761	4.53552		2.28761	6.7552		2.28761	9.03965		2.28761	11.1933		2.28761	13.1027		2.28761	14.9338		2.28761	16.8538		2.28761	18.5191		2.28761	20.1275
	2.28634	-1.68381		2.28634	0.13791		2.28634	2.15201		2.28634	4.5339		2.28634	6.75334		2.28634	9.03463		2.28634	11.1912		2.28634	13.1051		2.28634	14.9337		2.28634	16.8559		2.28634	18.5208		2.28634	20.1285
	2.28507	-1.69236		2.28507	0.14136		2.28507	2.15738		2.28507	4.53575		2.28507	6.75073		2.28507	9.03602		2.28507	11.1942		2.28507	13.1071		2.28507	14.9356		2.28507	16.8585		2.28507	18.5237		2.28507	20.1308
	2.2838	-1.69075		2.2838	0.14269		2.2838	2.15628		2.2838	4.53259		2.2838	6.74976		2.2838	9.03449		2.2838	11.1949		2.2838	13.1072		2.2838	14.9373		2.2838	16.8577		2.2838	18.5236		2.2838	20.1313
	2.28253	-1.6885		2.28253	0.14453		2.28253	2.16029		2.28253	4.53393		2.28253	6.74485		2.28253	9.0348		2.28253	11.1941		2.28253	13.1061		2.28253	14.9391		2.28253	16.8598		2.28253	18.5255		2.28253	20.1306
	2.28127	-1.6865		2.28127	0.15544		2.28127	2.1607		2.28127	4.5335		2.28127	6.74586		2.28127	9.02976		2.28127	11.1923		2.28127	13.1063		2.28127	14.9404		2.28127	16.8613		2.28127	18.5242		2.28127	20.1319
	2.28	-1.68579		2.28	0.16203		2.28	2.16608		2.28	4.53482		2.28	6.74323		2.28	9.03128		2.28	11.1889		2.28	13.1067		2.28	14.9432		2.28	16.863		2.28	18.5278		2.28	20.1309
	2.27874	-1.68512		2.27874	0.15889		2.27874	2.17104		2.27874	4.53579		2.27874	6.74559		2.27874	9.03065		2.27874	11.1906		2.27874	13.1065		2.27874	14.944		2.27874	16.8639		2.27874	18.5291		2.27874	20.1331
	2.27748	-1.68582		2.27748	0.16314		2.27748	2.17281		2.27748	4.53402		2.27748	6.74331		2.27748	9.03078		2.27748	11.1908		2.27748	13.1059		2.27748	14.9458		2.27748	16.8645		2.27748	18.5316		2.27748	20.1341
	2.27622	-1.68487		2.27622	0.16211		2.27622	2.17601		2.27622	4.53411		2.27622	6.74352		2.27622	9.02702		2.27622	11.1906		2.27622	13.1063		2.27622	14.9445		2.27622	16.8663		2.27622	18.5332		2.27622	20.136
	2.27496	-1.68346		2.27496	0.17093		2.27496	2.1811		2.27496	4.53218		2.27496	6.74103		2.27496	9.02375		2.27496	11.1899		2.27496	13.1079		2.27496	14.9455		2.27496	16.8678		2.27496	18.5333		2.27496	20.1372
	2.2737	-1.68242		2.2737	0.17113		2.2737	2.184		2.2737	4.5293		2.2737	6.73793		2.2737	9.02025		2.2737	11.187		2.2737	13.1055		2.2737	14.9457		2.2737	16.868		2.2737	18.535		2.2737	20.1367
	2.27245	-1.68021		2.27245	0.17195		2.27245	2.17835		2.27245	4.52944		2.27245	6.73796		2.27245	9.02142		2.27245	11.1858		2.27245	13.1022		2.27245	14.9475		2.27245	16.8702		2.27245	18.5367		2.27245	20.1359
	2.27119	-1.68154		2.27119	0.17494		2.27119	2.18467		2.27119	4.52821		2.27119	6.7386		2.27119	9.02199		2.27119	11.1852		2.27119	13.103		2.27119	14.9486		2.27119	16.8719		2.27119	18.5364		2.27119	20.1376
	2.26994	-1.67671		2.26994	0.184		2.26994	2.18958		2.26994	4.52779		2.26994	6.73783		2.26994	9.02181		2.26994	11.1823		2.26994	13.1037		2.26994	14.9509		2.26994	16.8715		2.26994	18.5394		2.26994	20.1382
	2.26869	-1.67927		2.26869	0.18024		2.26869	2.19523		2.26869	4.52799		2.26869	6.73669		2.26869	9.02031		2.26869	11.1808		2.26869	13.1041		2.26869	14.9491		2.26869	16.871		2.26869	18.5411		2.26869	20.1396
	2.26744	-1.66808		2.26744	0.1815		2.26744	2.19788		2.26744	4.52766		2.26744	6.73627		2.26744	9.0185		2.26744	11.1838		2.26744	13.1007		2.26744	14.9499		2.26744	16.8729		2.26744	18.5429		2.26744	20.1409
	2.26619	-1.67525		2.26619	0.18407		2.26619	2.19523		2.26619	4.52692		2.26619	6.73383		2.26619	9.01752		2.26619	11.182		2.26619	13.1011		2.26619	14.9479		2.26619	16.8755		2.26619	18.544		2.26619	20.1418
	2.26494	-1.67697		2.26494	0.18873		2.26494	2.19938		2.26494	4.52861		2.26494	6.7342		2.26494	9.01542		2.26494	11.1829		2.26494	13.1033		2.26494	14.9467		2.26494	16.8763		2.26494	18.5435		2.26494	20.1424
	2.2637	-1.67542		2.2637	0.19042		2.2637	2.20018		2.2637	4.52675		2.2637	6.73475		2.2637	9.0163		2.2637	11.1807		2.2637	13.1012		2.2637	14.9449		2.2637	16.8742		2.2637	18.5452		2.2637	20.142
	2.26245	-1.67344		2.26245	0.18844		2.26245	2.19799		2.26245	4.52406		2.26245	6.73781		2.26245	9.01662		2.26245	11.1793		2.26245	13.0994		2.26245	14.9461		2.26245	16.8751		2.26245	18.5443		2.26245	20.1437
	2.26121	-1.67402		2.26121	0.19166		2.26121	2.2015		2.26121	4.52342		2.26121	6.73848		2.26121	9.01153		2.26121	11.1783		2.26121	13.0993		2.26121	14.9466		2.26121	16.8762		2.26121	18.5463		2.26121	20.145
	2.25997	-1.67594		2.25997	0.19066		2.25997	2.20347		2.25997	4.52342		2.25997	6.74017		2.25997	9.01413		2.25997	11.1763		2.25997	13.0996		2.25997	14.9461		2.25997	16.877		2.25997	18.5457		2.25997	20.1459
	2.25873	-1.6767		2.25873	0.18489		2.25873	2.20533		2.25873	4.52291		2.25873	6.73804		2.25873	9.01474		2.25873	11.175		2.25873	13.0985		2.25873	14.9439		2.25873	16.8775		2.25873	18.5468		2.25873	20.1463
	2.25749	-1.66642		2.25749	0.18409		2.25749	2.20414		2.25749	4.52437		2.25749	6.7391		2.25749	9.01531		2.25749	11.1755		2.25749	13.0958		2.25749	14.9424		2.25749	16.8797		2.25749	18.5479		2.25749	20.1482
	2.25625	-1.66818		2.25625	0.18371		2.25625	2.2013		2.25625	4.53169		2.25625	6.73817		2.25625	9.01937		2.25625	11.1753		2.25625	13.0978		2.25625	14.9411		2.25625	16.8794		2.25625	18.5465		2.25625	20.148
	2.25502	-1.66848		2.25502	0.1858		2.25502	2.1991		2.25502	4.53199		2.25502	6.73889		2.25502	9.01659		2.25502	11.1743		2.25502	13.0997		2.25502	14.9385		2.25502	16.8771		2.25502	18.5447		2.25502	20.1498
	2.25378	-1.67346		2.25378	0.18358		2.25378	2.20072		2.25378	4.53064		2.25378	6.74203		2.25378	9.01537		2.25378	11.176		2.25378	13.0975		2.25378	14.9373		2.25378	16.8748		2.25378	18.5449		2.25378	20.1506
	2.25255	-1.67363		2.25255	0.18186		2.25255	2.20115		2.25255	4.53251		2.25255	6.74246		2.25255	9.01501		2.25255	11.1757		2.25255	13.0965		2.25255	14.9366		2.25255	16.8758		2.25255	18.545		2.25255	20.1506
	2.25132	-1.67685		2.25132	0.18108		2.25132	2.2016		2.25132	4.52988		2.25132	6.74506		2.25132	9.01549		2.25132	11.1756		2.25132	13.0976		2.25132	14.9359		2.25132	16.876		2.25132	18.5445		2.25132	20.1514
	2.25009	-1.66879		2.25009	0.18099		2.25009	2.20542		2.25009	4.5319		2.25009	6.7472		2.25009	9.0178		2.25009	11.1747		2.25009	13.0987		2.25009	14.9351		2.25009	16.8786		2.25009	18.5453		2.25009	20.1533
	2.24886	-1.67941		2.24886	0.17493		2.24886	2.20049		2.24886	4.52957		2.24886	6.74314		2.24886	9.02195		2.24886	11.1737		2.24886	13.0964		2.24886	14.933		2.24886	16.8786		2.24886	18.5442		2.24886	20.1541
	2.24763	-1.6739		2.24763	0.17674		2.24763	2.19786		2.24763	4.53484		2.24763	6.74887		2.24763	9.02366		2.24763	11.1766		2.24763	13.0929		2.24763	14.9316		2.24763	16.8789		2.24763	18.544		2.24763	20.1558
	2.2464	-1.68022		2.2464	0.17574		2.2464	2.19439		2.2464	4.53951		2.2464	6.75098		2.2464	9.02293		2.2464	11.1762		2.2464	13.0945		2.2464	14.9308		2.2464	16.8762		2.2464	18.5416		2.2464	20.1549
	2.24518	-1.68915		2.24518	0.17602		2.24518	2.19583		2.24518	4.53909		2.24518	6.75492		2.24518	9.02218		2.24518	11.1749		2.24518	13.0948		2.24518	14.9307		2.24518	16.8749		2.24518	18.5404		2.24518	20.1552
	2.24395	-1.68287		2.24395	0.17406		2.24395	2.19652		2.24395	4.53962		2.24395	6.75957		2.24395	9.02		2.24395	11.1749		2.24395	13.0967		2.24395	14.9303		2.24395	16.873		2.24395	18.54		2.24395	20.1562
	2.24273	-1.6741		2.24273	0.17481		2.24273	2.19922		2.24273	4.54213		2.24273	6.76006		2.24273	9.0264		2.24273	11.1761		2.24273	13.0949		2.24273	14.9264		2.24273	16.873		2.24273	18.5396		2.24273	20.1567
	2.24151	-1.67348		2.24151	0.17075		2.24151	2.19635		2.24151	4.54433		2.24151	6.76404		2.24151	9.0286		2.24151	11.176		2.24151	13.0947		2.24151	14.9278		2.24151	16.8727		2.24151	18.5377		2.24151	20.1577
	2.24029	-1.67225		2.24029	0.1669		2.24029	2.19443		2.24029	4.54601		2.24029	6.76633		2.24029	9.02825		2.24029	11.1755		2.24029	13.0956		2.24029	14.9267		2.24029	16.8708		2.24029	18.5378		2.24029	20.1577
	2.23907	-1.67731		2.23907	0.1652		2.23907	2.19069		2.23907	4.54714		2.23907	6.76744		2.23907	9.03089		2.23907	11.1773		2.23907	13.0929		2.23907	14.9244		2.23907	16.8714		2.23907	18.5359		2.23907	20.1579
	2.23785	-1.67729		2.23785	0.16696		2.23785	2.19172		2.23785	4.55074		2.23785	6.76857		2.23785	9.03096		2.23785	11.1772		2.23785	13.091		2.23785	14.9251		2.23785	16.8694		2.23785	18.5359		2.23785	20.1579
	2.23664	-1.67538		2.23664	0.16697		2.23664	2.19162		2.23664	4.54963		2.23664	6.77351		2.23664	9.02843		2.23664	11.1793		2.23664	13.0897		2.23664	14.9245		2.23664	16.8676		2.23664	18.533		2.23664	20.1575
	2.23542	-1.67746		2.23542	0.17271		2.23542	2.18874		2.23542	4.55255		2.23542	6.77675		2.23542	9.0279		2.23542	11.1778		2.23542	13.0943		2.23542	14.9245		2.23542	16.8672		2.23542	18.5324		2.23542	20.1574
	2.23421	-1.66547		2.23421	0.17069		2.23421	2.1888		2.23421	4.55173		2.23421	6.77586		2.23421	9.03307		2.23421	11.1753		2.23421	13.0897		2.23421	14.9249		2.23421	16.8661		2.23421	18.5315		2.23421	20.1553
	2.233	-1.65976		2.233	0.16472		2.233	2.19047		2.233	4.55161		2.233	6.78055		2.233	9.03492		2.233	11.1772		2.233	13.0856		2.233	14.9246		2.233	16.8653		2.233	18.5307		2.233	20.1558
	2.23179	-1.66033		2.23179	0.16486		2.23179	2.18617		2.23179	4.55336		2.23179	6.78273		2.23179	9.03781		2.23179	11.177		2.23179	13.0835		2.23179	14.9221		2.23179	16.8639		2.23179	18.53		2.23179	20.1569
	2.23058	-1.65794		2.23058	0.16531		2.23058	2.18176		2.23058	4.55507		2.23058	6.78521		2.23058	9.03476		2.23058	11.1793		2.23058	13.0833		2.23058	14.9226		2.23058	16.8611		2.23058	18.5315		2.23058	20.1567
	2.22937	-1.65959		2.22937	0.1652		2.22937	2.18607		2.22937	4.55752		2.22937	6.78618		2.22937	9.03653		2.22937	11.1804		2.22937	13.0833		2.22937	14.9228		2.22937	16.8586		2.22937	18.5304		2.22937	20.1557
	2.22816	-1.66071		2.22816	0.16495		2.22816	2.18642		2.22816	4.55452		2.22816	6.78676		2.22816	9.03538		2.22816	11.181		2.22816	13.0823		2.22816	14.9232		2.22816	16.8584		2.22816	18.5302		2.22816	20.1551
	2.22696	-1.66022		2.22696	0.16945		2.22696	2.18451		2.22696	4.55059		2.22696	6.78623		2.22696	9.03528		2.22696	11.1808		2.22696	13.0819		2.22696	14.9201		2.22696	16.8576		2.22696	18.5275		2.22696	20.1542
	2.22576	-1.65675		2.22576	0.16959		2.22576	2.18238		2.22576	4.55174		2.22576	6.78529		2.22576	9.03423		2.22576	11.1784		2.22576	13.0807		2.22576	14.92		2.22576	16.8554		2.22576	18.5263		2.22576	20.1542
	2.22455	-1.64832		2.22455	0.16762		2.22455	2.18688		2.22455	4.54928		2.22455	6.78686		2.22455	9.03963		2.22455	11.1791		2.22455	13.0798		2.22455	14.9212		2.22455	16.8561		2.22455	18.5266		2.22455	20.1533
	2.22335	-1.65264		2.22335	0.17116		2.22335	2.18305		2.22335	4.54726		2.22335	6.78561		2.22335	9.04133		2.22335	11.1791		2.22335	13.0774		2.22335	14.9206		2.22335	16.8556		2.22335	18.5281		2.22335	20.1528
	2.22215	-1.65641		2.22215	0.16324		2.22215	2.17974		2.22215	4.54603		2.22215	6.78915		2.22215	9.04217		2.22215	11.1815		2.22215	13.0745		2.22215	14.9204		2.22215	16.8521		2.22215	18.5268		2.22215	20.151
	2.22095	-1.65766		2.22095	0.16471		2.22095	2.17409		2.22095	4.54754		2.22095	6.78905		2.22095	9.0436		2.22095	11.1838		2.22095	13.0766		2.22095	14.9209		2.22095	16.8505		2.22095	18.5282		2.22095	20.1488
	2.21976	-1.65621		2.21976	0.16873		2.21976	2.17859		2.21976	4.54701		2.21976	6.78964		2.21976	9.04233		2.21976	11.1831		2.21976	13.0784		2.21976	14.9221		2.21976	16.8498		2.21976	18.525		2.21976	20.1485
	2.21856	-1.66182		2.21856	0.16604		2.21856	2.18103		2.21856	4.54293		2.21856	6.78567		2.21856	9.04342		2.21856	11.1821		2.21856	13.0763		2.21856	14.9198		2.21856	16.8494		2.21856	18.5242		2.21856	20.1474
	2.21737	-1.65868		2.21737	0.16987		2.21737	2.18203		2.21737	4.54064		2.21737	6.78742		2.21737	9.04501		2.21737	11.1835		2.21737	13.0785		2.21737	14.9198		2.21737	16.849		2.21737	18.5245		2.21737	20.1475
	2.21617	-1.66124		2.21617	0.16892		2.21617	2.18005		2.21617	4.53907		2.21617	6.78717		2.21617	9.04551		2.21617	11.1861		2.21617	13.0782		2.21617	14.9202		2.21617	16.8485		2.21617	18.5261		2.21617	20.1481
	2.21498	-1.65963		2.21498	0.16688		2.21498	2.18247		2.21498	4.537		2.21498	6.78737		2.21498	9.04665		2.21498	11.1856		2.21498	13.079		2.21498	14.9202		2.21498	16.8476		2.21498	18.5265		2.21498	20.1455
	2.21379	-1.66561		2.21379	0.16447		2.21379	2.18563		2.21379	4.53786		2.21379	6.78943		2.21379	9.0468		2.21379	11.19		2.21379	13.0782		2.21379	14.9208		2.21379	16.8483		2.21379	18.5248		2.21379	20.1441
	2.2126	-1.66331		2.2126	0.16758		2.2126	2.17858		2.2126	4.5341		2.2126	6.78678		2.2126	9.04819		2.2126	11.191		2.2126	13.0814		2.2126	14.9169		2.2126	16.8462		2.2126	18.5244		2.2126	20.1423
	2.21141	-1.66406		2.21141	0.16998		2.21141	2.17346		2.21141	4.53531		2.21141	6.78517		2.21141	9.04645		2.21141	11.1906		2.21141	13.0812		2.21141	14.9194		2.21141	16.8477		2.21141	18.5244		2.21141	20.1414
	2.21022	-1.66189		2.21022	0.16965		2.21022	2.1753		2.21022	4.53638		2.21022	6.78136		2.21022	9.04503		2.21022	11.1906		2.21022	13.0816		2.21022	14.9197		2.21022	16.8455		2.21022	18.5251		2.21022	20.1409
	2.20904	-1.66399		2.20904	0.1637		2.20904	2.17874		2.20904	4.53065		2.20904	6.78314		2.20904	9.04795		2.20904	11.1894		2.20904	13.0816		2.20904	14.9198		2.20904	16.8438		2.20904	18.5236		2.20904	20.139
	2.20785	-1.65909		2.20785	0.16668		2.20785	2.17663		2.20785	4.53154		2.20785	6.78516		2.20785	9.04871		2.20785	11.1895		2.20785	13.0849		2.20785	14.9205		2.20785	16.8436		2.20785	18.5242		2.20785	20.1417
	2.20667	-1.66263		2.20667	0.16706		2.20667	2.17927		2.20667	4.53294		2.20667	6.78401		2.20667	9.04926		2.20667	11.1965		2.20667	13.0869		2.20667	14.9213		2.20667	16.8454		2.20667	18.5271		2.20667	20.1417
	2.20549	-1.67533		2.20549	0.16073		2.20549	2.18027		2.20549	4.53168		2.20549	6.78257		2.20549	9.04453		2.20549	11.1938		2.20549	13.0875		2.20549	14.9211		2.20549	16.8453		2.20549	18.5249		2.20549	20.1384
	2.20431	-1.67459		2.20431	0.15911		2.20431	2.17882		2.20431	4.53221		2.20431	6.78189		2.20431	9.05246		2.20431	11.1964		2.20431	13.091		2.20431	14.9185		2.20431	16.847		2.20431	18.5212		2.20431	20.1401
	2.20313	-1.67272		2.20313	0.15653		2.20313	2.17454		2.20313	4.5296		2.20313	6.78141		2.20313	9.04737		2.20313	11.1954		2.20313	13.0935		2.20313	14.9187		2.20313	16.8461		2.20313	18.5215		2.20313	20.1404
	2.20195	-1.66964		2.20195	0.15681		2.20195	2.17815		2.20195	4.52598		2.20195	6.7826		2.20195	9.04823		2.20195	11.1967		2.20195	13.0952		2.20195	14.92		2.20195	16.847		2.20195	18.5237		2.20195	20.1409
	2.20078	-1.67672		2.20078	0.15554		2.20078	2.182		2.20078	4.52453		2.20078	6.78055		2.20078	9.04628		2.20078	11.1982		2.20078	13.0958		2.20078	14.9225		2.20078	16.8448		2.20078	18.524		2.20078	20.1401
	2.1996	-1.67826		2.1996	0.154		2.1996	2.18529		2.1996	4.52695		2.1996	6.7815		2.1996	9.04758		2.1996	11.1979		2.1996	13.0993		2.1996	14.9222		2.1996	16.8447		2.1996	18.5222		2.1996	20.1431
	2.19843	-1.6748		2.19843	0.15276		2.19843	2.17879		2.19843	4.53325		2.19843	6.77965		2.19843	9.04952		2.19843	11.1997		2.19843	13.0991		2.19843	14.9188		2.19843	16.8425		2.19843	18.5218		2.19843	20.1427
	2.19725	-1.6768		2.19725	0.15446		2.19725	2.18099		2.19725	4.53442		2.19725	6.7776		2.19725	9.04688		2.19725	11.2016		2.19725	13.1018		2.19725	14.9229		2.19725	16.8441		2.19725	18.5224		2.19725	20.1428
	2.19608	-1.67139		2.19608	0.14805		2.19608	2.1822		2.19608	4.52923		2.19608	6.77452		2.19608	9.04534		2.19608	11.2007		2.19608	13.1009		2.19608	14.9221		2.19608	16.8444		2.19608	18.5204		2.19608	20.14
	2.19491	-1.66906		2.19491	0.14208		2.19491	2.17841		2.19491	4.53454		2.19491	6.7758		2.19491	9.04521		2.19491	11.2002		2.19491	13.1029		2.19491	14.9216		2.19491	16.8442		2.19491	18.5164		2.19491	20.1401
	2.19374	-1.66825		2.19374	0.14531		2.19374	2.17276		2.19374	4.53004		2.19374	6.77393		2.19374	9.04481		2.19374	11.202		2.19374	13.1058		2.19374	14.9233		2.19374	16.8439		2.19374	18.518		2.19374	20.142
	2.19258	-1.66227		2.19258	0.14404		2.19258	2.18163		2.19258	4.5302		2.19258	6.77428		2.19258	9.04176		2.19258	11.1991		2.19258	13.1103		2.19258	14.9257		2.19258	16.843		2.19258	18.5203		2.19258	20.1428
	2.19141	-1.66768		2.19141	0.13797		2.19141	2.18373		2.19141	4.52704		2.19141	6.77717		2.19141	9.04246		2.19141	11.2015		2.19141	13.1062		2.19141	14.9273		2.19141	16.8424		2.19141	18.5175		2.19141	20.143
	2.19024	-1.66645		2.19024	0.13774		2.19024	2.18203		2.19024	4.53335		2.19024	6.77383		2.19024	9.03839		2.19024	11.1996		2.19024	13.1117		2.19024	14.9267		2.19024	16.8401		2.19024	18.5179		2.19024	20.145
	2.18908	-1.66521		2.18908	0.13699		2.18908	2.17837		2.18908	4.53369		2.18908	6.77032		2.18908	9.04081		2.18908	11.2006		2.18908	13.1129		2.18908	14.9265		2.18908	16.84		2.18908	18.5176		2.18908	20.1442
	2.18792	-1.66883		2.18792	0.13325		2.18792	2.17527		2.18792	4.5336		2.18792	6.76668		2.18792	9.03916		2.18792	11.2013		2.18792	13.1133		2.18792	14.9285		2.18792	16.8403		2.18792	18.5173		2.18792	20.1451
	2.18676	-1.67577		2.18676	0.13164		2.18676	2.17676		2.18676	4.52997		2.18676	6.76855		2.18676	9.03438		2.18676	11.1981		2.18676	13.1095		2.18676	14.9306		2.18676	16.8375		2.18676	18.5166		2.18676	20.1423
	2.1856	-1.66554		2.1856	0.13959		2.1856	2.17706		2.1856	4.53821		2.1856	6.77086		2.1856	9.03258		2.1856	11.1986		2.1856	13.1135		2.1856	14.9301		2.1856	16.8392		2.1856	18.5155		2.1856	20.1441
	2.18444	-1.6541		2.18444	0.13553		2.18444	2.1703		2.18444	4.53611		2.18444	6.76424		2.18444	9.03202		2.18444	11.2016		2.18444	13.1134		2.18444	14.9298		2.18444	16.8384		2.18444	18.5157		2.18444	20.1437
	2.18328	-1.66634		2.18328	0.1356		2.18328	2.17073		2.18328	4.53365		2.18328	6.76472		2.18328	9.02533		2.18328	11.1988		2.18328	13.1102		2.18328	14.9332		2.18328	16.8364		2.18328	18.5176		2.18328	20.1432
	2.18212	-1.66501		2.18212	0.13252		2.18212	2.17404		2.18212	4.53558		2.18212	6.7659		2.18212	9.02753		2.18212	11.1992		2.18212	13.1116		2.18212	14.9327		2.18212	16.8368		2.18212	18.5168		2.18212	20.1429
	2.18097	-1.65417		2.18097	0.13294		2.18097	2.16999		2.18097	4.53521		2.18097	6.7618		2.18097	9.02765		2.18097	11.1978		2.18097	13.1149		2.18097	14.9336		2.18097	16.8391		2.18097	18.516		2.18097	20.1441
	2.17981	-1.65926		2.17981	0.13712		2.17981	2.16618		2.17981	4.53685		2.17981	6.75945		2.17981	9.02441		2.17981	11.1969		2.17981	13.1165		2.17981	14.9331		2.17981	16.841		2.17981	18.5161		2.17981	20.143
	2.17866	-1.66003		2.17866	0.13682		2.17866	2.17542		2.17866	4.53259		2.17866	6.76378		2.17866	9.0244		2.17866	11.198		2.17866	13.1121		2.17866	14.9368		2.17866	16.8412		2.17866	18.5179		2.17866	20.1403
	2.17751	-1.66993		2.17751	0.13774		2.17751	2.17351		2.17751	4.5325		2.17751	6.76022		2.17751	9.01988		2.17751	11.1955		2.17751	13.1138		2.17751	14.9358		2.17751	16.8423		2.17751	18.5151		2.17751	20.1428
	2.17636	-1.66509		2.17636	0.14452		2.17636	2.1698		2.17636	4.53644		2.17636	6.76136		2.17636	9.02181		2.17636	11.1947		2.17636	13.1131		2.17636	14.936		2.17636	16.8413		2.17636	18.5163		2.17636	20.1426
	2.17521	-1.66188		2.17521	0.14786		2.17521	2.1744		2.17521	4.53726		2.17521	6.76097		2.17521	9.02199		2.17521	11.1967		2.17521	13.1129		2.17521	14.9376		2.17521	16.8429		2.17521	18.5175		2.17521	20.144
	2.17406	-1.66901		2.17406	0.14334		2.17406	2.17155		2.17406	4.53121		2.17406	6.75728		2.17406	9.01808		2.17406	11.1944		2.17406	13.1095		2.17406	14.937		2.17406	16.8399		2.17406	18.5178		2.17406	20.1416
	2.17292	-1.67254		2.17292	0.13845		2.17292	2.16811		2.17292	4.53283		2.17292	6.75975		2.17292	9.01937		2.17292	11.1923		2.17292	13.1112		2.17292	14.9387		2.17292	16.8425		2.17292	18.5162		2.17292	20.141
	2.17177	-1.66695		2.17177	0.1428		2.17177	2.1675		2.17177	4.53466		2.17177	6.75665		2.17177	9.01774		2.17177	11.1956		2.17177	13.1115		2.17177	14.939		2.17177	16.8462		2.17177	18.5156		2.17177	20.1416
	2.17063	-1.66415		2.17063	0.14981		2.17063	2.1689		2.17063	4.5351		2.17063	6.75353		2.17063	9.01696		2.17063	11.1939		2.17063	13.1109		2.17063	14.9398		2.17063	16.8485		2.17063	18.519		2.17063	20.1414
	2.16948	-1.67206		2.16948	0.14941		2.16948	2.16821		2.16948	4.5265		2.16948	6.75648		2.16948	9.01465		2.16948	11.1929		2.16948	13.108		2.16948	14.9384		2.16948	16.8474		2.16948	18.5174		2.16948	20.1366
	2.16834	-1.67278		2.16834	0.14958		2.16834	2.16564		2.16834	4.52831		2.16834	6.75915		2.16834	9.01697		2.16834	11.1933		2.16834	13.109		2.16834	14.9399		2.16834	16.8479		2.16834	18.5181		2.16834	20.1385
	2.1672	-1.67108		2.1672	0.153		2.1672	2.16726		2.1672	4.52867		2.1672	6.75449		2.1672	9.01568		2.1672	11.1904		2.1672	13.1109		2.1672	14.9417		2.1672	16.8492		2.1672	18.5207		2.1672	20.1378
	2.16606	-1.66245		2.16606	0.1486		2.16606	2.1698		2.16606	4.5272		2.16606	6.75603		2.16606	9.02012		2.16606	11.1913		2.16606	13.1096		2.16606	14.9416		2.16606	16.8511		2.16606	18.5174		2.16606	20.1373
	2.16492	-1.66594		2.16492	0.14589		2.16492	2.17232		2.16492	4.52662		2.16492	6.75571		2.16492	9.01916		2.16492	11.191		2.16492	13.1077		2.16492	14.9423		2.16492	16.8522		2.16492	18.5193		2.16492	20.1361
	2.16379	-1.6689		2.16379	0.15491		2.16379	2.17337		2.16379	4.52854		2.16379	6.7584		2.16379	9.01875		2.16379	11.1876		2.16379	13.107		2.16379	14.9432		2.16379	16.854		2.16379	18.5198		2.16379	20.1385
	2.16265	-1.66299		2.16265	0.15006		2.16265	2.17241		2.16265	4.52622		2.16265	6.75492		2.16265	9.01983		2.16265	11.1885		2.16265	13.1049		2.16265	14.9429		2.16265	16.8543		2.16265	18.5192		2.16265	20.1381
	2.16152	-1.66656		2.16152	0.15333		2.16152	2.17232		2.16152	4.52151		2.16152	6.75095		2.16152	9.01667		2.16152	11.1867		2.16152	13.1016		2.16152	14.9437		2.16152	16.8536		2.16152	18.5196		2.16152	20.1354
	2.16038	-1.67535		2.16038	0.15347		2.16038	2.17227		2.16038	4.52464		2.16038	6.75385		2.16038	9.0169		2.16038	11.1895		2.16038	13.1042		2.16038	14.943		2.16038	16.8541		2.16038	18.5205		2.16038	20.1361
	2.15925	-1.65997		2.15925	0.15149		2.15925	2.16939		2.15925	4.52477		2.15925	6.75599		2.15925	9.01799		2.15925	11.1884		2.15925	13.1031		2.15925	14.945		2.15925	16.8548		2.15925	18.5214		2.15925	20.1373
	2.15812	-1.65661		2.15812	0.15184		2.15812	2.17155		2.15812	4.52113		2.15812	6.75415		2.15812	9.01619		2.15812	11.1851		2.15812	13.1036		2.15812	14.9443		2.15812	16.8551		2.15812	18.5198		2.15812	20.1365
	2.15699	-1.64771		2.15699	0.15084		2.15699	2.17422		2.15699	4.51826		2.15699	6.75482		2.15699	9.01527		2.15699	11.1873		2.15699	13.1019		2.15699	14.9458		2.15699	16.8567		2.15699	18.5207		2.15699	20.1349
	2.15586	-1.64675		2.15586	0.14878		2.15586	2.17516		2.15586	4.52194		2.15586	6.75856		2.15586	9.01964		2.15586	11.187		2.15586	13.1022		2.15586	14.9465		2.15586	16.859		2.15586	18.5216		2.15586	20.1376
	2.15473	-1.6453		2.15473	0.15357		2.15473	2.17916		2.15473	4.52194		2.15473	6.7596		2.15473	9.01839		2.15473	11.1884		2.15473	13.1012		2.15473	14.9464		2.15473	16.8574		2.15473	18.5224		2.15473	20.1368
	2.15361	-1.64222		2.15361	0.15492		2.15361	2.1761		2.15361	4.52462		2.15361	6.75448		2.15361	9.0177		2.15361	11.1872		2.15361	13.1005		2.15361	14.9482		2.15361	16.8599		2.15361	18.5232		2.15361	20.1381
	2.15248	-1.64811		2.15248	0.14923		2.15248	2.17914		2.15248	4.5216		2.15248	6.75178		2.15248	9.0164		2.15248	11.1867		2.15248	13.0968		2.15248	14.9467		2.15248	16.8583		2.15248	18.5219		2.15248	20.1369
	2.15136	-1.63953		2.15136	0.16007		2.15136	2.18221		2.15136	4.52616		2.15136	6.75685		2.15136	9.01847		2.15136	11.1883		2.15136	13.1011		2.15136	14.9475		2.15136	16.8607		2.15136	18.5229		2.15136	20.139
	2.15024	-1.64352		2.15024	0.15856		2.15024	2.1774		2.15024	4.52267		2.15024	6.75565		2.15024	9.02015		2.15024	11.1838		2.15024	13.0987		2.15024	14.9454		2.15024	16.8601		2.15024	18.5212		2.15024	20.1385
	2.14912	-1.63673		2.14912	0.16116		2.14912	2.17949		2.14912	4.52612		2.14912	6.75747		2.14912	9.01971		2.14912	11.1865		2.14912	13.0976		2.14912	14.9469		2.14912	16.8627		2.14912	18.5227		2.14912	20.14
	2.148	-1.63198		2.148	0.16308		2.148	2.18238		2.148	4.52604		2.148	6.76061		2.148	9.02334		2.148	11.1854		2.148	13.0963		2.148	14.9475		2.148	16.8632		2.148	18.5239		2.148	20.1378
	2.14688	-1.62818		2.14688	0.15959		2.14688	2.17716		2.14688	4.52598		2.14688	6.76254		2.14688	9.02485		2.14688	11.1828		2.14688	13.0964		2.14688	14.9445		2.14688	16.861		2.14688	18.5242		2.14688	20.1389
	2.14576	-1.63628		2.14576	0.16515		2.14576	2.18084		2.14576	4.52781		2.14576	6.7587		2.14576	9.02016		2.14576	11.1864		2.14576	13.0967		2.14576	14.9443		2.14576	16.8615		2.14576	18.526		2.14576	20.1395
	2.14464	-1.62724		2.14464	0.16528		2.14464	2.18737		2.14464	4.52989		2.14464	6.76146		2.14464	9.01868		2.14464	11.1849		2.14464	13.0949		2.14464	14.9438		2.14464	16.8634		2.14464	18.5236		2.14464	20.1395
	2.14353	-1.62201		2.14353	0.17191		2.14353	2.18953		2.14353	4.53231		2.14353	6.76305		2.14353	9.02314		2.14353	11.1835		2.14353	13.0933		2.14353	14.9436		2.14353	16.8647		2.14353	18.5226		2.14353	20.14
	2.14241	-1.62103		2.14241	0.17488		2.14241	2.18653		2.14241	4.53547		2.14241	6.76203		2.14241	9.0244		2.14241	11.1824		2.14241	13.0931		2.14241	14.9405		2.14241	16.8642		2.14241	18.5232		2.14241	20.1422
	2.1413	-1.61977		2.1413	0.17219		2.1413	2.18424		2.1413	4.53481		2.1413	6.7605		2.1413	9.02578		2.1413	11.1822		2.1413	13.0926		2.1413	14.9395		2.1413	16.8632		2.1413	18.5237		2.1413	20.1419
	2.14019	-1.61266		2.14019	0.17695		2.14019	2.19033		2.14019	4.53415		2.14019	6.76026		2.14019	9.0262		2.14019	11.1826		2.14019	13.0886		2.14019	14.9398		2.14019	16.8642		2.14019	18.5238		2.14019	20.142
	2.13908	-1.61824		2.13908	0.17846		2.13908	2.1909		2.13908	4.53838		2.13908	6.76519		2.13908	9.02389		2.13908	11.1837		2.13908	13.0874		2.13908	14.9388		2.13908	16.8625		2.13908	18.5234		2.13908	20.1432
	2.13797	-1.61245		2.13797	0.18233		2.13797	2.19384		2.13797	4.5422		2.13797	6.76339		2.13797	9.02412		2.13797	11.1837		2.13797	13.0889		2.13797	14.9368		2.13797	16.8629		2.13797	18.527		2.13797	20.1458
	2.13686	-1.6177		2.13686	0.18336		2.13686	2.19554		2.13686	4.54011		2.13686	6.76128		2.13686	9.02228		2.13686	11.1839		2.13686	13.0898		2.13686	14.9341		2.13686	16.864		2.13686	18.527		2.13686	20.1461
	2.13575	-1.61954		2.13575	0.18556		2.13575	2.20176		2.13575	4.54108		2.13575	6.76122		2.13575	9.01974		2.13575	11.1855		2.13575	13.0885		2.13575	14.9344		2.13575	16.8639		2.13575	18.527		2.13575	20.1462
	2.13465	-1.61732		2.13465	0.18658		2.13465	2.19832		2.13465	4.54253		2.13465	6.76244		2.13465	9.02128		2.13465	11.1824		2.13465	13.0868		2.13465	14.9327		2.13465	16.8648		2.13465	18.5258		2.13465	20.148
	2.13354	-1.60608		2.13354	0.18871		2.13354	2.19933		2.13354	4.54515		2.13354	6.76476		2.13354	9.02512		2.13354	11.1827		2.13354	13.0861		2.13354	14.9316		2.13354	16.8627		2.13354	18.5262		2.13354	20.1474
	2.13244	-1.61704		2.13244	0.19115		2.13244	2.19968		2.13244	4.54158		2.13244	6.76145		2.13244	9.02266		2.13244	11.1806		2.13244	13.0856		2.13244	14.9307		2.13244	16.8612		2.13244	18.5271		2.13244	20.1483
	2.13134	-1.61643		2.13134	0.1949		2.13134	2.20904		2.13134	4.54572		2.13134	6.76533		2.13134	9.02532		2.13134	11.1811		2.13134	13.0856		2.13134	14.9316		2.13134	16.8643		2.13134	18.5255		2.13134	20.149
	2.13024	-1.61016		2.13024	0.20349		2.13024	2.21265		2.13024	4.54833		2.13024	6.76524		2.13024	9.02627		2.13024	11.18		2.13024	13.0873		2.13024	14.9333		2.13024	16.864		2.13024	18.5265		2.13024	20.1513
	2.12913	-1.61468		2.12913	0.19993		2.12913	2.20723		2.12913	4.5505		2.12913	6.76464		2.12913	9.02387		2.12913	11.1786		2.12913	13.0856		2.12913	14.9297		2.12913	16.8631		2.12913	18.5294		2.12913	20.1524
	2.12804	-1.61527		2.12804	0.19979		2.12804	2.21261		2.12804	4.55059		2.12804	6.7625		2.12804	9.02477		2.12804	11.182		2.12804	13.0858		2.12804	14.9298		2.12804	16.8622		2.12804	18.5283		2.12804	20.1517
	2.12694	-1.6105		2.12694	0.19975		2.12694	2.21608		2.12694	4.54927		2.12694	6.76628		2.12694	9.02553		2.12694	11.1825		2.12694	13.0851		2.12694	14.9303		2.12694	16.8639		2.12694	18.5293		2.12694	20.1509
	2.12584	-1.60612		2.12584	0.20762		2.12584	2.21424		2.12584	4.55375		2.12584	6.76874		2.12584	9.0244		2.12584	11.1797		2.12584	13.0866		2.12584	14.9274		2.12584	16.86		2.12584	18.5286		2.12584	20.1516
	2.12475	-1.60805		2.12475	0.21371		2.12475	2.21769		2.12475	4.55388		2.12475	6.77246		2.12475	9.02527		2.12475	11.182		2.12475	13.0877		2.12475	14.9293		2.12475	16.862		2.12475	18.5294		2.12475	20.1536
	2.12365	-1.61028		2.12365	0.20712		2.12365	2.21721		2.12365	4.54668		2.12365	6.77077		2.12365	9.02347		2.12365	11.1775		2.12365	13.0878		2.12365	14.9267		2.12365	16.8601		2.12365	18.5276		2.12365	20.1516
	2.12256	-1.60431		2.12256	0.21394		2.12256	2.22242		2.12256	4.55414		2.12256	6.77306		2.12256	9.02686		2.12256	11.1794		2.12256	13.0889		2.12256	14.9298		2.12256	16.8624		2.12256	18.5281		2.12256	20.1531
	2.12147	-1.60171		2.12147	0.21669		2.12147	2.22108		2.12147	4.55585		2.12147	6.77538		2.12147	9.03305		2.12147	11.178		2.12147	13.0905		2.12147	14.9292		2.12147	16.8625		2.12147	18.5276		2.12147	20.1541
	2.12037	-1.61266		2.12037	0.21837		2.12037	2.21621		2.12037	4.55475		2.12037	6.77479		2.12037	9.02995		2.12037	11.1751		2.12037	13.0888		2.12037	14.9267		2.12037	16.8599		2.12037	18.5273		2.12037	20.1534
	2.11928	-1.61253		2.11928	0.21524		2.11928	2.21455		2.11928	4.5539		2.11928	6.77175		2.11928	9.03172		2.11928	11.1786		2.11928	13.0879		2.11928	14.9263		2.11928	16.8605		2.11928	18.5272		2.11928	20.1492
	2.1182	-1.61128		2.1182	0.2257		2.1182	2.22224		2.1182	4.56112		2.1182	6.77703		2.1182	9.03136		2.1182	11.1814		2.1182	13.0937		2.1182	14.9304		2.1182	16.86		2.1182	18.5253		2.1182	20.1523
	2.11711	-1.61376		2.11711	0.23112		2.11711	2.22103		2.11711	4.56546		2.11711	6.77968		2.11711	9.02791		2.11711	11.1776		2.11711	13.0965		2.11711	14.9271		2.11711	16.8578		2.11711	18.5251		2.11711	20.1525
	2.11602	-1.61417		2.11602	0.23419		2.11602	2.21857		2.11602	4.56042		2.11602	6.77987		2.11602	9.03009		2.11602	11.1781		2.11602	13.094		2.11602	14.9265		2.11602	16.8597		2.11602	18.5243		2.11602	20.1528
	2.11494	-1.61066		2.11494	0.23357		2.11494	2.22385		2.11494	4.56261		2.11494	6.78442		2.11494	9.02937		2.11494	11.1829		2.11494	13.0915		2.11494	14.9293		2.11494	16.8598		2.11494	18.5252		2.11494	20.1514
	2.11385	-1.60868		2.11385	0.23464		2.11385	2.22181		2.11385	4.56242		2.11385	6.78166		2.11385	9.03062		2.11385	11.1811		2.11385	13.0951		2.11385	14.9281		2.11385	16.8565		2.11385	18.5241		2.11385	20.1527
	2.11277	-1.60296		2.11277	0.24194		2.11277	2.22401		2.11277	4.56763		2.11277	6.78682		2.11277	9.03581		2.11277	11.1817		2.11277	13.0965		2.11277	14.9314		2.11277	16.8577		2.11277	18.5251		2.11277	20.1521
	2.11169	-1.61865		2.11169	0.23895		2.11169	2.22028		2.11169	4.56105		2.11169	6.78357		2.11169	9.03505		2.11169	11.183		2.11169	13.0915		2.11169	14.9293		2.11169	16.8544		2.11169	18.5236		2.11169	20.1486
	2.11061	-1.61018		2.11061	0.2376		2.11061	2.22417		2.11061	4.56593		2.11061	6.78399		2.11061	9.03161		2.11061	11.1845		2.11061	13.0952		2.11061	14.9285		2.11061	16.8556		2.11061	18.5221		2.11061	20.1498
	2.10953	-1.61111		2.10953	0.24816		2.10953	2.22588		2.10953	4.56861		2.10953	6.78605		2.10953	9.03404		2.10953	11.1886		2.10953	13.0972		2.10953	14.9308		2.10953	16.8562		2.10953	18.5211		2.10953	20.1508
	2.10845	-1.61045		2.10845	0.24942		2.10845	2.21983		2.10845	4.57045		2.10845	6.78608		2.10845	9.03106		2.10845	11.1882		2.10845	13.0965		2.10845	14.9265		2.10845	16.8539		2.10845	18.5205		2.10845	20.1508
	2.10737	-1.60711		2.10737	0.2468		2.10737	2.2226		2.10737	4.56973		2.10737	6.78407		2.10737	9.03462		2.10737	11.1871		2.10737	13.0944		2.10737	14.9261		2.10737	16.8546		2.10737	18.5209		2.10737	20.1505
	2.10629	-1.6145		2.10629	0.24179		2.10629	2.22701		2.10629	4.56681		2.10629	6.78754		2.10629	9.03854		2.10629	11.1934		2.10629	13.0932		2.10629	14.9304		2.10629	16.8551		2.10629	18.5188		2.10629	20.1499
	2.10522	-1.60851		2.10522	0.25364		2.10522	2.22724		2.10522	4.56926		2.10522	6.78686		2.10522	9.03912		2.10522	11.195		2.10522	13.0941		2.10522	14.9297		2.10522	16.8528		2.10522	18.5196		2.10522	20.1519
	2.10414	-1.6119		2.10414	0.25372		2.10414	2.23095		2.10414	4.57281		2.10414	6.79169		2.10414	9.03992		2.10414	11.1997		2.10414	13.0954		2.10414	14.9305		2.10414	16.8544		2.10414	18.5221		2.10414	20.1523
	2.10307	-1.61655		2.10307	0.25176		2.10307	2.23045		2.10307	4.56514		2.10307	6.7882		2.10307	9.03629		2.10307	11.1985		2.10307	13.0916		2.10307	14.9264		2.10307	16.8512		2.10307	18.5183		2.10307	20.1475
	2.102	-1.60485		2.102	0.25481		2.102	2.23168		2.102	4.56914		2.102	6.78693		2.102	9.03708		2.102	11.2044		2.102	13.0914		2.102	14.9295		2.102	16.8543		2.102	18.5176		2.102	20.1493
	2.10093	-1.61037		2.10093	0.25348		2.10093	2.23176		2.10093	4.56803		2.10093	6.78745		2.10093	9.03887		2.10093	11.2049		2.10093	13.0928		2.10093	14.9285		2.10093	16.8543		2.10093	18.5182		2.10093	20.1503
	2.09986	-1.60802		2.09986	0.25461		2.09986	2.22661		2.09986	4.57166		2.09986	6.78463		2.09986	9.03432		2.09986	11.2029		2.09986	13.0946		2.09986	14.9253		2.09986	16.8511		2.09986	18.5188		2.09986	20.1511
[truncated: 2,489 more rows]

## Sheet: insert
0.85	1	1	1	1
1.02	1.00148	0.99853	0.99854	1.00115
1.43	0.99833	1.00557	0.99793	1.00385
1.79	0.99126	1.00413	0.98682	1.00786
2.01	0.99149	1.00845	0.98218	1.00897
[truncated: 6 more rows]
