# Supplementary material for: Molecular insertion regulates the donor-acceptor interactions in cocrystals for the design of piezochromic luminescent materials
Source: Nat Commun. 2021 Jul 2;12:4084. doi: 10.1038/s41467-021-24381-5 (PMC8253821; doi:10.1038/s41467-021-24381-5)
Supplement: Supplementary file 2 — Source Data [file 41467_2021_24381_MOESM2_ESM.zip › figure 4-IR and Raman spectra.xlsx]

## Sheet: IR-PTCs-THF
pressure	0.14	1.13	2.89	5.51	6.66	8.01	9.9	11.58	12.9	14.28	14.54	15.92
wavenumber	absorbance
3291.84	1.20939	1.12212	1.1936	1.31597	1.32214	1.33578	1.32027	1.36314	1.34968	1.39918	1.29837	1.32561
3289.91	1.21241	1.11848	1.19113	1.3122	1.31627	1.3301	1.3186	1.36458	1.34639	1.40584	1.30475	1.33004
3287.99	1.21056	1.11728	1.1891	1.31388	1.31399	1.32596	1.32188	1.36544	1.34298	1.41627	1.30741	1.33988
3286.06	1.20571	1.11463	1.18739	1.31667	1.31328	1.32632	1.3255	1.36314	1.34468	1.42174	1.30318	1.35114
3284.13	1.19991	1.10978	1.18856	1.31472	1.3105	1.33155	1.32801	1.35921	1.34892	1.41899	1.29692	1.362
3282.2	1.19471	1.10563	1.19115	1.30927	1.31001	1.33831	1.33016	1.35821	1.35088	1.41559	1.29577	1.37195
3280.27	1.19346	1.10374	1.1894	1.30591	1.31535	1.33957	1.33048	1.35992	1.3507	1.41887	1.30207	1.3826
3278.34	1.19557	1.10222	1.1827	1.30577	1.32003	1.33427	1.32902	1.36206	1.34921	1.42604	1.31166	1.39691
3276.42	1.19421	1.09952	1.17618	1.30322	1.31853	1.32947	1.32983	1.36162	1.34822	1.43109	1.31853	1.41603
3274.49	1.18815	1.0963	1.17332	1.29778	1.31314	1.32732	1.3332	1.35757	1.34746	1.43344	1.32314	1.4374
3272.56	1.18474	1.0922	1.17281	1.29633	1.30692	1.32292	1.33295	1.35417	1.34551	1.43617	1.33038	1.45939
3270.63	1.18657	1.08755	1.17187	1.29881	1.30524	1.31866	1.32612	1.35379	1.34652	1.44278	1.3422	1.48522
3268.7	1.18781	1.08395	1.17008	1.29735	1.31243	1.32066	1.31628	1.35584	1.35192	1.45454	1.3577	1.51588
3266.77	1.18491	1.08025	1.16834	1.29045	1.32053	1.32564	1.30698	1.36058	1.35938	1.46862	1.37732	1.54848
3264.84	1.18127	1.07584	1.16699	1.28504	1.31925	1.32756	1.30109	1.3655	1.36901	1.48249	1.40664	1.58257
3262.92	1.17964	1.07322	1.16527	1.28277	1.30895	1.32395	1.30127	1.36778	1.38074	1.49985	1.44658	1.61839
3260.99	1.17771	1.07159	1.16123	1.28089	1.29694	1.31437	1.30493	1.36831	1.39269	1.52659	1.48415	1.65515
3259.06	1.17524	1.06846	1.1552	1.28096	1.28996	1.30563	1.30829	1.36814	1.40159	1.5629	1.51012	1.69689
3257.13	1.17547	1.06619	1.15053	1.28234	1.28648	1.30715	1.31156	1.36896	1.41132	1.60303	1.53427	1.74609
3255.2	1.17748	1.06687	1.14846	1.2813	1.28122	1.31461	1.31481	1.37074	1.43322	1.6469	1.57484	1.79535
3253.27	1.17822	1.06885	1.14727	1.27881	1.2762	1.31547	1.31812	1.37119	1.4655	1.70546	1.63768	1.84337
3251.35	1.17805	1.06858	1.14474	1.27786	1.27414	1.31022	1.32205	1.3755	1.49551	1.7775	1.71326	1.89697
3249.42	1.17809	1.06402	1.14063	1.27789	1.27227	1.3077	1.32397	1.392	1.52619	1.83547	1.79517	1.95545
3247.49	1.17642	1.0596	1.13724	1.27608	1.27059	1.308	1.32378	1.41892	1.57138	1.87311	1.87717	2.01263
3245.56	1.17147	1.05901	1.13585	1.27125	1.27104	1.30594	1.32713	1.45264	1.63456	1.93373	1.94971	2.0632
3243.63	1.16785	1.05831	1.13496	1.26538	1.27236	1.30134	1.33283	1.49724	1.71412	2.03941	2.00339	2.11063
3241.7	1.16837	1.05408	1.13277	1.26093	1.27351	1.29892	1.33422	1.55235	1.80559	2.15242	2.03518	2.14056
3239.77	1.16765	1.04832	1.12962	1.25728	1.27331	1.30057	1.33196	1.61057	1.89223	2.22558	2.07347	2.11451
3237.85	1.16297	1.04349	1.1265	1.25259	1.2703	1.30079	1.33232	1.67268	1.96426	2.26487	2.14323	2.04377
3235.92	1.15876	1.04033	1.12245	1.24709	1.26574	1.29681	1.34176	1.74394	2.0325	2.30366	2.20503	1.97099
3233.99	1.15838	1.03927	1.1171	1.24219	1.26295	1.29515	1.3607	1.82517	2.09938	2.32059	2.18079	1.90328
3232.06	1.16009	1.03924	1.11343	1.2395	1.26372	1.29648	1.38395	1.91198	2.16261	2.30358	2.07461	1.83617
3230.13	1.161	1.03705	1.1129	1.23883	1.26602	1.29355	1.41154	1.99052	2.22961	2.2384	1.9573	1.77829
3228.2	1.1619	1.03216	1.11133	1.23707	1.26563	1.28863	1.44784	2.0619	2.28091	2.14276	1.86661	1.73967
3226.28	1.16438	1.02849	1.10615	1.23324	1.25959	1.28999	1.49718	2.13352	2.26561	2.05111	1.79965	1.71502
3224.35	1.16632	1.02737	1.10055	1.22991	1.25146	1.29706	1.56053	2.18559	2.18179	1.9565	1.7414	1.68636
3222.42	1.16522	1.02553	1.09637	1.22872	1.24879	1.30563	1.63431	2.19216	2.08478	1.85907	1.6886	1.65238
3220.49	1.16104	1.02191	1.09271	1.23006	1.2521	1.31822	1.71871	2.16247	1.99006	1.78425	1.64406	1.62857
3218.56	1.15538	1.01917	1.09095	1.23219	1.2559	1.33697	1.81652	2.10592	1.88635	1.73988	1.61018	1.62194
3216.63	1.15138	1.01834	1.09092	1.23108	1.25655	1.35986	1.92446	2.03729	1.793	1.71219	1.58725	1.62889
3214.71	1.1502	1.0159	1.08814	1.22675	1.25492	1.39062	2.03991	1.96235	1.72371	1.69213	1.56635	1.64352
3212.78	1.14988	1.01019	1.0819	1.22315	1.255	1.43563	2.15865	1.86997	1.66753	1.67724	1.54374	1.66101
3210.85	1.14952	1.00622	1.07771	1.22329	1.25929	1.49685	2.23991	1.77507	1.62082	1.66554	1.52819	1.68262
3208.92	1.14843	1.00671	1.07758	1.22627	1.26806	1.57636	2.22888	1.6995	1.59162	1.65473	1.52831	1.71244
3206.99	1.14543	1.00756	1.07661	1.22731	1.28311	1.67094	2.13612	1.64357	1.57874	1.64379	1.54436	1.74674
3205.06	1.14188	1.00488	1.07266	1.22513	1.30793	1.76644	2.00674	1.60482	1.57114	1.63701	1.56813	1.77447
3203.13	1.13953	0.99917	1.06885	1.22325	1.34449	1.86425	1.87068	1.58138	1.55923	1.63608	1.59123	1.79849
3201.21	1.13888	0.99451	1.06588	1.22333	1.3961	1.99509	1.74785	1.56362	1.54253	1.64067	1.61265	1.83422
3199.28	1.14133	0.99371	1.06232	1.22531	1.47411	2.14751	1.66078	1.54319	1.53166	1.65535	1.63389	1.89046
3197.35	1.14523	0.99411	1.05902	1.23114	1.58302	2.21059	1.61243	1.5238	1.53421	1.68261	1.65695	1.96166
3195.42	1.14496	0.99255	1.05832	1.24489	1.6897	2.1334	1.58083	1.51013	1.54449	1.72522	1.69104	2.02939
3193.49	1.14023	0.99121	1.05974	1.2716	1.75984	2.00392	1.55058	1.50132	1.55616	1.79114	1.7462	2.09351
3191.56	1.13658	0.99179	1.05963	1.31533	1.83437	1.88337	1.52438	1.50056	1.57271	1.87408	1.81854	2.17508
3189.64	1.13675	0.99123	1.05633	1.37804	1.95024	1.78484	1.50285	1.51061	1.59886	1.94793	1.8918	2.25996
3187.71	1.13854	0.98839	1.05187	1.46176	2.02847	1.70542	1.48281	1.52703	1.62914	2.00514	1.95546	2.29575
3185.78	1.13806	0.98564	1.0485	1.56198	1.98262	1.64459	1.46644	1.54413	1.65957	2.05841	2.01829	2.28666
3183.85	1.13454	0.98379	1.0471	1.6559	1.86978	1.60095	1.45719	1.55509	1.69901	2.10044	2.08658	2.27164
3181.92	1.1312	0.982	1.04763	1.71635	1.76236	1.56655	1.45099	1.55702	1.75618	2.13918	2.14848	2.25282
3179.99	1.12933	0.98045	1.04814	1.73767	1.68766	1.54093	1.4403	1.56234	1.82532	2.20921	2.18106	2.23059
3178.06	1.12829	0.97987	1.04668	1.73293	1.65203	1.52383	1.4249	1.58704	1.88795	2.29245	2.16985	2.20942
3176.14	1.12966	0.98029	1.04547	1.72131	1.64339	1.50123	1.40938	1.63089	1.93947	2.33199	2.16963	2.20257
3174.21	1.13381	0.98179	1.04724	1.72033	1.63458	1.46317	1.39712	1.68116	1.99452	2.32742	2.2227	2.20198
3172.28	1.13701	0.98368	1.05133	1.72902	1.59829	1.41737	1.3902	1.73438	2.04514	2.31007	2.27552	2.16354
3170.35	1.13613	0.98326	1.05647	1.7246	1.53461	1.37695	1.38916	1.79919	2.07249	2.31104	2.28034	2.08472
3168.42	1.13305	0.98011	1.06176	1.69801	1.46654	1.34901	1.39467	1.87014	2.09097	2.34062	2.26169	2.02233
3166.49	1.13272	0.97737	1.06474	1.66711	1.40973	1.33324	1.40849	1.92973	2.12821	2.34568	2.21686	1.98689
3164.57	1.13594	0.97595	1.06658	1.63379	1.36704	1.32203	1.43299	1.98657	2.19535	2.28466	2.14557	1.94911
3162.64	1.13728	0.97555	1.07617	1.57318	1.33496	1.31143	1.46832	2.05353	2.28081	2.20307	2.08256	1.90664
3160.71	1.13531	0.9773	1.10001	1.48636	1.30843	1.306	1.50785	2.12161	2.35079	2.15688	2.02408	1.86734
3158.78	1.13449	0.9793	1.13642	1.40537	1.28809	1.30678	1.54608	2.19329	2.33291	2.14011	1.96608	1.82347
3156.85	1.13463	0.97836	1.18335	1.34687	1.2758	1.30998	1.58512	2.2593	2.22217	2.10849	1.91289	1.77044
3154.92	1.13408	0.97564	1.24048	1.30587	1.26737	1.31412	1.63289	2.26673	2.11045	2.05125	1.85979	1.71468
3153	1.13543	0.97369	1.30534	1.27631	1.25897	1.32115	1.70695	2.20768	2.02887	1.98804	1.80238	1.6641
3151.07	1.13826	0.97275	1.37108	1.25709	1.2521	1.33352	1.8204	2.14535	1.97354	1.92352	1.74572	1.61945
3149.14	1.13826	0.97243	1.41944	1.24555	1.24825	1.34855	1.96696	2.08884	1.93744	1.85436	1.68937	1.58026
3147.21	1.13607	0.97311	1.42582	1.23717	1.24738	1.36208	2.1249	2.03158	1.89097	1.78584	1.63141	1.5511
3145.28	1.13508	0.97473	1.38806	1.23029	1.24873	1.37897	2.23492	1.97783	1.82107	1.72708	1.5798	1.53378
3143.35	1.1336	0.97727	1.33104	1.22732	1.24975	1.40974	2.22587	1.9247	1.74888	1.67705	1.54199	1.52142
3141.42	1.13046	0.98224	1.27851	1.22835	1.24864	1.46439	2.13623	1.87233	1.68191	1.63103	1.51552	1.50826
3139.5	1.12951	0.99175	1.23708	1.22779	1.24844	1.5555	2.04141	1.81924	1.61864	1.59196	1.49639	1.49921
3137.57	1.13154	1.00705	1.20566	1.22404	1.2545	1.69437	1.97241	1.75237	1.56804	1.5646	1.48341	1.50194
3135.64	1.13379	1.02872	1.18766	1.21982	1.27116	1.87696	1.93268	1.67295	1.53183	1.55107	1.47334	1.51359
3133.71	1.13612	1.05826	1.18431	1.2143	1.30193	2.05602	1.90238	1.60061	1.50345	1.55013	1.46325	1.5224
3131.78	1.13876	1.09594	1.18811	1.20789	1.35119	2.14353	1.85665	1.54313	1.48295	1.55622	1.45474	1.5291
3129.85	1.14094	1.13591	1.19057	1.20543	1.42602	2.11819	1.79112	1.49926	1.47342	1.56551	1.45286	1.54628
3127.93	1.1443	1.17014	1.186	1.21013	1.53374	2.03604	1.70756	1.47092	1.47325	1.5733	1.46033	1.57035
3126	1.15076	1.19669	1.1718	1.22224	1.67847	1.97575	1.61358	1.45839	1.47732	1.57398	1.47439	1.58619
3124.07	1.16107	1.21922	1.15041	1.24198	1.84959	1.95087	1.53199	1.45328	1.47907	1.57526	1.48999	1.59299
3122.14	1.17686	1.24069	1.12494	1.26963	1.9825	1.91608	1.47501	1.44227	1.47925	1.58556	1.50315	1.60091
3120.21	1.19803	1.25766	1.09828	1.30891	2.00237	1.8388	1.43441	1.42691	1.48416	1.60011	1.51394	1.6168
3118.28	1.22153	1.26274	1.07744	1.37178	1.9641	1.72279	1.4035	1.42195	1.49439	1.61855	1.52855	1.63755
3116.35	1.24579	1.25242	1.06708	1.4708	1.9402	1.59696	1.38317	1.43343	1.51056	1.64167	1.55145	1.65561
3114.43	1.27064	1.22828	1.0641	1.60412	1.92185	1.49576	1.37233	1.45841	1.53388	1.66191	1.57318	1.66995
3112.5	1.29082	1.1936	1.06309	1.74543	1.86627	1.43106	1.36935	1.48846	1.55492	1.67779	1.57837	1.6767
3110.57	1.30058	1.15395	1.05886	1.8529	1.75106	1.39087	1.37618	1.51235	1.56262	1.69302	1.57188	1.66727
3108.64	1.30299	1.11774	1.04985	1.90341	1.60716	1.36193	1.39259	1.52673	1.56236	1.70267	1.57159	1.64761
3106.71	1.30012	1.0896	1.04025	1.90081	1.48477	1.34409	1.41357	1.53344	1.566	1.69895	1.57887	1.63084
3104.78	1.28744	1.06771	1.03296	1.84812	1.40306	1.34017	1.43565	1.53375	1.56929	1.68553	1.58034	1.61909
3102.86	1.26673	1.05002	1.02818	1.74466	1.35341	1.34525	1.45623	1.53163	1.56436	1.67708	1.57461	1.60782
3100.93	1.24502	1.03679	1.02671	1.61306	1.32302	1.35213	1.47003	1.53205	1.56038	1.68014	1.57385	1.60008
3099	1.22378	1.0278	1.02983	1.49321	1.30661	1.36422	1.47354	1.53381	1.56691	1.68526	1.5829	1.60052
3097.07	1.20394	1.02151	1.04082	1.40631	1.30343	1.39039	1.47006	1.53309	1.57701	1.68023	1.59185	1.60475
3095.14	1.19092	1.01637	1.06633	1.353	1.31172	1.42651	1.46528	1.53162	1.57999	1.66732	1.58797	1.60989
3093.21	1.18592	1.01254	1.11373	1.32598	1.33092	1.45384	1.45838	1.5326	1.57956	1.66369	1.57604	1.61565
3091.29	1.18413	1.01049	1.18587	1.3185	1.36265	1.46165	1.44795	1.5352	1.58086	1.6811	1.57118	1.61999
3089.36	1.18315	1.00868	1.27629	1.32963	1.403	1.45643	1.4393	1.53769	1.58097	1.702	1.57636	1.62368
3087.43	1.18367	1.0063	1.36454	1.3575	1.4385	1.44201	1.43818	1.54225	1.58275	1.69829	1.5822	1.62807
3085.5	1.18557	1.00426	1.4203	1.39737	1.45613	1.4195	1.44787	1.5515	1.58882	1.67789	1.58364	1.6332
3083.57	1.18726	1.0021	1.42403	1.44581	1.45361	1.39953	1.46495	1.56468	1.59467	1.66802	1.58506	1.63932
3081.64	1.18643	0.99948	1.38307	1.49308	1.4343	1.39118	1.47824	1.57655	1.60149	1.67416	1.59016	1.64657
3079.71	1.18227	0.99876	1.32798	1.52314	1.40494	1.39434	1.48479	1.58282	1.61425	1.68759	1.59971	1.65268
3077.79	1.17761	1.0035	1.29209	1.52533	1.37929	1.40654	1.49246	1.59054	1.62881	1.69996	1.61164	1.65431
3075.86	1.17467	1.01609	1.28928	1.5018	1.36781	1.42185	1.50613	1.60692	1.63978	1.7054	1.62053	1.65536
3073.93	1.17285	1.03717	1.31104	1.47089	1.36818	1.43167	1.52429	1.6257	1.64973	1.7089	1.62575	1.65906
3072	1.17163	1.06782	1.34083	1.44971	1.37177	1.43542	1.54334	1.63693	1.65914	1.71594	1.62683	1.66309
3070.07	1.17162	1.10849	1.37091	1.43729	1.37502	1.43889	1.56298	1.63859	1.66418	1.721	1.62037	1.6696
3068.14	1.17597	1.15039	1.40212	1.42449	1.37973	1.44873	1.583	1.63393	1.66554	1.72554	1.61467	1.68348
3066.22	1.18773	1.17592	1.43229	1.40812	1.38802	1.47072	1.59977	1.62927	1.66765	1.73696	1.62184	1.70186
3064.29	1.20323	1.17915	1.45701	1.39367	1.40005	1.50248	1.61221	1.63298	1.66816	1.74489	1.63613	1.71566
3062.36	1.21369	1.17627	1.47548	1.3885	1.41246	1.53824	1.62221	1.64594	1.66326	1.74	1.64432	1.71712
3060.43	1.21486	1.18367	1.48534	1.3887	1.42451	1.57823	1.63074	1.66138	1.66075	1.73287	1.64525	1.7069
3058.5	1.21095	1.20295	1.48245	1.38674	1.44121	1.62654	1.63526	1.67326	1.66676	1.73134	1.64441	1.69812
3056.57	1.20722	1.23232	1.46896	1.39067	1.46782	1.68216	1.6337	1.67627	1.67442	1.73616	1.6442	1.6971
3054.64	1.20549	1.27533	1.45076	1.40993	1.50849	1.72488	1.63206	1.67128	1.67728	1.74556	1.64239	1.69236
3052.72	1.20661	1.33357	1.43027	1.4384	1.56466	1.73089	1.63517	1.66319	1.68101	1.75613	1.64013	1.68195
3050.79	1.2137	1.40318	1.40681	1.46978	1.63425	1.70784	1.64016	1.657	1.68958	1.76687	1.64463	1.67829
3048.86	1.23187	1.47621	1.37863	1.50659	1.70652	1.68161	1.64416	1.66168	1.69217	1.77021	1.65297	1.68671
3046.93	1.2602	1.53841	1.34705	1.54784	1.75812	1.66641	1.64683	1.67722	1.68213	1.76356	1.65487	1.7028
3045	1.29036	1.57831	1.3191	1.5914	1.77274	1.66499	1.65045	1.68995	1.67546	1.76155	1.65339	1.71633
3043.07	1.31875	1.59265	1.3013	1.64791	1.75439	1.67579	1.65693	1.69307	1.68617	1.7744	1.65763	1.72438
3041.15	1.35114	1.5812	1.2944	1.72818	1.72357	1.6917	1.66583	1.6952	1.7027	1.79301	1.66442	1.7392
3039.22	1.39202	1.55074	1.29769	1.81683	1.70595	1.70451	1.67581	1.70449	1.70719	1.80257	1.67101	1.76899
3037.29	1.43531	1.51253	1.3121	1.87871	1.70595	1.70919	1.68213	1.71505	1.70516	1.80975	1.68956	1.80536
3035.36	1.47208	1.47665	1.33703	1.89818	1.71691	1.70863	1.683	1.71642	1.70871	1.8292	1.72576	1.83108
3033.43	1.50244	1.44738	1.37179	1.88132	1.73656	1.7083	1.68799	1.71134	1.71106	1.85835	1.76531	1.84635
3031.5	1.52777	1.42176	1.41698	1.8401	1.75554	1.70544	1.70309	1.70569	1.71161	1.88482	1.79179	1.86662
3029.58	1.54069	1.39792	1.47196	1.79834	1.76243	1.70181	1.71609	1.70159	1.72559	1.90223	1.81061	1.87986
3027.65	1.53574	1.37844	1.5343	1.77721	1.75421	1.70494	1.71642	1.70451	1.75123	1.91649	1.83735	1.86572
3025.72	1.52029	1.36664	1.5964	1.7849	1.73571	1.71433	1.71368	1.71398	1.77837	1.93673	1.86986	1.83712
3023.79	1.50469	1.36325	1.65135	1.81876	1.72037	1.72508	1.71793	1.72903	1.81444	1.96607	1.89233	1.80602
3021.86	1.48796	1.36606	1.70403	1.85817	1.71695	1.73556	1.72168	1.75696	1.86831	1.99641	1.89402	1.76539
3019.93	1.46451	1.37411	1.76112	1.87572	1.72147	1.74636	1.71662	1.79462	1.92986	2.00981	1.87479	1.71997
3018	1.44002	1.38973	1.81962	1.85895	1.72626	1.75768	1.71056	1.83198	1.97909	1.9973	1.84581	1.68672
3016.08	1.42698	1.41542	1.87086	1.82127	1.7242	1.76712	1.71147	1.8757	2.00862	1.95931	1.81577	1.66894
3014.15	1.42804	1.45064	1.91174	1.78964	1.71915	1.77328	1.71609	1.93606	2.01896	1.90625	1.77715	1.65789
3012.22	1.43445	1.49495	1.95066	1.77484	1.72859	1.77625	1.72211	2.00463	1.99957	1.86504	1.72984	1.6489
3010.29	1.44016	1.55087	1.99168	1.77504	1.7595	1.77652	1.73826	2.05578	1.94875	1.83488	1.68849	1.64035
3008.36	1.44675	1.6202	2.02255	1.78874	1.79928	1.77588	1.77327	2.06069	1.89111	1.80327	1.66092	1.6279
3006.43	1.45554	1.70504	2.02786	1.80647	1.83654	1.77496	1.82776	2.02287	1.8385	1.77691	1.64317	1.61115
3004.51	1.47035	1.80835	2.01488	1.82108	1.86085	1.7763	1.90298	1.97122	1.78164	1.75737	1.62408	1.59304
3002.58	1.49615	1.91982	2.00327	1.84604	1.85559	1.78595	1.99725	1.91523	1.7267	1.73673	1.59703	1.57885
3000.65	1.52921	2.01223	1.99634	1.89199	1.8238	1.80759	2.091	1.85197	1.69057	1.71269	1.57087	1.57736
2998.72	1.56928	2.08003	1.99067	1.9346	1.79437	1.84775	2.1442	1.79136	1.6708	1.6871	1.55761	1.58841
2996.79	1.62332	2.14941	1.98503	1.94739	1.78854	1.91659	2.12391	1.74294	1.65005	1.66673	1.55756	1.601
2994.86	1.68374	2.24337	1.98319	1.9507	1.80266	2.00217	2.04985	1.70197	1.62498	1.65659	1.56187	1.61204
2992.93	1.7387	2.34948	1.98734	1.95046	1.83071	2.07449	1.94508	1.66731	1.60949	1.65988	1.56694	1.62784
2991.01	1.79968	2.44337	1.9849	1.9391	1.86848	2.13147	1.84116	1.64467	1.60908	1.67917	1.57927	1.64809
2989.08	1.87961	2.5356	1.97414	1.92995	1.91403	2.18548	1.76515	1.63041	1.61834	1.70637	1.60633	1.66322
2987.15	1.96125	2.62637	1.9727	1.9268	1.97803	2.19165	1.71299	1.62059	1.63441	1.72882	1.6401	1.66509
2985.22	2.02538	2.62402	1.98714	1.91785	2.06733	2.10094	1.67473	1.62521	1.65324	1.7431	1.658	1.65328
2983.29	2.10221	2.48966	2.00738	1.91742	2.15888	1.96246	1.64911	1.65129	1.66857	1.75125	1.65202	1.63437
2981.36	2.22051	2.36069	2.03584	1.93841	2.20088	1.84514	1.6372	1.68733	1.67968	1.75258	1.63644	1.61801
2979.44	2.35168	2.29035	2.09112	1.98348	2.1497	1.76806	1.6432	1.71471	1.68875	1.74283	1.62072	1.60365
2977.51	2.445	2.24313	2.15546	2.07058	2.03909	1.72299	1.6658	1.71968	1.69216	1.71951	1.59886	1.58541
2975.58	2.47179	2.21638	2.18104	2.18654	1.93289	1.7051	1.69063	1.6982	1.67619	1.69008	1.57137	1.56809
2973.65	2.46539	2.22969	2.16498	2.23555	1.85783	1.71018	1.70218	1.66427	1.642	1.6694	1.54813	1.55773
2971.72	2.44509	2.26749	2.12966	2.17757	1.81539	1.72735	1.69421	1.63442	1.61145	1.65944	1.53172	1.54984
2969.79	2.38515	2.31587	2.089	2.08332	1.79957	1.7421	1.66869	1.61325	1.59112	1.64712	1.52097	1.53964
2967.87	2.29821	2.36505	2.06282	2.00383	1.79761	1.73674	1.6365	1.59815	1.57145	1.63018	1.5137	1.53196
2965.94	2.21995	2.39457	2.05003	1.95011	1.79194	1.70545	1.60888	1.58685	1.55539	1.61666	1.50629	1.52859
2964.01	2.16937	2.43062	2.03901	1.90711	1.76377	1.66504	1.58884	1.58143	1.55303	1.60615	1.50109	1.52444
2962.08	2.14814	2.49337	2.02843	1.86156	1.71695	1.63087	1.57404	1.58137	1.55961	1.60009	1.50184	1.51869
2960.15	2.13262	2.4987	2.01878	1.8181	1.67823	1.60876	1.56372	1.58081	1.56126	1.60415	1.5026	1.51367
2958.22	2.1227	2.38044	2.01392	1.78013	1.65691	1.59994	1.55849	1.57779	1.5556	1.61296	1.49523	1.51027
2956.29	2.12415	2.26984	2.01768	1.73927	1.64484	1.59328	1.55665	1.57288	1.54982	1.61458	1.48395	1.51053
2954.37	2.10634	2.21911	2.01228	1.69528	1.63131	1.58408	1.55783	1.56528	1.54315	1.60735	1.47574	1.51953
2952.44	2.06836	2.17823	1.97832	1.66023	1.61239	1.57978	1.56512	1.55983	1.53442	1.59822	1.47185	1.53704
2950.51	2.05106	2.14427	1.92351	1.63758	1.59695	1.57679	1.57367	1.55864	1.53292	1.59187	1.47656	1.5575
2948.58	2.04739	2.13909	1.85649	1.61944	1.58997	1.57432	1.57312	1.55493	1.53768	1.59345	1.492	1.58704
2946.65	2.0321	2.13027	1.78488	1.60382	1.59189	1.57931	1.56482	1.54582	1.53798	1.60899	1.51263	1.63304
2944.72	2.014	2.0956	1.72814	1.59815	1.60428	1.58941	1.55637	1.53581	1.53403	1.63458	1.53664	1.68417
2942.8	2.00935	2.06468	1.69407	1.60305	1.61635	1.60078	1.55174	1.52892	1.53443	1.66219	1.57172	1.73025
2940.87	2.01561	2.03334	1.66592	1.61012	1.61564	1.60991	1.54943	1.52626	1.5485	1.69662	1.62446	1.77918
2938.94	2.01872	1.98957	1.62814	1.61466	1.6082	1.61447	1.54424	1.53196	1.57971	1.75603	1.69149	1.82986
2937.01	2.01042	1.94361	1.58998	1.61809	1.60742	1.61565	1.53868	1.54585	1.62291	1.84943	1.77011	1.86531
2935.08	1.99571	1.89446	1.56389	1.62598	1.6149	1.61305	1.53926	1.56326	1.67406	1.94917	1.86084	1.87928
2933.15	1.96789	1.84711	1.54817	1.64026	1.62378	1.61146	1.5438	1.59258	1.73731	2.01737	1.94499	1.87295
2931.22	1.92154	1.80283	1.53812	1.65683	1.63562	1.61665	1.54578	1.64075	1.81877	2.06595	1.9902	1.85148
2929.3	1.87523	1.75364	1.52927	1.67547	1.65357	1.62598	1.54508	1.70337	1.91019	2.11505	2.00419	1.82403
2927.37	1.83926	1.7055	1.522	1.69415	1.67143	1.63168	1.54959	1.78205	1.99942	2.14931	2.00911	1.78822
2925.44	1.81026	1.67011	1.525	1.70622	1.68295	1.63005	1.56514	1.88349	2.08979	2.14789	1.99001	1.7387
2923.51	1.78873	1.65075	1.5381	1.71652	1.68614	1.62596	1.59034	2.00608	2.17999	2.12476	1.94294	1.68075
2921.58	1.77142	1.64004	1.55411	1.73146	1.68475	1.62262	1.62599	2.12945	2.22777	2.08327	1.88781	1.61803
2919.65	1.75508	1.63067	1.57737	1.74749	1.68428	1.61954	1.68301	2.23376	2.19247	2.00927	1.81737	1.54831
2917.73	1.74361	1.62774	1.6118	1.75763	1.67909	1.61887	1.77717	2.32974	2.1172	1.92109	1.72604	1.47319
2915.8	1.73585	1.63486	1.64575	1.76163	1.66485	1.62665	1.91681	2.40125	2.0286	1.83221	1.62644	1.4001
2913.87	1.72593	1.64273	1.67259	1.76565	1.65421	1.6555	2.09452	2.37458	1.92038	1.7362	1.52856	1.33665
2911.94	1.71527	1.64669	1.70171	1.7678	1.65775	1.72109	2.29368	2.25107	1.81463	1.63679	1.43751	1.28246
2910.01	1.70473	1.65194	1.73677	1.76356	1.67282	1.83344	2.49143	2.10007	1.71259	1.54734	1.35642	1.23241
2908.08	1.69434	1.6605	1.766	1.75949	1.70339	1.99219	2.59571	1.95072	1.6019	1.46965	1.2858	1.18815
2906.16	1.69157	1.67237	1.78361	1.76232	1.76473	2.18919	2.54127	1.7956	1.49248	1.39687	1.22595	1.15462
2904.23	1.6982	1.68918	1.80575	1.76911	1.85962	2.40921	2.36616	1.64775	1.39738	1.33077	1.1776	1.13009
2902.3	1.70636	1.71329	1.83902	1.78193	1.98885	2.62503	2.15535	1.52165	1.31927	1.27714	1.14022	1.11009
2900.37	1.71126	1.74364	1.8637	1.81608	2.19085	2.78269	1.94681	1.41605	1.25626	1.23768	1.11158	1.09327
2898.44	1.71208	1.77702	1.87156	1.88412	2.49896	2.82837	1.75182	1.32935	1.20742	1.20979	1.08935	1.07922
2896.51	1.71431	1.81441	1.88502	1.99921	2.82112	2.58121	1.58488	1.2637	1.17293	1.1879	1.07194	1.06648
2894.58	1.72423	1.85935	1.91689	2.18578	3.03399	2.2135	1.45025	1.21598	1.14754	1.16943	1.05814	1.05416
2892.66	1.74242	1.91409	1.94755	2.45617	2.95708	1.91728	1.34527	1.18012	1.12446	1.15551	1.04634	1.04359
2890.73	1.76566	1.97445	1.96283	2.78304	2.62463	1.70239	1.26784	1.15313	1.10426	1.14559	1.03516	1.03613
2888.8	1.79532	2.03221	1.97817	3.01438	2.24266	1.54321	1.2131	1.13316	1.09015	1.13716	1.02487	1.03121
2886.87	1.83796	2.07954	1.9966	2.99866	1.93496	1.42012	1.17256	1.11589	1.08043	1.12857	1.01589	1.02837
2884.94	1.8937	2.11349	2.00596	2.78315	1.70386	1.32724	1.13964	1.09842	1.07117	1.12041	1.00801	1.02667
2883.01	1.94874	2.14836	2.02069	2.45634	1.53808	1.26049	1.11119	1.08372	1.06192	1.11499	1.00201	1.02438
2881.09	1.9876	2.20229	2.07434	2.16755	1.42177	1.21038	1.08581	1.07403	1.05426	1.11234	0.99831	1.02042
2879.16	2.02482	2.2716	2.18921	1.91643	1.33549	1.16882	1.06506	1.06735	1.04747	1.1079	0.99497	1.01426
2877.23	2.07838	2.32189	2.36079	1.70657	1.2667	1.13404	1.05075	1.0612	1.04077	1.09949	0.99016	1.00825
2875.3	2.11926	2.32899	2.5818	1.54442	1.21134	1.10586	1.04046	1.05361	1.03506	1.09151	0.98479	1.00557
2873.37	2.12297	2.32106	2.85057	1.42629	1.167	1.08355	1.03067	1.04456	1.03022	1.08716	0.98043	1.00429
2871.44	2.11465	2.32768	2.91611	1.33962	1.13229	1.0663	1.02129	1.03607	1.0253	1.08501	0.97695	1.00199
2869.51	2.10843	2.34913	2.99315	1.27205	1.10654	1.05185	1.01331	1.02919	1.02058	1.08348	0.97369	0.99991
2867.59	2.10851	2.37559	2.74271	1.21866	1.0856	1.03827	1.00534	1.02349	1.01661	1.08122	0.97073	0.99789
2865.66	2.11682	2.40285	2.43323	1.17782	1.06485	1.0266	0.99666	1.01879	1.01334	1.07699	0.96835	0.99493
2863.73	2.12495	2.42591	2.12117	1.14525	1.04517	1.01768	0.98897	1.01531	1.01045	1.07284	0.96663	0.99195
2861.8	2.13188	2.44408	1.87295	1.1171	1.02948	1.00887	0.98261	1.01289	1.00715	1.07142	0.96524	0.98916
2859.87	2.14608	2.46906	1.69085	1.09293	1.01744	0.99872	0.97634	1.01031	1.00341	1.07146	0.96363	0.98689
2857.94	2.15335	2.512	1.54916	1.07168	1.00673	0.9901	0.97023	1.0064	1.00042	1.07046	0.96221	0.98586
2856.02	2.1378	2.49805	1.43276	1.05254	0.99664	0.98489	0.96603	1.00356	0.99891	1.06773	0.961	0.98517
2854.09	2.11586	2.33966	1.34057	1.03737	0.98772	0.98086	0.96468	1.00445	0.99812	1.06401	0.95922	0.98345
2852.16	2.09727	2.13448	1.26851	1.02568	0.97995	0.97564	0.96471	1.00596	0.99603	1.06073	0.95704	0.98065
2850.23	2.07391	1.9675	1.20929	1.01456	0.97303	0.97019	0.96438	1.00434	0.99259	1.05876	0.95492	0.97744
2848.3	2.03466	1.8218	1.16081	1.0048	0.96697	0.96676	0.96286	1.00065	0.99028	1.05794	0.95278	0.97366
2846.37	1.97169	1.68601	1.12185	0.998	0.96238	0.96497	0.95965	0.99739	0.98928	1.05728	0.9506	0.96949
2844.45	1.89748	1.56891	1.08955	0.99199	0.95873	0.96298	0.95604	0.99495	0.98786	1.05539	0.94817	0.96617
2842.52	1.82996	1.47268	1.06313	0.98472	0.95456	0.96043	0.95378	0.99218	0.98529	1.05179	0.94491	0.9634
2840.59	1.76851	1.39374	1.04108	0.97753	0.95068	0.95742	0.95198	0.9888	0.98114	1.04765	0.9409	0.96081
2838.66	1.70341	1.32699	1.02068	0.97272	0.94753	0.95408	0.94907	0.98578	0.97643	1.04383	0.93747	0.95936
2836.73	1.63624	1.26897	1.00233	0.97034	0.944	0.95126	0.94567	0.98276	0.97377	1.04022	0.9353	0.95871
2834.8	1.57534	1.21977	0.98755	0.96846	0.94106	0.94908	0.94324	0.97879	0.97366	1.03723	0.93351	0.95829
2832.87	1.52302	1.17866	0.97505	0.96561	0.93951	0.94711	0.94118	0.97562	0.9731	1.0351	0.93117	0.95811
2830.95	1.47713	1.1418	0.96192	0.96118	0.93845	0.9452	0.93794	0.97422	0.96975	1.03331	0.92832	0.9566
2829.02	1.4388	1.10806	0.94769	0.95574	0.93708	0.94309	0.93434	0.9723	0.96496	1.03182	0.9254	0.9535
2827.09	1.41006	1.07976	0.93518	0.95119	0.93415	0.94046	0.93187	0.96939	0.96103	1.03074	0.92264	0.95109
2825.16	1.38525	1.05735	0.92652	0.94822	0.92947	0.93694	0.92995	0.96693	0.95838	1.02866	0.9207	0.95007
2823.23	1.35798	1.03841	0.92022	0.94521	0.92548	0.93328	0.9278	0.96453	0.95586	1.02483	0.91944	0.94954
2821.3	1.33053	1.02052	0.91446	0.94096	0.92353	0.93091	0.92572	0.96119	0.95354	1.0214	0.91785	0.9487
2819.38	1.30582	1.00393	0.90983	0.93716	0.92219	0.92981	0.92339	0.95744	0.95279	1.02012	0.91653	0.94728
2817.45	1.28486	0.98954	0.9063	0.93444	0.92033	0.92886	0.92038	0.95444	0.95283	1.021	0.91643	0.94605
2815.52	1.26921	0.97641	0.90225	0.93064	0.91786	0.92699	0.91733	0.95193	0.95192	1.02312	0.9168	0.94608
2813.59	1.25697	0.9641	0.89676	0.92682	0.91505	0.92353	0.91454	0.94956	0.95031	1.0244	0.91677	0.947
2811.66	1.24507	0.95358	0.89057	0.92519	0.91261	0.91897	0.91153	0.94856	0.94875	1.02328	0.91649	0.94715
2809.73	1.23291	0.94506	0.88528	0.92419	0.90985	0.91486	0.90852	0.94868	0.94763	1.02059	0.91583	0.94602
2807.8	1.2213	0.93795	0.88094	0.92296	0.90581	0.9117	0.90664	0.94807	0.94704	1.0179	0.91472	0.94476
2805.88	1.2109	0.93164	0.87644	0.92194	0.90176	0.90904	0.90568	0.94705	0.94629	1.01638	0.91468	0.94349
2803.95	1.20047	0.92481	0.87233	0.91947	0.8987	0.90686	0.90434	0.94682	0.94507	1.01697	0.9164	0.94168
2802.02	1.18898	0.91618	0.86948	0.91521	0.89615	0.90456	0.90312	0.9466	0.94398	1.01933	0.91824	0.94099
2800.09	1.17793	0.90689	0.867	0.91121	0.89444	0.90215	0.90235	0.94541	0.94344	1.02143	0.91877	0.94231
2798.16	1.16966	0.89929	0.86388	0.90788	0.89343	0.90096	0.90127	0.94435	0.94369	1.02119	0.91785	0.94328
2796.23	1.16414	0.89388	0.86043	0.90467	0.8913	0.90073	0.90056	0.94474	0.94478	1.01937	0.91702	0.94266
2794.31	1.15877	0.89007	0.85699	0.90216	0.88779	0.89988	0.9008	0.94595	0.9466	1.01934	0.91775	0.941
2792.38	1.15231	0.88712	0.85388	0.90111	0.88486	0.89835	0.90104	0.94714	0.9485	1.0214	0.91903	0.9384
2790.45	1.14539	0.88369	0.85172	0.901	0.8834	0.89719	0.90063	0.94836	0.94923	1.02257	0.91919	0.93612
2788.52	1.1388	0.87979	0.85053	0.90009	0.88263	0.89661	0.89987	0.94918	0.94874	1.02123	0.91812	0.93541
2786.59	1.13379	0.87678	0.85084	0.89806	0.88234	0.89627	0.89932	0.94859	0.94805	1.01792	0.91608	0.93477
2784.66	1.13063	0.87569	0.85322	0.89628	0.88282	0.89609	0.89899	0.94658	0.94754	1.01485	0.91262	0.93268
2782.74	1.1289	0.8777	0.8559	0.89536	0.88314	0.89638	0.89847	0.94477	0.9466	1.01334	0.90874	0.93018
2780.81	1.12935	0.88356	0.85687	0.89545	0.88305	0.89725	0.89743	0.94471	0.94442	1.01115	0.90641	0.92872
2778.88	1.13154	0.89165	0.85568	0.89678	0.88371	0.89731	0.89576	0.94547	0.94191	1.00765	0.90573	0.92861
2776.95	1.13343	0.89819	0.85176	0.89881	0.88395	0.89604	0.89408	0.94556	0.9405	1.00641	0.90639	0.92908
2775.02	1.13554	0.89944	0.846	0.89998	0.88239	0.89496	0.8935	0.94595	0.93993	1.00889	0.90868	0.92939
2773.09	1.13819	0.89407	0.84173	0.89923	0.88054	0.89422	0.8936	0.94778	0.9403	1.01229	0.91115	0.93012
2771.16	1.13762	0.88434	0.84063	0.89755	0.8791	0.89313	0.89346	0.95	0.94254	1.01382	0.91126	0.93086
2769.24	1.13215	0.87376	0.84147	0.896	0.87783	0.89207	0.89427	0.95113	0.94547	1.0136	0.9084	0.92969
2767.31	1.1245	0.8646	0.84157	0.89359	0.87762	0.89104	0.89787	0.95072	0.94585	1.0125	0.90469	0.92724
2765.38	1.11708	0.85811	0.83856	0.89033	0.87797	0.89027	0.90366	0.9494	0.94265	1.01033	0.90284	0.92607
2763.45	1.11099	0.85394	0.83292	0.8884	0.87768	0.8907	0.90833	0.94795	0.93868	1.00796	0.90314	0.92658
2761.52	1.10646	0.8504	0.82689	0.88787	0.87745	0.89212	0.90982	0.94588	0.93654	1.00645	0.90337	0.92697
2759.59	1.10309	0.84664	0.82191	0.88723	0.87758	0.89386	0.90909	0.94281	0.93567	1.0054	0.90189	0.92641
2757.67	1.09973	0.84301	0.81863	0.88669	0.87757	0.89627	0.90778	0.93994	0.93477	1.00478	0.89989	0.92601
2755.74	1.09582	0.83971	0.81747	0.88663	0.87795	0.89942	0.90613	0.93853	0.9342	1.00514	0.89929	0.92594
2753.81	1.09299	0.83576	0.81783	0.88674	0.87883	0.90225	0.9033	0.93855	0.93483	1.00633	0.90014	0.92435
2751.88	1.09106	0.83094	0.81791	0.88735	0.87947	0.90399	0.90033	0.93936	0.93651	1.00735	0.90121	0.92046
2749.95	1.08779	0.8265	0.81725	0.88865	0.88025	0.90471	0.8987	0.94088	0.93837	1.00731	0.90091	0.91519
2748.02	1.08386	0.82317	0.81714	0.88933	0.88186	0.90467	0.89826	0.94341	0.93908	1.00576	0.89848	0.90996
2746.09	1.08095	0.82149	0.81803	0.88903	0.88333	0.90458	0.89972	0.94615	0.93703	1.00218	0.89454	0.90521
2744.17	1.07864	0.82174	0.81983	0.88962	0.88372	0.90533	0.90329	0.9468	0.93174	0.99644	0.88942	0.90003
2742.24	1.07738	0.82358	0.82264	0.89201	0.88444	0.90721	0.90699	0.94315	0.92462	0.98902	0.88292	0.89506
2740.31	1.07825	0.82709	0.82607	0.89532	0.8879	0.91028	0.90816	0.93562	0.91748	0.98134	0.87603	0.89171
2738.38	1.07949	0.83249	0.83013	0.89863	0.89466	0.91375	0.90414	0.92632	0.9111	0.9753	0.87046	0.88964
2736.45	1.08016	0.8396	0.83508	0.90249	0.90256	0.9142	0.89468	0.91724	0.90532	0.97118	0.86602	0.88802
2734.52	1.08222	0.84758	0.8394	0.90801	0.90724	0.90802	0.88318	0.90968	0.89998	0.96793	0.86172	0.88586
2732.6	1.08597	0.85356	0.84092	0.91301	0.90305	0.89568	0.87348	0.90364	0.89562	0.96524	0.85847	0.88233
2730.67	1.08927	0.85332	0.84009	0.91195	0.88934	0.88163	0.86705	0.89913	0.89289	0.96352	0.85645	0.8787
2728.74	1.08994	0.84638	0.8393	0.90327	0.8731	0.8708	0.86329	0.8964	0.89085	0.96162	0.8543	0.87656
2726.81	1.08782	0.837	0.83856	0.89155	0.86095	0.8646	0.86058	0.89419	0.88803	0.95826	0.85206	0.87529
2724.88	1.08458	0.82924	0.83485	0.88039	0.85407	0.86132	0.85737	0.89128	0.8848	0.95497	0.85023	0.87389
2722.95	1.08151	0.82442	0.82686	0.87091	0.85019	0.85935	0.85344	0.88789	0.88239	0.95308	0.84903	0.87271
2721.03	1.0797	0.82123	0.81703	0.86477	0.84717	0.85724	0.84949	0.88472	0.88069	0.95162	0.84863	0.87172
2719.1	1.07922	0.81795	0.80825	0.86181	0.84435	0.85416	0.84605	0.88254	0.87853	0.95008	0.84784	0.87068
2717.17	1.07877	0.81458	0.80195	0.85962	0.84141	0.85089	0.84329	0.88157	0.87597	0.94908	0.84603	0.87021
2715.24	1.07779	0.81157	0.79804	0.85745	0.83823	0.84806	0.84067	0.88092	0.87482	0.94865	0.8442	0.86991
2713.31	1.07645	0.80872	0.79558	0.85582	0.83511	0.84585	0.83766	0.87973	0.87589	0.94813	0.84294	0.86867
2711.38	1.07492	0.80615	0.79414	0.85375	0.83281	0.84449	0.83526	0.87851	0.87755	0.94742	0.84279	0.86754
2709.45	1.07389	0.80433	0.79368	0.85061	0.83159	0.84332	0.83472	0.87806	0.87821	0.94763	0.84355	0.86784
2707.53	1.0745	0.80349	0.79397	0.84722	0.83052	0.84205	0.83569	0.87821	0.87796	0.94934	0.84417	0.86799
2705.6	1.07656	0.80388	0.79476	0.84446	0.82902	0.84158	0.83643	0.87865	0.87737	0.95088	0.84488	0.86654
2703.67	1.07788	0.80541	0.79654	0.84334	0.82786	0.8416	0.836	0.8795	0.8768	0.95002	0.8451	0.8646
2701.74	1.07717	0.80751	0.79948	0.84408	0.82809	0.84121	0.83546	0.88069	0.87684	0.94758	0.84352	0.8626
2699.81	1.07613	0.81053	0.80168	0.84542	0.82941	0.84077	0.83548	0.8814	0.87724	0.94592	0.84153	0.85991
2697.88	1.07682	0.81476	0.80159	0.84613	0.83076	0.84037	0.83573	0.88103	0.87591	0.94485	0.8403	0.85753
2695.96	1.07909	0.819	0.80016	0.84574	0.83137	0.8396	0.83677	0.87955	0.87221	0.94294	0.83877	0.85696
2694.03	1.08163	0.82197	0.7985	0.84472	0.83064	0.83921	0.83854	0.87678	0.86866	0.94082	0.83703	0.85845
2692.1	1.08377	0.82326	0.79654	0.84418	0.82873	0.83997	0.8393	0.87321	0.86685	0.93994	0.83606	0.86107
2690.17	1.0858	0.8232	0.79485	0.84433	0.82699	0.84171	0.83808	0.87046	0.8662	0.94025	0.83607	0.8632
2688.24	1.08818	0.82255	0.79468	0.84483	0.82678	0.84379	0.83515	0.86987	0.8668	0.94109	0.83726	0.86359
2686.31	1.09009	0.82154	0.79528	0.84563	0.82839	0.84441	0.83145	0.87062	0.86859	0.94232	0.83929	0.86222
2684.38	1.0903	0.81958	0.79453	0.84673	0.83074	0.84197	0.82869	0.871	0.87043	0.94291	0.84093	0.86026
2682.46	1.08902	0.8169	0.7925	0.84843	0.83163	0.8373	0.82832	0.87159	0.87189	0.9422	0.8411	0.85854
2680.53	1.08636	0.81509	0.79101	0.85014	0.82952	0.83295	0.83004	0.87339	0.87245	0.94172	0.83992	0.85734
2678.6	1.08273	0.81449	0.78998	0.84987	0.82562	0.83099	0.83191	0.87501	0.8711	0.94219	0.83865	0.85706
2676.67	1.07933	0.81329	0.78862	0.84678	0.82256	0.83176	0.83264	0.87486	0.86877	0.94185	0.83768	0.8574
2674.74	1.07626	0.81034	0.78795	0.84258	0.8216	0.83409	0.83291	0.87382	0.86752	0.93972	0.83628	0.85813
2672.81	1.07379	0.80662	0.7887	0.83957	0.82206	0.83616	0.83351	0.8737	0.86782	0.93801	0.83528	0.85961
2670.89	1.07241	0.80393	0.79013	0.8384	0.82334	0.83773	0.83466	0.87434	0.86883	0.93915	0.83612	0.86148
2668.96	1.07129	0.80327	0.79125	0.8385	0.82547	0.8398	0.83599	0.87465	0.87037	0.94176	0.83836	0.86317
2667.03	1.07093	0.80401	0.79191	0.83938	0.82727	0.84135	0.83683	0.87516	0.8728	0.94307	0.84068	0.86451
2665.1	1.07276	0.80455	0.79236	0.84047	0.82765	0.84134	0.83774	0.87647	0.87545	0.94405	0.84257	0.86557
2663.17	1.07585	0.80463	0.79194	0.84141	0.82768	0.84089	0.83927	0.87781	0.8771	0.94657	0.8437	0.86712
2661.24	1.07818	0.80538	0.79046	0.84199	0.82839	0.8409	0.8406	0.87868	0.87734	0.949	0.8437	0.86897
2659.32	1.07886	0.80624	0.78861	0.84161	0.82897	0.84087	0.84122	0.87913	0.87648	0.9491	0.84315	0.87015
2657.39	1.07807	0.80518	0.78644	0.84009	0.82831	0.84019	0.84105	0.87879	0.87518	0.94726	0.8427	0.87061
2655.46	1.0768	0.80222	0.7838	0.83864	0.82654	0.83937	0.84008	0.87767	0.87378	0.94504	0.84162	0.86999
2653.53	1.07569	0.79867	0.78074	0.83782	0.82467	0.83894	0.83867	0.87655	0.87236	0.94401	0.84029	0.86785
2651.6	1.07368	0.79468	0.77752	0.83661	0.82387	0.83885	0.83701	0.87622	0.87134	0.94486	0.84083	0.86536
2649.67	1.07016	0.79042	0.77478	0.83518	0.82451	0.83903	0.83514	0.87611	0.87069	0.94646	0.84227	0.86395
2647.74	1.06727	0.7866	0.77268	0.83427	0.82509	0.83812	0.83315	0.8746	0.86972	0.94709	0.84126	0.86337
2645.82	1.06628	0.78306	0.77088	0.83306	0.82398	0.83494	0.83077	0.87203	0.86827	0.94575	0.83811	0.86242
2643.89	1.06517	0.77971	0.76915	0.83114	0.8213	0.83087	0.82791	0.87022	0.86667	0.94264	0.83578	0.86059
2641.96	1.06236	0.77735	0.76785	0.82895	0.81799	0.82725	0.82519	0.86865	0.8649	0.93961	0.83445	0.85869
2640.03	1.05898	0.7766	0.76709	0.82615	0.81464	0.82436	0.82336	0.86641	0.86305	0.93751	0.83269	0.85762
2638.1	1.05762	0.77683	0.76622	0.82302	0.81195	0.82238	0.82291	0.86449	0.86148	0.93529	0.83063	0.85711
2636.17	1.05844	0.77631	0.76499	0.82076	0.81039	0.82112	0.82381	0.86338	0.85982	0.93363	0.8289	0.85663
2634.25	1.05813	0.77425	0.76319	0.81939	0.80906	0.82073	0.8239	0.86242	0.85788	0.93326	0.8279	0.85554
2632.32	1.05587	0.7714	0.76046	0.8181	0.80669	0.82062	0.82124	0.86076	0.85625	0.93277	0.82806	0.85318
2630.39	1.05371	0.76794	0.75718	0.8163	0.80402	0.81914	0.81799	0.85763	0.85427	0.93124	0.82883	0.85046
2628.46	1.05243	0.76414	0.75396	0.81449	0.80251	0.81634	0.81635	0.85407	0.85169	0.92869	0.82855	0.84907
2626.53	1.05316	0.76214	0.75109	0.81334	0.80196	0.81321	0.81505	0.85192	0.85014	0.92526	0.82622	0.84873
2624.6	1.05496	0.76277	0.74904	0.81094	0.80098	0.81039	0.81312	0.8504	0.84973	0.92116	0.8233	0.84771
2622.67	1.05442	0.76273	0.74819	0.80595	0.79807	0.80854	0.81068	0.84823	0.84918	0.91839	0.82132	0.84592
2620.75	1.05296	0.76004	0.74769	0.80109	0.79385	0.80744	0.80728	0.84683	0.8482	0.91856	0.81961	0.84438
2618.82	1.05345	0.75767	0.747	0.79969	0.79066	0.80648	0.80404	0.8476	0.84753	0.91871	0.81795	0.84349
2616.89	1.05434	0.75691	0.74702	0.80136	0.78892	0.80529	0.80228	0.84911	0.84762	0.91615	0.81572	0.84207
2614.96	1.05402	0.75566	0.74728	0.80233	0.78729	0.80322	0.8007	0.84908	0.84691	0.91238	0.81237	0.83789
2613.03	1.05389	0.75352	0.7464	0.79987	0.78519	0.80121	0.79897	0.84702	0.84398	0.90957	0.80958	0.8324
2611.1	1.05426	0.75124	0.74457	0.79488	0.78295	0.80101	0.79852	0.84332	0.84048	0.90772	0.80739	0.8291
2609.18	1.04942	0.74934	0.74185	0.79111	0.78128	0.80133	0.79888	0.83857	0.83775	0.90593	0.80499	0.82824
2607.25	1.03839	0.74897	0.7388	0.79075	0.78073	0.80035	0.79902	0.83401	0.83498	0.90439	0.80276	0.82767
2605.32	1.03218	0.75006	0.73767	0.79154	0.7815	0.79878	0.79873	0.83099	0.83277	0.90294	0.80008	0.82506
2603.39	1.03621	0.75065	0.73886	0.79175	0.78334	0.79726	0.7975	0.83038	0.83254	0.90143	0.79695	0.82033
2601.46	1.04261	0.74914	0.73938	0.79215	0.78457	0.79518	0.79486	0.83143	0.83207	0.89995	0.79475	0.81676
2599.53	1.04179	0.74592	0.73677	0.7914	0.78351	0.79191	0.79094	0.83161	0.82869	0.89766	0.79451	0.81686
2597.61	1.03453	0.74264	0.7327	0.78869	0.7806	0.78804	0.78597	0.82937	0.82481	0.89518	0.79519	0.81793
2595.68	1.02861	0.74027	0.73055	0.7866	0.77699	0.78511	0.78076	0.82684	0.8234	0.89426	0.79373	0.81635
2593.75	1.02587	0.73883	0.73061	0.78594	0.77439	0.78262	0.77705	0.82623	0.82305	0.89434	0.78956	0.8129
2591.82	1.02577	0.73775	0.73067	0.78631	0.77368	0.77943	0.77534	0.82576	0.8217	0.89406	0.78521	0.80925
2589.89	1.02895	0.73568	0.72967	0.78766	0.77327	0.77733	0.77491	0.82353	0.8196	0.89439	0.78172	0.80646
2587.96	1.0312	0.73268	0.7285	0.78726	0.77243	0.77769	0.77557	0.82108	0.81729	0.89489	0.77849	0.80453
2586.03	1.02968	0.73167	0.72788	0.78461	0.77113	0.77862	0.77677	0.82012	0.81405	0.89301	0.7755	0.80169
2584.11	1.02736	0.73339	0.72723	0.78276	0.76933	0.77904	0.77802	0.81866	0.81038	0.88894	0.77184	0.79698
2582.18	1.02597	0.73498	0.72514	0.78242	0.768	0.77949	0.77821	0.81452	0.80898	0.88461	0.76714	0.79129
2580.25	1.02636	0.73559	0.72132	0.78293	0.76753	0.77872	0.77579	0.8104	0.81048	0.88114	0.76475	0.78705
2578.32	1.02755	0.73557	0.71868	0.78361	0.76716	0.77671	0.77331	0.80979	0.81075	0.87906	0.76642	0.78543
2576.39	1.0253	0.73328	0.71879	0.78231	0.76538	0.77616	0.77334	0.80997	0.8061	0.87689	0.76762	0.78459
2574.46	1.02259	0.72926	0.71923	0.77874	0.76166	0.77558	0.7733	0.80645	0.79941	0.87197	0.76413	0.78348
2572.54	1.02602	0.72665	0.71723	0.77618	0.75896	0.77242	0.77104	0.80175	0.79489	0.86628	0.75809	0.78199
2570.61	1.03038	0.72538	0.71213	0.77578	0.75953	0.76893	0.76753	0.80013	0.79275	0.86288	0.75327	0.77932
2568.68	1.02805	0.72394	0.70755	0.77435	0.76007	0.76592	0.76376	0.7999	0.79159	0.85993	0.75051	0.77549
2566.75	1.02349	0.72335	0.70678	0.77	0.75762	0.76325	0.76045	0.79797	0.78968	0.85695	0.74951	0.77194
2564.82	1.02302	0.72455	0.70778	0.76591	0.75434	0.7635	0.75766	0.79432	0.78711	0.85585	0.74995	0.76935
2562.89	1.02603	0.72633	0.70916	0.76555	0.75204	0.76606	0.75449	0.79101	0.78514	0.85704	0.75057	0.76732
2560.96	1.02906	0.72594	0.71046	0.76558	0.74964	0.76627	0.75102	0.78928	0.78282	0.85893	0.75061	0.76532
2559.04	1.02786	0.72221	0.70818	0.762	0.74692	0.76241	0.7481	0.78804	0.7798	0.85766	0.75041	0.76255
2557.11	1.02212	0.71907	0.70253	0.75877	0.74583	0.75757	0.74721	0.78668	0.77802	0.85348	0.74882	0.75987
2555.18	1.01774	0.71976	0.69885	0.75982	0.7457	0.75516	0.74788	0.78602	0.77772	0.84988	0.74496	0.75999
2553.25	1.01876	0.72135	0.69905	0.76167	0.74324	0.75606	0.74661	0.786	0.77591	0.84576	0.74029	0.76139
2551.32	1.02236	0.72073	0.70053	0.76031	0.73776	0.75746	0.74402	0.78498	0.77135	0.84135	0.73664	0.75958
2549.39	1.02165	0.71891	0.70053	0.75739	0.73152	0.7547	0.74267	0.78193	0.76712	0.83992	0.73491	0.75576
2547.47	1.01578	0.717	0.69889	0.75533	0.72956	0.74769	0.74092	0.77903	0.76552	0.8401	0.73478	0.75305
2545.54	1.0123	0.71446	0.69731	0.75358	0.73336	0.74109	0.73832	0.77756	0.76439	0.83803	0.73465	0.75039
2543.61	1.01457	0.71116	0.69593	0.75138	0.7361	0.73828	0.73619	0.77626	0.761	0.83426	0.73307	0.74821
2541.68	1.01798	0.70868	0.69398	0.74914	0.73403	0.7384	0.73401	0.77609	0.75781	0.83218	0.73165	0.7491
2539.75	1.01754	0.70976	0.69187	0.74673	0.73147	0.73795	0.73199	0.77761	0.75909	0.83148	0.73186	0.75268
2537.82	1.01378	0.71328	0.69028	0.7437	0.7298	0.73612	0.73183	0.77792	0.76208	0.82987	0.73158	0.75403
2535.9	1.01106	0.71272	0.68971	0.74182	0.72697	0.73567	0.73362	0.77583	0.76024	0.82941	0.73	0.7499
2533.97	1.01036	0.7067	0.68941	0.74236	0.72509	0.73701	0.73355	0.77293	0.75588	0.83173	0.72859	0.74518
2532.04	1.00908	0.70131	0.68877	0.74304	0.72559	0.7372	0.7296	0.77007	0.75497	0.8325	0.72795	0.74367
2530.11	1.00793	0.69807	0.68889	0.74207	0.72688	0.73499	0.72606	0.76698	0.7545	0.82996	0.72742	0.74292
2528.18	1.00799	0.69536	0.68882	0.74051	0.72859	0.73217	0.7242	0.76323	0.75128	0.82822	0.72529	0.74147
2526.25	1.00736	0.69553	0.6864	0.74047	0.72897	0.73063	0.72219	0.75989	0.74831	0.82887	0.72178	0.7409
2524.32	1.00754	0.69875	0.68332	0.74182	0.72638	0.72993	0.72068	0.75845	0.74683	0.82867	0.71958	0.74215
2522.4	1.0081	0.70032	0.68121	0.74144	0.72269	0.72878	0.71897	0.7573	0.74636	0.82413	0.71932	0.74256
2520.47	1.00325	0.69747	0.67843	0.73797	0.72001	0.72724	0.7178	0.7554	0.74692	0.81659	0.72007	0.73952
2518.54	0.99624	0.69224	0.67474	0.73444	0.71984	0.72616	0.71781	0.75548	0.74817	0.81125	0.72083	0.73491
2516.61	0.9952	0.68876	0.67275	0.73386	0.722	0.72505	0.71586	0.75816	0.75012	0.81054	0.71952	0.73241
2514.68	0.99803	0.6897	0.67364	0.73411	0.72267	0.724	0.7136	0.76061	0.75221	0.81418	0.71719	0.73266
2512.75	0.99897	0.69309	0.67508	0.73118	0.72041	0.72452	0.71408	0.76168	0.75328	0.82053	0.7167	0.73354
2510.83	0.99833	0.69471	0.67545	0.72647	0.71902	0.72445	0.7144	0.76107	0.75322	0.82358	0.7162	0.73514
2508.9	0.99939	0.69413	0.6752	0.72437	0.71829	0.72152	0.71265	0.75783	0.7515	0.81937	0.71295	0.73747
2506.97	1.00164	0.69228	0.6742	0.72513	0.71524	0.71782	0.71125	0.75484	0.74852	0.81339	0.70954	0.73688
2505.04	1.00209	0.68943	0.67268	0.72515	0.71228	0.71559	0.71251	0.7561	0.74701	0.8115	0.70981	0.73247
2503.11	1.00123	0.68814	0.67124	0.72269	0.71205	0.71523	0.71606	0.75973	0.7459	0.81253	0.71157	0.72837
2501.18	1.0002	0.68866	0.66989	0.72029	0.71195	0.71485	0.71906	0.75975	0.74261	0.81371	0.71051	0.7266
2499.25	0.99895	0.68776	0.66864	0.71943	0.70862	0.71371	0.71922	0.75383	0.73964	0.81379	0.70697	0.72529
2497.33	0.9985	0.68583	0.66723	0.71859	0.70328	0.71338	0.71733	0.7458	0.7391	0.81216	0.70392	0.72254
2495.4	0.99867	0.68551	0.66617	0.71804	0.69916	0.71315	0.71565	0.74035	0.7395	0.80958	0.70383	0.71923
2493.47	0.99784	0.68642	0.66738	0.71924	0.69753	0.71251	0.71488	0.73963	0.73962	0.80589	0.70582	0.71973
2491.54	0.99667	0.68666	0.67147	0.72112	0.69866	0.71398	0.71333	0.74259	0.739	0.80108	0.70762	0.7244
2489.61	0.9956	0.68738	0.67543	0.7213	0.70063	0.71902	0.71109	0.74519	0.73686	0.79767	0.7081	0.72647
2487.68	0.99423	0.69192	0.67627	0.71982	0.70155	0.72454	0.7118	0.74547	0.73296	0.79684	0.70656	0.72389
2485.76	0.99425	0.69828	0.67501	0.71896	0.7029	0.72633	0.71485	0.74489	0.73013	0.79796	0.70416	0.72068
2483.83	0.99777	0.70084	0.67321	0.71881	0.70456	0.72447	0.71533	0.7443	0.73148	0.80051	0.70276	0.71833
2481.9	1.00303	0.69985	0.67102	0.71742	0.70487	0.72192	0.71329	0.74387	0.73558	0.80376	0.70285	0.71728
2479.97	1.00538	0.69919	0.66945	0.71481	0.70536	0.71998	0.71182	0.74344	0.73885	0.80643	0.70359	0.71734
2478.04	1.00347	0.6989	0.66856	0.71403	0.70769	0.71676	0.71031	0.74301	0.73854	0.80627	0.7032	0.71659
2476.11	1.00121	0.69724	0.66691	0.71649	0.71105	0.71327	0.70788	0.7431	0.73526	0.80314	0.70103	0.71545
2474.19	1.00419	0.69458	0.66608	0.71998	0.71341	0.71306	0.70637	0.74298	0.73302	0.80146	0.69919	0.71564
2472.26	1.01121	0.69151	0.66829	0.72303	0.71325	0.71414	0.70521	0.74181	0.73227	0.80213	0.69775	0.71557
2470.33	1.01311	0.68878	0.67084	0.7248	0.71147	0.71382	0.70345	0.74079	0.73059	0.8002	0.69386	0.71446
2468.4	1.00834	0.68802	0.67084	0.72517	0.71029	0.71576	0.70326	0.74112	0.72921	0.79613	0.69055	0.71421
2466.47	1.00459	0.68852	0.67008	0.72604	0.709	0.72175	0.70434	0.74251	0.7292	0.79581	0.69227	0.7147
2464.54	1.00359	0.6877	0.67109	0.72633	0.70612	0.72546	0.70504	0.7443	0.72918	0.79949	0.6959	0.71524
2462.61	1.00223	0.68559	0.67235	0.72281	0.7044	0.72225	0.70534	0.74601	0.72893	0.80288	0.6979	0.71452
2460.69	1.00216	0.6842	0.67144	0.71777	0.70639	0.71697	0.70469	0.74727	0.72805	0.80502	0.69902	0.71181
2458.76	1.00555	0.68322	0.67039	0.71637	0.7096	0.71561	0.70393	0.74656	0.72709	0.80659	0.69897	0.71033
2456.83	1.00777	0.68119	0.67117	0.71758	0.7107	0.71636	0.70423	0.7425	0.72862	0.80581	0.69622	0.71194
2454.9	1.00585	0.67893	0.67148	0.71733	0.70861	0.71539	0.70454	0.73741	0.73118	0.80312	0.69256	0.71331
2452.97	1.0013	0.67739	0.66982	0.71557	0.70382	0.71418	0.70357	0.73499	0.73056	0.80079	0.69077	0.71048
2451.04	0.99401	0.6763	0.6684	0.71448	0.69887	0.71405	0.70108	0.73587	0.72836	0.79646	0.68979	0.70464
2449.12	0.98726	0.67593	0.66812	0.71467	0.69632	0.71394	0.699	0.73796	0.72835	0.78888	0.68859	0.69946
2447.19	0.98633	0.67581	0.66678	0.71375	0.69691	0.71334	0.69912	0.73881	0.72779	0.7829	0.68763	0.69647
2445.26	0.98997	0.67485	0.66424	0.71083	0.6994	0.71044	0.69913	0.73747	0.72319	0.7805	0.68541	0.69636
2443.33	0.99289	0.67393	0.662	0.70902	0.70014	0.70534	0.69671	0.73422	0.71758	0.77942	0.68113	0.69718
2441.4	0.99336	0.6739	0.65969	0.70973	0.69745	0.70267	0.69431	0.73007	0.71388	0.77897	0.67693	0.69603
2439.47	0.99197	0.67303	0.65719	0.7108	0.6943	0.70338	0.69374	0.72711	0.71146	0.77827	0.67465	0.69405
2437.54	0.98745	0.67042	0.65613	0.70972	0.69317	0.70251	0.69222	0.72579	0.71062	0.7759	0.67318	0.69248
2435.62	0.98164	0.66819	0.65704	0.70645	0.69347	0.69817	0.68783	0.72327	0.71004	0.77265	0.67024	0.68945
2433.69	0.97799	0.66727	0.6568	0.70421	0.6921	0.69355	0.68277	0.71839	0.70597	0.76984	0.6663	0.68463
2431.76	0.97672	0.66617	0.6536	0.70454	0.68696	0.68947	0.67935	0.71342	0.70028	0.76765	0.66458	0.6805
2429.83	0.97605	0.66413	0.65005	0.70299	0.68093	0.68412	0.67675	0.70946	0.69776	0.76673	0.66616	0.6784
2427.9	0.9748	0.66193	0.6482	0.69702	0.67627	0.67937	0.67396	0.70676	0.69659	0.7668	0.66596	0.67806
2425.97	0.97361	0.6605	0.64753	0.69148	0.67298	0.67805	0.67215	0.70491	0.69357	0.76484	0.65956	0.6777
2424.05	0.97334	0.66008	0.64669	0.68963	0.6723	0.67797	0.67173	0.70184	0.69094	0.76042	0.6531	0.67612
2422.12	0.97481	0.6612	0.64563	0.68901	0.67246	0.67522	0.67018	0.69911	0.68989	0.75638	0.65315	0.67517
2420.19	0.97658	0.66332	0.64501	0.68638	0.66981	0.67087	0.66585	0.69932	0.68716	0.75451	0.65569	0.67428
2418.26	0.97622	0.66382	0.64424	0.68253	0.66542	0.67008	0.66164	0.69909	0.68296	0.75453	0.65503	0.671
2416.33	0.97432	0.66182	0.64218	0.68054	0.66254	0.673	0.65994	0.69525	0.68105	0.7538	0.6515	0.66577
2414.4	0.97097	0.65865	0.63863	0.68006	0.66238	0.67359	0.65913	0.69089	0.681	0.75132	0.64743	0.66091
2412.48	0.96746	0.65677	0.63527	0.67879	0.66345	0.67053	0.65789	0.68912	0.67887	0.74871	0.64323	0.65856
2410.55	0.96695	0.65818	0.63401	0.67671	0.6632	0.66744	0.65671	0.68881	0.67421	0.74593	0.63988	0.65802
2408.62	0.96976	0.66029	0.6342	0.67501	0.66094	0.66569	0.65519	0.68819	0.67078	0.74251	0.63958	0.65718
2406.69	0.97415	0.65922	0.63359	0.67333	0.65719	0.66449	0.65239	0.68736	0.66966	0.73997	0.64035	0.65586
2404.76	0.9761	0.65592	0.63188	0.67102	0.65343	0.66319	0.65012	0.68692	0.66911	0.74009	0.63923	0.65493
2402.83	0.97403	0.65432	0.63039	0.66949	0.65237	0.66149	0.6504	0.68575	0.66796	0.74207	0.63884	0.65444
2400.9	0.97097	0.65565	0.6297	0.66847	0.65329	0.6595	0.65113	0.6834	0.66627	0.74377	0.64165	0.65443
2398.98	0.96936	0.65759	0.63093	0.6652	0.65008	0.65728	0.65121	0.68817	0.67159	0.74514	0.64802	0.65872
2397.05	0.97029	0.65483	0.63063	0.6621	0.64836	0.65653	0.64943	0.68774	0.67326	0.74403	0.64861	0.66066
2395.12	0.97161	0.65011	0.62865	0.66136	0.64788	0.65607	0.64769	0.68427	0.67149	0.74223	0.64557	0.66059
2393.19	0.97148	0.64685	0.62644	0.66297	0.64789	0.65506	0.64725	0.68111	0.66938	0.74152	0.64177	0.65964
2391.26	0.97099	0.64464	0.62506	0.66459	0.64867	0.65396	0.64741	0.67789	0.66798	0.7411	0.63717	0.65734
2389.33	0.97028	0.64247	0.6247	0.66418	0.65059	0.65367	0.64739	0.67425	0.66675	0.74006	0.63302	0.65365
2387.41	0.96749	0.64125	0.62485	0.66233	0.65382	0.65449	0.6472	0.67136	0.66583	0.73897	0.63106	0.64928
2385.48	0.96345	0.64145	0.62476	0.66056	0.65674	0.65538	0.64648	0.67081	0.66613	0.73823	0.63081	0.64535
2383.55	0.9617	0.64124	0.62378	0.65883	0.65612	0.65505	0.64435	0.67295	0.66695	0.73711	0.63032	0.64358
2381.62	0.96327	0.63948	0.62168	0.65708	0.65146	0.65369	0.64072	0.67713	0.66649	0.73497	0.62837	0.64429
2379.69	0.96605	0.63787	0.61872	0.65625	0.64737	0.65207	0.63755	0.68335	0.66533	0.73303	0.62558	0.64354
2377.76	0.96811	0.63606	0.61555	0.65554	0.64698	0.65025	0.63783	0.69125	0.66663	0.73276	0.62355	0.63995
2375.83	0.96872	0.63327	0.61369	0.65338	0.6495	0.64658	0.64126	0.70024	0.66929	0.7312	0.62198	0.63476
2373.91	0.96296	0.62959	0.61599	0.64981	0.65011	0.64146	0.64284	0.70919	0.6719	0.72744	0.6186	0.62998
2371.98	0.95202	0.62602	0.62197	0.6463	0.64449	0.63799	0.63796	0.71569	0.67185	0.7224	0.6106	0.62488
2370.05	0.95527	0.62913	0.62651	0.64443	0.63779	0.6346	0.62977	0.7223	0.67137	0.71752	0.60153	0.61122
2368.12	0.97403	0.63404	0.63031	0.64087	0.63282	0.63201	0.62464	0.72888	0.67765	0.7124	0.59514	0.60038
2366.19	0.98418	0.63574	0.63113	0.63445	0.63034	0.63126	0.6326	0.73811	0.69118	0.70645	0.59571	0.59043
2364.26	0.96449	0.62649	0.62253	0.62965	0.61891	0.64242	0.64902	0.74591	0.68067	0.67902	0.5936	0.59051
2362.34	0.94468	0.62097	0.61164	0.62775	0.60323	0.65545	0.6675	0.74983	0.68755	0.66895	0.59775	0.59113
2360.41	0.95028	0.63177	0.61679	0.62352	0.59936	0.65123	0.66886	0.74285	0.6783	0.66643	0.59291	0.5902
2358.48	0.95417	0.64378	0.63316	0.62041	0.61094	0.64152	0.66144	0.73153	0.68221	0.68414	0.59622	0.60176
2356.55	0.94445	0.64794	0.6444	0.62663	0.63437	0.64548	0.65875	0.72653	0.69441	0.70414	0.61078	0.61261
2354.62	0.94744	0.64152	0.64672	0.63779	0.65829	0.66138	0.65539	0.71854	0.66372	0.69351	0.60871	0.62403
2352.69	0.96649	0.63719	0.64096	0.64519	0.67495	0.67185	0.66617	0.71911	0.67337	0.71756	0.62028	0.62625
2350.77	0.98227	0.64104	0.63288	0.64957	0.68865	0.67237	0.67651	0.71988	0.69407	0.74903	0.63227	0.61147
2348.84	0.98756	0.64677	0.62908	0.65419	0.697	0.67055	0.6782	0.72174	0.70013	0.75802	0.63545	0.59743
2346.91	0.9783	0.63604	0.63303	0.65904	0.69143	0.68003	0.67505	0.7284	0.70583	0.75208	0.63462	0.62289
2344.98	0.9773	0.63171	0.64127	0.66668	0.69278	0.68476	0.66926	0.73864	0.69706	0.73295	0.62751	0.64395
2343.05	0.98282	0.63879	0.64822	0.67072	0.69951	0.67888	0.6596	0.7404	0.66403	0.70367	0.61372	0.65011
2341.12	0.98305	0.64582	0.649	0.6672	0.6947	0.67036	0.65261	0.73416	0.63599	0.68684	0.60572	0.65696
2339.19	0.99008	0.65326	0.64417	0.66722	0.68703	0.66369	0.66214	0.73919	0.65558	0.71097	0.6217	0.65289
2337.27	1.00489	0.65878	0.64176	0.6764	0.6856	0.66274	0.67999	0.75527	0.70077	0.75195	0.65097	0.64626
2335.34	1.0107	0.66085	0.64541	0.68995	0.69004	0.66766	0.69211	0.76793	0.73946	0.78129	0.67696	0.65007
2333.41	1.00682	0.6671	0.65523	0.70266	0.70079	0.67382	0.70069	0.77853	0.76966	0.80037	0.69961	0.65548
2331.48	1.0027	0.67263	0.66914	0.71249	0.71241	0.68717	0.70899	0.78649	0.7859	0.81275	0.71578	0.67314
2329.55	1.01033	0.68303	0.68124	0.72179	0.72383	0.70326	0.71678	0.79558	0.79125	0.822	0.7275	0.69726
2327.62	1.0176	0.68993	0.68809	0.72911	0.72879	0.72047	0.72026	0.80043	0.78531	0.82681	0.73547	0.73403
2325.7	1.02073	0.69593	0.68952	0.7326	0.7286	0.72955	0.72192	0.80127	0.77535	0.83093	0.74437	0.76336
2323.77	1.01868	0.69762	0.68832	0.73053	0.71972	0.72706	0.72315	0.80066	0.77651	0.84189	0.75917	0.79086
2321.84	1.01793	0.69748	0.68485	0.72469	0.70962	0.71186	0.72187	0.79984	0.78802	0.86164	0.77947	0.82085
2319.91	1.01471	0.69171	0.67766	0.71666	0.70382	0.69753	0.71706	0.79323	0.79721	0.88622	0.80272	0.86478
2317.98	1.00988	0.68899	0.6699	0.70879	0.70505	0.69045	0.7123	0.78663	0.80583	0.91549	0.83414	0.90857
2316.05	1.0036	0.68906	0.66574	0.70463	0.70737	0.69094	0.71063	0.78925	0.82664	0.95428	0.87641	0.94847
2314.12	0.99959	0.68744	0.66577	0.70644	0.7067	0.69362	0.7107	0.80259	0.85967	0.99386	0.92009	0.98025
2312.2	1.0011	0.68407	0.66779	0.71033	0.70427	0.69565	0.71197	0.82397	0.90037	1.0287	0.9597	0.99962
2310.27	1.00563	0.67993	0.66997	0.71099	0.70086	0.70021	0.71306	0.84975	0.93929	1.0607	0.99452	1.01592
2308.34	1.0095	0.67659	0.67166	0.70903	0.69735	0.70634	0.71403	0.87938	0.9693	1.08826	1.02302	1.0362
2306.41	1.01036	0.67393	0.67254	0.70692	0.69408	0.70947	0.71914	0.91303	0.99398	1.11031	1.04568	1.06194
2304.48	1.00929	0.67309	0.67191	0.70644	0.6925	0.70857	0.73295	0.95	1.02171	1.13293	1.06393	1.09224
2302.55	1.00598	0.67327	0.67172	0.70796	0.69206	0.71009	0.75679	0.98895	1.05588	1.15695	1.07684	1.13377
2300.63	1.00341	0.67605	0.67334	0.71053	0.69555	0.71836	0.79445	1.03045	1.09621	1.18192	1.08997	1.18261
2298.7	1.00681	0.68081	0.67612	0.71348	0.70459	0.73268	0.84483	1.07524	1.12887	1.21025	1.10907	1.23068
2296.77	1.0166	0.6854	0.67866	0.71751	0.71532	0.75025	0.89816	1.12555	1.14534	1.25832	1.14481	1.27222
2294.84	1.02314	0.68747	0.68046	0.7223	0.72108	0.77379	0.94613	1.17381	1.15121	1.32625	1.20258	1.29223
2292.91	1.01928	0.68831	0.68084	0.72553	0.72285	0.80909	0.99861	1.20288	1.17076	1.3863	1.25878	1.26666
2290.98	1.00765	0.68892	0.67988	0.72468	0.7283	0.85654	1.06484	1.20487	1.21533	1.40168	1.26273	1.20141
2289.06	0.99565	0.68797	0.67952	0.72168	0.74361	0.90697	1.12727	1.20245	1.26058	1.35795	1.19739	1.12828
2287.13	0.99085	0.68512	0.68044	0.72193	0.77004	0.95216	1.15529	1.22575	1.26626	1.27654	1.10231	1.06892
2285.2	0.99674	0.68155	0.67953	0.72741	0.80302	1.00098	1.14111	1.26223	1.21172	1.18839	1.01802	1.0257
2283.27	1.00955	0.67821	0.67372	0.73796	0.83721	1.07106	1.11816	1.26238	1.12327	1.11248	0.96047	0.99151
2281.34	1.01842	0.67442	0.66566	0.75603	0.87554	1.14968	1.12774	1.19933	1.04285	1.05375	0.9287	0.96171
2279.41	1.01582	0.67053	0.65887	0.7808	0.93646	1.18572	1.15955	1.09613	0.98621	1.01087	0.90772	0.93226
2277.48	1.01156	0.66834	0.65341	0.80482	1.03314	1.16903	1.14915	0.99601	0.94696	0.98036	0.87917	0.89912
2275.56	1.01997	0.66688	0.64972	0.83312	1.12577	1.15467	1.06808	0.92675	0.91825	0.95369	0.84241	0.8663
2273.63	1.03426	0.66317	0.64983	0.89612	1.1469	1.15356	0.96346	0.89024	0.89674	0.92403	0.81058	0.83985
2271.7	1.03707	0.65811	0.65465	1.00978	1.11532	1.11111	0.8802	0.8716	0.87576	0.89587	0.78868	0.81867
2269.77	1.02717	0.65498	0.66234	1.11622	1.09915	1.01609	0.82738	0.85476	0.84776	0.87575	0.7732	0.79984
2267.84	1.01921	0.65326	0.67079	1.13714	1.09022	0.91715	0.80074	0.83518	0.81712	0.85975	0.76112	0.78573
2265.91	1.02718	0.65158	0.68209	1.10619	1.02963	0.8457	0.79129	0.81577	0.79448	0.84131	0.74888	0.77624
2263.99	1.04529	0.65086	0.70484	1.07686	0.9247	0.80409	0.78667	0.80002	0.78279	0.82459	0.73776	0.76565
2262.06	1.0515	0.65007	0.75139	1.02566	0.83535	0.78437	0.77945	0.78941	0.77834	0.8167	0.73296	0.75221
2260.13	1.03724	0.64646	0.82243	0.93769	0.78773	0.77313	0.76876	0.78191	0.77529	0.81463	0.7311	0.73924
2258.2	1.01465	0.64581	0.89998	0.84991	0.76677	0.75817	0.75658	0.78007	0.77095	0.81216	0.72596	0.72821
2256.27	0.99192	0.66068	0.96009	0.79588	0.74969	0.74176	0.74459	0.78506	0.76904	0.80851	0.71987	0.72573
2254.34	0.97464	0.69648	0.96678	0.77443	0.7303	0.73741	0.73454	0.78335	0.76766	0.80534	0.7161	0.73396
2252.41	0.97253	0.74203	0.90344	0.7622	0.71557	0.74458	0.72836	0.76532	0.75865	0.80467	0.71042	0.73811
2250.49	0.98839	0.7846	0.82232	0.74307	0.70753	0.74659	0.72227	0.74261	0.74435	0.8073	0.6984	0.7289
2248.56	1.01284	0.82518	0.76771	0.72263	0.70175	0.74029	0.7107	0.73033	0.73325	0.80813	0.68711	0.71883
2246.63	1.02628	0.8503	0.73641	0.71514	0.70267	0.73654	0.69664	0.72451	0.72103	0.80486	0.6835	0.7128
2244.7	1.02468	0.83052	0.72139	0.72324	0.7087	0.73107	0.68969	0.72779	0.71532	0.80461	0.69149	0.70828
2242.77	1.03246	0.78055	0.70918	0.73374	0.71355	0.72193	0.6872	0.72951	0.71256	0.79959	0.69979	0.70535
2240.84	1.04618	0.74017	0.68925	0.73122	0.71456	0.71278	0.68719	0.72887	0.70562	0.78714	0.69631	0.70672
2238.92	1.03964	0.71879	0.67224	0.71907	0.71685	0.70449	0.69269	0.72881	0.69363	0.77825	0.68197	0.7029
2236.99	1.01942	0.70845	0.66503	0.71407	0.71519	0.70302	0.70099	0.72172	0.6844	0.77904	0.6717	0.69683
2235.06	0.99679	0.70555	0.66072	0.7178	0.70273	0.70467	0.69812	0.7046	0.68725	0.78942	0.66909	0.70154
2233.13	0.95532	0.70377	0.65632	0.7129	0.68733	0.6907	0.67734	0.68836	0.68907	0.79944	0.66482	0.7025
2231.2	0.92179	0.69401	0.65676	0.69794	0.68009	0.66868	0.65857	0.68547	0.68069	0.80165	0.65915	0.69204
2229.27	0.93493	0.68454	0.66217	0.69029	0.68182	0.66466	0.66405	0.69851	0.68265	0.7936	0.6556	0.69319
2227.35	0.96611	0.68322	0.66122	0.69279	0.68036	0.67164	0.68132	0.71443	0.69804	0.78057	0.65083	0.70732
2225.42	0.97748	0.67772	0.64775	0.68619	0.67068	0.67087	0.68612	0.71681	0.69645	0.77926	0.64656	0.71725
2223.49	0.97121	0.66239	0.6346	0.66668	0.6626	0.66798	0.68033	0.7104	0.67659	0.78932	0.64425	0.72166
2221.56	0.96303	0.65085	0.63706	0.65945	0.66511	0.66593	0.67213	0.71199	0.6639	0.78875	0.64276	0.72416
2219.63	0.95894	0.65077	0.65425	0.67086	0.67722	0.66077	0.65878	0.72102	0.65948	0.77287	0.64894	0.71716
2217.7	0.95451	0.65902	0.67536	0.6742	0.6856	0.66467	0.64246	0.72686	0.65489	0.75699	0.66093	0.69639
2215.77	0.95513	0.66927	0.69057	0.6586	0.6805	0.68579	0.63193	0.71739	0.65726	0.74936	0.66688	0.67849
2213.85	0.96962	0.66552	0.69182	0.64627	0.67119	0.69978	0.63817	0.68861	0.68076	0.75393	0.67336	0.67409
2211.92	0.99138	0.64198	0.68425	0.65687	0.67145	0.67897	0.65921	0.66431	0.71493	0.76866	0.68304	0.67635
2209.99	1.00869	0.61601	0.68096	0.67234	0.67707	0.64307	0.67453	0.661	0.71854	0.7725	0.67383	0.6767
2208.06	1.00518	0.60509	0.67472	0.66911	0.6727	0.62188	0.68088	0.66801	0.69085	0.75384	0.64645	0.66993
2206.13	0.98706	0.61708	0.65116	0.66712	0.65762	0.62785	0.69217	0.67233	0.6791	0.73394	0.6313	0.65986
2204.2	0.9843	0.63493	0.63309	0.68094	0.63776	0.65686	0.69321	0.67142	0.69141	0.72971	0.64632	0.64917
2202.28	0.99295	0.628	0.64203	0.68332	0.6317	0.68227	0.67368	0.66912	0.69297	0.73759	0.6712	0.63462
2200.35	0.97912	0.60502	0.6562	0.65889	0.65352	0.68851	0.65701	0.67633	0.67712	0.74821	0.6723	0.62064
2198.42	0.96287	0.5939	0.63965	0.63076	0.67345	0.68313	0.63887	0.69193	0.6546	0.74791	0.65141	0.61536
2196.49	0.96789	0.60611	0.6109	0.63481	0.66964	0.67778	0.61172	0.70673	0.6398	0.73345	0.62952	0.62674
2194.56	0.99121	0.62306	0.61093	0.67283	0.66591	0.67902	0.5983	0.71285	0.6381	0.72845	0.61002	0.64968
2192.63	1.00889	0.62042	0.63055	0.68873	0.6687	0.67963	0.6011	0.69783	0.63751	0.7349	0.59156	0.65509
2190.7	1.01011	0.61198	0.64179	0.66028	0.65049	0.67934	0.60182	0.6743	0.6424	0.72947	0.58202	0.6351
2188.78	0.99777	0.62329	0.63765	0.63707	0.6205	0.68282	0.59099	0.65547	0.65053	0.70537	0.59826	0.61784
2186.85	0.9899	0.64348	0.61868	0.64038	0.62389	0.6833	0.58117	0.6468	0.63271	0.69427	0.63344	0.62072
2184.92	0.99596	0.6414	0.61001	0.64556	0.65335	0.66582	0.58199	0.64966	0.60301	0.72326	0.63101	0.62047
2182.99	0.98507	0.60952	0.62909	0.63668	0.65952	0.62741	0.58708	0.64805	0.60181	0.75787	0.58112	0.60511
2181.06	0.95953	0.56712	0.64137	0.62999	0.63571	0.59147	0.58167	0.62895	0.61277	0.7363	0.54221	0.601
2179.13	0.923	0.5441	0.62011	0.62829	0.61177	0.58205	0.5593	0.61691	0.59931	0.68597	0.53828	0.61734
2177.21	0.91295	0.54916	0.60272	0.63309	0.60547	0.58563	0.54853	0.62557	0.58136	0.67039	0.55955	0.6267
2175.28	0.94346	0.55967	0.60605	0.6467	0.6043	0.58162	0.55994	0.6324	0.5833	0.68544	0.59011	0.62472
2173.35	0.93162	0.57612	0.60358	0.65115	0.58733	0.5776	0.56312	0.63157	0.60141	0.69019	0.60081	0.6191
2171.42	0.90851	0.60189	0.59327	0.63217	0.57556	0.58524	0.56189	0.63492	0.62324	0.69294	0.58681	0.59623
2169.49	0.91532	0.61692	0.59245	0.59208	0.60052	0.58894	0.57682	0.63293	0.62217	0.72237	0.57373	0.56522
2167.56	0.89849	0.61327	0.60288	0.54736	0.62713	0.56832	0.59401	0.60983	0.58588	0.73437	0.57269	0.55092
2165.64	0.88137	0.58501	0.5795	0.52399	0.58121	0.53677	0.60429	0.58504	0.53457	0.67703	0.56943	0.54266
2163.71	0.88874	0.52931	0.51911	0.52282	0.48766	0.504	0.61116	0.5751	0.48518	0.61563	0.53431	0.51268
2161.78	0.88148	0.47197	0.47229	0.51669	0.43201	0.46941	0.57985	0.56442	0.43612	0.56296	0.45918	0.45751
2159.85	0.80781	0.44463	0.43822	0.52471	0.41645	0.42759	0.50317	0.53286	0.39841	0.48568	0.38408	0.40079
2157.92	0.74273	0.46245	0.41595	0.53373	0.40532	0.40937	0.44483	0.49047	0.40029	0.43502	0.36019	0.38942
2155.99	0.79954	0.50081	0.42744	0.51519	0.40148	0.45296	0.44315	0.48169	0.4194	0.43345	0.39362	0.41654
2154.06	0.87791	0.52294	0.44781	0.50824	0.42082	0.51025	0.46056	0.50982	0.43275	0.44902	0.43539	0.43659
2152.14	0.86738	0.53339	0.46443	0.50557	0.45665	0.53584	0.47253	0.54642	0.46308	0.48749	0.46042	0.45699
2150.21	0.84147	0.5389	0.49564	0.50991	0.48403	0.53059	0.48691	0.56605	0.50318	0.54765	0.46655	0.48666
2148.28	0.8579	0.53692	0.52301	0.52435	0.5176	0.51381	0.50428	0.56616	0.5267	0.58887	0.46726	0.51276
2146.35	0.86104	0.52774	0.52042	0.53114	0.55667	0.50733	0.51266	0.55381	0.53518	0.59988	0.48185	0.52321
2144.42	0.82981	0.51689	0.50889	0.52656	0.56185	0.51035	0.51501	0.54311	0.52665	0.61234	0.51103	0.51868
2142.49	0.80193	0.51436	0.50626	0.51835	0.53207	0.51538	0.52311	0.54248	0.50838	0.62816	0.52943	0.51426
2140.57	0.80505	0.51022	0.50191	0.52396	0.50392	0.52154	0.53007	0.54194	0.50154	0.62749	0.52769	0.5134
2138.64	0.83631	0.5021	0.49391	0.54252	0.49268	0.52823	0.52462	0.53708	0.5134	0.60923	0.52273	0.50933
2136.71	0.86986	0.50222	0.49064	0.5445	0.49528	0.53367	0.51629	0.53831	0.52916	0.595	0.51889	0.5076
2134.78	0.87265	0.51076	0.49498	0.53513	0.50668	0.53898	0.515	0.55229	0.53633	0.60095	0.52026	0.519
2132.85	0.85845	0.52739	0.50662	0.54162	0.52702	0.54989	0.52702	0.58146	0.54011	0.61405	0.53377	0.53762
2130.92	0.86664	0.54789	0.52483	0.55901	0.55249	0.56365	0.54864	0.61688	0.54968	0.62094	0.54921	0.54889
2128.99	0.88786	0.56125	0.54438	0.57676	0.57181	0.57022	0.56615	0.63898	0.56623	0.6326	0.55673	0.55428
2127.07	0.89912	0.56468	0.55714	0.59131	0.57765	0.57149	0.57667	0.64027	0.58713	0.64857	0.5606	0.56336
2125.14	0.90778	0.56597	0.564	0.59564	0.57192	0.57727	0.58259	0.62828	0.60659	0.65739	0.56845	0.57311
2123.21	0.92382	0.57313	0.57203	0.59447	0.56835	0.58888	0.58607	0.62136	0.61768	0.66565	0.58148	0.57881
2121.28	0.94704	0.58501	0.58123	0.59964	0.5774	0.60134	0.59451	0.62653	0.62234	0.67817	0.59351	0.58812
2119.35	0.96447	0.59432	0.5887	0.61182	0.59195	0.61188	0.60603	0.63407	0.62495	0.68897	0.5996	0.6054
2117.42	0.96088	0.59611	0.59447	0.62265	0.5988	0.6187	0.61001	0.64074	0.62643	0.69596	0.60122	0.62228
2115.5	0.95079	0.59027	0.59878	0.62384	0.5994	0.61964	0.6061	0.6465	0.62998	0.69666	0.59918	0.63027
2113.57	0.94699	0.5838	0.59886	0.61565	0.60512	0.61705	0.60088	0.64584	0.63808	0.69567	0.59369	0.63029
2111.64	0.94183	0.58597	0.59228	0.60677	0.6131	0.61558	0.59762	0.638	0.64559	0.70173	0.58907	0.62759
2109.71	0.94291	0.59188	0.58218	0.60168	0.6125	0.61711	0.59348	0.63008	0.64305	0.7123	0.59192	0.62134
2107.78	0.9589	0.59366	0.577	0.60062	0.60726	0.6191	0.58806	0.63314	0.63118	0.72167	0.60174	0.61295
2105.85	0.97117	0.59365	0.58054	0.60293	0.60398	0.61783	0.59056	0.6454	0.62474	0.7198	0.60492	0.61316
2103.93	0.95372	0.5908	0.58459	0.60344	0.60252	0.61314	0.59881	0.64717	0.63196	0.70211	0.59458	0.62262
2102	0.92149	0.58742	0.57968	0.59864	0.60153	0.60453	0.59968	0.63375	0.64137	0.68856	0.58374	0.62698
2100.07	0.90841	0.5893	0.56656	0.59027	0.59483	0.59399	0.59563	0.61886	0.63596	0.69199	0.5828	0.62045
2098.14	0.91132	0.58934	0.55268	0.57984	0.58259	0.5947	0.59359	0.61298	0.61759	0.69701	0.5912	0.61096
2096.21	0.91536	0.58516	0.5449	0.57267	0.57433	0.6073	0.5919	0.621	0.60637	0.69898	0.60162	0.60539
2094.28	0.9209	0.58606	0.54801	0.57679	0.57402	0.61524	0.59435	0.6334	0.61651	0.70354	0.60646	0.61191
2092.35	0.9224	0.58817	0.56057	0.59007	0.57721	0.61109	0.60245	0.63602	0.63669	0.70472	0.60631	0.62779
2090.43	0.92002	0.5834	0.57805	0.60559	0.58206	0.60419	0.61071	0.63728	0.64776	0.70495	0.60989	0.6396
2088.5	0.9243	0.5793	0.59423	0.61687	0.59104	0.59971	0.6138	0.64791	0.6478	0.71128	0.61824	0.64338
2086.57	0.9324	0.58306	0.60192	0.61732	0.60308	0.6016	0.61345	0.6585	0.64557	0.71715	0.62781	0.64222
2084.64	0.93745	0.59106	0.59767	0.61194	0.6145	0.61539	0.61747	0.66051	0.64971	0.71985	0.63548	0.64027
2082.71	0.94823	0.59798	0.58615	0.60957	0.62384	0.6334	0.62462	0.66081	0.65815	0.72488	0.63286	0.64639
2080.78	0.97435	0.60083	0.57955	0.60825	0.62723	0.64155	0.62528	0.6656	0.65971	0.73689	0.62218	0.66237
2078.86	0.99482	0.59693	0.58042	0.60341	0.62243	0.63673	0.61737	0.67066	0.65341	0.75454	0.61754	0.67399
2076.93	0.97513	0.58907	0.57932	0.5948	0.61696	0.62626	0.61104	0.67009	0.64658	0.76162	0.62092	0.6705
2075	0.9326	0.58473	0.57139	0.58744	0.6166	0.62249	0.61558	0.66724	0.64525	0.75348	0.62383	0.65949
2073.07	0.91482	0.58118	0.56092	0.58931	0.6186	0.6286	0.62548	0.66691	0.65203	0.74682	0.62688	0.6548
2071.14	0.92687	0.5742	0.55751	0.6019	0.62104	0.63236	0.63072	0.66452	0.66014	0.73985	0.63367	0.6611
2069.21	0.94291	0.57269	0.56174	0.61939	0.62381	0.626	0.63208	0.65983	0.65975	0.73322	0.63925	0.67492
2067.28	0.95257	0.58068	0.56186	0.62984	0.62678	0.6147	0.63521	0.65938	0.65274	0.74022	0.63827	0.68587
2065.36	0.95504	0.59017	0.56051	0.62509	0.63164	0.61025	0.6392	0.66034	0.65104	0.75698	0.6329	0.68459
2063.43	0.95389	0.59401	0.57645	0.61564	0.6389	0.62414	0.63526	0.65794	0.65544	0.77439	0.62876	0.68346
2061.5	0.95159	0.59219	0.60503	0.61638	0.64822	0.6467	0.63002	0.65709	0.66007	0.78654	0.6301	0.69507
2059.57	0.94471	0.59171	0.61683	0.62451	0.65656	0.6582	0.64277	0.66512	0.67096	0.78615	0.64306	0.71116
2057.64	0.93424	0.59656	0.60676	0.63489	0.65458	0.66121	0.6678	0.67776	0.68806	0.77232	0.6663	0.72403
2055.71	0.9287	0.60389	0.59905	0.65597	0.64907	0.66794	0.69056	0.68519	0.70175	0.75984	0.68345	0.7292
2053.79	0.93451	0.61252	0.60211	0.68068	0.6629	0.68189	0.71371	0.69622	0.71068	0.77188	0.68625	0.72386
2051.86	0.93894	0.61554	0.60436	0.68313	0.69072	0.6878	0.72119	0.71753	0.70688	0.81326	0.67864	0.71799
2049.93	0.92885	0.60551	0.59642	0.66406	0.69693	0.65127	0.68769	0.72403	0.6823	0.84272	0.66277	0.71642
2048	0.91241	0.59869	0.57784	0.64622	0.66146	0.59167	0.64169	0.69959	0.6601	0.82808	0.65048	0.71231
2046.07	0.90648	0.60836	0.56163	0.63789	0.60789	0.57558	0.62375	0.67284	0.67137	0.81631	0.64349	0.70165
2044.14	0.90516	0.6165	0.56762	0.63057	0.58701	0.60945	0.62151	0.67574	0.71881	0.83166	0.63316	0.70139
2042.22	0.87209	0.60302	0.59194	0.61948	0.60628	0.64423	0.61249	0.70945	0.77805	0.82456	0.64449	0.70999
2040.29	0.81864	0.57361	0.60801	0.61591	0.61233	0.64741	0.61177	0.7364	0.81507	0.79908	0.68194	0.69068
2038.36	0.7894	0.55194	0.60507	0.62397	0.58206	0.61396	0.61513	0.72386	0.80054	0.78549	0.69634	0.64685
2036.43	0.8063	0.55873	0.60434	0.61841	0.56061	0.57642	0.59891	0.67862	0.73123	0.75431	0.67562	0.62167
2034.5	0.87247	0.58654	0.60217	0.58888	0.5726	0.57421	0.58814	0.63859	0.65808	0.70971	0.65165	0.62059
2032.57	0.97037	0.60829	0.58083	0.56034	0.60601	0.59661	0.59189	0.64756	0.61327	0.68437	0.6385	0.62418
2030.64	1.04932	0.61272	0.57135	0.54603	0.63849	0.61621	0.58435	0.69188	0.58296	0.65709	0.63943	0.61989
2028.72	1.03123	0.59716	0.57476	0.53883	0.6498	0.62889	0.57342	0.70906	0.56485	0.63253	0.62599	0.60182
2026.79	0.9529	0.56574	0.56139	0.51986	0.63238	0.65168	0.573	0.67948	0.5822	0.64668	0.60722	0.58982
2024.86	0.89127	0.53196	0.54517	0.48826	0.60537	0.69514	0.56566	0.65226	0.61632	0.66905	0.60483	0.60035
2022.93	0.85536	0.50387	0.53217	0.47381	0.59481	0.72475	0.55859	0.64798	0.64229	0.66432	0.61092	0.63293
2021	0.83126	0.50102	0.50041	0.49386	0.60376	0.70833	0.56406	0.64565	0.67624	0.66715	0.61125	0.66848
2019.07	0.85971	0.53503	0.47093	0.53935	0.62664	0.66745	0.58084	0.63541	0.72229	0.70312	0.60724	0.66291
2017.15	0.94687	0.56389	0.47956	0.587	0.6734	0.63074	0.62121	0.62039	0.73896	0.72886	0.60721	0.62871
2015.22	1.03216	0.54143	0.50849	0.61126	0.70376	0.61425	0.66638	0.61165	0.71543	0.69548	0.6033	0.60725
2013.29	1.07417	0.49952	0.51336	0.61103	0.68915	0.62606	0.66705	0.62827	0.66597	0.64243	0.57604	0.586
2011.36	1.05635	0.48749	0.49571	0.61412	0.66202	0.66535	0.62312	0.66008	0.59861	0.62579	0.54926	0.55131
2009.43	1.01034	0.49755	0.48174	0.62872	0.64753	0.71092	0.59793	0.65612	0.54456	0.64041	0.56078	0.53387
2007.5	0.96538	0.50223	0.47646	0.64835	0.64045	0.70271	0.6033	0.62436	0.52697	0.65695	0.58413	0.53266
2005.57	0.94811	0.50986	0.48083	0.69925	0.64061	0.65016	0.60234	0.61187	0.54562	0.68117	0.58447	0.5377
2003.65	0.94448	0.52332	0.50084	0.76531	0.65271	0.63822	0.59125	0.63985	0.57675	0.71196	0.57633	0.56872
2001.72	0.91349	0.53171	0.53142	0.76964	0.67792	0.65897	0.58996	0.67794	0.59919	0.72354	0.56764	0.61218
1999.79	0.90057	0.53598	0.57468	0.72511	0.70974	0.65916	0.60449	0.69585	0.61408	0.71236	0.55981	0.62262
1997.86	0.94654	0.54987	0.62896	0.70731	0.72183	0.63595	0.61058	0.6772	0.61909	0.71044	0.56597	0.60014
1995.93	0.993	0.57008	0.65758	0.71454	0.69733	0.61873	0.59687	0.63366	0.62308	0.73378	0.5819	0.58016
1994	0.97445	0.5734	0.64276	0.69848	0.66034	0.61518	0.59254	0.61177	0.64217	0.74167	0.59012	0.57489
1992.08	0.9143	0.56452	0.62199	0.65861	0.644	0.61723	0.60701	0.62306	0.65333	0.70743	0.59604	0.58849
1990.15	0.86583	0.57443	0.61904	0.63801	0.64919	0.62541	0.61575	0.63252	0.62954	0.68694	0.60285	0.61429
1988.22	0.86834	0.60063	0.62151	0.64839	0.65155	0.64113	0.61196	0.63631	0.59503	0.70572	0.59996	0.62009
1986.29	0.90675	0.61411	0.62028	0.65455	0.63277	0.64862	0.61359	0.64606	0.58199	0.70713	0.59135	0.59021
1984.36	0.91737	0.60934	0.62168	0.64681	0.61131	0.6425	0.62588	0.65049	0.59604	0.66523	0.58683	0.55661
1982.43	0.88436	0.6031	0.62378	0.63339	0.61738	0.62348	0.6256	0.64768	0.62037	0.61961	0.57846	0.54396
1980.51	0.85932	0.6044	0.62421	0.59694	0.62281	0.58677	0.59348	0.64076	0.61932	0.60765	0.5444	0.54437
1978.58	0.86964	0.59878	0.6206	0.54103	0.58436	0.55068	0.53438	0.61699	0.57723	0.63517	0.49065	0.52797
1976.65	0.87558	0.58174	0.60341	0.50895	0.54735	0.54003	0.47629	0.58682	0.53976	0.66719	0.45899	0.48741
1974.72	0.84897	0.56995	0.58604	0.51666	0.55457	0.54598	0.4518	0.57666	0.52926	0.66175	0.4588	0.46541
1972.79	0.83522	0.56462	0.57939	0.52102	0.56197	0.5435	0.45828	0.56986	0.51287	0.62906	0.45768	0.47295
1970.86	0.87081	0.57495	0.57353	0.50224	0.54237	0.52856	0.47222	0.54588	0.49614	0.60387	0.45013	0.47075
1968.93	0.94338	0.6033	0.56229	0.49396	0.51526	0.51337	0.48146	0.52929	0.5015	0.60041	0.46125	0.45898
1967.01	1.00156	0.61556	0.54897	0.50462	0.49626	0.51207	0.48838	0.5316	0.51374	0.61354	0.49019	0.46147
1965.08	0.98189	0.60944	0.54531	0.51418	0.49738	0.52005	0.49409	0.53603	0.50714	0.6332	0.50358	0.46933
1963.15	0.92816	0.61397	0.55356	0.52363	0.51316	0.52341	0.50629	0.54315	0.4967	0.6406	0.48925	0.48012
1961.22	0.91544	0.62891	0.56084	0.53421	0.51724	0.52498	0.53349	0.56188	0.50705	0.62858	0.47278	0.51049
1959.29	0.92618	0.62987	0.55399	0.53333	0.50899	0.53107	0.55796	0.58526	0.53405	0.6162	0.47177	0.54942
1957.36	0.94155	0.61354	0.53596	0.52529	0.50888	0.53813	0.55638	0.60374	0.55747	0.61373	0.48114	0.5621
1955.44	0.96802	0.60222	0.52601	0.52518	0.51889	0.54023	0.54227	0.61324	0.56997	0.61298	0.49673	0.55074
1953.51	1.01362	0.59865	0.52488	0.5315	0.52835	0.54089	0.53701	0.60921	0.57357	0.61495	0.51427	0.54639
1951.58	1.03973	0.58843	0.51794	0.53527	0.53313	0.54818	0.53843	0.59608	0.56885	0.62181	0.52447	0.55475
1949.65	1.01011	0.57153	0.51043	0.5408	0.53631	0.55849	0.54528	0.58854	0.56244	0.62387	0.52954	0.55959
1947.72	0.96817	0.55849	0.50918	0.54956	0.54324	0.56471	0.55759	0.58752	0.55776	0.62146	0.53483	0.55326
1945.79	0.95526	0.55122	0.50657	0.55471	0.55309	0.56837	0.56464	0.58152	0.5533	0.62657	0.53856	0.5459
1943.86	0.96184	0.54654	0.50138	0.55382	0.55621	0.56712	0.562	0.57212	0.55296	0.63931	0.54077	0.54485
1941.94	0.95854	0.5478	0.49841	0.54819	0.54846	0.55871	0.55485	0.57078	0.55805	0.63993	0.54104	0.54237
1940.01	0.94613	0.55235	0.49747	0.54404	0.53861	0.55235	0.54891	0.57628	0.56297	0.62159	0.53572	0.5331
1938.08	0.94356	0.54955	0.49755	0.54546	0.53485	0.55587	0.54718	0.57705	0.56411	0.60823	0.52738	0.52752
1936.15	0.93735	0.5419	0.49921	0.54856	0.53682	0.56418	0.54881	0.56941	0.56289	0.61568	0.52206	0.5332
1934.22	0.91439	0.53864	0.50313	0.55162	0.54131	0.56718	0.55023	0.56191	0.56095	0.6296	0.52035	0.54236
1932.29	0.90366	0.54035	0.50934	0.55712	0.54799	0.5637	0.55079	0.56159	0.55945	0.63276	0.52001	0.54581
1930.37	0.92222	0.54288	0.51756	0.56555	0.55626	0.55986	0.55449	0.5653	0.56107	0.62946	0.52005	0.54487
1928.44	0.94446	0.5439	0.528	0.57304	0.56321	0.55882	0.56002	0.56911	0.56388	0.63059	0.51932	0.54385
1926.51	0.94933	0.54343	0.53812	0.57479	0.56576	0.55911	0.56091	0.57283	0.56296	0.63793	0.51856	0.5442
1924.58	0.94007	0.54281	0.54251	0.57044	0.56365	0.56042	0.55713	0.57535	0.56019	0.64365	0.52175	0.54502
1922.65	0.9261	0.54379	0.54091	0.56441	0.56257	0.56426	0.55465	0.57423	0.55938	0.63855	0.52814	0.54448
1920.72	0.92017	0.54497	0.53962	0.5643	0.56488	0.56726	0.55385	0.56985	0.55927	0.62749	0.53016	0.544
1918.8	0.92818	0.54323	0.54027	0.57308	0.56541	0.56474	0.54929	0.56634	0.55882	0.62359	0.52757	0.54381
1916.87	0.93826	0.54161	0.54013	0.58355	0.56456	0.55909	0.5431	0.56651	0.55948	0.62837	0.52797	0.54176
1914.94	0.93579	0.54379	0.5411	0.58745	0.56488	0.55437	0.54078	0.56996	0.56054	0.63278	0.53245	0.54134
1913.01	0.92209	0.54635	0.54308	0.58334	0.56328	0.55241	0.54136	0.57284	0.5602	0.63227	0.53653	0.54316
1911.08	0.9098	0.54774	0.5428	0.57457	0.55912	0.55334	0.54167	0.5706	0.55846	0.63134	0.53779	0.54277
1909.15	0.90911	0.5507	0.541	0.56569	0.55455	0.55359	0.54069	0.56599	0.55661	0.63328	0.53604	0.54195
1907.22	0.91877	0.55316	0.54065	0.55949	0.54964	0.55004	0.539	0.56642	0.55605	0.63491	0.53267	0.54382
1905.3	0.93075	0.55186	0.54329	0.55703	0.54469	0.54548	0.53728	0.57132	0.55708	0.63443	0.53026	0.54667
1903.37	0.93682	0.55069	0.54699	0.55723	0.54032	0.54378	0.53664	0.57323	0.55874	0.63321	0.53024	0.54995
1901.44	0.93428	0.55293	0.54843	0.55746	0.53681	0.54411	0.53794	0.57006	0.56107	0.63201	0.5335	0.55488
1899.51	0.93071	0.55545	0.54681	0.55598	0.53563	0.54353	0.54117	0.56689	0.56446	0.63223	0.54025	0.56097
1897.58	0.93199	0.55595	0.54323	0.55272	0.53702	0.54193	0.54628	0.56894	0.56729	0.63614	0.54771	0.56727
1895.65	0.9363	0.55543	0.53911	0.54988	0.5384	0.54258	0.55205	0.57598	0.56936	0.64396	0.55347	0.5717
1893.73	0.94098	0.55428	0.53541	0.55068	0.53769	0.547	0.55458	0.58226	0.57306	0.65307	0.5573	0.57142
1891.8	0.94452	0.55291	0.53209	0.55389	0.53618	0.55254	0.55152	0.58525	0.57846	0.65942	0.55956	0.56882
1889.87	0.94689	0.55141	0.52902	0.55376	0.53647	0.55646	0.54667	0.58831	0.58259	0.66042	0.56038	0.56808
1887.94	0.94699	0.5485	0.52651	0.54892	0.53841	0.55818	0.54632	0.59319	0.58434	0.6589	0.55809	0.56841
1886.01	0.94202	0.54484	0.52532	0.54485	0.53925	0.559	0.55178	0.59866	0.58574	0.65878	0.55327	0.56817
1884.08	0.93567	0.54412	0.52485	0.54427	0.53924	0.56068	0.55937	0.60255	0.58736	0.65794	0.55068	0.56758
1882.15	0.93474	0.54755	0.52325	0.5454	0.54097	0.56339	0.5661	0.60264	0.58728	0.65401	0.55225	0.56712
1880.23	0.9377	0.55116	0.52009	0.54757	0.54419	0.56725	0.57111	0.59931	0.58471	0.65003	0.55471	0.56661
1878.3	0.93876	0.55055	0.51681	0.5512	0.54793	0.57306	0.5737	0.59609	0.58212	0.64862	0.55529	0.5656
1876.37	0.93743	0.54564	0.51515	0.55481	0.55429	0.57966	0.57338	0.5958	0.58199	0.64847	0.5541	0.56386
1874.44	0.9359	0.53955	0.5154	0.55679	0.56437	0.58443	0.57135	0.59718	0.58303	0.64883	0.55282	0.56072
1872.51	0.93466	0.53471	0.5154	0.55871	0.57453	0.58552	0.56937	0.59754	0.58261	0.64956	0.55323	0.55706
1870.58	0.93445	0.53106	0.51367	0.56408	0.58097	0.58251	0.56752	0.597	0.5804	0.64937	0.55426	0.55606
1868.66	0.93571	0.52802	0.51186	0.57357	0.58292	0.57727	0.56589	0.59646	0.57837	0.64835	0.55251	0.55775
1866.73	0.93641	0.52647	0.5123	0.58328	0.58003	0.57345	0.5655	0.59472	0.57781	0.64802	0.54851	0.55855
1864.8	0.93453	0.52731	0.51487	0.58854	0.57339	0.57318	0.56559	0.59223	0.57776	0.64924	0.5467	0.55833
1862.87	0.93065	0.52907	0.51769	0.58821	0.56743	0.57565	0.56478	0.59202	0.57743	0.65197	0.5477	0.55939
1860.94	0.92642	0.52882	0.5197	0.58447	0.56573	0.57786	0.56309	0.59481	0.57707	0.65484	0.54779	0.56121
1859.01	0.92263	0.52558	0.52162	0.57979	0.56698	0.57717	0.56118	0.59737	0.57671	0.65536	0.54548	0.56174
1857.09	0.91877	0.5216	0.52526	0.57581	0.56841	0.57449	0.55994	0.59659	0.57545	0.65256	0.54343	0.56082
1855.16	0.91425	0.51977	0.53157	0.57398	0.56976	0.57297	0.56041	0.59285	0.5732	0.64903	0.54351	0.56016
1853.23	0.91082	0.5204	0.53861	0.57435	0.57068	0.57298	0.56194	0.58812	0.57193	0.64726	0.54464	0.56048
1851.3	0.91081	0.52133	0.54302	0.57514	0.56999	0.57282	0.5628	0.5837	0.5727	0.64692	0.54611	0.56132
1849.37	0.91344	0.52141	0.54378	0.57512	0.56877	0.57301	0.56275	0.58074	0.57396	0.64729	0.54818	0.56312
1847.44	0.91597	0.52235	0.54279	0.57482	0.56916	0.57435	0.56187	0.58044	0.57546	0.64904	0.55041	0.56607
1845.51	0.91568	0.52525	0.54309	0.57554	0.5704	0.57422	0.55898	0.58351	0.5797	0.65314	0.55206	0.56834
1843.59	0.91271	0.5287	0.54589	0.57756	0.56986	0.57065	0.55606	0.58886	0.58671	0.65787	0.55243	0.56694
1841.66	0.91067	0.53194	0.55002	0.5797	0.56633	0.5658	0.5572	0.59455	0.59144	0.65975	0.55142	0.56247
1839.73	0.91158	0.53633	0.55456	0.5811	0.56157	0.56277	0.5622	0.59973	0.59086	0.65823	0.54988	0.55863
1837.8	0.91331	0.54245	0.55768	0.58107	0.55903	0.56401	0.56871	0.60279	0.58702	0.65505	0.54758	0.55589
1835.87	0.91266	0.54861	0.55719	0.57931	0.56001	0.56953	0.57383	0.60144	0.58235	0.65182	0.54337	0.55275
1833.94	0.91105	0.55355	0.55449	0.57745	0.56382	0.57662	0.57542	0.59556	0.57776	0.64868	0.5381	0.5495
1832.02	0.9122	0.55798	0.55276	0.57808	0.57019	0.58205	0.57292	0.58738	0.5734	0.64421	0.53406	0.54796
1830.09	0.91695	0.56239	0.55158	0.58171	0.57776	0.58362	0.56719	0.57928	0.56873	0.63753	0.53211	0.54786
1828.16	0.92362	0.56571	0.54911	0.58655	0.58166	0.58064	0.5608	0.57312	0.56446	0.63105	0.53151	0.54692
1826.23	0.93062	0.56711	0.5469	0.59042	0.5776	0.57404	0.55472	0.57	0.56223	0.62759	0.53099	0.54567
1824.3	0.93739	0.56655	0.54588	0.58936	0.56777	0.56645	0.54848	0.56856	0.56086	0.62572	0.52926	0.54421
1822.37	0.94174	0.56459	0.54591	0.58144	0.55689	0.55938	0.54235	0.56671	0.55757	0.62387	0.52601	0.54171
1820.44	0.94161	0.56215	0.54767	0.57021	0.54749	0.5525	0.5369	0.56422	0.55265	0.62286	0.52288	0.53952
1818.52	0.93783	0.55947	0.55084	0.56045	0.54151	0.54718	0.5335	0.56256	0.54974	0.62351	0.52297	0.53949
1816.59	0.9336	0.55725	0.55401	0.55523	0.54033	0.54562	0.53349	0.56372	0.55135	0.62636	0.52743	0.54206
1814.66	0.93286	0.55721	0.55577	0.55453	0.54254	0.54698	0.53619	0.56757	0.55583	0.63113	0.53347	0.54605
1812.73	0.93645	0.56051	0.55546	0.5562	0.54506	0.54864	0.53936	0.57201	0.56035	0.63673	0.53796	0.55089
1810.8	0.94095	0.56655	0.55304	0.55807	0.54614	0.55026	0.54219	0.5759	0.56419	0.64156	0.54089	0.55599
1808.87	0.94214	0.57265	0.54994	0.55897	0.54569	0.5524	0.54534	0.5792	0.56756	0.64433	0.54368	0.5597
1806.95	0.93985	0.57559	0.5484	0.55871	0.54462	0.55439	0.54907	0.58145	0.57067	0.64599	0.54657	0.56193
1805.02	0.93806	0.57394	0.54809	0.55779	0.54457	0.55618	0.55297	0.5828	0.57397	0.64796	0.54868	0.56393
1803.09	0.9404	0.56934	0.54649	0.55727	0.5464	0.55845	0.55632	0.58442	0.57715	0.65002	0.54977	0.56615
1801.16	0.9464	0.56613	0.54219	0.55759	0.54978	0.5617	0.55921	0.58654	0.57921	0.65145	0.55065	0.56789
1799.23	0.95176	0.56893	0.5367	0.55867	0.55421	0.56607	0.56265	0.58846	0.58024	0.65238	0.55207	0.5685
1797.3	0.95249	0.57821	0.5332	0.56137	0.55908	0.57091	0.56654	0.58982	0.58128	0.65325	0.55392	0.56896
1795.38	0.94857	0.58782	0.53331	0.56674	0.56345	0.57507	0.56931	0.59025	0.58273	0.65412	0.5556	0.57063
1793.45	0.94371	0.58906	0.53653	0.57457	0.56695	0.57795	0.56989	0.5901	0.5843	0.65517	0.55701	0.57383
1791.52	0.94322	0.58034	0.54129	0.58204	0.57051	0.58005	0.56968	0.59063	0.58568	0.65597	0.55832	0.57702
1789.59	0.94905	0.57049	0.54679	0.58671	0.57402	0.58156	0.57024	0.59223	0.58691	0.65646	0.55925	0.57909
1787.66	0.95776	0.56676	0.55481	0.59012	0.576	0.58198	0.57077	0.59414	0.58811	0.65781	0.55998	0.58121
1785.73	0.96535	0.56977	0.56827	0.59363	0.57675	0.58194	0.57079	0.59539	0.58923	0.65998	0.56146	0.58348
1783.8	0.96953	0.57753	0.5889	0.59666	0.57755	0.58214	0.57091	0.59598	0.59028	0.66282	0.56424	0.58554
1781.88	0.96934	0.58717	0.61432	0.59985	0.57826	0.58228	0.57108	0.59665	0.59136	0.66654	0.56759	0.58784
1779.95	0.9646	0.59581	0.63619	0.60571	0.57869	0.58236	0.57104	0.59777	0.59277	0.66968	0.57035	0.58949
1778.02	0.95625	0.60185	0.646	0.61861	0.58051	0.58304	0.57134	0.59941	0.59478	0.67111	0.57242	0.58992
1776.09	0.94689	0.60515	0.64368	0.64334	0.58812	0.5855	0.57269	0.60144	0.59718	0.67219	0.57479	0.59091
1774.16	0.93882	0.60541	0.63391	0.67812	0.61139	0.59279	0.57594	0.60399	0.60009	0.67436	0.57816	0.59457
1772.23	0.93294	0.60177	0.61957	0.70666	0.65783	0.6106	0.58253	0.6077	0.6041	0.67775	0.58241	0.60058
1770.31	0.92976	0.59466	0.60376	0.70826	0.70741	0.6431	0.59385	0.61375	0.60959	0.68271	0.58739	0.60738
1768.38	0.92839	0.5857	0.59041	0.68474	0.72435	0.68631	0.61163	0.62356	0.6171	0.69038	0.59366	0.61572
1766.45	0.92804	0.57686	0.58048	0.65388	0.70538	0.72437	0.63885	0.63735	0.62734	0.70037	0.60214	0.62577
1764.52	0.92798	0.57032	0.57364	0.62895	0.67211	0.73572	0.67368	0.65646	0.64155	0.71335	0.61434	0.63855
1762.59	0.92795	0.56656	0.56814	0.61231	0.64049	0.71625	0.7077	0.68405	0.66254	0.73184	0.63227	0.65567
1760.66	0.92884	0.56422	0.56206	0.6017	0.6182	0.68441	0.72717	0.71686	0.68983	0.75521	0.6551	0.67469
1758.73	0.92988	0.5622	0.55745	0.59683	0.60659	0.65799	0.72246	0.74454	0.71741	0.78064	0.67932	0.69374
1756.81	0.93117	0.56062	0.55569	0.59617	0.60222	0.6406	0.70095	0.75992	0.74023	0.80559	0.70331	0.71229
1754.88	0.9342	0.56004	0.55515	0.5972	0.60202	0.63119	0.67864	0.76195	0.75456	0.82549	0.72433	0.728
1752.95	0.93751	0.56105	0.55509	0.60001	0.60321	0.62804	0.66395	0.75442	0.75921	0.83746	0.73912	0.74164
1751.02	0.93891	0.56424	0.55525	0.60421	0.6058	0.62999	0.65753	0.7417	0.7572	0.84133	0.74697	0.75334
1749.09	0.93871	0.56835	0.55559	0.60802	0.61142	0.6361	0.65804	0.72976	0.75257	0.83879	0.74799	0.75948
1747.16	0.93976	0.5696	0.55713	0.6115	0.61884	0.64364	0.66251	0.72438	0.74779	0.83409	0.74396	0.75899
1745.24	0.94411	0.56677	0.5605	0.61616	0.62588	0.65105	0.66907	0.72514	0.7441	0.83005	0.73822	0.7548
1743.31	0.95099	0.56275	0.56562	0.62292	0.63246	0.65896	0.67752	0.72869	0.74202	0.82646	0.73218	0.7494
1741.38	0.9589	0.56099	0.57264	0.6325	0.64073	0.66895	0.68726	0.73285	0.74122	0.82219	0.72557	0.74307
1739.45	0.96718	0.56272	0.58148	0.64474	0.65289	0.68233	0.69732	0.73582	0.74093	0.81662	0.7184	0.73442
1737.52	0.97567	0.56763	0.59251	0.65806	0.66716	0.69677	0.70601	0.7368	0.73987	0.81063	0.71089	0.72393
1735.59	0.98782	0.57874	0.61015	0.67409	0.68175	0.70885	0.71187	0.7373	0.73677	0.80507	0.70231	0.71397
1733.67	1.01119	0.60103	0.63561	0.69318	0.69975	0.72011	0.71718	0.737	0.73144	0.79692	0.69176	0.70156
1731.74	1.04259	0.63158	0.66205	0.71126	0.7178	0.72976	0.72167	0.73539	0.72478	0.78575	0.68046	0.68684
1729.81	1.07191	0.66536	0.68743	0.72786	0.72947	0.73472	0.72194	0.73317	0.71703	0.77497	0.66968	0.67492
1727.88	1.09391	0.70201	0.71346	0.74262	0.73539	0.73606	0.71854	0.72848	0.70743	0.76435	0.65888	0.66447
1725.95	1.10225	0.73935	0.73838	0.7535	0.73666	0.73456	0.71276	0.72048	0.69589	0.75333	0.64765	0.65371
1724.02	1.09367	0.77213	0.75788	0.75922	0.73425	0.73016	0.70514	0.70992	0.68308	0.74171	0.63608	0.64226
1722.09	1.07295	0.79253	0.76785	0.75911	0.73004	0.7245	0.69659	0.69744	0.67103	0.73015	0.62534	0.63052
1720.17	1.0461	0.79244	0.76671	0.75302	0.72289	0.71759	0.68564	0.68335	0.66075	0.7202	0.61566	0.62079
1718.24	1.01652	0.7664	0.75146	0.73837	0.71015	0.70617	0.67002	0.66693	0.64994	0.71007	0.60524	0.61149
1716.31	0.99024	0.72046	0.72168	0.71476	0.69323	0.68862	0.65203	0.65068	0.63723	0.69764	0.59392	0.59928
1714.38	0.97097	0.67349	0.68808	0.69022	0.67614	0.66868	0.63618	0.63961	0.62532	0.68634	0.58432	0.5878
1712.45	0.95591	0.63543	0.65905	0.66997	0.65993	0.65074	0.6234	0.63253	0.61588	0.67803	0.5766	0.57973
1710.52	0.94337	0.60564	0.63464	0.65327	0.64366	0.63596	0.61286	0.62566	0.60828	0.67113	0.56928	0.5735
1708.6	0.93384	0.58219	0.61279	0.63824	0.62721	0.62385	0.60396	0.61728	0.60127	0.66431	0.56168	0.56782
1706.67	0.92705	0.56411	0.59232	0.62313	0.61157	0.61354	0.59629	0.60741	0.59377	0.65705	0.55398	0.56217
1704.74	0.92263	0.55161	0.57452	0.60791	0.59941	0.60515	0.5904	0.59769	0.5861	0.64932	0.5472	0.55593
1702.81	0.91896	0.54392	0.56281	0.5959	0.59114	0.59821	0.58525	0.59064	0.57935	0.6428	0.54221	0.55179
1700.88	0.91417	0.53796	0.55519	0.58726	0.58438	0.59167	0.57853	0.58463	0.57342	0.63772	0.53801	0.55064
1698.95	0.9097	0.53289	0.54596	0.57884	0.5793	0.58672	0.57177	0.57661	0.56845	0.63243	0.53392	0.54776
1697.02	0.90458	0.5308	0.53748	0.57372	0.57287	0.58018	0.56457	0.57127	0.5647	0.62967	0.53074	0.54578
1695.1	0.89991	0.53193	0.53138	0.57185	0.5646	0.57148	0.55741	0.57014	0.56199	0.62902	0.52891	0.54482
1693.17	0.89834	0.53483	0.52664	0.56908	0.55785	0.56478	0.5526	0.56934	0.56044	0.62798	0.52815	0.54222
1691.24	0.89841	0.53862	0.52437	0.5648	0.55228	0.56009	0.54887	0.56768	0.55943	0.62718	0.52765	0.54043
1689.31	0.90015	0.54244	0.52424	0.559	0.54814	0.55709	0.54604	0.5648	0.55803	0.62568	0.52687	0.53847
1687.38	0.90348	0.54365	0.52648	0.55332	0.54528	0.55518	0.5439	0.56163	0.55588	0.62337	0.52539	0.53603
1685.45	0.90673	0.53946	0.53198	0.5495	0.54195	0.55234	0.5412	0.55986	0.55328	0.62186	0.52303	0.53549
1683.53	0.91013	0.5311	0.53628	0.54497	0.5394	0.54946	0.54015	0.55868	0.55107	0.61933	0.51998	0.5331
1681.6	0.9138	0.52467	0.53536	0.53983	0.53815	0.54784	0.54127	0.55778	0.54968	0.61536	0.51718	0.5281
1679.67	0.91713	0.52266	0.53235	0.5369	0.53606	0.54651	0.54104	0.55714	0.54812	0.61253	0.51474	0.52538
1677.74	0.91972	0.52406	0.52965	0.53591	0.53402	0.546	0.53861	0.55554	0.54595	0.61102	0.51265	0.525
1675.81	0.91998	0.52823	0.52675	0.53537	0.53369	0.547	0.53473	0.55253	0.54373	0.60988	0.51113	0.52467
1673.88	0.9186	0.53354	0.52232	0.53384	0.53595	0.54932	0.53141	0.54837	0.54219	0.60786	0.50983	0.52228
1671.96	0.91626	0.53746	0.51853	0.53322	0.53793	0.54925	0.52835	0.54523	0.54115	0.60622	0.50841	0.52105
1670.03	0.91266	0.53946	0.51625	0.53509	0.53679	0.54449	0.52459	0.54406	0.53959	0.60549	0.50713	0.52267
1668.1	0.90929	0.54022	0.51282	0.53693	0.53359	0.53814	0.52156	0.54337	0.53733	0.60365	0.50603	0.52296
1666.17	0.90738	0.54001	0.50924	0.5375	0.52947	0.53291	0.51894	0.54272	0.53519	0.60157	0.50507	0.5232
1664.24	0.90671	0.53812	0.50755	0.5369	0.52435	0.5282	0.51542	0.54245	0.53341	0.60114	0.50459	0.52845
1662.31	0.90756	0.53392	0.50658	0.53381	0.51943	0.52415	0.51242	0.54217	0.53211	0.6019	0.50569	0.54013
1660.38	0.90982	0.52879	0.5055	0.52858	0.51625	0.52161	0.51169	0.54162	0.53153	0.60332	0.50929	0.55848
1658.46	0.91288	0.52471	0.50564	0.52389	0.51463	0.52043	0.51264	0.54051	0.53161	0.60603	0.51507	0.58549
1656.53	0.91549	0.52182	0.50798	0.5215	0.51326	0.51964	0.5137	0.53893	0.53385	0.61527	0.52877	0.63462
1654.6	0.91417	0.5188	0.51202	0.52098	0.51021	0.51802	0.51335	0.53952	0.54605	0.65388	0.581	0.76
1652.67	0.91018	0.51496	0.51311	0.51755	0.50749	0.51848	0.51377	0.54394	0.57706	0.74446	0.70738	1.00667
1650.74	0.90899	0.51176	0.50982	0.51146	0.50747	0.52219	0.51569	0.55354	0.62262	0.8644	0.87432	1.2547
1648.81	0.90823	0.51005	0.50747	0.50968	0.50696	0.52383	0.51652	0.58375	0.70194	1.01238	1.04377	1.33012
1646.89	0.90472	0.51	0.50523	0.51104	0.50656	0.52269	0.52181	0.66374	0.86922	1.21176	1.20569	1.23517
1644.96	0.89939	0.51193	0.50046	0.5104	0.50847	0.52151	0.53992	0.80317	1.11241	1.36677	1.2669	1.0932
1643.03	0.89443	0.51525	0.49591	0.50894	0.51055	0.52127	0.57436	0.98422	1.3052	1.35507	1.18689	1.01123
1641.1	0.89216	0.51816	0.49296	0.50869	0.51143	0.52379	0.63384	1.18691	1.35108	1.24045	1.06423	1.00517
1639.17	0.89311	0.51826	0.49149	0.50998	0.51181	0.53539	0.73903	1.33671	1.26395	1.13433	0.98528	1.06058
1637.24	0.89483	0.51431	0.49132	0.51342	0.51517	0.57686	0.92231	1.31559	1.12576	1.09799	0.99139	1.15581
1635.31	0.89616	0.50854	0.48962	0.5172	0.5297	0.68276	1.15791	1.14772	1.02262	1.15173	1.09123	1.22777
1633.39	0.89724	0.50487	0.48546	0.51911	0.56208	0.85947	1.27522	1.0073	1.00863	1.25803	1.21715	1.20774
1631.46	0.89628	0.50299	0.48319	0.52498	0.62598	1.07241	1.19561	0.96594	1.07409	1.34164	1.26937	1.12169
1629.53	0.89359	0.50045	0.48395	0.54883	0.7639	1.24174	1.0463	1.00527	1.17808	1.35173	1.22229	1.02221
1627.6	0.8914	0.49671	0.48492	0.61362	0.99715	1.24479	0.93656	1.10458	1.2595	1.28367	1.1173	0.93713
1625.67	0.89007	0.49339	0.4848	0.75145	1.20626	1.10276	0.90659	1.21887	1.2561	1.18086	1.01109	0.87965
1623.74	0.88825	0.49213	0.48551	0.97318	1.19804	0.95141	0.96544	1.2745	1.17086	1.08314	0.92795	0.84991
1621.82	0.88633	0.49259	0.49178	1.1759	1.03472	0.86535	1.09259	1.24153	1.06661	1.00913	0.87065	0.84372
1619.89	0.88445	0.49307	0.52392	1.18732	0.89597	0.8575	1.21953	1.16235	0.98825	0.96826	0.84274	0.86928
1617.96	0.88179	0.49289	0.63037	1.03196	0.82981	0.9366	1.2725	1.0732	0.93445	0.96426	0.85401	0.94563
1616.03	0.88033	0.49497	0.83437	0.8621	0.8339	1.1026	1.23099	0.99071	0.90477	1.00315	0.91655	1.06027
1614.1	0.88256	0.50983	1.02895	0.77286	0.91358	1.26808	1.14765	0.93991	0.91554	1.07921	1.0126	1.13446
1612.17	0.8897	0.55918	1.06401	0.76994	1.05996	1.32419	1.06904	0.93248	0.97144	1.16082	1.0896	1.10782
1610.25	0.90574	0.66275	0.94902	0.84854	1.22982	1.27194	1.00275	0.96834	1.05018	1.19432	1.09173	1.00572
1608.32	0.93737	0.79925	0.79685	1.01833	1.32527	1.18234	0.95635	1.03516	1.09343	1.1413	1.00734	0.88931
1606.39	0.98534	0.89362	0.68811	1.23638	1.28981	1.1079	0.94612	1.08421	1.05152	1.03327	0.89039	0.79734
1604.46	1.03337	0.88563	0.64571	1.36982	1.19307	1.05232	0.97425	1.05773	0.94896	0.92817	0.79204	0.73347
1602.53	1.05936	0.79398	0.67928	1.32954	1.11235	1.00397	1.00773	0.96158	0.84358	0.85009	0.72302	0.6874
1600.6	1.05872	0.68808	0.81033	1.20404	1.056	0.9676	0.99201	0.85468	0.76522	0.79589	0.67566	0.65249
1598.67	1.03623	0.61976	1.03708	1.10321	0.99891	0.94922	0.91257	0.7756	0.71305	0.75729	0.64238	0.62652
1596.75	0.99651	0.61217	1.25294	1.04146	0.93392	0.92843	0.8115	0.72396	0.67675	0.72846	0.61788	0.60727
1594.82	0.96201	0.69602	1.28257	0.98235	0.87637	0.87562	0.72951	0.68736	0.64954	0.70622	0.59863	0.59209
1592.89	0.97385	0.88681	1.1417	0.90612	0.83336	0.7957	0.67601	0.65881	0.62865	0.68891	0.58285	0.57957
1590.96	1.05995	1.08161	0.98544	0.82729	0.79117	0.72046	0.64181	0.63589	0.61194	0.67481	0.56954	0.5693
1589.03	1.18037	1.09716	0.87879	0.76669	0.73872	0.66831	0.61683	0.61744	0.59765	0.66229	0.55787	0.56092
1587.1	1.22776	0.96417	0.81071	0.72763	0.68437	0.63699	0.59641	0.60289	0.58533	0.65103	0.54763	0.55447
1585.18	1.17283	0.83867	0.7604	0.69863	0.64185	0.61693	0.57933	0.59155	0.57506	0.64164	0.53913	0.5499
1583.25	1.09693	0.76366	0.71613	0.67013	0.61502	0.60058	0.56571	0.58226	0.56661	0.63405	0.53253	0.54635
1581.32	1.04269	0.71376	0.67676	0.64313	0.59917	0.58564	0.55579	0.57386	0.55975	0.62801	0.52753	0.54288
1579.39	1.00097	0.67215	0.64629	0.62179	0.58685	0.57248	0.54837	0.56626	0.55457	0.62414	0.52378	0.54017
1577.46	0.96511	0.63404	0.62458	0.60403	0.57155	0.5597	0.54087	0.55998	0.55072	0.62228	0.5209	0.53888
1575.53	0.93908	0.60162	0.60739	0.58478	0.55438	0.54783	0.53397	0.55472	0.54772	0.61957	0.51856	0.53575
1573.6	0.92426	0.58143	0.59491	0.56693	0.54158	0.53978	0.5298	0.55095	0.54553	0.61549	0.51667	0.53084
1571.68	0.91394	0.57079	0.58739	0.55445	0.53244	0.5342	0.52651	0.54942	0.54384	0.61316	0.51509	0.52978
1569.75	0.90505	0.5631	0.57856	0.54415	0.52482	0.53005	0.52369	0.54855	0.54222	0.61207	0.51354	0.53181
1567.82	0.90008	0.55826	0.56462	0.53397	0.51959	0.52817	0.52234	0.5469	0.5407	0.61028	0.51222	0.53321
1565.89	0.89837	0.55884	0.54956	0.52616	0.5161	0.52746	0.52123	0.54519	0.53943	0.60887	0.51181	0.53559
1563.96	0.89797	0.56386	0.53656	0.52075	0.51422	0.52768	0.52057	0.5431	0.53841	0.60792	0.51245	0.53939
1562.03	0.89725	0.56919	0.52758	0.51828	0.5138	0.52848	0.52042	0.54091	0.53819	0.60847	0.5148	0.55085
1560.11	0.89419	0.56959	0.52158	0.51898	0.51393	0.52834	0.51933	0.53937	0.53934	0.61428	0.52279	0.59046
1558.18	0.89027	0.56192	0.51275	0.51768	0.51606	0.52794	0.51872	0.53767	0.54182	0.62581	0.54141	0.66284
1556.25	0.8876	0.551	0.50349	0.51482	0.51764	0.5267	0.51831	0.53836	0.546	0.64447	0.57224	0.73054
1554.32	0.88631	0.54187	0.4983	0.51519	0.51618	0.52414	0.51641	0.54278	0.5543	0.6784	0.6198	0.76784
1552.39	0.88809	0.53513	0.49526	0.51685	0.51451	0.52256	0.51528	0.54925	0.57196	0.73149	0.68208	0.77042
1550.46	0.89325	0.5302	0.49319	0.5174	0.5136	0.5225	0.51615	0.55834	0.60686	0.79588	0.73814	0.74403
1548.54	0.90073	0.52548	0.49181	0.51674	0.51325	0.52383	0.51932	0.57325	0.66173	0.84666	0.76095	0.70736
1546.61	0.90798	0.51949	0.49139	0.51624	0.51334	0.5261	0.5244	0.60093	0.72631	0.85778	0.74404	0.67892
1544.68	0.91205	0.51228	0.49171	0.51618	0.51418	0.52889	0.53112	0.64973	0.77858	0.83056	0.70653	0.66263
1542.75	0.91003	0.5055	0.49229	0.51611	0.51548	0.53162	0.54272	0.71351	0.79016	0.78929	0.67136	0.6557
1540.82	0.90044	0.50076	0.49337	0.51711	0.51559	0.53232	0.57073	0.75954	0.75336	0.75681	0.64968	0.65791
1538.89	0.88873	0.49791	0.49249	0.51752	0.51583	0.53186	0.62573	0.75734	0.70333	0.74014	0.64184	0.66359
1536.96	0.88084	0.49641	0.49059	0.5168	0.51645	0.53306	0.69135	0.72792	0.67608	0.73653	0.64343	0.66983
1535.04	0.87501	0.49597	0.4918	0.5178	0.51589	0.54144	0.74358	0.70007	0.669	0.74146	0.64972	0.68195
1533.11	0.87076	0.49644	0.49461	0.519	0.51653	0.57164	0.76047	0.67981	0.66941	0.74936	0.65761	0.69721
1531.18	0.86893	0.49713	0.49601	0.51817	0.52068	0.63424	0.73552	0.66877	0.67188	0.75522	0.66379	0.70693
1529.25	0.86801	0.49718	0.49777	0.5182	0.53175	0.71789	0.69526	0.6672	0.6756	0.75935	0.66794	0.71188
1527.32	0.86828	0.49621	0.50031	0.52001	0.56677	0.78407	0.66458	0.67059	0.68076	0.76313	0.67219	0.71604
1525.39	0.87059	0.49496	0.50161	0.5238	0.64288	0.788	0.65036	0.67476	0.68692	0.76755	0.67819	0.72294
1523.47	0.87278	0.49515	0.5013	0.54249	0.73732	0.74172	0.64775	0.67937	0.69451	0.77778	0.68998	0.74097
1521.54	0.8728	0.4979	0.4992	0.60167	0.7866	0.69238	0.65049	0.68632	0.70675	0.80035	0.71515	0.77607
1519.61	0.87173	0.50252	0.49586	0.7017	0.76183	0.66439	0.65569	0.69891	0.72992	0.837	0.7567	0.819
1517.68	0.87081	0.50773	0.49489	0.79042	0.70752	0.65445	0.66262	0.72678	0.77354	0.88643	0.80716	0.8534
1515.75	0.87122	0.51152	0.49623	0.80816	0.66498	0.65408	0.67575	0.7767	0.83338	0.9323	0.84584	0.86656
1513.82	0.87298	0.51212	0.4988	0.76095	0.64468	0.65953	0.70248	0.83651	0.87813	0.94752	0.85193	0.86115
1511.89	0.87632	0.5103	0.50731	0.70252	0.64036	0.67098	0.7493	0.87892	0.88417	0.93265	0.8345	0.85359
1509.97	0.88207	0.50838	0.54195	0.66549	0.64795	0.69743	0.80836	0.88343	0.86374	0.91488	0.8205	0.8584
1508.04	0.88714	0.50864	0.63591	0.65814	0.67993	0.75746	0.84413	0.85835	0.84582	0.91926	0.82993	0.8881
1506.11	0.88752	0.51353	0.76108	0.67963	0.75165	0.83986	0.82979	0.83695	0.85101	0.9503	0.8679	0.94141
1504.18	0.88441	0.52848	0.80346	0.72078	0.83175	0.87379	0.80143	0.84188	0.8789	0.99256	0.9194	0.99294
1502.25	0.88176	0.57255	0.76555	0.77374	0.87241	0.84763	0.79398	0.87133	0.92288	1.03985	0.97102	1.02822
1500.32	0.88962	0.674	0.72476	0.82342	0.86176	0.81389	0.81415	0.92518	0.98083	1.08756	1.01223	1.04018
1498.4	0.93162	0.81033	0.71503	0.8418	0.82715	0.81459	0.86832	0.99606	1.03179	1.11028	1.01877	1.01836
1496.47	1.02339	0.87199	0.72486	0.82708	0.81646	0.86143	0.94992	1.04511	1.03796	1.08613	0.9808	0.97076
1494.54	1.11981	0.81894	0.73085	0.81755	0.84765	0.93345	1.01415	1.03706	0.99925	1.03755	0.92949	0.92671
1492.61	1.14411	0.74309	0.72761	0.83734	0.89906	0.98897	1.01858	0.99072	0.95133	0.99771	0.8928	0.90328
1490.68	1.08902	0.69291	0.72422	0.87695	0.93972	0.99436	0.97032	0.939	0.91374	0.97313	0.87209	0.89617
1488.75	1.01462	0.66352	0.72654	0.90629	0.94197	0.95177	0.91054	0.90102	0.89045	0.95973	0.8632	0.89763
1486.83	0.96668	0.64739	0.73255	0.90344	0.90887	0.90156	0.8719	0.88384	0.88195	0.95733	0.86491	0.90653
1484.9	0.94517	0.64031	0.73957	0.87927	0.87239	0.87107	0.8556	0.88135	0.88414	0.96486	0.87453	0.92234
1482.97	0.93775	0.64054	0.7472	0.85458	0.84995	0.85849	0.85141	0.88629	0.89371	0.98079	0.89037	0.94362
1481.04	0.93874	0.6476	0.75225	0.8392	0.84104	0.85581	0.8541	0.89652	0.91029	1.00324	0.91201	0.96714
1479.11	0.9445	0.6581	0.75231	0.83455	0.84188	0.85909	0.86242	0.91206	0.93301	1.02836	0.93708	0.98798
1477.18	0.95024	0.66633	0.7519	0.83952	0.84962	0.86769	0.87727	0.9336	0.95974	1.05197	0.96096	1.00253
1475.25	0.95398	0.67199	0.75918	0.85445	0.86463	0.88466	0.90211	0.9604	0.98556	1.06831	0.97642	1.00709
1473.33	0.95763	0.68365	0.78054	0.8827	0.89098	0.91472	0.93696	0.98555	0.99998	1.06939	0.97516	0.99933
1471.4	0.96484	0.70807	0.81363	0.92264	0.92924	0.95429	0.96915	0.99601	0.99475	1.05366	0.95835	0.98562
1469.47	0.97709	0.74218	0.85203	0.96557	0.9678	0.98497	0.97972	0.98768	0.97607	1.03374	0.93984	0.98386
1467.54	0.9967	0.78745	0.90078	1.00452	0.99091	0.99051	0.96523	0.96848	0.95606	1.02534	0.93494	1.01336
1465.61	1.02846	0.85256	0.96572	1.02603	0.98557	0.96755	0.93638	0.94649	0.94515	1.0426	0.96049	1.0848
1463.68	1.06902	0.93003	1.02896	1.01427	0.95374	0.93077	0.90891	0.93083	0.95462	1.09336	1.02553	1.17727
1461.76	1.10442	0.99059	1.05991	0.97874	0.91703	0.90236	0.89274	0.93281	0.9913	1.165	1.10861	1.23665
1459.83	1.12305	1.0101	1.04712	0.93904	0.88844	0.88865	0.89033	0.96481	1.05018	1.22339	1.16204	1.22803
1457.9	1.1176	0.97915	0.99462	0.90093	0.87025	0.88768	0.91316	1.03054	1.10114	1.22281	1.14051	1.16147
1455.97	1.09218	0.9195	0.9276	0.87046	0.86887	0.89986	0.96899	1.08719	1.09743	1.15989	1.06254	1.08742
1454.04	1.0669	0.87623	0.88192	0.86185	0.88455	0.92338	1.02343	1.08065	1.05084	1.09988	1.00219	1.0482
1452.11	1.05257	0.86035	0.86139	0.881	0.90903	0.95551	1.03568	1.03477	1.0053	1.06837	0.97577	1.02851
1450.18	1.04822	0.85875	0.85709	0.92091	0.93441	0.98289	1.00292	0.98691	0.96773	1.04525	0.95702	0.99987
1448.26	1.04662	0.8539	0.86617	0.95717	0.95015	0.98013	0.94898	0.93755	0.92308	1.01391	0.92769	0.95855
1446.33	1.03919	0.83148	0.88656	0.96133	0.94223	0.93918	0.88986	0.87804	0.87312	0.97808	0.89098	0.92072
1444.4	1.02383	0.79502	0.90782	0.93029	0.90226	0.87586	0.82656	0.81961	0.83654	0.94826	0.85799	0.90181
1442.47	1.00462	0.76261	0.90263	0.87641	0.83765	0.80669	0.76395	0.77829	0.82038	0.92528	0.83199	0.90612
1440.54	0.98612	0.74714	0.85137	0.81184	0.76844	0.74517	0.71265	0.76037	0.81593	0.9066	0.8134	0.93134
1438.61	0.97041	0.73977	0.77254	0.74794	0.70859	0.69649	0.67531	0.76388	0.81009	0.89657	0.80976	0.96694
1436.69	0.9601	0.71753	0.6982	0.69166	0.66102	0.65823	0.65042	0.77823	0.79575	0.90431	0.83403	0.98183
1434.76	0.95684	0.67819	0.64864	0.65063	0.62908	0.63159	0.64295	0.7856	0.78073	0.93519	0.88565	0.94406
1432.83	0.95387	0.64158	0.6235	0.62744	0.61066	0.61538	0.65629	0.77797	0.78202	0.98396	0.93797	0.86801
1430.9	0.94415	0.61527	0.60833	0.61399	0.5987	0.60519	0.68873	0.7639	0.81354	1.03026	0.95483	0.79095
1428.97	0.92971	0.59651	0.59337	0.603	0.59003	0.6011	0.72741	0.76019	0.87734	1.04145	0.9186	0.74105
1427.04	0.91734	0.58352	0.57908	0.59382	0.58401	0.60794	0.74819	0.78412	0.95277	1.00762	0.85661	0.73119
1425.12	0.9094	0.57471	0.56753	0.58727	0.58012	0.63347	0.74225	0.84728	1.00734	0.95786	0.8104	0.758
1423.19	0.90473	0.56834	0.55818	0.58266	0.57996	0.68145	0.72872	0.9456	1.02044	0.92552	0.79781	0.80734
1421.26	0.90102	0.56284	0.5512	0.5811	0.59149	0.7412	0.73746	1.04776	0.99602	0.92421	0.81414	0.86656
1419.33	0.89672	0.55642	0.54624	0.58536	0.63397	0.79226	0.79135	1.10219	0.95356	0.94761	0.84726	0.93393
1417.4	0.89306	0.54933	0.54211	0.59957	0.71834	0.81497	0.89166	1.07484	0.91639	0.98008	0.88677	1.01344
1415.47	0.89054	0.54326	0.5401	0.6318	0.81223	0.80805	1.01335	0.99915	0.90115	1.01824	0.93622	1.12195
1413.54	0.88801	0.53773	0.5415	0.69061	0.86018	0.79302	1.11741	0.93308	0.91636	1.08707	1.02641	1.30094
1411.62	0.88471	0.53141	0.5481	0.77335	0.83616	0.79727	1.14197	0.91251	0.98155	1.23253	1.20768	1.58299
1409.69	0.88096	0.52511	0.56597	0.85139	0.77401	0.84738	1.06771	0.96145	1.13416	1.49785	1.5123	1.89074
1407.76	0.8779	0.52356	0.60091	0.87729	0.73012	0.96295	0.98251	1.11237	1.41423	1.85071	1.85146	1.99098
1405.83	0.87672	0.53743	0.64309	0.83258	0.74219	1.12693	0.99377	1.40749	1.78444	2.0752	1.96127	1.78363
1403.9	0.87971	0.57641	0.66288	0.76258	0.83306	1.25966	1.16598	1.79194	1.99518	1.94226	1.73727	1.49047
1401.97	0.89052	0.62638	0.64802	0.73609	1.01776	1.32107	1.49519	1.97221	1.81297	1.63322	1.43389	1.27856
1400.05	0.91048	0.64802	0.63139	0.80359	1.29721	1.43091	1.81795	1.74512	1.46959	1.36512	1.2048	1.15283
1398.12	0.92981	0.62309	0.65856	1.00666	1.61649	1.67646	1.81881	1.39453	1.1974	1.18682	1.05757	1.07544
1396.19	0.93258	0.58248	0.74455	1.36303	1.86241	1.84577	1.50365	1.13725	1.03404	1.08222	0.972	1.02234
1394.26	0.92127	0.55908	0.8583	1.78025	1.93874	1.64859	1.17924	0.98467	0.94174	1.02569	0.92599	0.97958
1392.33	0.9102	0.55945	0.97659	2.02015	1.75647	1.31521	0.98034	0.90089	0.89207	0.99625	0.90069	0.94519
1390.4	0.90221	0.59103	1.15106	1.93646	1.42519	1.06858	0.87545	0.85745	0.86901	0.97874	0.88249	0.92642
1388.47	0.898	0.69523	1.39492	1.60833	1.12509	0.9153	0.81279	0.83488	0.8598	0.96239	0.86452	0.93288
1386.55	0.91597	0.93508	1.51224	1.25064	0.92625	0.81963	0.77229	0.8262	0.85528	0.94551	0.85092	0.97587
1384.62	0.99376	1.28989	1.35573	1.00704	0.81938	0.76536	0.75015	0.82984	0.84961	0.93746	0.85446	1.0651
1382.69	1.15757	1.52963	1.15634	0.87385	0.766	0.7386	0.74211	0.8406	0.84324	0.9524	0.88998	1.20433
1380.76	1.34501	1.41524	1.08387	0.80284	0.7363	0.72784	0.74561	0.85189	0.84563	1.00516	0.97317	1.37749
1378.83	1.39562	1.14396	1.11575	0.76771	0.7211	0.72698	0.76316	0.864	0.87276	1.10937	1.11599	1.52938
1376.9	1.27991	0.96044	1.13518	0.75857	0.7196	0.73231	0.80304	0.88807	0.94318	1.27061	1.31093	1.59065
1374.98	1.14434	0.9152	1.06957	0.7667	0.72822	0.74294	0.87478	0.93832	1.07193	1.46939	1.50641	1.54141
1373.05	1.07813	0.96155	0.96865	0.77961	0.74274	0.76839	0.96847	1.01447	1.24759	1.63445	1.60757	1.42469
1371.12	1.06726	1.02097	0.89196	0.79102	0.76805	0.83257	1.03841	1.09786	1.42092	1.67863	1.56363	1.29977
1369.19	1.06412	1.03082	0.83914	0.80554	0.81038	0.95077	1.03731	1.18003	1.54464	1.59917	1.4285	1.19948
1367.26	1.0472	0.97824	0.79123	0.81796	0.85458	1.08005	0.97297	1.27848	1.58781	1.46576	1.28229	1.13291
1365.33	1.02729	0.8806	0.74012	0.80977	0.88766	1.124	0.90526	1.40238	1.52953	1.33853	1.16738	1.1001
1363.41	1.01499	0.76818	0.68832	0.78106	0.93925	1.0515	0.88468	1.50446	1.39507	1.23875	1.08994	1.09697
1361.48	1.00386	0.67717	0.64725	0.7649	1.02073	0.9378	0.92951	1.50691	1.2534	1.17292	1.04752	1.12007
1359.55	0.98198	0.6243	0.62611	0.80248	1.06172	0.85338	1.03551	1.41471	1.15354	1.14367	1.03805	1.166
1357.62	0.94964	0.59892	0.62176	0.90647	1.0113	0.80834	1.18728	1.29949	1.09609	1.14535	1.05812	1.22197
1355.69	0.91835	0.5868	0.62626	1.02591	0.91705	0.79088	1.35171	1.20145	1.06626	1.17176	1.10476	1.2582
1353.76	0.89711	0.58255	0.63427	1.06385	0.83771	0.79755	1.46266	1.12577	1.05724	1.21697	1.16543	1.24156
1351.83	0.88624	0.58507	0.64578	1.00096	0.78893	0.83708	1.45715	1.07013	1.06859	1.2635	1.20621	1.16765
1349.91	0.88235	0.59265	0.67359	0.9113	0.76286	0.93129	1.34309	1.03427	1.09893	1.27864	1.18825	1.06616
1347.98	0.88327	0.60286	0.74566	0.84388	0.75237	1.10344	1.18958	1.02228	1.13554	1.23717	1.10835	0.97251
1346.05	0.8885	0.61473	0.87388	0.80035	0.75945	1.3267	1.05547	1.03919	1.14878	1.15096	1.00522	0.90474
1344.12	0.89837	0.62939	0.99985	0.77098	0.79816	1.46753	0.96089	1.07693	1.11205	1.05776	0.91793	0.86255
1342.19	0.91176	0.65176	1.02548	0.75052	0.89825	1.39647	0.90638	1.10193	1.03267	0.98459	0.85932	0.83856
1340.26	0.92364	0.69726	0.95049	0.73868	1.0878	1.19581	0.89308	1.07457	0.94437	0.93628	0.82423	0.82565
1338.34	0.93062	0.78423	0.85536	0.74153	1.3087	1.01522	0.92235	0.9985	0.8762	0.9075	0.80461	0.81848
1336.41	0.94273	0.89333	0.78153	0.7749	1.37926	0.90625	0.97407	0.91836	0.8362	0.89208	0.79445	0.81497
1334.48	0.97666	0.95436	0.72835	0.86488	1.24473	0.85475	1.00173	0.86245	0.8164	0.88483	0.78951	0.81553
1332.55	1.02802	0.92443	0.69	1.02835	1.06245	0.84678	0.97237	0.83054	0.80735	0.88248	0.78823	0.82177
1330.62	1.06633	0.83923	0.663	1.21528	0.93451	0.87878	0.90414	0.81443	0.80433	0.8844	0.79187	0.83754
1328.69	1.07148	0.7502	0.64468	1.29445	0.86581	0.93274	0.83865	0.80777	0.80635	0.89338	0.80432	0.86927
1326.76	1.04926	0.68349	0.63441	1.21505	0.84034	0.96277	0.79692	0.80778	0.81623	0.91665	0.83304	0.92185
1324.84	1.00851	0.64395	0.63279	1.07711	0.85322	0.93338	0.77731	0.81679	0.84181	0.96295	0.88632	0.98648
1322.91	0.96246	0.62512	0.63929	0.96242	0.89538	0.86736	0.77305	0.84321	0.89255	1.03064	0.95746	1.03189
1320.98	0.92837	0.61906	0.65237	0.89151	0.92589	0.81209	0.78469	0.89756	0.96426	1.09128	1.00908	1.02782
1319.05	0.91083	0.62013	0.67385	0.86801	0.90127	0.7894	0.82247	0.97283	1.02024	1.10208	1.00169	0.98304
1317.12	0.90429	0.62366	0.71366	0.88608	0.84473	0.80171	0.89068	1.02416	1.0166	1.05996	0.9493	0.93339
1315.19	0.90392	0.62519	0.78807	0.91257	0.81526	0.84972	0.95838	1.00938	0.9648	1.00589	0.89684	0.9008
1313.27	0.90685	0.62261	0.91203	0.91154	0.83802	0.91589	0.97112	0.95212	0.91152	0.96799	0.86457	0.8859
1311.34	0.91031	0.61817	1.07529	0.89742	0.89024	0.94938	0.92489	0.90135	0.87906	0.94871	0.85021	0.88454
1309.41	0.91237	0.61655	1.19854	0.89936	0.91671	0.92313	0.87018	0.87358	0.86484	0.94468	0.85018	0.89512
1307.48	0.91235	0.62181	1.18096	0.90122	0.89146	0.87534	0.83692	0.86272	0.86437	0.95428	0.86324	0.91204
1305.55	0.91022	0.63727	1.06399	0.88093	0.85017	0.8437	0.82293	0.86463	0.87626	0.97193	0.8826	0.92239
1303.62	0.90713	0.665	0.95878	0.85612	0.82725	0.83045	0.82198	0.87804	0.89331	0.98337	0.89265	0.91609
1301.7	0.90545	0.70366	0.90515	0.84875	0.82311	0.82758	0.83184	0.89344	0.89937	0.97501	0.88147	0.89587
1299.77	0.90722	0.75636	0.89644	0.85753	0.82601	0.83132	0.84481	0.89263	0.88332	0.94898	0.85425	0.87201
1297.84	0.9142	0.84834	0.91464	0.86823	0.82748	0.83686	0.84465	0.86803	0.85281	0.9198	0.82595	0.85275
1295.91	0.9287	1.01151	0.92922	0.86598	0.82338	0.83441	0.82202	0.83377	0.82425	0.89927	0.80704	0.84265
1293.98	0.95029	1.18988	0.91326	0.84688	0.8114	0.81516	0.78764	0.80766	0.80685	0.89083	0.79992	0.8438
1292.05	0.97143	1.21121	0.87009	0.81913	0.78933	0.78257	0.75904	0.79502	0.80139	0.89301	0.80321	0.85616
1290.12	0.98498	1.06872	0.82174	0.78963	0.75962	0.751	0.74335	0.793	0.80591	0.90419	0.81583	0.87855
1288.2	1.00159	0.9241	0.78096	0.76082	0.73143	0.73091	0.73877	0.7991	0.81866	0.9245	0.83754	0.9103
1286.27	1.04892	0.83643	0.74823	0.73629	0.71214	0.72277	0.74227	0.81274	0.83905	0.95483	0.86885	0.9529
1284.34	1.1255	0.78818	0.72216	0.71936	0.70241	0.72331	0.75226	0.83454	0.86827	0.99684	0.91264	1.01097
1282.41	1.16422	0.75913	0.70327	0.71027	0.70041	0.73045	0.76874	0.86637	0.90969	1.05492	0.9747	1.08963
1280.48	1.12078	0.73931	0.69147	0.7079	0.70503	0.74335	0.79336	0.91128	0.96955	1.13564	1.06117	1.18641
1278.55	1.05156	0.72522	0.68456	0.71142	0.71609	0.76224	0.829	0.97507	1.056	1.24089	1.17134	1.2827
1276.63	1.00606	0.71555	0.68011	0.72028	0.73395	0.78923	0.88076	1.06693	1.17173	1.35578	1.28543	1.34504
1274.7	0.98305	0.71003	0.67741	0.73452	0.75931	0.82842	0.95707	1.19063	1.29693	1.43919	1.35796	1.34445
1272.77	0.97054	0.70935	0.67727	0.75533	0.79449	0.88693	1.06709	1.32251	1.37746	1.44305	1.34479	1.28194
1270.84	0.96271	0.7125	0.68073	0.7851	0.84535	0.9754	1.20578	1.39358	1.35961	1.36334	1.25329	1.18459
1268.91	0.95825	0.71537	0.6884	0.82799	0.92144	1.10054	1.32253	1.34561	1.25568	1.24526	1.13255	1.08147
1266.98	0.95777	0.71452	0.70052	0.89098	1.03164	1.24015	1.33238	1.21815	1.12642	1.13146	1.02114	0.99193
1265.05	0.96131	0.71037	0.71759	0.98096	1.16438	1.31653	1.22659	1.08556	1.01486	1.0399	0.93365	0.92486
1263.13	0.96623	0.7055	0.74067	1.09107	1.25707	1.26292	1.08605	0.98113	0.93217	0.97363	0.8716	0.88082
1261.2	0.96779	0.70195	0.771	1.18008	1.23462	1.13057	0.9685	0.90661	0.87434	0.92958	0.83108	0.8549
1259.27	0.96377	0.70072	0.80863	1.18808	1.12171	1.00309	0.88493	0.85523	0.83547	0.90274	0.80692	0.84112
1257.34	0.95634	0.70214	0.84946	1.11333	0.99971	0.90966	0.82808	0.82094	0.81129	0.88849	0.79444	0.83547
1255.41	0.94892	0.70564	0.88345	1.01281	0.90528	0.84471	0.78885	0.79977	0.79855	0.8829	0.7902	0.83588
1253.48	0.9433	0.71008	0.89842	0.92541	0.83805	0.79868	0.76194	0.78898	0.79479	0.88332	0.79212	0.84216
1251.56	0.93984	0.7146	0.88917	0.8578	0.79064	0.76616	0.74486	0.78639	0.79771	0.8888	0.79908	0.85631
1249.63	0.93834	0.71857	0.86126	0.80649	0.75736	0.74408	0.73604	0.79057	0.80556	0.89986	0.81177	0.88094
1247.7	0.93815	0.721	0.82489	0.76901	0.73417	0.73014	0.73488	0.80095	0.81821	0.91928	0.83385	0.91779
1245.77	0.9383	0.72103	0.78796	0.74376	0.71834	0.72279	0.74203	0.81693	0.8383	0.952	0.87048	0.96572
1243.84	0.93774	0.71866	0.75458	0.72822	0.70917	0.72213	0.75873	0.83918	0.8716	1.00142	0.92344	1.0166
1241.91	0.93699	0.71479	0.7269	0.71932	0.70678	0.73025	0.78487	0.87234	0.92331	1.06271	0.98507	1.05667
1239.99	0.9374	0.71061	0.70569	0.71485	0.71159	0.75068	0.81891	0.92322	0.99059	1.11902	1.03721	1.07686
1238.06	0.93869	0.7067	0.69048	0.71545	0.72654	0.78665	0.86169	0.99306	1.05564	1.15021	1.0612	1.07918
1236.13	0.93988	0.7038	0.68111	0.7253	0.75776	0.83737	0.91856	1.0659	1.08974	1.14969	1.05433	1.07107
1234.2	0.94105	0.70343	0.67903	0.75182	0.81046	0.89773	0.99218	1.10498	1.07942	1.12891	1.03233	1.06082
1232.27	0.94306	0.70758	0.68699	0.80316	0.88086	0.96691	1.06112	1.0865	1.04373	1.10675	1.0148	1.0589
1230.34	0.94657	0.71883	0.70842	0.88043	0.95948	1.04351	1.07536	1.03561	1.01292	1.10013	1.01485	1.06935
1228.41	0.95146	0.73794	0.74814	0.97079	1.03888	1.09108	1.02228	0.99491	1.00638	1.11466	1.03218	1.07472
1226.49	0.95642	0.75857	0.81191	1.05231	1.08661	1.06025	0.95441	0.98676	1.02636	1.13352	1.04495	1.04975
1224.56	0.9593	0.76923	0.89885	1.09243	1.05452	0.98025	0.9155	1.01	1.05148	1.12559	1.0246	0.9985
1222.63	0.95865	0.76722	0.98155	1.05909	0.97177	0.91566	0.91428	1.03953	1.04569	1.08233	0.97347	0.94719
1220.7	0.95568	0.76787	1.00618	0.97769	0.9033	0.8865	0.9411	1.0377	1.00163	1.0283	0.9198	0.90995
1218.77	0.95437	0.79788	0.95627	0.90473	0.86546	0.88221	0.97091	0.99696	0.94926	0.98571	0.88056	0.88513
1216.84	0.96345	0.86057	0.87774	0.86136	0.84775	0.89362	0.97174	0.94682	0.91066	0.95794	0.85549	0.86774
1214.92	0.99466	0.89483	0.81376	0.842	0.84605	0.91555	0.93931	0.90995	0.88575	0.94003	0.83953	0.85439
1212.99	1.03605	0.85037	0.77779	0.84048	0.86301	0.93089	0.90003	0.88802	0.86917	0.92709	0.82826	0.84334
1211.06	1.04591	0.78472	0.76727	0.85466	0.89229	0.92144	0.87287	0.87501	0.85791	0.91649	0.81888	0.83493
1209.13	1.01908	0.7511	0.77562	0.88222	0.91113	0.89604	0.85737	0.86541	0.84907	0.90785	0.81088	0.82899
1207.2	0.99357	0.74505	0.79703	0.9145	0.90447	0.87453	0.84727	0.85622	0.84065	0.90051	0.80342	0.82207
1205.27	0.98417	0.75102	0.82607	0.93399	0.88527	0.8624	0.83909	0.84674	0.8314	0.8916	0.79316	0.81044
1203.34	0.98332	0.76289	0.85666	0.9311	0.87002	0.85567	0.83138	0.836	0.81893	0.87865	0.7783	0.79638
1201.42	0.98705	0.77912	0.88429	0.91721	0.86118	0.85018	0.82226	0.82251	0.80337	0.86496	0.76429	0.78904
1199.49	0.99537	0.79879	0.909	0.90551	0.85542	0.84319	0.80977	0.8086	0.79195	0.86054	0.76222	0.79637
1197.56	1.00691	0.82031	0.93054	0.89746	0.84914	0.83307	0.79549	0.80281	0.79541	0.87425	0.77953	0.81631
1195.63	1.01927	0.84289	0.94089	0.88917	0.84001	0.82111	0.78839	0.81522	0.8179	0.90138	0.80801	0.8339
1193.7	1.03093	0.86674	0.93477	0.87866	0.82996	0.81434	0.79959	0.843	0.84408	0.91789	0.82053	0.82942
1191.77	1.04172	0.8917	0.92003	0.86781	0.82502	0.82235	0.82557	0.85811	0.84201	0.89904	0.79607	0.79765
1189.85	1.05233	0.91372	0.90462	0.85938	0.82898	0.84033	0.83351	0.83128	0.80077	0.85144	0.74732	0.75422
1187.92	1.0635	0.92445	0.8889	0.8521	0.83214	0.83764	0.79508	0.77526	0.74635	0.80315	0.70143	0.71828
1185.99	1.07464	0.92076	0.87074	0.83831	0.81282	0.7936	0.7329	0.72291	0.70413	0.77042	0.67166	0.69768
1184.06	1.08247	0.90813	0.84843	0.80964	0.76661	0.73207	0.68093	0.6877	0.67897	0.75269	0.65663	0.69054
1182.13	1.08279	0.89014	0.8215	0.76884	0.71425	0.68083	0.64586	0.66602	0.6646	0.74434	0.65086	0.69279
1180.2	1.07551	0.86679	0.79105	0.72714	0.67076	0.644	0.62168	0.65182	0.65591	0.74205	0.65133	0.70165
1178.28	1.06348	0.83999	0.75871	0.6906	0.63646	0.61713	0.60514	0.6435	0.65305	0.74572	0.6581	0.71568
1176.35	1.04876	0.81176	0.72574	0.65912	0.60918	0.5982	0.59526	0.64221	0.65772	0.75715	0.6722	0.73423
1174.42	1.03318	0.78285	0.69335	0.63282	0.58879	0.58611	0.59143	0.64877	0.67123	0.77722	0.69353	0.7562
1172.49	1.01819	0.75389	0.66291	0.61239	0.57529	0.57986	0.5941	0.66382	0.69484	0.80345	0.71962	0.77785
1170.56	1.00403	0.72512	0.63622	0.59775	0.56817	0.57962	0.6045	0.68919	0.72721	0.82911	0.744	0.79289
1168.63	0.98999	0.69686	0.61486	0.58905	0.56705	0.58613	0.62522	0.72525	0.75864	0.84403	0.7568	0.79759
1166.7	0.97537	0.67081	0.59944	0.58658	0.57218	0.60101	0.66007	0.76013	0.77168	0.84237	0.75374	0.79481
1164.78	0.96046	0.64883	0.58992	0.5904	0.58545	0.62898	0.70516	0.77049	0.76088	0.83103	0.74282	0.792
1162.85	0.94653	0.63161	0.58572	0.60219	0.6121	0.67418	0.73475	0.75307	0.74285	0.82195	0.73572	0.79614
1160.92	0.93463	0.61925	0.5862	0.62778	0.65761	0.7204	0.72417	0.73167	0.73378	0.82119	0.73792	0.81069
1158.99	0.92505	0.61199	0.59215	0.67382	0.70751	0.72865	0.6932	0.72253	0.73573	0.82908	0.74925	0.83621
1157.06	0.91735	0.61369	0.60649	0.7269	0.71996	0.69719	0.67397	0.72494	0.74499	0.84464	0.76896	0.87212
1155.13	0.91252	0.63292	0.63591	0.74374	0.68791	0.66761	0.67273	0.73529	0.76079	0.86884	0.79787	0.9187
1153.21	0.917	0.67115	0.68388	0.71288	0.65479	0.65985	0.68305	0.75265	0.78544	0.90477	0.83802	0.97778
1151.28	0.93392	0.70616	0.72643	0.67718	0.64385	0.66827	0.70154	0.77804	0.82197	0.95597	0.89284	1.05042
1149.35	0.94819	0.70616	0.72445	0.66238	0.65035	0.68754	0.72869	0.81587	0.87393	1.02403	0.96448	1.13322
1147.42	0.94122	0.67652	0.68926	0.66515	0.66962	0.71877	0.7666	0.86971	0.94151	1.10296	1.04577	1.21636
1145.49	0.91901	0.65073	0.66259	0.68168	0.70399	0.76415	0.81461	0.93189	1.01282	1.17879	1.12149	1.29658
1143.56	0.89984	0.64601	0.66159	0.71673	0.75684	0.81807	0.86092	0.98527	1.07414	1.25211	1.19484	1.39785
1141.63	0.89185	0.66087	0.68785	0.77444	0.82166	0.86041	0.89016	1.03233	1.14364	1.35713	1.30292	1.55929
1139.71	0.89331	0.68618	0.73739	0.84441	0.87512	0.87578	0.91631	1.1132	1.2707	1.5374	1.48993	1.80222
1137.78	0.89756	0.70698	0.79197	0.91265	0.9015	0.88707	0.98707	1.27903	1.49856	1.81088	1.77639	2.10112
1135.85	0.89971	0.71673	0.83662	0.99139	0.92541	0.946	1.15248	1.56565	1.8315	2.12075	2.11024	2.33927
1133.92	0.90485	0.74181	0.90154	1.09703	0.99724	1.10306	1.44512	1.92868	2.11426	2.25117	2.25321	2.35175
1131.99	0.93164	0.83318	1.04164	1.21495	1.16636	1.38859	1.77049	1.99567	2.01347	2.09685	2.08552	2.18757
1130.06	1.00319	1.0096	1.23666	1.33717	1.43672	1.66318	1.69199	1.70002	1.74493	1.88612	1.86852	2.02575
1128.14	1.10081	1.14682	1.27814	1.44244	1.55647	1.50816	1.38323	1.45204	1.55682	1.75179	1.73393	1.94255
1126.21	1.13045	1.07286	1.1164	1.3849	1.31246	1.21367	1.17102	1.32335	1.47211	1.70344	1.69005	1.93574
1124.28	1.06683	0.92625	0.95748	1.17317	1.06466	1.02775	1.06609	1.28677	1.46593	1.7178	1.71563	1.98161
1122.35	0.99869	0.82124	0.85389	0.98814	0.92179	0.93688	1.03236	1.31177	1.51343	1.77438	1.78896	2.07186
1120.42	0.96259	0.75691	0.79139	0.87921	0.85384	0.90209	1.04402	1.3756	1.59636	1.86027	1.90085	2.20373
1118.49	0.94554	0.71834	0.76237	0.82604	0.82713	0.89915	1.08796	1.46704	1.7015	1.9689	2.04472	2.35112
1116.57	0.93523	0.69423	0.75825	0.80389	0.8226	0.91844	1.15707	1.58228	1.82848	2.10696	2.21425	2.51116
1114.64	0.92828	0.6761	0.75908	0.79829	0.83452	0.95748	1.24788	1.71899	1.99663	2.29031	2.42046	2.76392
1112.71	0.92348	0.66151	0.74727	0.80402	0.8622	1.01654	1.36069	1.88104	2.21858	2.53496	2.70389	3.25239
1110.78	0.91993	0.65246	0.72671	0.82068	0.90459	1.09719	1.49816	2.07877	2.46144	2.84154	3.13991	3.34706
1108.85	0.91835	0.65011	0.71188	0.84787	0.96219	1.20174	1.66601	2.31446	2.69113	3.07474	3.44907	3.36439
1106.92	0.91937	0.65412	0.70944	0.88499	1.03993	1.334	1.86979	2.59141	2.91142	3.05833	3.33511	3.49725
1104.99	0.92302	0.66422	0.71732	0.9358	1.14486	1.50061	2.11556	2.92101	3.00018	3.21597	3.06204	3.4005
1103.07	0.92961	0.67782	0.73089	1.00863	1.28405	1.71012	2.44101	3.22483	2.98483	3.09558	3.02309	3.3807
1101.14	0.93906	0.68935	0.74897	1.11384	1.46487	1.96936	2.91605	3.2721	3.01022	3.04202	3.11322	3.40974
1099.21	0.95078	0.69737	0.77499	1.2629	1.6948	2.27685	3.14892	3.44326	3.12321	3.1531	3.13195	3.21561
1097.28	0.96499	0.70709	0.81497	1.46298	1.98276	2.63176	3.15181	3.6213	3.05412	3.25048	2.88528	2.92032
1095.35	0.9826	0.72326	0.87985	1.7112	2.34906	3.0421	3.23656	3.25454	2.96736	3.10963	2.73459	2.68925
1093.42	1.00181	0.74828	0.9849	2.00716	2.77644	3.35811	3.2555	3.07631	2.91032	2.97216	2.73112	2.57302
1091.5	1.01997	0.78814	1.13084	2.37234	2.91772	3.47383	3.11566	3.04088	2.80645	2.82337	2.6841	2.52173
1089.57	1.04086	0.85775	1.2915	2.81453	3.05541	3.51827	3.18285	2.99795	2.73759	2.67247	2.55687	2.49452
1087.64	1.07561	0.96216	1.45888	3.15423	3.77746	3.36091	3.05692	2.85851	2.65669	2.60141	2.44969	2.48966
1085.71	1.1295	1.06955	1.67997	3.32925	3.24701	3.15356	2.81894	2.6994	2.55413	2.57318	2.41061	2.43189
1083.78	1.18983	1.15772	2.00773	3.39086	3.14942	3.03368	2.67263	2.54498	2.48347	2.51316	2.38234	2.25126
1081.85	1.24644	1.2715	2.45539	3.14018	3.30288	2.93052	2.60292	2.43078	2.43308	2.41874	2.27152	2.01703
1079.92	1.31756	1.45981	2.95949	3.15721	3.37736	2.86431	2.54115	2.37576	2.37119	2.27931	2.07145	1.80381
1078	1.42835	1.73666	3.39475	3.32756	3.17935	2.79576	2.46422	2.34	2.24824	2.0692	1.8511	1.62439
1076.07	1.58511	2.1063	3.40831	3.15505	3.03478	2.69799	2.38359	2.2522	2.04521	1.84674	1.65378	1.46941
1074.14	1.77451	2.56625	3.16476	3.00463	2.79743	2.61831	2.31057	2.07844	1.81607	1.65479	1.48853	1.33571
1072.21	1.97209	3.01143	3.16023	2.94007	2.6456	2.48798	2.22475	1.86411	1.61486	1.49849	1.3516	1.22561
1070.28	2.15535	3.35466	3.46515	2.91435	2.52244	2.31214	2.087	1.66286	1.45286	1.37314	1.23648	1.13636
1068.35	2.29998	3.64353	3.50053	2.83633	2.3692	2.16304	1.88708	1.48915	1.3209	1.26994	1.13824	1.06235
1066.43	2.39335	3.4322	3.13789	2.56899	2.20106	2.03918	1.66897	1.34461	1.21124	1.18266	1.05589	1.00031
1064.5	2.45612	3.39331	3.08328	2.27845	2.05851	1.88459	1.47838	1.22853	1.12093	1.10992	0.98857	0.94909
1062.57	2.47461	3.44899	3.0053	2.07672	1.93973	1.69277	1.32807	1.13499	1.04712	1.04947	0.93353	0.90793
1060.64	2.39023	3.22845	2.65718	1.9472	1.79798	1.50274	1.20902	1.05731	0.98603	0.99889	0.8891	0.87605
1058.71	2.22124	2.83954	2.26007	1.83987	1.61538	1.34014	1.11104	0.99271	0.93466	0.95815	0.85476	0.85279
1056.78	2.03837	2.45051	1.97965	1.71196	1.43322	1.21103	1.0299	0.94029	0.89224	0.92726	0.8294	0.83655
1054.86	1.86275	2.12127	1.78809	1.55879	1.28333	1.11006	0.96331	0.89762	0.85955	0.9052	0.81121	0.82553
1052.93	1.70386	1.8572	1.65005	1.40469	1.16532	1.02897	0.909	0.86278	0.83615	0.89079	0.79837	0.81845
1051	1.56969	1.64562	1.54167	1.2686	1.06904	0.96212	0.86514	0.8368	0.82061	0.88222	0.7899	0.81412
1049.07	1.45877	1.48051	1.44365	1.15538	0.98977	0.90666	0.83051	0.82043	0.81182	0.87684	0.785	0.81218
1047.14	1.37115	1.36236	1.34576	1.06223	0.9264	0.86185	0.80471	0.81153	0.8078	0.87283	0.782	0.81384
1045.21	1.30717	1.28275	1.24812	0.98589	0.87615	0.82732	0.78729	0.80707	0.8053	0.87036	0.78052	0.82029
1043.28	1.26336	1.22467	1.15441	0.92466	0.83577	0.80165	0.7773	0.80517	0.80281	0.87075	0.78235	0.83199
1041.36	1.23432	1.17749	1.06642	0.87614	0.80426	0.78381	0.77344	0.80457	0.80168	0.87465	0.78917	0.84879
1039.43	1.21494	1.13813	0.98598	0.83856	0.78144	0.77366	0.77323	0.80409	0.80365	0.8824	0.80244	0.86829
1037.5	1.20175	1.1012	0.91562	0.81117	0.76638	0.77036	0.77351	0.80445	0.81012	0.89601	0.8227	0.88656
1035.57	1.19356	1.05738	0.85641	0.792	0.75829	0.77121	0.7729	0.80778	0.8231	0.91696	0.84671	0.90134
1033.64	1.18952	0.99973	0.80864	0.77975	0.75652	0.77267	0.77231	0.81623	0.84417	0.94133	0.86706	0.91146
1031.71	1.1846	0.9323	0.77185	0.77465	0.7585	0.77305	0.77357	0.83317	0.87085	0.95986	0.87703	0.91921
1029.79	1.17027	0.8662	0.74455	0.77443	0.76119	0.77341	0.77914	0.86039	0.89377	0.96608	0.87882	0.93295
1027.86	1.14092	0.80916	0.72568	0.7743	0.76359	0.77534	0.79288	0.88961	0.90213	0.96675	0.88575	0.95919
1025.93	1.10069	0.76432	0.71435	0.7728	0.76592	0.77983	0.81921	0.90336	0.89878	0.97831	0.91089	0.99185
1024	1.0617	0.73189	0.70868	0.77259	0.76888	0.78939	0.85518	0.89726	0.90357	1.00977	0.95134	1.01214
1022.07	1.0318	0.70984	0.70639	0.7756	0.77391	0.81095	0.87956	0.89342	0.93338	1.05003	0.98308	1.00547
1020.14	1.01042	0.69563	0.70605	0.78123	0.78503	0.84893	0.87273	0.91719	0.98029	1.07079	0.97993	0.97821
1018.21	0.99459	0.68713	0.70697	0.78854	0.8112	0.88324	0.85515	0.96864	1.00909	1.05331	0.94518	0.94829
1016.29	0.98215	0.68267	0.70893	0.79992	0.85316	0.88064	0.86604	1.01111	0.99177	1.01246	0.90554	0.92758
1014.36	0.97193	0.68135	0.71221	0.82395	0.8803	0.85477	0.91799	1.0007	0.94492	0.97509	0.87856	0.91824
1012.43	0.9643	0.68187	0.7173	0.86193	0.86475	0.85342	0.97535	0.94682	0.90115	0.95303	0.86574	0.91736
1010.5	0.95947	0.68334	0.72462	0.88516	0.83835	0.89995	0.97304	0.89265	0.87401	0.9445	0.86312	0.92216
1008.57	0.9559	0.68613	0.73429	0.86847	0.84806	0.96578	0.9086	0.85928	0.8618	0.94382	0.86641	0.93198
1006.64	0.95268	0.69039	0.7481	0.84134	0.9045	0.9717	0.84016	0.84437	0.85921	0.94779	0.87269	0.94669
1004.72	0.95016	0.69667	0.76984	0.84546	0.95853	0.89971	0.79763	0.84033	0.86241	0.95635	0.88303	0.96651
1002.79	0.94841	0.70549	0.79349	0.88945	0.93171	0.82189	0.77826	0.8423	0.86988	0.96944	0.89948	0.994
1000.86	0.9483	0.71485	0.79868	0.92947	0.84845	0.77504	0.7725	0.84804	0.88172	0.98803	0.92175	1.03237
998.931	0.95018	0.72176	0.78217	0.90241	0.78136	0.75219	0.77382	0.85714	0.89907	1.01501	0.95076	1.08307
997.002	0.95248	0.72684	0.76454	0.83196	0.74588	0.74273	0.77951	0.87129	0.92334	1.05119	0.98957	1.14806
995.074	0.95411	0.73354	0.75785	0.77562	0.72835	0.74235	0.78916	0.89266	0.95507	1.09651	1.03947	1.23146
993.145	0.95456	0.74361	0.75882	0.74298	0.71898	0.74811	0.80311	0.92141	0.99423	1.15652	1.10478	1.33549
991.217	0.95304	0.75345	0.75533	0.72403	0.71638	0.75831	0.82285	0.9566	1.04475	1.24161	1.19795	1.45152
989.288	0.95045	0.74946	0.73661	0.71394	0.72158	0.7738	0.85017	1.00093	1.11831	1.35974	1.32707	1.55778
987.36	0.95026	0.7236	0.70463	0.71093	0.73388	0.79584	0.8849	1.06528	1.22966	1.50853	1.47957	1.63863
985.432	0.95626	0.69129	0.66971	0.71482	0.75376	0.82507	0.92766	1.1657	1.38396	1.6611	1.61813	1.6839
983.503	0.96312	0.66989	0.6426	0.72771	0.78413	0.86087	0.98783	1.31408	1.55814	1.75734	1.68749	1.6697
981.575	0.95733	0.65938	0.62723	0.75365	0.82414	0.90284	1.08479	1.5023	1.68473	1.74757	1.65297	1.59376
979.646	0.93882	0.64771	0.62071	0.79662	0.86688	0.96064	1.23267	1.66324	1.68248	1.65288	1.54712	1.49395
977.718	0.92216	0.62761	0.62101	0.85248	0.91311	1.05525	1.40832	1.67845	1.56817	1.5365	1.43156	1.41208
975.789	0.91486	0.60674	0.62938	0.90654	0.98255	1.192	1.52666	1.55825	1.43831	1.44491	1.34645	1.3686
973.861	0.91163	0.59369	0.64909	0.95533	1.0898	1.31952	1.52182	1.4175	1.3463	1.39335	1.30507	1.36697
971.932	0.90604	0.58843	0.68327	1.01493	1.19656	1.36175	1.43418	1.31704	1.29846	1.38031	1.30432	1.40926
970.004	0.89939	0.58891	0.72825	1.07785	1.22551	1.34395	1.32922	1.26878	1.28895	1.40245	1.3402	1.49934
968.076	0.89519	0.59427	0.76892	1.09831	1.19223	1.322	1.24827	1.26391	1.31416	1.46349	1.4178	1.63929
966.147	0.89426	0.60433	0.79061	1.07195	1.177	1.28288	1.20471	1.2898	1.37533	1.57285	1.54663	1.82635
964.219	0.8968	0.61904	0.79532	1.05056	1.19304	1.21876	1.19479	1.34539	1.4797	1.73502	1.73001	2.02906
962.29	0.90203	0.63724	0.79304	1.06321	1.18942	1.16548	1.21475	1.44121	1.63937	1.94983	1.95406	2.18191
960.362	0.90784	0.65603	0.78805	1.09512	1.1462	1.14714	1.26782	1.59002	1.86386	2.21748	2.16799	2.26236
958.433	0.91311	0.67155	0.78243	1.10695	1.10633	1.16413	1.36117	1.80445	2.14303	2.46474	2.29138	2.27695
956.505	0.91872	0.68208	0.78391	1.08558	1.10033	1.21275	1.5032	2.08739	2.40186	2.50524	2.31173	2.2018
954.577	0.92542	0.68937	0.8029	1.06358	1.12845	1.29536	1.70654	2.39122	2.49059	2.37424	2.23476	2.03375
952.648	0.93298	0.69624	0.83925	1.0705	1.18607	1.42632	1.98427	2.57046	2.38372	2.17514	2.0396	1.85284
950.72	0.94108	0.70488	0.87607	1.11168	1.27826	1.6292	2.31324	2.48169	2.1559	1.95904	1.82717	1.72773
948.791	0.94916	0.71721	0.89701	1.18198	1.42265	1.9236	2.54184	2.19342	1.90522	1.79429	1.68484	1.66822
946.863	0.95753	0.73493	0.90694	1.28316	1.64416	2.31434	2.43558	1.90961	1.72476	1.70338	1.61562	1.66084
944.934	0.9679	0.75906	0.9233	1.43278	1.96179	2.7176	2.11438	1.7225	1.63164	1.6737	1.59861	1.69027
943.006	0.98155	0.78939	0.95814	1.6555	2.35315	2.66647	1.83795	1.62674	1.60317	1.68643	1.61934	1.74232
941.077	0.99795	0.82469	1.01266	1.96465	2.62608	2.21913	1.66722	1.59261	1.61463	1.72133	1.66164	1.79868
939.149	1.01546	0.86423	1.0858	2.32763	2.44963	1.87999	1.58809	1.59322	1.64441	1.76203	1.70189	1.83564
937.221	1.03343	0.90797	1.18841	2.52791	2.09938	1.70161	1.56587	1.60436	1.67225	1.80505	1.73272	1.83616
935.292	1.05374	0.95747	1.3425	2.32923	1.84525	1.63571	1.56075	1.6125	1.69951	1.85002	1.76434	1.78458
933.364	1.07928	1.01713	1.56826	2.05979	1.72219	1.62011	1.54967	1.63343	1.74509	1.87547	1.77327	1.66853
931.435	1.10993	1.09193	1.8638	1.90429	1.6906	1.59327	1.54296	1.69467	1.80216	1.8268	1.70062	1.51074
929.507	1.14428	1.18561	2.13368	1.86297	1.66685	1.54832	1.5634	1.78525	1.80048	1.68821	1.54894	1.35916
927.578	1.18517	1.30299	2.18333	1.86046	1.60576	1.52161	1.62581	1.81622	1.67358	1.52508	1.38626	1.2412
925.65	1.23807	1.44993	2.09705	1.80034	1.55012	1.52912	1.72676	1.70721	1.49213	1.38892	1.25559	1.15293
923.722	1.30465	1.62179	2.05823	1.71198	1.52826	1.57517	1.78789	1.53027	1.34195	1.28548	1.15813	1.07908
921.793	1.38021	1.78303	2.08991	1.65241	1.53555	1.67328	1.69046	1.377	1.2336	1.20065	1.07788	1.01156
919.865	1.45751	1.88927	2.11092	1.61317	1.59098	1.77276	1.50986	1.26314	1.14531	1.12293	1.00379	0.95145
917.936	1.53346	1.96581	2.01902	1.60639	1.70734	1.71307	1.35658	1.16742	1.06418	1.0529	0.93757	0.90225
916.008	1.61062	2.05812	1.87882	1.66077	1.76353	1.52385	1.23957	1.07832	0.99198	0.99567	0.88403	0.86445
914.079	1.6834	2.12204	1.78112	1.71753	1.61911	1.35477	1.14006	1.00148	0.9329	0.95129	0.84297	0.83522
912.151	1.72442	2.08469	1.72536	1.63944	1.42192	1.23367	1.05272	0.94097	0.88795	0.91708	0.81232	0.81287
910.222	1.71273	1.97804	1.67733	1.46964	1.2779	1.14018	0.97958	0.89533	0.85488	0.89169	0.79063	0.7981
908.294	1.66764	1.86137	1.60468	1.32852	1.17846	1.05968	0.92024	0.8615	0.83096	0.87422	0.77631	0.78996
906.366	1.62046	1.75893	1.49986	1.23258	1.09683	0.9884	0.87293	0.83627	0.81453	0.86388	0.76795	0.78544
904.437	1.5839	1.67545	1.39237	1.15571	1.02286	0.92833	0.83744	0.81919	0.80377	0.85948	0.7642	0.78294
902.509	1.55857	1.61434	1.31319	1.0858	0.96104	0.88275	0.81455	0.81098	0.79829	0.85881	0.76382	0.78286
900.58	1.54172	1.5817	1.2757	1.03042	0.91646	0.85409	0.80425	0.81037	0.79881	0.86041	0.76614	0.78599
898.652	1.52302	1.57725	1.29383	1.00073	0.89239	0.84269	0.80469	0.81526	0.8042	0.86425	0.77145	0.79236
896.723	1.48802	1.57984	1.37639	1.01166	0.89504	0.84849	0.81363	0.82405	0.81265	0.8709	0.78015	0.80144
894.795	1.43095	1.53797	1.4694	1.09191	0.93861	0.8764	0.83174	0.83691	0.82424	0.88179	0.79081	0.81194
892.867	1.36194	1.42662	1.42289	1.26536	1.05071	0.94119	0.86486	0.857	0.84089	0.89808	0.80285	0.82286
890.938	1.29637	1.28923	1.22742	1.42955	1.25118	1.06857	0.9253	0.89016	0.86628	0.92057	0.82001	0.83687
889.01	1.23964	1.16428	1.04149	1.30615	1.41184	1.27288	1.03233	0.94608	0.90707	0.95325	0.84875	0.85965
887.081	1.19007	1.05882	0.92918	1.05638	1.26122	1.42594	1.19847	1.03819	0.97234	1.00433	0.89585	0.89669
885.153	1.14803	0.97138	0.873	0.8932	1.01549	1.27623	1.36217	1.17178	1.06869	1.08108	0.96611	0.95189
883.224	1.11476	0.90042	0.83983	0.81919	0.86161	1.02881	1.32989	1.30999	1.18809	1.1814	1.05815	1.02353
881.296	1.08889	0.84465	0.81239	0.79255	0.78941	0.86609	1.11904	1.34505	1.28415	1.28224	1.15669	1.09998
879.367	1.0676	0.80328	0.78834	0.7804	0.75871	0.78498	0.92658	1.2212	1.28124	1.3345	1.22273	1.16255
877.439	1.04841	0.7751	0.76792	0.76867	0.74269	0.74956	0.80934	1.04125	1.17198	1.30066	1.21288	1.19432
875.511	1.03018	0.75767	0.74955	0.75623	0.73014	0.73224	0.75196	0.89984	1.03026	1.20335	1.13359	1.1911
873.582	1.01314	0.74763	0.73284	0.74457	0.71924	0.72068	0.72843	0.82106	0.91712	1.09539	1.03299	1.16487
871.654	0.99864	0.74173	0.7191	0.73431	0.71143	0.71323	0.72125	0.79305	0.85497	1.0169	0.9543	1.13491
869.725	0.98795	0.7368	0.70796	0.72601	0.70612	0.71026	0.72416	0.79571	0.84035	0.98568	0.92105	1.12324
867.797	0.98013	0.73027	0.69752	0.71901	0.70194	0.71127	0.73552	0.81553	0.85886	1.00187	0.9381	1.15484
865.868	0.97269	0.722	0.6869	0.71251	0.7002	0.7169	0.75423	0.84768	0.89985	1.0596	1.00244	1.25321
863.94	0.96468	0.71272	0.67627	0.708	0.70306	0.72888	0.78003	0.89285	0.96316	1.15759	1.11681	1.43342
862.012	0.95731	0.70229	0.66614	0.70781	0.71191	0.74884	0.81473	0.9557	1.05543	1.30362	1.29333	1.69003
860.083	0.95169	0.69194	0.65743	0.71339	0.72774	0.77741	0.86068	1.0433	1.18649	1.51346	1.5486	1.94544
858.155	0.94773	0.68326	0.6515	0.72513	0.75016	0.8139	0.91846	1.16374	1.37216	1.8014	1.8855	2.01953
856.226	0.94461	0.67593	0.64944	0.74178	0.77837	0.8583	0.99232	1.33051	1.63431	2.12301	2.18568	1.94946
854.298	0.94145	0.67013	0.65106	0.76252	0.8143	0.91472	1.0965	1.56713	1.9761	2.27133	2.19024	1.94729
852.369	0.9375	0.66677	0.65555	0.78942	0.86282	0.9906	1.25127	1.89637	2.28572	2.23216	2.09855	2.09317
850.441	0.93237	0.666	0.66355	0.82686	0.92884	1.09299	1.47776	2.28388	2.37393	2.26103	2.15431	2.28662
848.512	0.92711	0.66767	0.67571	0.87998	1.01518	1.23264	1.79454	2.53987	2.39322	2.38651	2.3026	2.0744
846.584	0.92303	0.67111	0.69175	0.95161	1.12773	1.43084	2.19989	2.63149	2.46563	2.3048	2.04964	1.58704
844.656	0.91961	0.67605	0.71258	1.04177	1.28581	1.714	2.61175	2.67376	2.26114	1.84614	1.52916	1.19727
842.727	0.91687	0.68367	0.741	1.15686	1.52648	2.10402	2.85214	2.26696	1.72642	1.3876	1.12987	0.93907
840.799	0.91609	0.69537	0.78166	1.32073	1.89888	2.58082	2.68472	1.66613	1.26993	1.06402	0.87068	0.78177
838.87	0.91661	0.71196	0.83988	1.5729	2.47207	2.82738	2.02698	1.21521	0.96097	0.85998	0.71547	0.69408
836.942	0.91655	0.73445	0.91994	1.95737	3.09865	2.38588	1.43269	0.91871	0.76928	0.74191	0.62966	0.65144
835.013	0.91545	0.76527	1.03062	2.49983	2.60511	1.72137	1.02973	0.73726	0.65918	0.67964	0.58647	0.63843
833.085	0.91523	0.80858	1.19449	2.85278	1.84798	1.21197	0.77856	0.63404	0.60129	0.65281	0.5717	0.64418
831.157	0.92008	0.86857	1.44421	2.21919	1.29048	0.87933	0.63327	0.57975	0.57677	0.64919	0.5771	0.65626
829.228	0.93422	0.95095	1.81536	1.53722	0.92223	0.68087	0.55419	0.55578	0.57411	0.65867	0.59011	0.66067
827.3	0.95964	1.07201	2.30557	1.07974	0.69829	0.57267	0.51362	0.5519	0.58346	0.6685	0.59465	0.64874
825.371	0.99795	1.2623	2.43214	0.79425	0.57438	0.51803	0.49654	0.56032	0.59261	0.66657	0.58359	0.62377
823.443	1.0643	1.5631	1.8131	0.63114	0.51135	0.49181	0.49587	0.56985	0.59078	0.65191	0.5638	0.59718
821.514	1.19617	1.99648	1.26217	0.54628	0.48139	0.48075	0.50575	0.56968	0.57838	0.63421	0.54587	0.57856
819.586	1.43589	2.13572	0.89822	0.50539	0.46877	0.48074	0.51643	0.5607	0.56539	0.62238	0.53589	0.57197
817.657	1.74088	1.51715	0.67505	0.487	0.46612	0.49047	0.51862	0.55343	0.55993	0.62046	0.53621	0.57746
815.729	1.74012	0.99941	0.55097	0.47979	0.47221	0.50359	0.51416	0.55508	0.56475	0.63039	0.54851	0.59406
813.801	1.42787	0.68436	0.48787	0.4797	0.48642	0.51076	0.51416	0.5674	0.58109	0.65335	0.57366	0.62065
811.872	1.16478	0.51791	0.45767	0.48758	0.502	0.51252	0.5277	0.5916	0.60949	0.68636	0.60789	0.65155
809.944	1.00099	0.44811	0.44489	0.50408	0.5119	0.5203	0.55842	0.62615	0.64413	0.71723	0.6386	0.67426
808.015	0.91493	0.42847	0.44274	0.52413	0.52068	0.54468	0.6038	0.65883	0.66841	0.72865	0.64822	0.67625
806.087	0.87847	0.43005	0.44857	0.54249	0.5418	0.59078	0.6446	0.66818	0.66582	0.71441	0.63226	0.65612
804.158	0.86315	0.44002	0.46165	0.56556	0.58575	0.64552	0.64898	0.64779	0.64122	0.68791	0.60612	0.62799
802.23	0.85345	0.4549	0.48304	0.60568	0.64042	0.66551	0.61787	0.62003	0.61853	0.66971	0.58854	0.61124
800.302	0.84681	0.47604	0.51734	0.65254	0.66219	0.63573	0.59016	0.61231	0.6185	0.67571	0.59461	0.62296
798.373	0.84468	0.50247	0.57171	0.66906	0.64086	0.60752	0.59601	0.64215	0.6566	0.72356	0.64546	0.68469
796.445	0.85102	0.5273	0.63822	0.65744	0.63152	0.62761	0.65327	0.73117	0.75948	0.84357	0.77387	0.82465
794.516	0.8713	0.54785	0.67667	0.67288	0.68456	0.7209	0.79088	0.91721	0.96765	1.07224	1.01167	1.05749
792.588	0.89307	0.57308	0.67251	0.76266	0.83339	0.92174	1.05349	1.22982	1.28765	1.37806	1.30153	1.2872
790.659	0.88955	0.61195	0.68261	0.96149	1.12101	1.27099	1.42213	1.4934	1.45602	1.44263	1.31169	1.24352
788.731	0.86678	0.66824	0.76501	1.31343	1.53573	1.59436	1.45595	1.28771	1.19827	1.17535	1.04515	1.01282
786.802	0.85193	0.7435	0.95267	1.75149	1.57308	1.3285	1.08915	0.96452	0.90667	0.91743	0.8083	0.81186
784.874	0.85474	0.84001	1.27819	1.59793	1.15242	0.94702	0.79605	0.74415	0.71485	0.74702	0.65376	0.67608
782.946	0.87991	0.98179	1.74182	1.13552	0.82537	0.70279	0.62521	0.61667	0.60401	0.64652	0.56108	0.59145
781.017	0.94479	1.22029	1.86173	0.81949	0.63435	0.57174	0.5361	0.54666	0.54133	0.58845	0.50596	0.5397
779.089	1.07877	1.60212	1.35537	0.64017	0.53508	0.5063	0.48744	0.50521	0.50283	0.55244	0.47206	0.50762
777.16	1.3183	1.91733	0.9402	0.54692	0.48291	0.46748	0.45529	0.47913	0.47916	0.53012	0.45212	0.48809
775.232	1.6748	1.50103	0.68971	0.49547	0.44945	0.44118	0.43477	0.46378	0.46575	0.51743	0.44156	0.47656
773.303	1.8422	1.02264	0.5591	0.46157	0.42746	0.42579	0.42402	0.4552	0.45836	0.5107	0.4361	0.46994
771.375	1.5092	0.72439	0.49866	0.43906	0.41514	0.41777	0.41895	0.45018	0.45427	0.50689	0.43261	0.46592
769.447	1.20395	0.56207	0.46052	0.42545	0.4088	0.41339	0.41635	0.44733	0.4518	0.50431	0.42974	0.46314
767.518	1.03252	0.48797	0.42647	0.41778	0.40528	0.4111	0.41472	0.44617	0.45025	0.50282	0.42768	0.46131
765.59	0.94529	0.45751	0.40261	0.41386	0.40367	0.41054	0.41405	0.44567	0.44941	0.50197	0.42676	0.45994
763.661	0.90224	0.43506	0.39116	0.41245	0.4038	0.41124	0.41421	0.4451	0.44865	0.5014	0.42665	0.4588
761.733	0.88128	0.41027	0.38703	0.41288	0.40468	0.41227	0.41428	0.44465	0.4479	0.50103	0.42688	0.45848
759.804	0.8665	0.39092	0.38599	0.41437	0.4058	0.41285	0.41435	0.44447	0.4478	0.50056	0.42702	0.45922
757.876	0.84781	0.38004	0.38563	0.41556	0.40688	0.41294	0.41445	0.44447	0.44834	0.5005	0.42651	0.46014
755.947	0.82846	0.37437	0.38516	0.41591	0.40756	0.41317	0.41421	0.4447	0.44891	0.50119	0.42599	0.46064
754.019	0.81465	0.3713	0.38537	0.41648	0.40825	0.41407	0.41472	0.44553	0.4499	0.50245	0.42698	0.46107
752.091	0.80533	0.3691	0.38639	0.41773	0.40928	0.41537	0.41657	0.44713	0.45167	0.50407	0.42891	0.4617
750.162	0.79784	0.36682	0.38749	0.4188	0.41049	0.4165	0.41818	0.44911	0.45298	0.50542	0.43024	0.46238
748.234	0.79257	0.36482	0.38807	0.41938	0.41189	0.41757	0.41873	0.45088	0.45318	0.50617	0.43117	0.46343
746.305	0.78914	0.36338	0.38781	0.42016	0.41305	0.41893	0.41915	0.45204	0.45351	0.50695	0.43228	0.46569
744.377	0.78599	0.36192	0.38709	0.42146	0.41389	0.42053	0.41996	0.45268	0.45486	0.50829	0.43353	0.46886
742.448	0.78257	0.36045	0.38635	0.42306	0.41516	0.42213	0.42092	0.45348	0.45636	0.5098	0.43522	0.47195
740.52	0.77917	0.35942	0.38575	0.42489	0.41705	0.42331	0.42202	0.45513	0.45753	0.51152	0.43768	0.47557
738.592	0.77684	0.359	0.3857	0.42676	0.41862	0.42376	0.42328	0.45742	0.45935	0.51394	0.44071	0.48043
736.663	0.77595	0.35926	0.38636	0.42797	0.41918	0.42389	0.42473	0.45941	0.46236	0.51736	0.44491	0.48577
734.735	0.77494	0.35975	0.38753	0.42819	0.4195	0.42444	0.42638	0.46103	0.46625	0.52212	0.45102	0.49161
732.806	0.77335	0.36067	0.38918	0.42846	0.42044	0.42588	0.42827	0.46347	0.47087	0.52797	0.45805	0.4993
730.878	0.77374	0.3633	0.39095	0.42927	0.42177	0.42808	0.43073	0.46785	0.47608	0.53447	0.46534	0.50901
728.949	0.77685	0.36741	0.39186	0.42976	0.42325	0.43035	0.43388	0.47347	0.48201	0.54196	0.4738	0.51937
727.021	0.78017	0.37118	0.39177	0.43025	0.42502	0.43258	0.43746	0.47888	0.48902	0.55088	0.48343	0.52966
725.092	0.78229	0.37388	0.39161	0.43147	0.42747	0.43499	0.44131	0.4843	0.49681	0.56023	0.49315	0.53995
723.164	0.78318	0.37623	0.39212	0.43308	0.43166	0.4375	0.44523	0.48841	0.50361	0.56873	0.50176	0.54842
721.236	0.78276	0.37987	0.39534	0.4354	0.43391	0.44017	0.45166	0.49835	0.51552	0.57975	0.51421	0.56026
719.307	0.78272	0.38298	0.3996	0.44023	0.43773	0.44463	0.46014	0.50965	0.52792	0.59258	0.5273	0.57232
717.379	0.78253	0.38365	0.40225	0.44563	0.44208	0.45166	0.46922	0.5206	0.53942	0.60439	0.53874	0.58555
715.45	0.78347	0.38502	0.40198	0.44878	0.44539	0.45889	0.47872	0.53408	0.55316	0.61543	0.55008	0.59817
713.522	0.78613	0.38832	0.40074	0.45032	0.4484	0.46598	0.48845	0.54846	0.56733	0.62552	0.56086	0.60824
711.593	0.78957	0.39293	0.40114	0.4526	0.45287	0.47382	0.49921	0.56135	0.57894	0.63378	0.5695	0.61416
709.665	0.79319	0.39776	0.40392	0.45666	0.45996	0.48292	0.51127	0.57188	0.58689	0.63953	0.57432	0.6148
707.737	0.79729	0.40219	0.40833	0.46203	0.46904	0.49324	0.52325	0.58002	0.59208	0.64292	0.57531	0.61141
705.808	0.80189	0.4065	0.41315	0.46851	0.4788	0.50454	0.53375	0.58556	0.59551	0.64369	0.574	0.60651
703.88	0.80599	0.41124	0.41782	0.47642	0.48935	0.51645	0.54314	0.58847	0.59673	0.64138	0.57145	0.60144
701.951	0.80885	0.41673	0.42294	0.48577	0.50173	0.52837	0.55218	0.58954	0.59562	0.63737	0.56814	0.59622
700.023	0.81158	0.42323	0.42927	0.49638	0.51581	0.53981	0.56015	0.59037	0.5946	0.63439	0.56484	0.59046
698.094	0.81512	0.43006	0.43666	0.50814	0.5297	0.55011	0.56604	0.5917	0.59521	0.63373	0.56233	0.58511
696.166	0.81799	0.43596	0.44428	0.52051	0.54133	0.55766	0.56896	0.59157	0.59382	0.63247	0.55973	0.58235
694.237	0.81913	0.44077	0.45156	0.53261	0.55022	0.56143	0.56803	0.58796	0.58766	0.62715	0.55537	0.58186
692.309	0.82009	0.44427	0.45934	0.54391	0.55665	0.56279	0.5635	0.58253	0.57856	0.61807	0.54931	0.58143
690.381	0.82242	0.44734	0.46847	0.55471	0.56143	0.56328	0.55901	0.57941	0.57306	0.61249	0.54603	0.57958
688.452	0.82581	0.45251	0.47884	0.56479	0.56552	0.56296	0.55739	0.57929	0.57512	0.61532	0.54854	0.57826
686.524	0.83028	0.4606	0.49047	0.57244	0.56898	0.56109	0.55549	0.57865	0.5781	0.62069	0.55266	0.58196
684.595	0.83505	0.46933	0.50354	0.57643	0.57088	0.55725	0.54906	0.57494	0.5735	0.62261	0.55467	0.59341
682.667	0.83798	0.47672	0.51698	0.57753	0.56966	0.55193	0.54062	0.57061	0.56714	0.6263	0.55955	0.61049
680.738	0.84025	0.48358	0.52908	0.57755	0.56506	0.54647	0.53592	0.56995	0.57299	0.64036	0.57365	0.62492
678.81	0.84418	0.49182	0.53914	0.57672	0.55973	0.54209	0.53648	0.57549	0.5942	0.6632	0.59379	0.6294
676.882	0.84795	0.50302	0.54757	0.57388	0.55594	0.5389	0.53912	0.58711	0.61738	0.68145	0.60885	0.62868
674.953	0.84883	0.5173	0.5557	0.56888	0.55204	0.5364	0.54165	0.60213	0.62848	0.68555	0.61358	0.63502
673.025	0.84928	0.53372	0.56531	0.56294	0.54578	0.53315	0.54823	0.6234	0.63785	0.6883	0.62122	0.65091
671.096	0.85346	0.55124	0.57651	0.55848	0.53799	0.53079	0.56564	0.66309	0.67387	0.71517	0.65577	0.6768
669.168	0.8552	0.5555	0.5825	0.56014	0.53541	0.54731	0.59385	0.71367	0.73549	0.7746	0.72167	0.73654
667.239	0.85753	0.54644	0.57432	0.57101	0.55524	0.58557	0.62577	0.74486	0.78073	0.83762	0.77977	0.79744
665.311	0.87062	0.55925	0.56451	0.58319	0.5859	0.61361	0.67488	0.80198	0.83783	0.8786	0.81633	0.79207
663.382	0.87294	0.5586	0.5606	0.59678	0.6147	0.65381	0.73528	0.85069	0.8617	0.87729	0.81025	0.78156
661.454	0.87378	0.55453	0.5634	0.61944	0.6535	0.71513	0.80767	0.88111	0.85819	0.85868	0.78945	0.77229
659.526	0.87585	0.55281	0.57167	0.65604	0.7117	0.79406	0.8623	0.87822	0.83945	0.84369	0.77276	0.76282
657.597	0.87726	0.55142	0.58477	0.70769	0.78303	0.85911	0.86139	0.84324	0.81146	0.8304	0.75546	0.74784
655.669	0.87731	0.54807	0.60375	0.76516	0.83796	0.86569	0.80829	0.79377	0.77254	0.79954	0.72199	0.72065
653.74	0.87529	0.54363	0.62571	0.80492	0.8399	0.80816	0.74008	0.74429	0.72608	0.75207	0.67324	0.67823
651.812	0.86859	0.53981	0.64137	0.8015	0.7822	0.72873	0.68429	0.69999	0.68235	0.70679	0.62433	0.63095
649.883	0.8595	0.53787	0.64292	0.75202	0.70243	0.66549	0.64378	0.66041	0.64637	0.67207	0.58456	0.58878
647.955	0.85323	0.53253	0.63101	0.68313	0.64054	0.62745	0.60807	0.62298	0.60791	0.63661	0.55076	0.55671
646.027	0.84973	0.51953	0.60826	0.62579	0.6069	0.60365	0.57493	0.59002	0.57142	0.60258	0.52353	0.53534
644.098	0.84415	0.50445	0.57831	0.59167	0.5899	0.58114	0.54955	0.56583	0.54922	0.58158	0.50595	0.52005
642.17	0.83361	0.49268	0.54945	0.57532	0.5741	0.55852	0.53151	0.5491	0.53622	0.57053	0.49461	0.50901
640.241	0.82125	0.48404	0.52866	0.56498	0.5544	0.53943	0.51662	0.53531	0.52251	0.56131	0.48556	0.50178
638.313	0.81216	0.47642	0.51746	0.5513	0.53496	0.52401	0.50403	0.52242	0.5107	0.55363	0.47898	0.49719
636.384	0.80904	0.47058	0.51446	0.53381	0.51935	0.51133	0.49491	0.51234	0.50631	0.54761	0.47452	0.49434
634.456	0.8091	0.47021	0.51532	0.51829	0.50746	0.5022	0.48928	0.50685	0.50645	0.54083	0.46998	0.49372
632.527	0.80701	0.47638	0.51277	0.50895	0.49848	0.49596	0.48656	0.50397	0.50576	0.53512	0.46552	0.49407
630.599	0.80277	0.48353	0.50345	0.50519	0.49167	0.48972	0.48484	0.50074	0.50215	0.53253	0.46286	0.49228
628.671	0.80139	0.48328	0.49082	0.50259	0.48639	0.48301	0.48099	0.49691	0.49664	0.53049	0.46156	0.48867
626.742	0.80576	0.47288	0.4797	0.49708	0.4827	0.47855	0.47394	0.49325	0.49191	0.52698	0.4602	0.48552
624.814	0.8097	0.46157	0.47103	0.49066	0.48005	0.47721	0.46688	0.48941	0.48933	0.52527	0.45946	0.48388
622.885	0.80602	0.45586	0.46326	0.48582	0.47744	0.47569	0.46142	0.48553	0.48637	0.52635	0.45937	0.48327
620.957	0.79383	0.45249	0.45639	0.48217	0.47437	0.47306	0.45719	0.48234	0.48155	0.52719	0.45979	0.48512
619.028	0.77803	0.44873	0.45332	0.47925	0.47118	0.46989	0.45485	0.47973	0.47787	0.5289	0.46242	0.49551
617.1	0.76811	0.4465	0.45463	0.47693	0.46992	0.46651	0.45364	0.47767	0.47853	0.53943	0.47331	0.52703
615.172	0.76856	0.44696	0.45577	0.47398	0.47108	0.46494	0.45175	0.47921	0.4865	0.56805	0.50524	0.58859
613.243	0.77081	0.44856	0.45513	0.46922	0.47186	0.46635	0.45167	0.4889	0.51198	0.62334	0.56762	0.66153
611.315	0.76998	0.44879	0.45491	0.46508	0.46956	0.46749	0.45557	0.51409	0.57173	0.69978	0.64467	0.69132
609.386	0.76582	0.44668	0.45345	0.46511	0.465	0.46749	0.46513	0.56933	0.66032	0.75055	0.67922	0.6506
607.458	0.75757	0.44362	0.44936	0.46806	0.46035	0.47065	0.49403	0.6544	0.71415	0.72615	0.6358	0.58845
605.529	0.75246	0.44203	0.44558	0.469	0.458	0.47897	0.56221	0.70694	0.67615	0.65465	0.56355	0.54462
603.601	0.75697	0.44303	0.44565	0.46582	0.46207	0.50412	0.65667	0.66395	0.5937	0.59005	0.51121	0.51724
601.673	0.76544	0.44613	0.45007	0.46416	0.48146	0.57152	0.6926	0.58216	0.5314	0.55223	0.48107	0.49619
599.744	0.76803	0.45045	0.4549	0.47677	0.53377	0.66746	0.62344	0.52415	0.50207	0.53528	0.46215	0.47884
									0.49159	0.52473	0.45242	0.46781
									0.48571	0.51384	0.44762	0.46415
									0.47913	0.50707	0.4414	0.46295
									0.47208	0.50557	0.43583	0.45912
									0.4664	0.50513	0.43482	0.45448
									0.46355	0.5022	0.43462	0.45246
									0.4633	0.49597	0.43146	0.45426
									0.46574	0.49032	0.43047	0.4596
									0.46909	0.49014	0.43418	0.46447
									0.46932	0.4953	0.43492	0.46643
									0.46596	0.49781	0.42771	0.46709
									0.46308	0.4936	0.41921	0.46692
									0.46629	0.49208	0.41908	0.46489
									0.4741	0.49687	0.42511	0.46422
									0.47738	0.50007	0.426	0.47081
									0.47188	0.4994	0.42232	0.47745
									0.46471	0.49651	0.42991	0.47397
									0.47208	0.49278	0.45669	0.47366
									0.50312	0.49686	0.48824	0.48538
									0.53887	0.51123	0.49728	0.49202
									0.55296	0.52166	0.48037	0.48937
									0.55227	0.52571	0.46666	0.49329
									0.55825	0.53299	0.47292	0.49876
									0.56182	0.53674	0.47535	0.48937
									0.53205	0.52645	0.44764	0.4647
									0.4782	0.50005	0.41897	0.44433
									0.44595	0.47544	0.42637	0.45148
									0.44222	0.48601	0.43712	0.48269
									0.44264	0.53049	0.4107	0.51065
									0.44208	0.56954	0.37608	0.50749
									0.44385	0.55792	0.37535	0.47442
									0.4373	0.50985	0.40589	0.43922
									0.42775	0.47961	0.44053	0.41213
									0.41519	0.48163	0.44057	0.38849
									0.38685	0.51099	0.41748	0.39632
									0.35852	0.53226	0.42245	0.4617
									0.37078	0.4874	0.44691	0.52508
									0.43455	0.41839	0.4413	0.52374
									0.49087	0.38731	0.42381	0.44818
									0.47391	0.38595	0.3964	0.3822
									0.42995	0.3964	0.37428	0.38311
									0.43775	0.40177	0.45568	0.43912
									0.47654	0.38163	0.62587	0.46649
									0.48677	0.37939	0.56396	0.40758
									0.49802	0.43904	0.42851	0.36081
									0.57482	0.49523	0.34233	0.42463
									0.64095	0.4754	0.27313	0.53609
									0.56235	0.41627	0.27338	0.5973
									0.45972	0.34167	0.33718	0.71838
									0.39123	0.2397	0.43053	0.66726
									0.39607	0.15957	0.48651	0.79602
									0.54963	0.19132	0.41117	0.61609
									0.662
									0.48534
									0.31152
									0.27824
									0.34227
									0.44316
									0.58122
									0.64412
									0.51195
									0.42801
									0.37995
									0.33548
									0.24098
									0.15967
									0.19164
									0.30131
									0.38961
									0.42152
									0.38443
									0.33243
									0.41235
									0.54316
									0.52511
									0.39835
									0.38646
									0.53679
									0.61968
									0.53359
									0.47068
									0.54974
									0.49826
									0.37716
									0.42377
									0.46321
									0.26704
									0.16007
									0.18229
									0.2396
									0.23872
									0.13149
									0.03795
									0.07881
									0.18035
									0.22813
									0.23039
									0.30805
									0.4191
									0.40108
									0.37721
									0.37454
									0.25496
									0.11417

## Sheet: IR-PTCs
pressure	1.68	2.23	2.45	3.32	4.28	5.01	7.33	8.63	9.25	9.34	10.19	11.7	13.53
wavenumber	absorbance
3257.13	0.40765	0.57501	0.60294	0.53519	0.58218	0.58178	0.58136	0.5883	0.67661	0.79202	0.82539	0.35893	0.35785
3255.2	0.40711	0.57319	0.603	0.53582	0.58278	0.58276	0.58198	0.58953	0.67824	0.79401	0.82673	0.3607	0.3591
3253.27	0.40697	0.57159	0.60335	0.53657	0.58367	0.58242	0.58278	0.5904	0.67955	0.79674	0.82813	0.36271	0.36054
3251.35	0.40766	0.57216	0.60313	0.53631	0.58352	0.58077	0.58327	0.59155	0.68099	0.79849	0.82969	0.36434	0.36187
3249.42	0.40887	0.57434	0.60263	0.53536	0.58282	0.57967	0.58419	0.59243	0.68258	0.79913	0.83134	0.36573	0.36307
3247.49	0.40956	0.57634	0.60271	0.53492	0.58253	0.58062	0.58657	0.59303	0.68453	0.80058	0.83291	0.36709	0.36443
3245.56	0.40909	0.57718	0.60275	0.53497	0.58269	0.58236	0.58945	0.59464	0.68699	0.80384	0.83419	0.36841	0.36618
3243.63	0.40802	0.57704	0.60215	0.53495	0.58316	0.58314	0.59154	0.59769	0.68951	0.8069	0.83528	0.36974	0.36786
3241.7	0.40734	0.57699	0.60135	0.53501	0.58376	0.58336	0.59307	0.60076	0.69162	0.80812	0.83641	0.37115	0.36891
3239.77	0.40717	0.57707	0.60042	0.53543	0.58425	0.58381	0.59383	0.60215	0.69321	0.8085	0.83765	0.3727	0.37008
3237.85	0.40727	0.57598	0.59962	0.5362	0.58449	0.58475	0.59369	0.60205	0.69453	0.80889	0.83901	0.37449	0.37228
3235.92	0.40764	0.57405	0.60014	0.53705	0.58466	0.58627	0.59408	0.60293	0.69596	0.80973	0.84053	0.37649	0.37477
3233.99	0.40791	0.5731	0.60181	0.53743	0.58517	0.58763	0.59532	0.60553	0.69758	0.81143	0.84247	0.37846	0.37657
3232.06	0.40787	0.57323	0.60279	0.5373	0.58596	0.58819	0.59631	0.60749	0.69881	0.81306	0.84514	0.38036	0.3783
3230.13	0.40797	0.57341	0.60303	0.53737	0.58698	0.58842	0.59746	0.60779	0.69944	0.81416	0.84825	0.38302	0.38109
3228.2	0.40841	0.57364	0.60379	0.53802	0.58837	0.58871	0.59938	0.60796	0.7005	0.81567	0.8515	0.38735	0.38473
3226.28	0.40874	0.57424	0.60442	0.53865	0.58961	0.58922	0.60084	0.60897	0.7026	0.81768	0.85532	0.39279	0.38823
3224.35	0.40862	0.57477	0.60401	0.53915	0.59042	0.59022	0.60083	0.61061	0.70536	0.81987	0.85979	0.39758	0.3912
3222.42	0.40839	0.57518	0.6031	0.54043	0.59142	0.59135	0.60032	0.61293	0.70857	0.82283	0.8646	0.40118	0.39402
3220.49	0.40848	0.57614	0.60232	0.54227	0.59264	0.5926	0.60049	0.61646	0.71292	0.8271	0.86983	0.405	0.39751
3218.56	0.40886	0.5776	0.60201	0.54324	0.59331	0.59475	0.60129	0.62075	0.71879	0.83193	0.87567	0.41016	0.40217
3216.63	0.40904	0.57859	0.60285	0.54343	0.59349	0.59737	0.6021	0.62481	0.72476	0.83627	0.88241	0.41612	0.40744
3214.71	0.40884	0.57854	0.60495	0.54396	0.59395	0.59893	0.60277	0.6288	0.73032	0.84087	0.89044	0.4222	0.41258
3212.78	0.40923	0.57837	0.60688	0.54477	0.59489	0.59901	0.60396	0.63328	0.73708	0.84733	0.89956	0.42838	0.4173
3210.85	0.41058	0.57932	0.60757	0.54506	0.59594	0.59869	0.60609	0.63865	0.74599	0.85569	0.90896	0.43442	0.42151
3208.92	0.41194	0.58079	0.6077	0.54505	0.5966	0.59871	0.6088	0.64552	0.75695	0.86525	0.91809	0.44058	0.42568
3206.99	0.41257	0.58086	0.60806	0.54553	0.5968	0.5988	0.61216	0.65381	0.76913	0.87587	0.92741	0.44779	0.43044
3205.06	0.41267	0.5795	0.60839	0.54638	0.59714	0.59894	0.61649	0.66301	0.78158	0.8873	0.93806	0.45599	0.43578
3203.13	0.41289	0.57889	0.60849	0.54733	0.5976	0.59945	0.62213	0.67349	0.7956	0.89884	0.9507	0.46412	0.44098
3201.21	0.41332	0.5799	0.60911	0.54831	0.5981	0.60018	0.62902	0.686	0.81289	0.9105	0.96527	0.47171	0.44546
3199.28	0.41343	0.58121	0.61069	0.54857	0.59899	0.60088	0.63609	0.7011	0.83246	0.92398	0.98053	0.47909	0.44938
3197.35	0.41337	0.58212	0.6119	0.54812	0.60016	0.602	0.64369	0.71932	0.8533	0.94056	0.99469	0.48594	0.45325
3195.42	0.41396	0.58265	0.61207	0.54825	0.60116	0.60398	0.65339	0.74055	0.87681	0.95937	1.00809	0.49155	0.45703
3193.49	0.41491	0.58297	0.61231	0.54904	0.60177	0.6063	0.66495	0.76437	0.90416	0.97945	1.02163	0.49608	0.46025
3191.56	0.41507	0.58375	0.61238	0.54951	0.60225	0.60767	0.67836	0.79104	0.93423	1.00022	1.03379	0.49945	0.46257
3189.64	0.41446	0.58516	0.61163	0.54961	0.60344	0.60808	0.6951	0.82053	0.96557	1.02052	1.04304	0.50135	0.46406
3187.71	0.4144	0.58631	0.61126	0.54989	0.60509	0.60982	0.71497	0.85177	0.99855	1.04117	1.05011	0.50299	0.46525
3185.78	0.41519	0.58645	0.61205	0.55052	0.60608	0.61393	0.73655	0.8827	1.0333	1.06404	1.05585	0.50535	0.46695
3183.85	0.41579	0.58623	0.61309	0.5517	0.60694	0.61881	0.75957	0.91188	1.06814	1.08787	1.06019	0.50754	0.46939
3181.92	0.41614	0.5871	0.6135	0.55368	0.60864	0.62352	0.78457	0.94027	1.10177	1.11049	1.06379	0.50942	0.47158
3179.99	0.41684	0.58888	0.61366	0.55557	0.6107	0.62906	0.81148	0.96878	1.13547	1.13302	1.06746	0.51213	0.47261
3178.06	0.41758	0.58991	0.61462	0.55662	0.61323	0.63663	0.83949	0.99621	1.1712	1.15729	1.07089	0.51581	0.47312
3176.14	0.41827	0.58976	0.61634	0.5577	0.61741	0.64647	0.86735	1.02206	1.20585	1.18216	1.07427	0.51932	0.47435
3174.21	0.41951	0.58932	0.61789	0.55932	0.62316	0.65802	0.89309	1.04955	1.23307	1.20553	1.07801	0.52186	0.47637
3172.28	0.42107	0.58896	0.61913	0.56122	0.62951	0.67108	0.91554	1.0811	1.25153	1.22666	1.08136	0.52358	0.47813
3170.35	0.4223	0.58898	0.62031	0.5641	0.63693	0.68685	0.93805	1.11083	1.26323	1.24496	1.08446	0.52491	0.47919
3168.42	0.42322	0.58978	0.62138	0.5684	0.6466	0.70665	0.9665	1.13025	1.26701	1.25827	1.08762	0.52598	0.48006
3166.49	0.42383	0.59129	0.62263	0.57332	0.65856	0.7302	1.00303	1.13806	1.2609	1.26457	1.08952	0.52684	0.4805
3164.57	0.42418	0.59322	0.62462	0.57889	0.67295	0.75669	1.04394	1.13762	1.24768	1.26619	1.09025	0.52734	0.4798
3162.64	0.42487	0.59525	0.6275	0.5861	0.69083	0.78452	1.08206	1.13154	1.23266	1.26583	1.09206	0.52718	0.47833
3160.71	0.42582	0.59693	0.63079	0.5956	0.71314	0.81038	1.11052	1.12171	1.21878	1.26203	1.09482	0.52612	0.47676
3158.78	0.4266	0.59837	0.63413	0.6083	0.73957	0.83286	1.1238	1.11044	1.20784	1.25515	1.09647	0.52403	0.47495
3156.85	0.42763	0.60048	0.63859	0.62454	0.76759	0.85455	1.12041	1.1002	1.20286	1.24966	1.09644	0.52092	0.47264
3154.92	0.42922	0.60367	0.64517	0.64336	0.79362	0.87952	1.10764	1.09218	1.20336	1.24793	1.09433	0.51687	0.46996
3153	0.43096	0.60728	0.65332	0.66438	0.81609	0.91111	1.09435	1.08646	1.2037	1.24871	1.08947	0.51208	0.4669
3151.07	0.43288	0.61158	0.66337	0.68733	0.83715	0.9506	1.08189	1.08317	1.20093	1.24975	1.08244	0.50689	0.46352
3149.14	0.43573	0.61808	0.67758	0.71055	0.86144	0.99756	1.06979	1.08118	1.19613	1.24835	1.07424	0.50114	0.46035
3147.21	0.43998	0.62766	0.6963	0.73352	0.89428	1.0494	1.05957	1.07667	1.18873	1.24181	1.06481	0.49492	0.45735
3145.28	0.44572	0.64111	0.7169	0.75844	0.9391	1.09875	1.05083	1.06523	1.17547	1.23	1.05353	0.48922	0.45376
3143.35	0.45324	0.65838	0.73802	0.78754	0.99321	1.13589	1.04373	1.04399	1.15346	1.21448	1.04081	0.48425	0.4498
3141.42	0.4631	0.67734	0.76131	0.82168	1.05001	1.15515	1.0375	1.0136	1.1236	1.19491	1.02791	0.47945	0.44651
3139.5	0.47589	0.69742	0.78864	0.8617	1.10445	1.15733	1.02548	0.9793	1.08998	1.17133	1.01593	0.47511	0.4442
3137.57	0.49186	0.72133	0.82128	0.90798	1.14986	1.14752	1.00245	0.94713	1.05738	1.147	1.00568	0.47143	0.44262
3135.64	0.51105	0.75134	0.86057	0.95706	1.17892	1.13016	0.97079	0.91974	1.02901	1.12486	0.99751	0.46841	0.4416
3133.71	0.53465	0.78798	0.90654	1.00089	1.18964	1.10939	0.93616	0.89615	1.00435	1.10479	0.9916	0.46682	0.44086
3131.78	0.56453	0.83061	0.95635	1.03187	1.18306	1.08955	0.90396	0.87437	0.98173	1.08593	0.98772	0.4667	0.44005
3129.85	0.60107	0.87606	1.00578	1.04665	1.16347	1.06798	0.8767	0.85394	0.96323	1.06933	0.98529	0.46651	0.43925
3127.93	0.64306	0.92014	1.05076	1.04467	1.13585	1.03832	0.85379	0.83644	0.95145	1.05604	0.98476	0.46552	0.43873
3126	0.68676	0.9598	1.08446	1.02823	1.10136	1.00102	0.83441	0.82463	0.94505	1.04565	0.98619	0.46447	0.43819
3124.07	0.72661	0.99158	1.0994	1.00169	1.06028	0.96129	0.81773	0.81952	0.94236	1.03866	0.98797	0.46369	0.43734
3122.14	0.7601	1.01177	1.09421	0.9683	1.01437	0.92339	0.80306	0.81875	0.94375	1.03672	0.98959	0.46295	0.43673
3120.21	0.78631	1.01818	1.07194	0.93048	0.96901	0.8902	0.79165	0.82027	0.94894	1.03923	0.99144	0.4622	0.43666
3118.28	0.80137	1.00939	1.03723	0.89126	0.92972	0.86232	0.78571	0.82509	0.95804	1.04427	0.99261	0.46128	0.43662
3116.35	0.80012	0.98432	0.99591	0.85462	0.89693	0.83895	0.78598	0.83477	0.97218	1.05158	0.99274	0.4603	0.43639
3114.43	0.77974	0.94546	0.95289	0.82289	0.86831	0.81939	0.79117	0.84976	0.99093	1.06132	0.99306	0.46019	0.43636
3112.5	0.74258	0.90038	0.9124	0.79521	0.84246	0.80351	0.80006	0.8696	1.01294	1.0736	0.99444	0.46122	0.43654
3110.57	0.69768	0.85819	0.87873	0.77129	0.82003	0.79198	0.81267	0.8927	1.03702	1.08808	0.99646	0.46269	0.43648
3108.64	0.65652	0.82528	0.85373	0.75249	0.80322	0.78487	0.82876	0.9166	1.06229	1.1028	0.99849	0.46424	0.43599
3106.71	0.62573	0.80281	0.83514	0.73831	0.79294	0.78104	0.84709	0.93968	1.0891	1.11709	0.99996	0.46568	0.43493
3104.78	0.60525	0.78775	0.81896	0.72608	0.78674	0.77962	0.86605	0.96279	1.11592	1.13098	1.00092	0.46582	0.43275
3102.86	0.59198	0.77652	0.8036	0.71505	0.78178	0.77982	0.88511	0.98551	1.13579	1.14166	1.00213	0.46318	0.42922
3100.93	0.58353	0.76695	0.79027	0.70716	0.77821	0.78174	0.90607	1.004	1.14201	1.14634	1.00324	0.45769	0.42474
3099	0.57877	0.75835	0.77981	0.70364	0.77718	0.78724	0.93107	1.01498	1.13633	1.14535	1.0024	0.45068	0.41984
3097.07	0.57612	0.75041	0.7721	0.70379	0.77891	0.79765	0.95906	1.01782	1.12439	1.13977	0.99792	0.44394	0.41492
3095.14	0.57327	0.74344	0.76729	0.70642	0.78356	0.81233	0.98616	1.01325	1.10656	1.13007	0.98897	0.43855	0.41062
3093.21	0.56883	0.73875	0.76607	0.71037	0.79146	0.83004	1.00781	0.99947	1.08128	1.11642	0.97709	0.43411	0.40751
3091.29	0.56358	0.73726	0.76895	0.7147	0.80292	0.85092	1.01876	0.97374	1.05191	1.09908	0.96584	0.42966	0.40522
3089.36	0.5601	0.73885	0.77412	0.71968	0.81856	0.87754	1.01393	0.94126	1.02378	1.08021	0.95729	0.42516	0.40263
3087.43	0.56057	0.74251	0.77831	0.72652	0.83898	0.91235	0.99303	0.9116	1.00019	1.06396	0.95071	0.42093	0.39944
3085.5	0.5648	0.74717	0.78136	0.73635	0.86463	0.9551	0.96262	0.88901	0.98263	1.05296	0.94436	0.4168	0.39633
3083.57	0.57104	0.75212	0.78566	0.75019	0.89679	1.00214	0.93116	0.87354	0.9706	1.04699	0.93742	0.41251	0.39324
3081.64	0.57724	0.75641	0.79275	0.77005	0.93769	1.04578	0.90444	0.86426	0.9604	1.04364	0.92973	0.4081	0.38976
3079.71	0.58183	0.76076	0.8045	0.79929	0.98826	1.07637	0.88483	0.85762	0.94655	1.03801	0.92131	0.40339	0.38636
3077.79	0.58493	0.76832	0.82322	0.84013	1.04476	1.08636	0.87225	0.84562	0.92543	1.02489	0.91274	0.39848	0.38341
3075.86	0.58887	0.78133	0.84906	0.89179	1.09651	1.07518	0.86401	0.82124	0.89765	1.00345	0.90456	0.394	0.38054
3073.93	0.59668	0.79963	0.88156	0.94993	1.12972	1.0524	0.85274	0.78756	0.86758	0.97714	0.89691	0.39011	0.37743
3072	0.60974	0.82283	0.92378	1.00212	1.13837	1.02931	0.83034	0.75392	0.83962	0.95028	0.88944	0.38592	0.37398
3070.07	0.62818	0.85498	0.98012	1.03137	1.12893	1.01004	0.79688	0.72559	0.81519	0.92648	0.88139	0.38095	0.37057
3068.14	0.65448	0.90368	1.04636	1.03554	1.11161	0.99165	0.76033	0.70281	0.79392	0.90721	0.87279	0.37616	0.36744
3066.22	0.69399	0.96927	1.10375	1.02988	1.091	0.96777	0.72885	0.68461	0.77505	0.89087	0.86456	0.37209	0.36422
3064.29	0.74931	1.03632	1.13473	1.02304	1.0641	0.93463	0.7054	0.66922	0.7583	0.87506	0.85701	0.36798	0.3608
3062.36	0.81288	1.08469	1.14333	1.00871	1.02523	0.8939	0.68777	0.65474	0.74397	0.86003	0.84985	0.36374	0.35744
3060.43	0.86783	1.11158	1.14291	0.98058	0.97461	0.85131	0.67243	0.6413	0.73178	0.84731	0.84354	0.36021	0.35421
3058.5	0.90302	1.12651	1.13445	0.93879	0.91956	0.81278	0.65736	0.62982	0.72075	0.83644	0.83863	0.35743	0.35149
3056.57	0.92458	1.1314	1.10876	0.88734	0.86806	0.77935	0.64264	0.62009	0.71073	0.82676	0.83449	0.3549	0.3497
3054.64	0.9423	1.12191	1.0605	0.83332	0.82314	0.74873	0.62984	0.61193	0.70257	0.81904	0.83027	0.35286	0.34845
3052.72	0.94967	1.09103	0.99471	0.78265	0.78257	0.72029	0.61988	0.60526	0.69668	0.81305	0.82601	0.35131	0.34683
3050.79	0.92633	1.03133	0.92418	0.73772	0.74464	0.69527	0.61188	0.5999	0.6922	0.80753	0.82239	0.3495	0.34455
3048.86	0.86279	0.94964	0.86045	0.69919	0.71161	0.67478	0.60492	0.59583	0.6882	0.80236	0.82014	0.34715	0.34223
3046.93	0.7767	0.86702	0.80818	0.66768	0.68658	0.65907	0.59941	0.59319	0.68459	0.79856	0.81897	0.34494	0.3407
3045	0.69412	0.79927	0.76759	0.6437	0.66966	0.64729	0.59562	0.59207	0.68197	0.7965	0.81754	0.34337	0.33989
3043.07	0.62802	0.74904	0.7366	0.62666	0.65809	0.63828	0.59274	0.5922	0.68084	0.79518	0.81548	0.34237	0.33898
3041.15	0.57945	0.71295	0.71232	0.61474	0.64881	0.63112	0.59049	0.59266	0.68055	0.79393	0.81387	0.34169	0.33812
3039.22	0.54497	0.68758	0.69334	0.60568	0.63986	0.62513	0.58949	0.59211	0.67992	0.79328	0.81315	0.3408	0.33778
3037.29	0.52049	0.67008	0.67949	0.5976	0.63097	0.61953	0.59005	0.59037	0.67878	0.79319	0.8125	0.33957	0.33748
3035.36	0.50326	0.6579	0.66988	0.58966	0.623	0.61385	0.59157	0.5889	0.67797	0.79272	0.81143	0.33842	0.33676
3033.43	0.49138	0.64885	0.66209	0.58168	0.61606	0.60854	0.59219	0.58879	0.67791	0.7919	0.81026	0.33747	0.33565
3031.5	0.48279	0.64134	0.65404	0.57397	0.60968	0.60368	0.59024	0.58869	0.67739	0.79098	0.80941	0.33685	0.33444
3029.58	0.47588	0.63404	0.64585	0.56744	0.60406	0.5987	0.58672	0.58631	0.67487	0.78905	0.80886	0.33688	0.33377
3027.65	0.46964	0.62606	0.63827	0.56213	0.59934	0.59438	0.58356	0.58187	0.67074	0.78585	0.80804	0.33705	0.33379
3025.72	0.46324	0.61769	0.63106	0.55739	0.59532	0.5921	0.58132	0.57766	0.66648	0.78247	0.80649	0.33635	0.33368
3023.79	0.45596	0.61015	0.62395	0.55341	0.59207	0.59155	0.58006	0.5751	0.663	0.77978	0.8044	0.33459	0.33297
3021.86	0.44783	0.60385	0.61753	0.55056	0.58964	0.59092	0.5795	0.5738	0.66078	0.77781	0.8025	0.33274	0.33204
3019.93	0.44008	0.5979	0.61276	0.54794	0.58785	0.5896	0.57879	0.5725	0.65967	0.77618	0.80152	0.33181	0.33111
3018	0.43387	0.59221	0.61002	0.54478	0.58687	0.58866	0.57741	0.57095	0.65885	0.77508	0.8013	0.33169	0.33002
3016.08	0.42903	0.5879	0.60805	0.54215	0.58692	0.58824	0.57554	0.57012	0.65814	0.77474	0.80106	0.33154	0.3289
3014.15	0.42509	0.5855	0.6056	0.54109	0.58715	0.58737	0.57345	0.57017	0.65824	0.77476	0.80059	0.33087	0.32798
3012.22	0.42232	0.58391	0.60288	0.54057	0.58625	0.58581	0.57166	0.56995	0.65891	0.77484	0.79999	0.32981	0.32726
3010.29	0.4206	0.5818	0.60049	0.53934	0.58459	0.58424	0.5707	0.56887	0.65879	0.77484	0.79931	0.32902	0.32689
3008.36	0.41914	0.57962	0.59888	0.53801	0.58353	0.5831	0.57035	0.56778	0.65775	0.77439	0.79895	0.32898	0.327
3006.43	0.41776	0.57823	0.59785	0.53777	0.58308	0.58207	0.5699	0.56763	0.65702	0.77342	0.79879	0.32932	0.32716
3004.51	0.41625	0.5771	0.59675	0.53833	0.58264	0.58111	0.56886	0.5676	0.65681	0.77228	0.79811	0.32931	0.32692
3002.58	0.41406	0.57556	0.59553	0.53878	0.58239	0.58046	0.56762	0.5664	0.65611	0.77125	0.79725	0.32876	0.32618
3000.65	0.41168	0.57407	0.59486	0.53869	0.58244	0.57977	0.56709	0.56482	0.65477	0.77061	0.79693	0.32817	0.32537
2998.72	0.40998	0.57342	0.59515	0.53832	0.58212	0.57846	0.56712	0.56433	0.65351	0.77045	0.79677	0.32772	0.32493
2996.79	0.40885	0.57364	0.59602	0.53848	0.58058	0.57666	0.56686	0.56477	0.65224	0.77008	0.79613	0.32713	0.3248
2994.86	0.40829	0.57412	0.59683	0.53877	0.57859	0.5753	0.56629	0.5649	0.65084	0.76909	0.79528	0.3267	0.3249
2992.93	0.4085	0.57452	0.59715	0.53773	0.57772	0.57492	0.5658	0.56379	0.65049	0.76831	0.79467	0.32655	0.32504
2991.01	0.40885	0.57495	0.59725	0.53571	0.57757	0.5754	0.56566	0.56199	0.65125	0.76834	0.79478	0.32653	0.32476
2989.08	0.40886	0.5752	0.59763	0.53399	0.57663	0.57576	0.56523	0.56086	0.65136	0.76851	0.79515	0.3267	0.32387
2987.15	0.40894	0.57505	0.59725	0.53301	0.57515	0.57496	0.56368	0.56031	0.65008	0.76778	0.79478	0.32672	0.32257
2985.22	0.40987	0.57485	0.59533	0.53242	0.57377	0.5731	0.562	0.55952	0.64849	0.76625	0.7938	0.32626	0.32154
2983.29	0.41134	0.57478	0.59347	0.53165	0.57194	0.5712	0.56118	0.5583	0.64713	0.76458	0.79295	0.32547	0.32125
2981.36	0.4121	0.57472	0.59278	0.53057	0.56983	0.57026	0.56062	0.5571	0.64586	0.76312	0.79257	0.32488	0.32129
2979.44	0.41189	0.57405	0.59173	0.52957	0.56826	0.57029	0.55983	0.5563	0.64487	0.762	0.79255	0.32494	0.32093
2977.51	0.41114	0.57212	0.58929	0.52867	0.56751	0.57028	0.55882	0.55537	0.64442	0.76104	0.79252	0.32513	0.32012
2975.58	0.40999	0.56993	0.58732	0.52747	0.56739	0.56958	0.55779	0.55447	0.64453	0.76032	0.7925	0.32469	0.31955
2973.65	0.40841	0.56853	0.58707	0.52624	0.56726	0.56882	0.55723	0.55469	0.64488	0.76031	0.79248	0.32373	0.31951
2971.72	0.40648	0.56735	0.58696	0.5256	0.56706	0.56854	0.55689	0.55577	0.64521	0.76076	0.79205	0.32297	0.31967
2969.79	0.40449	0.56598	0.58566	0.52533	0.56736	0.56798	0.55636	0.55687	0.64569	0.76097	0.7913	0.32276	0.31984
2967.87	0.40294	0.56476	0.58402	0.52491	0.56833	0.56711	0.55594	0.55772	0.64606	0.76103	0.79109	0.32278	0.31991
2965.94	0.40187	0.56378	0.58284	0.52457	0.569	0.56683	0.5558	0.55842	0.64575	0.76134	0.79138	0.32261	0.31973
2964.01	0.40042	0.56298	0.58205	0.52491	0.56796	0.56637	0.55594	0.55893	0.64515	0.76164	0.79093	0.32211	0.31929
2962.08	0.39863	0.56262	0.58225	0.5255	0.56575	0.56478	0.55639	0.55883	0.64491	0.76189	0.7897	0.32153	0.3188
2960.15	0.39798	0.56315	0.58361	0.52511	0.56435	0.563	0.5567	0.55857	0.64496	0.76223	0.78892	0.32107	0.31836
2958.22	0.39889	0.5644	0.58447	0.52374	0.56383	0.56206	0.55661	0.55891	0.64496	0.76193	0.7891	0.32084	0.31779
2956.29	0.40031	0.56493	0.58333	0.52237	0.5627	0.56165	0.55678	0.55903	0.64452	0.76071	0.78963	0.32082	0.31711
2954.37	0.40129	0.56378	0.5813	0.52139	0.5609	0.56121	0.55748	0.55771	0.64373	0.75943	0.78974	0.32078	0.31661
2952.44	0.40133	0.56195	0.58012	0.52053	0.55988	0.5609	0.55764	0.55543	0.64314	0.75861	0.78942	0.32073	0.31646
2950.51	0.40061	0.5606	0.57931	0.51938	0.55974	0.56099	0.55663	0.55404	0.64268	0.75825	0.78905	0.32069	0.31658
2948.58	0.39978	0.5597	0.57777	0.51836	0.55929	0.56123	0.55567	0.55435	0.64213	0.75819	0.78871	0.32045	0.31672
2946.65	0.39892	0.55908	0.57573	0.5178	0.55828	0.56109	0.55566	0.55498	0.64155	0.7579	0.78845	0.32009	0.31674
2944.72	0.39805	0.55878	0.57395	0.51718	0.5575	0.56024	0.55549	0.55467	0.64065	0.75721	0.78814	0.31968	0.31656
2942.8	0.39724	0.55814	0.57287	0.51666	0.55739	0.55934	0.55414	0.5539	0.63985	0.75664	0.78754	0.31921	0.31627
2940.87	0.39585	0.55672	0.57217	0.51643	0.55747	0.55923	0.55284	0.55321	0.63959	0.75663	0.78694	0.31896	0.31584
2938.94	0.39396	0.55493	0.57152	0.51582	0.55714	0.55929	0.55303	0.55282	0.63925	0.75678	0.7868	0.31895	0.3151
2937.01	0.3926	0.5534	0.57153	0.51506	0.55657	0.55888	0.55396	0.55303	0.63904	0.75676	0.787	0.31879	0.31429
2935.08	0.39191	0.5524	0.5718	0.51511	0.55629	0.55836	0.55435	0.55337	0.63981	0.75684	0.78696	0.31834	0.31381
2933.15	0.39138	0.55174	0.57141	0.51551	0.55626	0.55812	0.55439	0.5533	0.641	0.75696	0.78651	0.31785	0.31366
2931.22	0.39046	0.55108	0.57098	0.51504	0.55604	0.55815	0.55443	0.55308	0.64139	0.75675	0.78586	0.31739	0.31339
2929.3	0.38933	0.5505	0.57072	0.51401	0.55554	0.55811	0.55393	0.55295	0.64076	0.75652	0.78527	0.31692	0.31277
2927.37	0.38898	0.55042	0.57021	0.51365	0.55531	0.55829	0.55283	0.55285	0.64017	0.75675	0.78494	0.31651	0.31208
2925.44	0.38922	0.55063	0.56957	0.51386	0.55567	0.55914	0.55248	0.55266	0.64012	0.75678	0.78479	0.31604	0.3115
2923.51	0.38881	0.55052	0.56866	0.51357	0.55618	0.56013	0.55315	0.55218	0.63984	0.7559	0.78429	0.31518	0.31093
2921.58	0.3875	0.54977	0.56743	0.51317	0.55673	0.56056	0.55329	0.55134	0.63888	0.7549	0.78336	0.31405	0.31038
2919.65	0.38601	0.54832	0.56648	0.51348	0.55735	0.56085	0.55279	0.55028	0.63736	0.75423	0.78252	0.31353	0.31003
2917.73	0.38514	0.54676	0.5662	0.51383	0.5575	0.56126	0.55294	0.54948	0.63588	0.75325	0.78208	0.3139	0.30986
2915.8	0.3849	0.54578	0.56605	0.51399	0.55769	0.56124	0.55328	0.54918	0.63506	0.75208	0.78176	0.31419	0.30969
2913.87	0.38457	0.54523	0.56574	0.51464	0.55917	0.56124	0.55275	0.54866	0.63446	0.75109	0.78131	0.31382	0.30958
2911.94	0.38413	0.54503	0.56609	0.51562	0.56138	0.56172	0.55173	0.54718	0.63313	0.75016	0.78093	0.31326	0.3095
2910.01	0.3837	0.54544	0.56715	0.51633	0.5625	0.56155	0.5508	0.54489	0.63106	0.74929	0.78067	0.31275	0.30914
2908.08	0.3829	0.54661	0.56806	0.5168	0.56174	0.56049	0.54968	0.5425	0.62902	0.74835	0.78003	0.31205	0.3085
2906.16	0.38214	0.54819	0.56858	0.51742	0.5599	0.55977	0.54809	0.54087	0.6277	0.74699	0.7789	0.31144	0.30781
2904.23	0.38245	0.54962	0.56919	0.51817	0.55829	0.55967	0.54671	0.53992	0.62707	0.74524	0.7779	0.31111	0.30728
2902.3	0.38386	0.55072	0.57019	0.51861	0.55732	0.55932	0.54584	0.53878	0.62663	0.74386	0.77755	0.31073	0.30698
2900.37	0.38541	0.55162	0.57134	0.51847	0.5565	0.55817	0.5446	0.53745	0.62628	0.74336	0.77755	0.31033	0.30688
2898.44	0.3866	0.55269	0.57215	0.51772	0.55584	0.55662	0.54316	0.53698	0.62611	0.74329	0.77724	0.31016	0.307
2896.51	0.38768	0.55372	0.57242	0.51642	0.55559	0.5554	0.54228	0.53727	0.62562	0.74311	0.77685	0.31017	0.30727
2894.58	0.38873	0.55388	0.57207	0.51497	0.55505	0.55468	0.54129	0.53692	0.62488	0.74251	0.77676	0.31013	0.30707
2892.66	0.38938	0.55299	0.57118	0.51383	0.55356	0.55386	0.53993	0.53586	0.62418	0.74153	0.77669	0.30985	0.30627
2890.73	0.38937	0.55162	0.56999	0.51297	0.55179	0.55255	0.539	0.53505	0.62278	0.74072	0.77658	0.30947	0.3056
2888.8	0.38909	0.55046	0.56837	0.51246	0.55056	0.55148	0.53819	0.53464	0.62107	0.74032	0.77667	0.30945	0.30543
2886.87	0.38884	0.54949	0.56656	0.5123	0.55	0.55106	0.53709	0.53468	0.62055	0.74024	0.77693	0.30978	0.30559
2884.94	0.38824	0.54826	0.56531	0.51196	0.54957	0.55034	0.53647	0.53498	0.6211	0.74032	0.77709	0.30964	0.30557
2883.01	0.38718	0.54684	0.56471	0.5109	0.54837	0.5487	0.53664	0.53503	0.62164	0.74023	0.77707	0.30899	0.30517
2881.09	0.38596	0.54578	0.56436	0.50944	0.54673	0.54679	0.53705	0.53504	0.62202	0.73998	0.777	0.3088	0.30495
2879.16	0.38467	0.5453	0.56357	0.50814	0.54543	0.5455	0.53736	0.53519	0.62257	0.73975	0.77684	0.30912	0.30514
2877.23	0.38334	0.54508	0.56224	0.50711	0.54424	0.54519	0.53748	0.53529	0.6231	0.73981	0.77682	0.30944	0.30523
2875.3	0.3823	0.54448	0.56115	0.50636	0.54276	0.54539	0.53757	0.53567	0.62322	0.7404	0.77707	0.30956	0.30495
2873.37	0.38192	0.54339	0.56024	0.50579	0.54127	0.54525	0.5379	0.53621	0.62336	0.74093	0.77719	0.30937	0.30465
2871.44	0.38176	0.54229	0.55886	0.50485	0.54016	0.54448	0.53827	0.53633	0.62373	0.74095	0.77704	0.30901	0.30435
2869.51	0.38102	0.54133	0.55716	0.50319	0.53934	0.54352	0.53832	0.53633	0.62372	0.74101	0.77696	0.30867	0.30393
2867.59	0.38003	0.54038	0.5559	0.50164	0.53885	0.54293	0.53837	0.53663	0.62343	0.74141	0.77696	0.30835	0.30358
2865.66	0.37941	0.53962	0.55528	0.50102	0.53901	0.54281	0.53862	0.53701	0.6234	0.74172	0.77671	0.30827	0.30342
2863.73	0.37893	0.539	0.55456	0.5007	0.53946	0.54332	0.53892	0.53704	0.6235	0.74171	0.77638	0.30827	0.30329
2861.8	0.37833	0.53804	0.55347	0.50025	0.53981	0.54445	0.53927	0.53642	0.62333	0.74164	0.77633	0.30805	0.30315
2859.87	0.3776	0.53678	0.55254	0.50018	0.54012	0.54521	0.53945	0.53541	0.62283	0.74138	0.77641	0.30787	0.30317
2857.94	0.37653	0.53549	0.55204	0.50033	0.54008	0.54499	0.53907	0.53467	0.62247	0.74072	0.77638	0.30776	0.30328
2856.02	0.37512	0.53429	0.55185	0.50049	0.53986	0.54427	0.5382	0.53469	0.62231	0.74028	0.77627	0.30745	0.30319
2854.09	0.37386	0.53377	0.55177	0.50095	0.54005	0.54379	0.53724	0.53524	0.62209	0.7404	0.776	0.30732	0.30294
2852.16	0.37297	0.53423	0.55183	0.50126	0.54014	0.5437	0.53645	0.53537	0.62208	0.74035	0.77547	0.30759	0.30277
2850.23	0.37227	0.53492	0.55204	0.50087	0.53962	0.54338	0.53617	0.53455	0.62241	0.73969	0.77524	0.3078	0.30268
2848.3	0.37192	0.53501	0.55206	0.50025	0.53924	0.54245	0.53667	0.53386	0.62269	0.73901	0.77562	0.30775	0.30264
2846.37	0.37233	0.53436	0.55186	0.49999	0.53932	0.54145	0.53723	0.53456	0.62263	0.739	0.77619	0.30757	0.30266
2844.45	0.37291	0.53367	0.55173	0.50004	0.53907	0.54095	0.53701	0.53592	0.62231	0.73958	0.77649	0.30746	0.30259
2842.52	0.37277	0.53339	0.55155	0.50006	0.53808	0.54085	0.53643	0.53622	0.62225	0.73981	0.77641	0.30754	0.30235
2840.59	0.37202	0.53317	0.55109	0.49982	0.53672	0.54062	0.53618	0.53538	0.6225	0.73952	0.77602	0.30763	0.30213
2838.66	0.37141	0.53285	0.5506	0.49928	0.53558	0.53994	0.53612	0.53466	0.6228	0.73961	0.77573	0.30737	0.30187
2836.73	0.37137	0.53273	0.55019	0.49831	0.53518	0.53945	0.53631	0.53472	0.62314	0.74014	0.77576	0.30692	0.3016
2834.8	0.37141	0.53283	0.54987	0.49737	0.53524	0.53998	0.53672	0.53563	0.62327	0.74069	0.77587	0.30669	0.30147
2832.87	0.37087	0.53273	0.54967	0.497	0.53512	0.54065	0.53707	0.53704	0.6229	0.74111	0.77591	0.30678	0.3014
2830.95	0.36995	0.53221	0.54918	0.49666	0.53494	0.54013	0.53786	0.5377	0.62254	0.74116	0.77579	0.30694	0.30122
2829.02	0.36928	0.53152	0.54826	0.49594	0.53483	0.53901	0.53905	0.53714	0.62264	0.74099	0.77527	0.30686	0.301
2827.09	0.36906	0.5309	0.54729	0.49528	0.53483	0.53853	0.53961	0.5365	0.62305	0.74066	0.77454	0.30659	0.30075
2825.16	0.36909	0.53048	0.54664	0.49502	0.53508	0.53912	0.53933	0.53646	0.62359	0.74009	0.77405	0.30635	0.30034
2823.23	0.369	0.53002	0.54629	0.49521	0.53524	0.54051	0.53875	0.53625	0.62404	0.73982	0.77408	0.30614	0.29989
2821.3	0.36859	0.52927	0.54568	0.49568	0.53495	0.54205	0.53821	0.5356	0.62384	0.73988	0.77436	0.30595	0.2998
2819.38	0.36821	0.5286	0.54483	0.49607	0.53482	0.54297	0.53816	0.5354	0.62312	0.73979	0.77447	0.30588	0.30011
2817.45	0.36788	0.52828	0.5444	0.49624	0.53566	0.54334	0.53853	0.5359	0.62255	0.73977	0.7745	0.30586	0.30044
2815.52	0.36728	0.52796	0.54459	0.4964	0.53732	0.54393	0.53882	0.53632	0.62237	0.73991	0.77433	0.30574	0.3003
2813.59	0.3668	0.52769	0.54518	0.49721	0.53901	0.54466	0.53874	0.53604	0.62245	0.73962	0.77376	0.30574	0.29958
2811.66	0.36668	0.52759	0.54596	0.49875	0.54017	0.54503	0.5384	0.53528	0.62233	0.7389	0.77318	0.30603	0.29886
2809.73	0.36651	0.52754	0.54674	0.50015	0.54077	0.54527	0.53798	0.53452	0.6217	0.73814	0.77282	0.30625	0.29872
2807.8	0.36642	0.528	0.54731	0.50127	0.54062	0.54567	0.53747	0.5338	0.62066	0.73753	0.77263	0.30598	0.29899
2805.88	0.36685	0.52923	0.54793	0.50204	0.53983	0.5461	0.53688	0.53302	0.61932	0.73754	0.77275	0.30531	0.29916
2803.95	0.36769	0.5307	0.54926	0.50189	0.53925	0.54611	0.53659	0.53263	0.61831	0.73821	0.77312	0.30478	0.2991
2802.02	0.36877	0.53201	0.55098	0.50137	0.53924	0.54541	0.53678	0.53307	0.61839	0.73862	0.77349	0.30475	0.29878
2800.09	0.36988	0.53304	0.5518	0.50103	0.53918	0.54426	0.53688	0.53367	0.61898	0.73836	0.77368	0.3048	0.29821
2798.16	0.37075	0.53385	0.55147	0.50059	0.53841	0.54329	0.5366	0.53372	0.61902	0.73786	0.77358	0.30446	0.29778
2796.23	0.37141	0.53436	0.55089	0.5002	0.53719	0.54274	0.53635	0.53343	0.61857	0.73745	0.77332	0.3041	0.29777
2794.31	0.37207	0.53439	0.55034	0.5	0.53657	0.54244	0.53632	0.53294	0.61842	0.73738	0.77303	0.30411	0.29788
2792.38	0.37261	0.5342	0.54981	0.4996	0.53686	0.54232	0.5363	0.53235	0.61888	0.73753	0.77261	0.30423	0.29774
2790.45	0.37268	0.53401	0.54945	0.49888	0.53706	0.54225	0.5359	0.53186	0.61932	0.73726	0.77223	0.30419	0.29738
2788.52	0.37232	0.53357	0.54896	0.49796	0.53664	0.54183	0.53512	0.53161	0.61898	0.73647	0.77208	0.3039	0.29688
2786.59	0.37198	0.53301	0.54832	0.49727	0.53594	0.54106	0.53445	0.5315	0.61816	0.7358	0.77186	0.3034	0.29634
2784.66	0.37164	0.53254	0.54794	0.49728	0.53528	0.54045	0.53431	0.53114	0.61778	0.73568	0.77161	0.30299	0.29602
2782.74	0.37109	0.53206	0.54779	0.49764	0.53488	0.54031	0.53443	0.53065	0.61799	0.73582	0.77164	0.30279	0.29604
2780.81	0.37088	0.53188	0.54764	0.49782	0.53486	0.54046	0.53425	0.53043	0.61816	0.73562	0.77163	0.30269	0.29622
2778.88	0.3713	0.53214	0.54758	0.49812	0.53519	0.54082	0.53392	0.53055	0.61804	0.73517	0.77141	0.30265	0.29618
2776.95	0.37162	0.5325	0.5476	0.49923	0.53578	0.54109	0.53359	0.53105	0.61807	0.73499	0.77141	0.30258	0.29577
2775.02	0.37166	0.53283	0.5476	0.50107	0.53641	0.54094	0.53328	0.53158	0.61867	0.73503	0.77172	0.30244	0.29535
2773.09	0.37191	0.53339	0.54765	0.50251	0.53684	0.54075	0.53365	0.53171	0.61953	0.73501	0.77184	0.30228	0.29524
2771.16	0.37244	0.53437	0.54826	0.50256	0.53714	0.54103	0.53481	0.53202	0.62014	0.73519	0.77162	0.30218	0.29527
2769.24	0.37311	0.53532	0.54957	0.5015	0.53737	0.54144	0.53597	0.53261	0.62026	0.73566	0.77129	0.30222	0.29528
2767.31	0.3738	0.53582	0.55093	0.50068	0.53743	0.54163	0.53653	0.53252	0.61991	0.73599	0.77089	0.30225	0.29515
2765.38	0.37466	0.53628	0.55211	0.50111	0.53781	0.54233	0.53661	0.53192	0.61967	0.73601	0.77064	0.30217	0.29496
2763.45	0.37607	0.53727	0.5529	0.50247	0.53905	0.54394	0.53663	0.53177	0.61954	0.73582	0.77077	0.30205	0.29493
2761.52	0.37805	0.53899	0.5532	0.50385	0.54071	0.54562	0.53676	0.53202	0.61899	0.73564	0.77087	0.30184	0.29492
2759.59	0.38028	0.5413	0.55419	0.5048	0.54218	0.547	0.5367	0.53188	0.61849	0.73542	0.77064	0.30177	0.29469
2757.67	0.38235	0.5436	0.55656	0.5056	0.54314	0.54799	0.53601	0.53094	0.61822	0.73468	0.77028	0.30185	0.2943
2755.74	0.38426	0.54545	0.559	0.50644	0.54353	0.54775	0.53494	0.52982	0.61752	0.73368	0.7699	0.30174	0.29409
2753.81	0.38596	0.54657	0.56006	0.50689	0.54354	0.54624	0.53414	0.52919	0.61642	0.73327	0.76964	0.30151	0.29418
2751.88	0.38647	0.54645	0.55982	0.50643	0.54299	0.54458	0.53341	0.5287	0.61546	0.73358	0.76962	0.30128	0.29425
2749.95	0.38494	0.54474	0.55835	0.50485	0.54135	0.54331	0.53241	0.52816	0.6148	0.7337	0.76956	0.30103	0.29401
2748.02	0.38171	0.54156	0.55539	0.50221	0.53856	0.54171	0.53111	0.52769	0.61428	0.73279	0.76925	0.30068	0.29366
2746.09	0.37794	0.53751	0.55178	0.49919	0.5355	0.53938	0.52995	0.52733	0.6137	0.7314	0.76886	0.30011	0.29351
2744.17	0.37463	0.53375	0.54849	0.49679	0.53334	0.53712	0.52952	0.527	0.61301	0.73073	0.76858	0.29957	0.29344
2742.24	0.37195	0.53123	0.54572	0.49534	0.53208	0.53582	0.52941	0.5265	0.61233	0.73084	0.76839	0.29951	0.29313
2740.31	0.36972	0.5295	0.5435	0.49455	0.53094	0.53516	0.52887	0.52596	0.61177	0.73094	0.76815	0.29981	0.29254
2738.38	0.36779	0.52764	0.54196	0.49407	0.52964	0.53435	0.52813	0.52545	0.61134	0.73069	0.76792	0.29992	0.29198
2736.45	0.36609	0.52602	0.54116	0.49337	0.52867	0.53358	0.52763	0.52481	0.61105	0.73028	0.76793	0.29975	0.29174
2734.52	0.36469	0.52515	0.54077	0.49218	0.52825	0.53315	0.5273	0.52422	0.61107	0.72985	0.76803	0.29944	0.29175
2732.6	0.36363	0.52441	0.54022	0.49076	0.52768	0.53244	0.52703	0.52379	0.61117	0.72936	0.76781	0.29897	0.29173
2730.67	0.36283	0.52347	0.53934	0.48981	0.52642	0.53129	0.52678	0.52347	0.61075	0.72891	0.76734	0.29855	0.29156
2728.74	0.36235	0.52271	0.53823	0.4895	0.52513	0.53044	0.52633	0.52341	0.6099	0.72858	0.76702	0.29843	0.29114
2726.81	0.36208	0.52243	0.53717	0.48915	0.52433	0.52982	0.52576	0.52344	0.60919	0.7283	0.76683	0.29836	0.29063
2724.88	0.36168	0.52217	0.53652	0.48863	0.52359	0.52897	0.52565	0.5229	0.60877	0.72795	0.7667	0.29804	0.29037
2722.95	0.36112	0.5214	0.53635	0.48824	0.5224	0.52845	0.52594	0.52205	0.60843	0.72753	0.76675	0.29782	0.29044
2721.03	0.36069	0.52063	0.53616	0.48769	0.52115	0.52865	0.52574	0.52157	0.60799	0.72709	0.76663	0.298	0.29068
2719.1	0.36061	0.52029	0.53537	0.48681	0.52061	0.52902	0.52479	0.52143	0.60756	0.72653	0.76606	0.29814	0.29081
2717.17	0.36074	0.52001	0.53434	0.48612	0.5208	0.52927	0.52406	0.52161	0.60748	0.72594	0.76578	0.298	0.2907
2715.24	0.36057	0.51959	0.53358	0.48582	0.52104	0.52964	0.52405	0.52212	0.60782	0.7256	0.7662	0.29797	0.29075
2713.31	0.35994	0.51882	0.53282	0.48541	0.52104	0.53002	0.52402	0.52255	0.60825	0.7254	0.76662	0.29817	0.29121
2711.38	0.3592	0.51784	0.53203	0.48508	0.52112	0.53006	0.52364	0.52264	0.60845	0.72546	0.7667	0.2983	0.29171
2709.45	0.35841	0.51744	0.53163	0.48529	0.52131	0.52989	0.52351	0.52238	0.60837	0.7259	0.76685	0.29833	0.29186
2707.53	0.35746	0.51769	0.53174	0.48569	0.52135	0.52949	0.52378	0.52215	0.60819	0.72611	0.76721	0.29856	0.29179
2705.6	0.35675	0.51789	0.53201	0.48577	0.52138	0.5288	0.52428	0.5222	0.60817	0.72599	0.76748	0.29912	0.2918
2703.67	0.35659	0.51791	0.53187	0.48546	0.52165	0.52855	0.52494	0.52234	0.60855	0.72625	0.76765	0.29955	0.29213
2701.74	0.35681	0.51768	0.53136	0.48521	0.52183	0.52895	0.52553	0.52283	0.60921	0.72679	0.76805	0.29975	0.29284
2699.81	0.35709	0.51705	0.53105	0.48529	0.5214	0.52925	0.52599	0.52351	0.60972	0.72721	0.76848	0.30002	0.29362
2697.88	0.35724	0.51634	0.53079	0.48539	0.52059	0.52908	0.52634	0.52356	0.60968	0.72746	0.76859	0.30029	0.29401
2695.96	0.35709	0.51588	0.53009	0.48543	0.52033	0.52882	0.52631	0.52314	0.60933	0.72732	0.76853	0.30056	0.29429
2694.03	0.35668	0.51596	0.52942	0.48546	0.52091	0.52876	0.52601	0.52291	0.60923	0.72707	0.7688	0.30135	0.2949
2692.1	0.35636	0.51635	0.52962	0.48552	0.52158	0.5288	0.52591	0.52283	0.60965	0.7275	0.76969	0.30264	0.29569
2690.17	0.35631	0.51645	0.53063	0.48574	0.5216	0.52892	0.52591	0.52307	0.61022	0.72837	0.77086	0.30397	0.29651
2688.24	0.35642	0.51644	0.53179	0.48618	0.52152	0.5291	0.52599	0.52401	0.6105	0.72894	0.7718	0.30504	0.29755
2686.31	0.3567	0.51698	0.53249	0.48668	0.52222	0.52924	0.52651	0.52473	0.61083	0.72931	0.77255	0.30593	0.29875
2684.38	0.35717	0.51782	0.53269	0.48695	0.523	0.52913	0.52733	0.52444	0.61158	0.72974	0.77338	0.30685	0.30002
2682.46	0.35778	0.51827	0.53273	0.48706	0.52295	0.52888	0.52799	0.52416	0.61246	0.73008	0.77455	0.30797	0.30145
2680.53	0.35866	0.51845	0.53267	0.48716	0.52258	0.52905	0.52836	0.52491	0.61321	0.73079	0.77613	0.30941	0.30301
2678.6	0.35934	0.5189	0.53235	0.48692	0.52233	0.52965	0.52873	0.52631	0.6139	0.73216	0.77782	0.31102	0.30464
2676.67	0.35916	0.51925	0.53167	0.48648	0.52204	0.5302	0.52933	0.52768	0.61475	0.73364	0.7795	0.31258	0.30648
2674.74	0.35845	0.51901	0.53095	0.48661	0.52208	0.53092	0.53006	0.52891	0.61611	0.73519	0.7814	0.31434	0.30863
2672.81	0.35778	0.51834	0.53076	0.48751	0.5229	0.53217	0.53095	0.53034	0.61814	0.73721	0.78362	0.31667	0.31094
2670.89	0.35739	0.51779	0.53124	0.4887	0.52425	0.53375	0.53269	0.53261	0.62097	0.73981	0.786	0.31937	0.3134
2668.96	0.35737	0.51767	0.53229	0.49002	0.52581	0.53561	0.53553	0.53589	0.62447	0.74299	0.78861	0.32219	0.31639
2667.03	0.35756	0.51794	0.53361	0.49183	0.52775	0.53764	0.53874	0.53924	0.62797	0.74648	0.79155	0.32529	0.32005
2665.1	0.35788	0.51861	0.53485	0.4941	0.53006	0.5397	0.54185	0.54213	0.63107	0.7501	0.79488	0.32883	0.32391
2663.17	0.35837	0.51967	0.53613	0.49604	0.5321	0.54176	0.5445	0.54497	0.63369	0.75339	0.7984	0.3322	0.32727
2661.24	0.35894	0.5209	0.53764	0.49755	0.53327	0.54364	0.54657	0.5475	0.63548	0.75554	0.8013	0.33461	0.32973
2659.32	0.35955	0.52178	0.53897	0.49875	0.53397	0.54511	0.54863	0.54928	0.63673	0.7567	0.80304	0.33624	0.3314
2657.39	0.36012	0.52189	0.53954	0.49894	0.53477	0.54611	0.55051	0.55067	0.63801	0.75765	0.80394	0.33756	0.33247
2655.46	0.36031	0.52143	0.53932	0.49842	0.53551	0.54658	0.55167	0.55195	0.63906	0.75841	0.80469	0.33854	0.3332
2653.53	0.35993	0.52106	0.53882	0.49842	0.53579	0.54636	0.5524	0.55273	0.63963	0.75882	0.80544	0.33917	0.33365
2651.6	0.35943	0.52097	0.53853	0.49899	0.53577	0.54588	0.55301	0.55279	0.63989	0.75906	0.80577	0.33947	0.33357
2649.67	0.35931	0.52093	0.53857	0.49954	0.53611	0.54601	0.55327	0.55271	0.63992	0.75925	0.8056	0.33928	0.33322
2647.74	0.3593	0.52077	0.53876	0.49993	0.53663	0.5467	0.55295	0.55294	0.63954	0.75935	0.80539	0.33867	0.33298
2645.82	0.35898	0.52028	0.53883	0.49964	0.53625	0.5472	0.55245	0.55296	0.6387	0.75923	0.80522	0.33792	0.3326
2643.89	0.35863	0.51972	0.53895	0.49842	0.53499	0.54701	0.55215	0.55194	0.63789	0.75854	0.8045	0.33719	0.3318
2641.96	0.3585	0.5198	0.5391	0.49725	0.53397	0.54601	0.55164	0.55011	0.63744	0.75724	0.80319	0.33662	0.33088
2640.03	0.35831	0.52019	0.53881	0.49685	0.53362	0.54504	0.55074	0.54873	0.63728	0.75618	0.80209	0.33604	0.33021
2638.1	0.35804	0.51971	0.53807	0.49682	0.53357	0.54519	0.54986	0.5481	0.63703	0.75574	0.80133	0.3351	0.32955
2636.17	0.35783	0.51803	0.53714	0.49665	0.53359	0.54613	0.5491	0.54738	0.6362	0.75513	0.80049	0.33397	0.32859
2634.25	0.35779	0.5162	0.53622	0.4963	0.53372	0.54648	0.54855	0.54634	0.63525	0.7542	0.79968	0.33304	0.32742
2632.32	0.3576	0.51558	0.53569	0.49606	0.53416	0.54605	0.54835	0.54539	0.63475	0.75337	0.79886	0.3323	0.32638
2630.39	0.35657	0.51603	0.53548	0.4962	0.53496	0.5458	0.54769	0.54473	0.63381	0.75275	0.79763	0.33128	0.32545
2628.46	0.35501	0.51602	0.53522	0.49655	0.53563	0.54595	0.54657	0.54454	0.63204	0.75235	0.79609	0.32973	0.32415
2626.53	0.35426	0.51537	0.53505	0.49676	0.53623	0.54604	0.54595	0.54441	0.63054	0.75161	0.7948	0.3282	0.32262
2624.6	0.3547	0.51566	0.53506	0.4971	0.53685	0.54566	0.54526	0.54374	0.6298	0.75	0.79401	0.32696	0.3215
2622.67	0.35551	0.51708	0.53493	0.49749	0.53631	0.54492	0.54415	0.54289	0.62899	0.74833	0.79313	0.32585	0.32074
2620.75	0.35585	0.51805	0.53473	0.49701	0.53442	0.54412	0.5437	0.54218	0.62748	0.74755	0.79167	0.32495	0.31964
2618.82	0.35556	0.51781	0.53493	0.49623	0.53287	0.54284	0.54413	0.54127	0.62597	0.74736	0.79035	0.3241	0.31841
2616.89	0.35546	0.51687	0.53538	0.49641	0.53222	0.54141	0.54416	0.53982	0.62481	0.74665	0.78946	0.32306	0.31752
2614.96	0.35613	0.51603	0.53536	0.49687	0.53122	0.541	0.54295	0.53807	0.62368	0.74489	0.78834	0.32182	0.31638
2613.03	0.35676	0.51605	0.53461	0.49654	0.5299	0.54085	0.54103	0.53684	0.62331	0.7427	0.78726	0.32076	0.31448
2611.1	0.35648	0.51673	0.53366	0.49548	0.52922	0.53958	0.53875	0.53629	0.6235	0.74086	0.78645	0.31992	0.31248
2609.18	0.35581	0.51758	0.53293	0.49392	0.52854	0.53804	0.53624	0.5357	0.62269	0.73986	0.78533	0.31855	0.31121
2607.25	0.35563	0.51856	0.53235	0.49259	0.52716	0.53722	0.53429	0.53517	0.62094	0.73955	0.78411	0.31659	0.31067
2605.32	0.35598	0.51869	0.53201	0.49233	0.52563	0.53728	0.53307	0.53526	0.61961	0.73937	0.78344	0.31512	0.31026
2603.39	0.35643	0.51798	0.53181	0.49236	0.52493	0.53787	0.53223	0.53546	0.61907	0.73934	0.78285	0.31454	0.30948
2601.46	0.35666	0.51772	0.53098	0.49157	0.52514	0.53749	0.53214	0.53485	0.61858	0.73933	0.7817	0.31382	0.30817
2599.53	0.35645	0.51739	0.52994	0.49016	0.52541	0.53571	0.53303	0.53326	0.61749	0.73852	0.78011	0.31256	0.30677
2597.61	0.35587	0.516	0.52965	0.4889	0.52544	0.53339	0.53384	0.53131	0.6159	0.73686	0.77849	0.31149	0.30534
2595.68	0.35524	0.51365	0.52853	0.48812	0.5249	0.53146	0.53292	0.52943	0.61441	0.73512	0.77706	0.31066	0.30337
2593.75	0.35477	0.51159	0.52571	0.48767	0.52306	0.53114	0.53044	0.52761	0.61376	0.73388	0.77545	0.30967	0.30161
2591.82	0.35419	0.51144	0.52375	0.48715	0.52075	0.53179	0.52869	0.52599	0.61361	0.73301	0.77373	0.30865	0.30097
2589.89	0.35375	0.51288	0.52379	0.48608	0.51972	0.53133	0.52856	0.5247	0.61281	0.73198	0.77287	0.30754	0.30056
2587.96	0.35374	0.51371	0.52439	0.48493	0.51996	0.53033	0.52828	0.52349	0.6109	0.73087	0.77268	0.30594	0.29967
2586.03	0.35345	0.51271	0.52431	0.48482	0.51972	0.52996	0.5265	0.52225	0.6083	0.72966	0.77212	0.30381	0.29876
2584.11	0.35262	0.51126	0.52292	0.48529	0.51834	0.5288	0.52363	0.52148	0.60668	0.7283	0.77151	0.30209	0.29791
2582.18	0.35174	0.51112	0.52054	0.4849	0.51681	0.52684	0.52079	0.52125	0.60704	0.72789	0.77134	0.30099	0.29652
2580.25	0.35069	0.51221	0.51915	0.48371	0.51549	0.52576	0.51939	0.5216	0.60786	0.72855	0.77101	0.30016	0.29488
2578.32	0.34998	0.5133	0.52017	0.48279	0.51421	0.52491	0.52008	0.52323	0.60822	0.72892	0.77021	0.30022	0.29415
2576.39	0.35044	0.51343	0.52203	0.48214	0.51372	0.52397	0.52174	0.52509	0.60854	0.72844	0.76953	0.30077	0.29412
2574.46	0.35087	0.51286	0.52256	0.4806	0.51387	0.52372	0.52273	0.52454	0.60862	0.72754	0.76924	0.30037	0.29354
2572.54	0.35079	0.51225	0.5218	0.47839	0.51331	0.52312	0.5227	0.52151	0.60857	0.7269	0.76876	0.29921	0.2924
2570.61	0.35159	0.51153	0.52084	0.47754	0.51221	0.52171	0.52259	0.51911	0.60844	0.72657	0.76748	0.29851	0.29137
2568.68	0.35231	0.51117	0.51957	0.4775	0.51153	0.52053	0.52284	0.51883	0.60729	0.72608	0.76552	0.29791	0.29026
2566.75	0.35141	0.5118	0.5179	0.4761	0.51083	0.52024	0.52258	0.51932	0.60499	0.72554	0.76366	0.29628	0.28896
2564.82	0.35041	0.51182	0.51726	0.47528	0.51061	0.52145	0.52139	0.51968	0.60276	0.72493	0.76305	0.29461	0.28826
2562.89	0.35037	0.50972	0.51742	0.47721	0.51161	0.52312	0.51965	0.51903	0.60144	0.72367	0.76354	0.29405	0.28788
2560.96	0.34954	0.50695	0.51651	0.47946	0.51148	0.52293	0.51818	0.5164	0.60041	0.72151	0.76348	0.29294	0.28616
2559.04	0.34764	0.50553	0.51619	0.4799	0.50905	0.52136	0.5184	0.51329	0.59917	0.71941	0.76246	0.29062	0.28378
2557.11	0.34748	0.50617	0.5184	0.47964	0.50764	0.52083	0.51964	0.51186	0.59832	0.71832	0.7613	0.28929	0.28276
2555.18	0.34887	0.50818	0.51978	0.47879	0.50874	0.52155	0.51908	0.51174	0.59805	0.71725	0.76044	0.28923	0.28248
2553.25	0.34898	0.50964	0.51815	0.47671	0.50981	0.52218	0.51637	0.51119	0.59771	0.71486	0.75952	0.28867	0.28105
2551.32	0.3484	0.50989	0.51636	0.47537	0.51014	0.52206	0.51423	0.50981	0.59687	0.71235	0.75831	0.28801	0.27898
2549.39	0.34866	0.50926	0.51581	0.47614	0.51044	0.52062	0.5142	0.50851	0.59572	0.7119	0.75717	0.2876	0.27818
2547.47	0.34916	0.50714	0.51556	0.47714	0.51003	0.51837	0.51431	0.50842	0.59421	0.71304	0.75618	0.28587	0.27834
2545.54	0.34912	0.50398	0.51461	0.47681	0.50909	0.51697	0.51295	0.50867	0.5923	0.71299	0.7549	0.28339	0.27794
2543.61	0.34848	0.50226	0.51313	0.4757	0.50781	0.51621	0.51113	0.50781	0.59069	0.71083	0.7532	0.28215	0.27693
2541.68	0.348	0.50352	0.51289	0.47522	0.50612	0.5151	0.50959	0.50705	0.59041	0.70906	0.75256	0.28223	0.27592
2539.75	0.34807	0.5063	0.51338	0.47623	0.50483	0.51405	0.50871	0.50685	0.59125	0.70942	0.75335	0.28309	0.27515
2537.82	0.34812	0.50753	0.51312	0.47663	0.50355	0.51345	0.50873	0.50609	0.59188	0.71078	0.75287	0.28372	0.2747
2535.9	0.34799	0.50586	0.51311	0.47421	0.50219	0.51278	0.50845	0.50552	0.59168	0.71169	0.75106	0.28257	0.27434
2533.97	0.34774	0.5035	0.5137	0.47192	0.50224	0.51179	0.50793	0.50592	0.59088	0.71171	0.75068	0.28043	0.27371
2532.04	0.34749	0.50327	0.5141	0.47222	0.50338	0.51073	0.50813	0.5062	0.59052	0.71079	0.75135	0.27951	0.27305
2530.11	0.34751	0.50505	0.51463	0.47243	0.50352	0.50979	0.50852	0.50528	0.59131	0.70932	0.75113	0.27914	0.27261
2528.18	0.34772	0.50677	0.51491	0.47165	0.50218	0.50959	0.50936	0.50403	0.59189	0.70885	0.75028	0.27773	0.27226
2526.25	0.34775	0.50698	0.51378	0.47114	0.50042	0.51043	0.51095	0.50409	0.59092	0.70993	0.74969	0.27661	0.27188
2524.32	0.34688	0.50606	0.51159	0.46947	0.49935	0.51149	0.51222	0.5047	0.5887	0.71002	0.74943	0.27694	0.27108
2522.4	0.34497	0.50502	0.50898	0.46646	0.49956	0.51179	0.5121	0.50386	0.5867	0.70746	0.74938	0.27778	0.26993
2520.47	0.34319	0.50375	0.50698	0.46477	0.50056	0.51109	0.51024	0.50193	0.58652	0.70451	0.74925	0.27802	0.26885
2518.54	0.34248	0.50218	0.5067	0.46493	0.50105	0.51002	0.50799	0.50055	0.58752	0.70394	0.74882	0.27778	0.26818
2516.61	0.34202	0.50118	0.50736	0.46609	0.5008	0.5089	0.50621	0.49932	0.58744	0.70505	0.74812	0.27772	0.2682
2514.68	0.34084	0.50139	0.50804	0.4687	0.5007	0.50859	0.50409	0.4979	0.58623	0.70515	0.7471	0.27766	0.26826
2512.75	0.33992	0.50269	0.50829	0.47164	0.50031	0.50942	0.50284	0.49809	0.58538	0.70369	0.7461	0.27703	0.26816
2510.83	0.34043	0.50404	0.50799	0.47192	0.4991	0.5096	0.50455	0.50009	0.58466	0.70244	0.74639	0.27601	0.26859
2508.9	0.34115	0.50406	0.50825	0.46895	0.49784	0.50871	0.5068	0.50071	0.58399	0.70242	0.74725	0.27554	0.2688
2506.97	0.34095	0.50211	0.50912	0.4657	0.49709	0.50847	0.50588	0.49883	0.58425	0.70314	0.74667	0.276	0.26813
2505.04	0.34086	0.49968	0.50884	0.46528	0.49785	0.50924	0.50336	0.4976	0.58482	0.704	0.74614	0.27694	0.26794
2503.11	0.34121	0.4998	0.50728	0.46672	0.4998	0.5098	0.50213	0.49878	0.58484	0.70433	0.74694	0.27756	0.26868
2501.18	0.34105	0.502	0.5059	0.46673	0.50006	0.50914	0.50141	0.5006	0.58415	0.70325	0.74711	0.27697	0.26868
2499.25	0.34054	0.50267	0.50545	0.46581	0.49748	0.50786	0.5007	0.50107	0.58255	0.70116	0.74608	0.27582	0.26714
2497.33	0.34075	0.50094	0.50622	0.46614	0.49427	0.50757	0.50103	0.50004	0.58093	0.69989	0.74539	0.27562	0.26553
2495.4	0.34189	0.49814	0.50694	0.46652	0.49314	0.50746	0.50101	0.50019	0.58074	0.70046	0.74559	0.2761	0.26539
2493.47	0.34254	0.49587	0.50633	0.46513	0.49416	0.50579	0.49951	0.50247	0.58142	0.70148	0.74587	0.27593	0.26631
2491.54	0.3418	0.49581	0.50509	0.46302	0.49495	0.50457	0.49936	0.50293	0.58079	0.70147	0.74616	0.2749	0.26683
2489.61	0.34078	0.49772	0.50381	0.46219	0.49386	0.50607	0.50203	0.50119	0.57892	0.70127	0.74735	0.27414	0.26679
2487.68	0.34091	0.49985	0.50374	0.46349	0.49267	0.50793	0.50415	0.50115	0.57841	0.70226	0.74866	0.27442	0.26718
2485.76	0.34209	0.50046	0.50497	0.4661	0.49391	0.50747	0.5042	0.5022	0.58019	0.70349	0.74889	0.27496	0.26771
2483.83	0.34281	0.49974	0.50548	0.46773	0.49656	0.50641	0.50445	0.50251	0.58258	0.70329	0.74848	0.27515	0.2675
2481.9	0.34309	0.49894	0.50626	0.46795	0.49825	0.50735	0.50501	0.50325	0.58444	0.70325	0.74795	0.27576	0.26745
2479.97	0.34432	0.49742	0.50811	0.46862	0.49873	0.50918	0.50514	0.5042	0.58679	0.70534	0.74712	0.27692	0.26823
2478.04	0.34579	0.4959	0.50833	0.46975	0.49846	0.5095	0.50616	0.50429	0.59004	0.70763	0.74669	0.27791	0.26915
2476.11	0.34641	0.49656	0.50711	0.46996	0.49729	0.50919	0.50772	0.50444	0.59261	0.70876	0.74767	0.27851	0.2694
2474.19	0.34697	0.49833	0.50712	0.46874	0.49635	0.50953	0.50853	0.5056	0.59414	0.70973	0.74904	0.27891	0.26911
2472.26	0.34775	0.49987	0.50781	0.46686	0.49699	0.50964	0.50914	0.50675	0.59507	0.70986	0.7492	0.27912	0.2691
2470.33	0.34811	0.50183	0.50831	0.46632	0.49805	0.51003	0.5105	0.50617	0.59471	0.70902	0.74863	0.27905	0.26974
2468.4	0.34785	0.50339	0.50923	0.46776	0.49905	0.5123	0.51262	0.50478	0.59335	0.70877	0.74862	0.27909	0.27068
2466.47	0.34727	0.50324	0.50962	0.4699	0.50159	0.51603	0.51404	0.50503	0.5925	0.70912	0.74958	0.28	0.27119
2464.54	0.34665	0.5022	0.50872	0.47177	0.50465	0.51923	0.51303	0.50694	0.59278	0.70909	0.75143	0.28174	0.27108
2462.61	0.34611	0.50173	0.50791	0.47315	0.50591	0.52054	0.51018	0.50885	0.59371	0.7086	0.75317	0.28313	0.27081
2460.69	0.34629	0.50268	0.50895	0.47443	0.50672	0.52084	0.5086	0.51007	0.59529	0.70936	0.7537	0.28294	0.27085
2458.76	0.34778	0.50486	0.51156	0.47593	0.5087	0.52129	0.5095	0.5101	0.5969	0.7125	0.75361	0.2816	0.27139
2456.83	0.34934	0.50691	0.51427	0.47721	0.51006	0.52122	0.51051	0.509	0.59601	0.71521	0.75334	0.28058	0.27176
2454.9	0.34961	0.50768	0.51627	0.47784	0.51017	0.52008	0.51062	0.50796	0.59224	0.71482	0.7521	0.28019	0.27125
2452.97	0.34955	0.50734	0.51631	0.47824	0.50999	0.51857	0.5107	0.50659	0.58884	0.71232	0.74982	0.27919	0.26971
2451.04	0.35015	0.50609	0.51435	0.47837	0.50863	0.51755	0.50996	0.50446	0.5875	0.70955	0.7477	0.27712	0.26725
2449.12	0.35019	0.50419	0.51297	0.47714	0.50611	0.51664	0.50809	0.50314	0.58693	0.70784	0.7468	0.2751	0.26484
2447.19	0.34916	0.50332	0.51285	0.47508	0.50468	0.51593	0.50665	0.50256	0.58632	0.70725	0.74693	0.27382	0.26303
2445.26	0.3477	0.50366	0.51158	0.474	0.50537	0.51547	0.50604	0.50219	0.58619	0.70703	0.74667	0.27298	0.2614
2443.33	0.34608	0.50335	0.50887	0.47321	0.50636	0.51339	0.50609	0.50334	0.5863	0.70694	0.7455	0.27212	0.26043
2441.4	0.34487	0.50214	0.50691	0.47179	0.50495	0.51028	0.50712	0.50517	0.5857	0.70586	0.74421	0.27069	0.26058
2439.47	0.34379	0.50083	0.50626	0.47036	0.50144	0.50907	0.50755	0.50529	0.58439	0.7032	0.74315	0.26851	0.26025
2437.54	0.34215	0.49918	0.50651	0.46856	0.49834	0.50908	0.50603	0.50425	0.58306	0.70033	0.74213	0.26637	0.25831
2435.62	0.34097	0.49718	0.50713	0.46679	0.49637	0.50754	0.50479	0.5029	0.5818	0.69811	0.74034	0.26479	0.25558
2433.69	0.34142	0.49584	0.50664	0.46699	0.49544	0.50516	0.50478	0.49968	0.58053	0.69633	0.73776	0.26305	0.25276
2431.76	0.34297	0.49606	0.5047	0.46857	0.49597	0.50498	0.5035	0.49573	0.57961	0.69503	0.73605	0.26138	0.25113
2429.83	0.34455	0.49756	0.50269	0.4696	0.49693	0.50664	0.50085	0.49454	0.5794	0.6947	0.73543	0.26096	0.25163
2427.9	0.34564	0.4988	0.50227	0.47042	0.49662	0.50737	0.49859	0.49485	0.57981	0.69504	0.7346	0.2613	0.25256
2425.97	0.34571	0.49932	0.50361	0.47082	0.49531	0.50705	0.49718	0.49365	0.57922	0.6943	0.73286	0.26092	0.25227
2424.05	0.3455	0.5001	0.5054	0.46964	0.49466	0.50677	0.49689	0.49183	0.5764	0.69252	0.7306	0.25943	0.25121
2422.12	0.34609	0.5011	0.5072	0.46868	0.49463	0.50614	0.49667	0.49069	0.5729	0.69096	0.72917	0.2576	0.24977
2420.19	0.34635	0.50238	0.50842	0.46874	0.49317	0.50507	0.49542	0.49008	0.57091	0.68901	0.72867	0.25646	0.24768
2418.26	0.34605	0.50421	0.50779	0.46725	0.49035	0.50428	0.49451	0.48971	0.57036	0.68695	0.72791	0.25615	0.24547
2416.33	0.3461	0.50429	0.50577	0.46405	0.48843	0.50308	0.4942	0.48845	0.56874	0.686	0.72681	0.25519	0.24374
2414.4	0.34563	0.50157	0.50319	0.4613	0.48786	0.50064	0.49259	0.48536	0.5653	0.68531	0.72573	0.25298	0.24215
2412.48	0.34405	0.49908	0.50007	0.45935	0.48713	0.49785	0.48969	0.48183	0.56269	0.68425	0.72472	0.25126	0.24058
2410.55	0.34227	0.49781	0.49726	0.45746	0.48574	0.49524	0.48694	0.47998	0.56228	0.68299	0.72381	0.25079	0.23937
2408.62	0.34056	0.49545	0.49524	0.4559	0.48484	0.49224	0.48485	0.47941	0.56278	0.68114	0.72261	0.25014	0.23837
2406.69	0.33844	0.49237	0.49371	0.45573	0.48509	0.49024	0.48301	0.47863	0.5625	0.67926	0.72088	0.2484	0.23731
2404.76	0.3369	0.49076	0.49317	0.45702	0.48561	0.4912	0.48113	0.47807	0.56092	0.679	0.7197	0.24718	0.23673
2402.83	0.33684	0.49106	0.49341	0.45785	0.48557	0.49313	0.48018	0.4779	0.55931	0.67996	0.7198	0.24755	0.23669
2400.9	0.33709	0.49272	0.49329	0.45734	0.48476	0.49284	0.48103	0.47725	0.5593	0.67997	0.72053	0.24831	0.23667
2398.98	0.33959	0.49941	0.4943	0.45617	0.48492	0.49261	0.48416	0.47841	0.56308	0.68271	0.72613	0.2536	0.2421
2397.05	0.34083	0.49963	0.49393	0.45473	0.4825	0.49174	0.48452	0.47814	0.56411	0.68235	0.72664	0.25315	0.24307
2395.12	0.3405	0.49605	0.493	0.45312	0.47957	0.49095	0.48316	0.4766	0.56291	0.68046	0.72361	0.24944	0.24108
2393.19	0.33869	0.49229	0.49177	0.45197	0.47788	0.48973	0.48164	0.47491	0.56109	0.67851	0.72006	0.24634	0.23869
2391.26	0.33608	0.48829	0.4896	0.45134	0.47722	0.48781	0.47986	0.47327	0.55858	0.67635	0.71687	0.24423	0.23599
2389.33	0.33375	0.48403	0.48765	0.45119	0.47715	0.48583	0.47798	0.47164	0.55577	0.67403	0.71448	0.24225	0.23299
2387.41	0.33192	0.48027	0.4876	0.4515	0.47673	0.48442	0.47671	0.47084	0.55372	0.67205	0.71293	0.24001	0.23029
2385.48	0.33048	0.47756	0.48892	0.45174	0.47509	0.4842	0.4767	0.4713	0.55307	0.6714	0.71197	0.23815	0.22869
2383.55	0.32962	0.47617	0.49014	0.45175	0.47277	0.48476	0.47796	0.4723	0.55383	0.67224	0.71198	0.23748	0.22837
2381.62	0.32884	0.47615	0.49082	0.45231	0.47123	0.48461	0.47902	0.47323	0.55502	0.67321	0.71325	0.23746	0.22868
2379.69	0.32737	0.47668	0.49105	0.45379	0.47106	0.4833	0.47851	0.47408	0.55513	0.67351	0.71405	0.23695	0.2289
2377.76	0.32594	0.47617	0.49147	0.45522	0.47079	0.48117	0.47551	0.47405	0.55337	0.67325	0.71344	0.23555	0.22869
2375.83	0.32535	0.47327	0.49371	0.45374	0.46901	0.47827	0.47291	0.47265	0.55015	0.6719	0.71159	0.23351	0.22768
2373.91	0.32479	0.46893	0.49882	0.44877	0.46683	0.4749	0.47266	0.47129	0.54629	0.66892	0.71054	0.23057	0.22506
2371.98	0.32399	0.46575	0.50381	0.44431	0.46536	0.47134	0.47137	0.47183	0.54237	0.66478	0.71196	0.22606	0.22093
2370.05	0.32352	0.46406	0.50314	0.44365	0.46368	0.46952	0.47116	0.47478	0.53951	0.66054	0.71186	0.22176	0.21871
2368.12	0.32254	0.45937	0.49819	0.44747	0.45938	0.47126	0.46981	0.47437	0.53682	0.65594	0.71044	0.21696	0.2162
2366.19	0.32297	0.45105	0.49626	0.44801	0.45533	0.47435	0.46943	0.4682	0.53518	0.65502	0.70557	0.21305	0.21129
2364.26	0.3291	0.4433	0.50011	0.44262	0.45352	0.4744	0.45934	0.45831	0.53265	0.65804	0.70123	0.20857	0.20361
2362.34	0.33674	0.44024	0.50281	0.43874	0.4563	0.47488	0.44876	0.45678	0.53205	0.66098	0.69811	0.20862	0.20192
2360.41	0.33814	0.44359	0.50273	0.44789	0.4617	0.47682	0.4537	0.46577	0.53771	0.66291	0.699	0.21361	0.20636
2358.48	0.33492	0.449	0.50625	0.46847	0.46186	0.47542	0.46398	0.47292	0.5512	0.66886	0.70532	0.22464	0.21502
2356.55	0.33191	0.44972	0.51364	0.48262	0.45786	0.47254	0.47234	0.47481	0.56012	0.67852	0.70896	0.23665	0.22354
2354.62	0.32829	0.44511	0.51787	0.48333	0.45788	0.47274	0.47538	0.47418	0.55517	0.68102	0.71144	0.2366	0.22275
2352.69	0.32614	0.44308	0.51513	0.47512	0.46434	0.47683	0.47977	0.47709	0.55539	0.68097	0.71422	0.24073	0.22953
2350.77	0.32372	0.44212	0.50796	0.46596	0.46871	0.48023	0.48734	0.48288	0.55979	0.67849	0.71106	0.24506	0.23746
2348.84	0.32164	0.44138	0.50256	0.46093	0.46919	0.48232	0.49525	0.48783	0.56302	0.67663	0.7075	0.24704	0.24204
2346.91	0.32211	0.44235	0.50299	0.46484	0.46773	0.48493	0.48783	0.48536	0.56561	0.67749	0.71926	0.24961	0.2452
2344.98	0.32531	0.44672	0.50418	0.46854	0.47042	0.49107	0.48898	0.48499	0.56828	0.68002	0.73036	0.25332	0.24804
2343.05	0.3279	0.4503	0.5024	0.46747	0.47169	0.49323	0.49637	0.48664	0.56789	0.68014	0.7335	0.25422	0.24822
2341.12	0.32524	0.45031	0.49825	0.46395	0.46874	0.48783	0.49782	0.48678	0.56479	0.67865	0.73544	0.25364	0.24738
2339.19	0.3198	0.44767	0.49389	0.4602	0.4695	0.4857	0.50577	0.48995	0.56728	0.68248	0.73496	0.26088	0.25451
2337.27	0.31759	0.44486	0.49355	0.45959	0.47671	0.4913	0.51679	0.4957	0.57668	0.69103	0.73583	0.27408	0.26826
2335.34	0.31699	0.44128	0.49716	0.46304	0.48429	0.49731	0.51768	0.49946	0.5873	0.69837	0.74008	0.28525	0.28017
2333.41	0.31691	0.44054	0.50209	0.46712	0.4904	0.50076	0.519	0.50544	0.5977	0.70697	0.74523	0.29735	0.29233
2331.48	0.31905	0.44387	0.50999	0.47483	0.49568	0.50361	0.52286	0.51364	0.60633	0.71697	0.75409	0.30803	0.30324
2329.55	0.32476	0.45068	0.52052	0.4858	0.50342	0.5104	0.53333	0.52485	0.61664	0.72807	0.76386	0.3178	0.3139
2327.62	0.33088	0.45766	0.5294	0.4971	0.51067	0.52066	0.53851	0.53507	0.62851	0.73667	0.77723	0.32506	0.32113
2325.7	0.33469	0.46519	0.53217	0.50153	0.51675	0.53117	0.54409	0.54549	0.6385	0.74257	0.78763	0.33069	0.32585
2323.77	0.33672	0.47299	0.53099	0.5004	0.51937	0.53584	0.5475	0.55082	0.64328	0.74694	0.7928	0.33541	0.3303
2321.84	0.33879	0.48012	0.5283	0.49574	0.51842	0.5339	0.55128	0.54952	0.64305	0.74988	0.79205	0.33864	0.33405
2319.91	0.34004	0.4824	0.52517	0.49137	0.51392	0.52977	0.54994	0.543	0.63856	0.74934	0.7914	0.33665	0.33307
2317.98	0.33952	0.48073	0.52252	0.48812	0.51144	0.52934	0.55052	0.54012	0.63365	0.74877	0.79153	0.33374	0.33116
2316.05	0.33756	0.47924	0.52275	0.48629	0.51147	0.53174	0.55324	0.54189	0.63198	0.75072	0.79343	0.33526	0.33241
2314.12	0.33601	0.4812	0.52439	0.4842	0.51194	0.53399	0.55732	0.54669	0.63347	0.7532	0.79678	0.33968	0.33541
2312.2	0.33575	0.48469	0.52397	0.48211	0.51221	0.53516	0.56097	0.5526	0.63593	0.75421	0.79962	0.34279	0.33781
2310.27	0.33593	0.48596	0.52147	0.48296	0.51128	0.53564	0.55866	0.55559	0.63742	0.75371	0.80273	0.34202	0.33763
2308.34	0.3367	0.48557	0.51925	0.48684	0.50892	0.53562	0.55181	0.55586	0.63801	0.75376	0.80715	0.33944	0.33552
2306.41	0.33826	0.48597	0.51825	0.49055	0.50703	0.5348	0.54615	0.55632	0.63865	0.75592	0.81227	0.33819	0.33361
2304.48	0.33864	0.48756	0.51692	0.49089	0.50823	0.53448	0.54639	0.55786	0.64007	0.75897	0.81555	0.33941	0.33344
2302.55	0.33732	0.48904	0.51505	0.48989	0.51172	0.53618	0.55009	0.55927	0.6426	0.76149	0.81887	0.34275	0.33591
2300.63	0.33669	0.48897	0.51436	0.4907	0.51551	0.5393	0.55596	0.56168	0.64805	0.766	0.82327	0.34839	0.34237
2298.7	0.33802	0.48817	0.51563	0.49382	0.51904	0.54211	0.56217	0.56706	0.65795	0.77486	0.8285	0.3557	0.35068
2296.77	0.33937	0.48921	0.51747	0.49721	0.52213	0.54461	0.56706	0.57633	0.67169	0.78653	0.83395	0.36469	0.35765
2294.84	0.33903	0.49201	0.51842	0.50038	0.52389	0.54788	0.56983	0.58828	0.68629	0.79816	0.84037	0.37304	0.362
2292.91	0.33858	0.49486	0.51893	0.50338	0.52511	0.55198	0.57353	0.60259	0.70179	0.81124	0.8478	0.379	0.36674
2290.98	0.33971	0.49731	0.52003	0.5051	0.52733	0.55477	0.57967	0.62019	0.7209	0.82886	0.85608	0.38328	0.37247
2289.06	0.34185	0.49958	0.52124	0.50442	0.5302	0.5547	0.58898	0.64118	0.74503	0.85156	0.86499	0.38739	0.37591
2287.13	0.34412	0.50099	0.52107	0.50161	0.53092	0.55402	0.60524	0.66413	0.7717	0.87637	0.87352	0.39133	0.37657
2285.2	0.34603	0.50142	0.51909	0.49829	0.52765	0.55592	0.62988	0.68765	0.79554	0.89769	0.88182	0.3933	0.37692
2283.27	0.34659	0.50231	0.51632	0.49759	0.52392	0.56035	0.659	0.71174	0.81497	0.91239	0.88982	0.39433	0.3784
2281.34	0.34598	0.50464	0.51473	0.50138	0.52447	0.56608	0.68697	0.73389	0.83154	0.92213	0.89676	0.39749	0.37975
2279.41	0.34549	0.50653	0.51593	0.50493	0.5286	0.57562	0.71226	0.74874	0.84411	0.93047	0.90247	0.40233	0.37958
2277.48	0.34566	0.50532	0.51864	0.50246	0.53428	0.59376	0.73504	0.75658	0.85211	0.94057	0.90767	0.40611	0.37937
2275.56	0.34619	0.50117	0.51931	0.49787	0.5447	0.62033	0.74953	0.76267	0.85744	0.95161	0.91246	0.40813	0.38111
2273.63	0.34586	0.49676	0.51731	0.50106	0.56494	0.65156	0.75048	0.76611	0.85804	0.95626	0.91477	0.40894	0.38452
2271.7	0.34372	0.49545	0.51636	0.5172	0.59693	0.689	0.74473	0.76141	0.84906	0.94959	0.91294	0.40784	0.38757
2269.77	0.34102	0.4985	0.51983	0.54441	0.63874	0.73279	0.74044	0.74744	0.83353	0.93875	0.90835	0.40377	0.38716
2267.84	0.34019	0.50362	0.53047	0.57907	0.6841	0.76793	0.73256	0.72601	0.81872	0.93112	0.90289	0.39855	0.38242
2265.91	0.34255	0.51099	0.55286	0.6191	0.72421	0.77831	0.71742	0.70143	0.80238	0.92131	0.89801	0.39611	0.37651
2263.99	0.34857	0.52774	0.59055	0.66013	0.75244	0.76933	0.70142	0.6824	0.77892	0.90359	0.89541	0.3966	0.3724
2262.06	0.36155	0.56239	0.64214	0.69579	0.76416	0.75671	0.68521	0.67271	0.75308	0.88382	0.89269	0.39498	0.37069
2260.13	0.38808	0.61542	0.69926	0.71897	0.75503	0.74332	0.66628	0.66375	0.73178	0.86848	0.8864	0.38972	0.37067
2258.2	0.43094	0.67409	0.74454	0.71933	0.72973	0.72096	0.64877	0.64681	0.71535	0.85473	0.87666	0.38455	0.36862
2256.27	0.48321	0.71929	0.76053	0.6979	0.6987	0.68988	0.63197	0.62491	0.70488	0.83955	0.8647	0.38037	0.36153
2254.34	0.53079	0.73847	0.74714	0.67037	0.66347	0.65885	0.61312	0.60564	0.70095	0.82788	0.85308	0.37593	0.35569
2252.41	0.55851	0.72739	0.71941	0.64078	0.62554	0.63137	0.5962	0.59236	0.69521	0.82008	0.84766	0.37191	0.3582
2250.49	0.55605	0.69098	0.68491	0.60411	0.59179	0.60789	0.58226	0.58553	0.68148	0.80875	0.84914	0.36959	0.36596
2248.56	0.52632	0.64718	0.64377	0.56915	0.56863	0.59131	0.56963	0.58328	0.66809	0.79517	0.84966	0.37124	0.37191
2246.63	0.48391	0.60359	0.6029	0.54466	0.55512	0.57895	0.559	0.57867	0.66411	0.78183	0.83765	0.37095	0.3668
2244.7	0.44854	0.57047	0.57659	0.52524	0.54844	0.56965	0.5577	0.57208	0.67306	0.77609	0.82903	0.37309	0.36723
2242.77	0.42151	0.55158	0.56113	0.51311	0.53934	0.56525	0.55771	0.56389	0.6778	0.77645	0.82718	0.37322	0.37262
2240.84	0.39851	0.54385	0.54708	0.50788	0.52579	0.56245	0.54463	0.55208	0.6641	0.7764	0.82747	0.37015	0.37058
2238.92	0.37625	0.53289	0.53437	0.50134	0.515	0.55626	0.52805	0.53921	0.64193	0.76603	0.82487	0.36577	0.36529
2236.99	0.35537	0.51565	0.52755	0.49053	0.51143	0.55386	0.52634	0.5335	0.62715	0.74966	0.81717	0.36156	0.36168
2235.06	0.34013	0.50471	0.52484	0.48131	0.51087	0.5593	0.52857	0.53469	0.62134	0.74068	0.80987	0.35745	0.35489
2233.13	0.33168	0.50386	0.51912	0.47996	0.51094	0.56066	0.52409	0.536	0.62059	0.73823	0.80686	0.35349	0.34832
2231.2	0.33294	0.50965	0.50967	0.47848	0.51406	0.55384	0.52616	0.53806	0.62401	0.73966	0.80584	0.35116	0.34612
2229.27	0.34546	0.51629	0.50073	0.47219	0.51843	0.54846	0.53313	0.53956	0.62742	0.74744	0.80589	0.35011	0.34457
2227.35	0.35564	0.51452	0.49356	0.4709	0.51909	0.54445	0.5329	0.53362	0.62796	0.75381	0.80901	0.34869	0.34324
2225.42	0.34779	0.50718	0.48897	0.4712	0.50975	0.53643	0.52706	0.52365	0.62481	0.75218	0.81	0.34692	0.34326
2223.49	0.33134	0.50444	0.49029	0.46408	0.49244	0.52218	0.5178	0.52556	0.61787	0.7433	0.80111	0.34617	0.34237
2221.56	0.33031	0.50851	0.50162	0.45523	0.48366	0.5057	0.5088	0.54104	0.6114	0.73343	0.7907	0.34811	0.34162
2219.63	0.34454	0.51424	0.51718	0.45093	0.48724	0.50214	0.50564	0.54872	0.60986	0.73263	0.79121	0.35312	0.34513
2217.7	0.35018	0.51605	0.51914	0.45127	0.49261	0.51472	0.50398	0.54726	0.61758	0.73811	0.7981	0.36053	0.3495
2215.77	0.34056	0.50993	0.50427	0.45436	0.49521	0.52577	0.50486	0.54916	0.62534	0.74114	0.80065	0.36651	0.34639
2213.85	0.33403	0.49575	0.48788	0.4634	0.49267	0.5311	0.51146	0.54415	0.62123	0.74169	0.79686	0.36543	0.3365
2211.92	0.33902	0.48931	0.48041	0.48316	0.49032	0.54039	0.51574	0.53236	0.62256	0.74558	0.79606	0.35882	0.33249
2209.99	0.34324	0.49597	0.48271	0.49536	0.49199	0.54238	0.51657	0.53262	0.63739	0.75026	0.80115	0.35069	0.33941
2208.06	0.33798	0.49828	0.48733	0.48692	0.48751	0.5292	0.51956	0.53737	0.63263	0.74343	0.7962	0.33783	0.34805
2206.13	0.32986	0.48961	0.48409	0.47731	0.47769	0.52115	0.51929	0.53319	0.60458	0.73439	0.78407	0.32266	0.3487
2204.2	0.32817	0.48152	0.47685	0.48368	0.4809	0.52875	0.50943	0.53207	0.59935	0.74234	0.78761	0.31962	0.34302
2202.28	0.328	0.48435	0.48088	0.49983	0.49806	0.53118	0.50191	0.54203	0.62174	0.75476	0.80099	0.3297	0.33944
2200.35	0.32564	0.49672	0.49181	0.50107	0.50139	0.51552	0.5138	0.54783	0.62907	0.75771	0.80112	0.33638	0.33755
2198.42	0.32565	0.50401	0.49346	0.48307	0.48226	0.50736	0.53198	0.53626	0.61405	0.75751	0.79044	0.33269	0.32951
2196.49	0.33009	0.50392	0.49356	0.47527	0.46939	0.52881	0.53113	0.52114	0.60981	0.75627	0.79011	0.33195	0.31787
2194.56	0.34146	0.5136	0.50335	0.48093	0.4764	0.5526	0.52104	0.52303	0.62119	0.75266	0.8061	0.34333	0.31394
2192.63	0.3479	0.53249	0.51169	0.48268	0.49278	0.54923	0.51103	0.52738	0.61815	0.74703	0.81542	0.35328	0.31698
2190.7	0.33644	0.5392	0.5114	0.48409	0.50412	0.53917	0.50082	0.51681	0.59019	0.73794	0.80345	0.34686	0.317
2188.78	0.32371	0.53127	0.50766	0.48772	0.50801	0.53904	0.50393	0.50822	0.56791	0.72866	0.78606	0.33246	0.30836
2186.85	0.32326	0.51929	0.50821	0.48625	0.50959	0.54162	0.51698	0.51187	0.58038	0.72622	0.77782	0.32185	0.29452
2184.92	0.32692	0.49444	0.50728	0.48042	0.50569	0.54389	0.527	0.51806	0.61431	0.73103	0.77668	0.31366	0.28421
2182.99	0.33175	0.4674	0.49067	0.47585	0.4903	0.54347	0.52485	0.51899	0.61965	0.72701	0.77713	0.30243	0.28358
2181.06	0.33261	0.46844	0.46887	0.47247	0.47062	0.52953	0.50459	0.51847	0.57572	0.70859	0.77222	0.2826	0.28336
2179.13	0.3216	0.48845	0.45633	0.46536	0.45545	0.50369	0.48849	0.51712	0.53341	0.70284	0.75879	0.26262	0.27145
2177.21	0.32121	0.50105	0.44528	0.44954	0.4559	0.49383	0.50107	0.50539	0.53813	0.72509	0.75123	0.26132	0.26781
2175.28	0.34439	0.50358	0.44273	0.43429	0.47184	0.51469	0.52864	0.50208	0.57225	0.74717	0.75879	0.27586	0.28898
2173.35	0.36174	0.5014	0.46855	0.43764	0.48528	0.54768	0.54875	0.51714	0.59493	0.74023	0.76529	0.28484	0.30538
2171.42	0.35246	0.50126	0.50069	0.467	0.48068	0.55964	0.55186	0.52736	0.60426	0.72634	0.7609	0.28056	0.2994
2169.49	0.33157	0.50556	0.50541	0.50492	0.47096	0.5333	0.53304	0.53333	0.61917	0.72773	0.75307	0.26908	0.29555
2167.56	0.32493	0.49882	0.49113	0.51822	0.47538	0.50096	0.50218	0.54915	0.63156	0.73335	0.73972	0.25336	0.29435
2165.64	0.33855	0.47455	0.47248	0.49543	0.48438	0.4883	0.47713	0.53593	0.61642	0.72228	0.71695	0.24363	0.26571
2163.71	0.35589	0.46022	0.45334	0.45572	0.48275	0.47074	0.44749	0.46484	0.57756	0.68192	0.68046	0.23987	0.21697
2161.78	0.34738	0.46702	0.43024	0.41896	0.45283	0.43528	0.38953	0.38952	0.52456	0.62229	0.62466	0.20292	0.16969
2159.85	0.30725	0.45803	0.3946	0.38906	0.38599	0.40392	0.32414	0.34853	0.45901	0.57721	0.57283	0.12521	0.11475
2157.92	0.27519	0.44263	0.37861	0.37117	0.34464	0.3908	0.30326	0.33442	0.41219	0.57348	0.56926	0.07527	0.07629
2155.99	0.27021	0.44298	0.40002	0.38604	0.35978	0.39274	0.33133	0.35594	0.40758	0.598	0.6116	0.09485	0.08542
2154.06	0.27908	0.43998	0.42701	0.41753	0.38009	0.40145	0.37763	0.41149	0.42942	0.62165	0.64725	0.13981	0.11768
2152.14	0.29211	0.43917	0.44394	0.42953	0.3917	0.42939	0.4116	0.45402	0.45968	0.62547	0.65663	0.16347	0.15083
2150.21	0.30083	0.4529	0.45856	0.41207	0.41261	0.46609	0.41969	0.46604	0.48529	0.61705	0.65407	0.16169	0.17268
2148.28	0.30801	0.46371	0.47512	0.39412	0.43528	0.47683	0.41898	0.46332	0.49767	0.61477	0.65417	0.16285	0.18063
2146.35	0.31806	0.45986	0.4844	0.40291	0.44102	0.4557	0.41576	0.44607	0.4965	0.6211	0.66103	0.17738	0.18709
2144.42	0.31864	0.45624	0.47421	0.42048	0.4276	0.43508	0.40878	0.41857	0.48459	0.6259	0.66571	0.18798	0.19487
2142.49	0.31266	0.46361	0.46006	0.41746	0.40799	0.42962	0.40723	0.40594	0.47497	0.61783	0.66037	0.18614	0.19537
2140.57	0.30955	0.47138	0.45456	0.4027	0.40282	0.43421	0.41771	0.41559	0.4773	0.60513	0.65168	0.17966	0.1897
2138.64	0.30465	0.4723	0.44701	0.39734	0.41238	0.43687	0.43412	0.42987	0.48986	0.60632	0.65094	0.17897	0.18632
2136.71	0.29842	0.47442	0.43313	0.40197	0.42161	0.42585	0.44155	0.4343	0.50031	0.61565	0.65918	0.18941	0.1858
2134.78	0.29422	0.47636	0.42852	0.40503	0.42665	0.41571	0.43732	0.42998	0.50356	0.62189	0.66891	0.20464	0.18958
2132.85	0.29355	0.47106	0.44099	0.40572	0.43631	0.42291	0.43666	0.43293	0.51278	0.62941	0.67773	0.21735	0.20135
2130.92	0.29993	0.46296	0.45235	0.41102	0.44869	0.43848	0.44818	0.44836	0.52926	0.63953	0.68928	0.22923	0.21521
2128.99	0.30939	0.45747	0.4495	0.41876	0.45285	0.45283	0.45993	0.46221	0.54021	0.64842	0.70318	0.23773	0.22631
2127.07	0.31513	0.4557	0.44842	0.42522	0.44846	0.46562	0.4616	0.46575	0.547	0.65824	0.71601	0.24067	0.23744
2125.14	0.31518	0.45953	0.4609	0.43187	0.44536	0.47531	0.46328	0.46489	0.55724	0.67134	0.72439	0.24492	0.24983
2123.21	0.31435	0.46733	0.47665	0.44087	0.45002	0.48444	0.47353	0.47088	0.56738	0.68602	0.73143	0.25479	0.26153
2121.28	0.31656	0.47196	0.48565	0.45024	0.45957	0.49645	0.48369	0.48377	0.57243	0.69859	0.74309	0.26688	0.27185
2119.35	0.31766	0.47157	0.48716	0.45542	0.46667	0.50504	0.4891	0.49107	0.57541	0.70236	0.75443	0.27608	0.27953
2117.42	0.31782	0.4703	0.48412	0.45486	0.46848	0.50749	0.49508	0.48878	0.57867	0.69754	0.75823	0.2813	0.28145
2115.5	0.32187	0.47029	0.48213	0.45161	0.46991	0.50776	0.50168	0.48526	0.57906	0.69361	0.75708	0.28502	0.27958
2113.57	0.32717	0.47224	0.48155	0.45051	0.47633	0.5035	0.50566	0.48727	0.57642	0.69585	0.75509	0.28804	0.2793
2111.64	0.3285	0.47153	0.47808	0.45188	0.48263	0.49386	0.5043	0.49411	0.57464	0.69984	0.75217	0.2892	0.27819
2109.71	0.32601	0.46472	0.47361	0.45107	0.48217	0.48625	0.49709	0.50152	0.57302	0.69836	0.7487	0.2879	0.27334
2107.78	0.32314	0.46136	0.47207	0.44769	0.47844	0.48617	0.49143	0.50479	0.57103	0.69363	0.74686	0.28364	0.2705
2105.85	0.32132	0.46848	0.47296	0.44526	0.47422	0.48952	0.4903	0.49945	0.57184	0.69302	0.74601	0.27736	0.27142
2103.93	0.3197	0.47677	0.47498	0.44551	0.46904	0.49092	0.48754	0.48787	0.57368	0.69556	0.7444	0.27566	0.27146
2102	0.31923	0.47813	0.47604	0.44693	0.46347	0.48976	0.48207	0.47873	0.57236	0.69779	0.74239	0.28066	0.27089
2100.07	0.31942	0.47479	0.47255	0.44551	0.45787	0.48545	0.47841	0.47581	0.56773	0.69765	0.73964	0.28309	0.2713
2098.14	0.31921	0.47054	0.46662	0.44133	0.45689	0.4805	0.47904	0.47597	0.56379	0.69266	0.73674	0.27981	0.26995
2096.21	0.31778	0.46556	0.46497	0.43772	0.46401	0.47712	0.48053	0.4759	0.56375	0.68774	0.73676	0.27668	0.26624
2094.28	0.31453	0.45998	0.46773	0.43664	0.47317	0.4769	0.47915	0.47563	0.56652	0.69146	0.7417	0.27857	0.26707
2092.35	0.31243	0.45774	0.46949	0.43824	0.47557	0.48148	0.48066	0.48	0.56866	0.70076	0.7469	0.28372	0.27533
2090.43	0.31395	0.46074	0.4691	0.44418	0.47269	0.48933	0.49035	0.4915	0.56834	0.70599	0.75008	0.28644	0.28523
2088.5	0.31677	0.46503	0.46782	0.45429	0.47078	0.49821	0.50077	0.50486	0.56747	0.70626	0.75489	0.28651	0.29059
2086.57	0.31986	0.46892	0.46806	0.46009	0.46946	0.50654	0.50577	0.51407	0.57013	0.70623	0.76134	0.29019	0.29088
2084.64	0.32474	0.4702	0.47153	0.45742	0.46838	0.51305	0.50798	0.51664	0.57609	0.70735	0.76655	0.29915	0.29078
2082.71	0.32936	0.46769	0.47626	0.45439	0.47344	0.51774	0.50935	0.51343	0.58358	0.70943	0.77137	0.30701	0.29421
2080.78	0.32998	0.46587	0.47928	0.45437	0.48284	0.52065	0.51179	0.50852	0.59263	0.71353	0.77445	0.30827	0.29843
2078.86	0.32659	0.46299	0.47903	0.45263	0.48377	0.51951	0.51236	0.50313	0.59866	0.71796	0.77051	0.30536	0.29837
2076.93	0.31999	0.45836	0.47532	0.44911	0.47443	0.51393	0.50567	0.49889	0.59565	0.72006	0.76318	0.30518	0.29612
2075	0.31407	0.46117	0.46932	0.44789	0.46686	0.50886	0.49952	0.49981	0.58416	0.71942	0.76124	0.30859	0.29791
2073.07	0.31454	0.47052	0.46653	0.44873	0.46667	0.50509	0.49925	0.50493	0.57279	0.71675	0.76517	0.31072	0.303
2071.14	0.3165	0.47235	0.46878	0.44704	0.47075	0.50028	0.49542	0.51211	0.57237	0.71397	0.76865	0.31032	0.30426
2069.21	0.31429	0.46636	0.46815	0.44433	0.47552	0.49947	0.48893	0.51781	0.58063	0.7106	0.76745	0.30949	0.30095
2067.28	0.31312	0.46661	0.46352	0.44716	0.47678	0.50324	0.4921	0.51448	0.58601	0.7065	0.76543	0.30954	0.29864
2065.36	0.31752	0.47429	0.46191	0.45342	0.47494	0.50431	0.50397	0.50379	0.59077	0.70958	0.76828	0.3108	0.30147
2063.43	0.32471	0.47953	0.46265	0.45596	0.47592	0.50024	0.51257	0.49909	0.59864	0.72409	0.77476	0.31455	0.30831
2061.5	0.32729	0.47928	0.46395	0.45403	0.48075	0.49626	0.51797	0.50862	0.59898	0.74164	0.78029	0.32181	0.3129
2059.57	0.32181	0.47614	0.46687	0.45121	0.48794	0.50122	0.52569	0.52765	0.59237	0.75452	0.78413	0.32961	0.31645
2057.64	0.31481	0.47509	0.4688	0.45015	0.49605	0.51455	0.52584	0.54029	0.59144	0.76058	0.78852	0.33536	0.32099
2055.71	0.31222	0.47668	0.47219	0.45314	0.50255	0.52197	0.51661	0.53819	0.59911	0.7596	0.794	0.33996	0.3199
2053.79	0.31295	0.47348	0.48398	0.45785	0.50794	0.51403	0.51657	0.53459	0.61324	0.75457	0.80351	0.34308	0.31798
2051.86	0.31864	0.46757	0.49893	0.45536	0.50503	0.49644	0.52768	0.53784	0.62614	0.74712	0.81355	0.34069	0.32358
2049.93	0.32987	0.46774	0.50211	0.4465	0.48573	0.48375	0.53663	0.53902	0.62045	0.73685	0.80821	0.33037	0.32772
2048	0.33495	0.47152	0.4839	0.43845	0.46827	0.49094	0.53743	0.53491	0.59357	0.7265	0.79012	0.31653	0.32093
2046.07	0.32624	0.46756	0.45522	0.43235	0.47398	0.51105	0.53153	0.53734	0.57322	0.71666	0.78303	0.30848	0.31062
2044.14	0.31294	0.46321	0.44224	0.43621	0.49834	0.51414	0.53305	0.55026	0.58567	0.71325	0.78865	0.31047	0.30832
2042.22	0.30994	0.477	0.4537	0.45427	0.52369	0.50171	0.54573	0.55541	0.62274	0.72877	0.78734	0.31378	0.31207
2040.29	0.32681	0.49691	0.4656	0.46789	0.53182	0.50298	0.55398	0.54494	0.65478	0.74092	0.77307	0.30163	0.30986
2038.36	0.35275	0.50003	0.45273	0.46425	0.5211	0.50302	0.56412	0.52794	0.65798	0.71249	0.75316	0.27613	0.29474
2036.43	0.36399	0.48902	0.43323	0.45505	0.51108	0.48132	0.57159	0.50935	0.62347	0.6732	0.73265	0.26019	0.27647
2034.5	0.35231	0.46757	0.43477	0.4486	0.49101	0.46416	0.54979	0.49859	0.56978	0.67483	0.7173	0.26327	0.27252
2032.57	0.33212	0.44462	0.45436	0.4393	0.45124	0.45968	0.51422	0.49553	0.53209	0.69298	0.71031	0.26831	0.27804
2030.64	0.32273	0.43838	0.47033	0.42431	0.41868	0.45568	0.48802	0.46842	0.52076	0.67619	0.70734	0.25166	0.27333
2028.72	0.3219	0.43649	0.46038	0.40439	0.40481	0.45928	0.47803	0.42891	0.52092	0.65244	0.70926	0.22124	0.2575
2026.79	0.31376	0.43089	0.43808	0.39523	0.41188	0.46662	0.48917	0.4128	0.5336	0.65655	0.71959	0.21133	0.24585
2024.86	0.30331	0.44484	0.42701	0.41228	0.43461	0.47146	0.49674	0.41805	0.56446	0.67102	0.72941	0.2256	0.2466
2022.93	0.30537	0.47754	0.42195	0.43868	0.4617	0.47723	0.48443	0.43215	0.57937	0.68411	0.72513	0.23652	0.24922
2021	0.31794	0.49383	0.41154	0.44858	0.49472	0.4736	0.48168	0.46844	0.56775	0.70421	0.71303	0.23633	0.24266
2019.07	0.3268	0.48275	0.40669	0.44793	0.53291	0.45679	0.498	0.51735	0.56038	0.71643	0.71469	0.24606	0.24262
2017.15	0.32846	0.47966	0.42028	0.45342	0.5444	0.44727	0.50945	0.53524	0.56325	0.71733	0.7288	0.2735	0.26386
2015.22	0.32467	0.48308	0.44138	0.45254	0.51071	0.44679	0.50535	0.51266	0.55619	0.72655	0.73088	0.29653	0.28894
2013.29	0.30681	0.46132	0.44911	0.43495	0.4614	0.43949	0.49371	0.47868	0.53489	0.73211	0.71569	0.29297	0.29021
2011.36	0.28633	0.43457	0.44698	0.41525	0.43054	0.42625	0.47946	0.46285	0.52782	0.71498	0.70204	0.26656	0.26405
2009.43	0.29517	0.43933	0.45405	0.40622	0.42198	0.4222	0.46263	0.46521	0.54946	0.6844	0.70635	0.24286	0.24069
2007.5	0.32076	0.45449	0.46481	0.40484	0.40608	0.43048	0.45143	0.46509	0.57057	0.6486	0.72018	0.23903	0.24239
2005.57	0.32359	0.44877	0.46595	0.4062	0.38588	0.44549	0.45693	0.46611	0.56837	0.62216	0.72959	0.2532	0.25711
2003.65	0.30736	0.43522	0.46103	0.41057	0.39091	0.47061	0.46976	0.4813	0.56198	0.62557	0.73832	0.27053	0.26586
2001.72	0.29608	0.42732	0.45523	0.41674	0.41285	0.49694	0.4854	0.50313	0.57184	0.65028	0.75465	0.27794	0.27046
1999.79	0.29594	0.42241	0.44837	0.43621	0.43009	0.50322	0.51489	0.51391	0.59393	0.67255	0.77984	0.28002	0.27691
1997.86	0.30448	0.42187	0.44512	0.47265	0.44711	0.49144	0.54494	0.51209	0.61286	0.68631	0.80544	0.28763	0.28531
1995.93	0.31929	0.4327	0.45382	0.5001	0.46844	0.48542	0.55781	0.51529	0.62473	0.70115	0.81515	0.30083	0.30047
1994	0.3334	0.45173	0.46945	0.50201	0.48797	0.49506	0.56576	0.53503	0.63594	0.72268	0.80781	0.31329	0.31364
1992.08	0.34106	0.45579	0.47345	0.4929	0.50929	0.50788	0.57184	0.5605	0.64126	0.74261	0.80303	0.31842	0.30893
1990.15	0.33941	0.43861	0.47695	0.48122	0.52812	0.51895	0.56246	0.57312	0.63381	0.75722	0.80532	0.31093	0.29585
1988.22	0.32553	0.42934	0.51172	0.46817	0.52483	0.53345	0.54433	0.56317	0.61855	0.76957	0.79407	0.29577	0.28527
1986.29	0.31113	0.4365	0.55565	0.46657	0.51694	0.55468	0.54335	0.54271	0.60528	0.76277	0.76683	0.28402	0.27448
1984.36	0.31191	0.44186	0.55501	0.48201	0.53529	0.5847	0.57446	0.53512	0.60131	0.73713	0.74791	0.28104	0.26826
1982.43	0.32299	0.44878	0.52955	0.50969	0.55356	0.61251	0.6096	0.54225	0.61197	0.72042	0.74765	0.27964	0.26593
1980.51	0.32777	0.47403	0.52219	0.53579	0.53532	0.60321	0.60702	0.54467	0.62233	0.70678	0.75023	0.26904	0.25383
1978.58	0.32398	0.49844	0.51836	0.51534	0.49908	0.55184	0.57183	0.52319	0.60192	0.68853	0.74579	0.24815	0.22956
1976.65	0.32198	0.49834	0.4999	0.43757	0.47482	0.5125	0.52853	0.49286	0.5583	0.68778	0.7409	0.22704	0.214
1974.72	0.32003	0.49796	0.48008	0.38538	0.46932	0.50654	0.49758	0.48798	0.52971	0.6992	0.72959	0.21573	0.21788
1972.79	0.31579	0.50492	0.47055	0.40488	0.47432	0.50461	0.48431	0.49774	0.52083	0.69869	0.70901	0.20646	0.21918
1970.86	0.32369	0.50319	0.46625	0.45172	0.48181	0.49315	0.4693	0.49604	0.52031	0.68724	0.6994	0.19235	0.20721
1968.93	0.34606	0.5017	0.46308	0.47326	0.48945	0.4761	0.44689	0.47931	0.53369	0.6648	0.70731	0.18683	0.20118
1967.01	0.35987	0.50111	0.46741	0.46356	0.49602	0.46803	0.42752	0.44789	0.54963	0.63972	0.71494	0.19413	0.20936
1965.08	0.3546	0.48892	0.48151	0.44161	0.49453	0.47723	0.41983	0.4275	0.54256	0.63328	0.71193	0.19969	0.21716
1963.15	0.34575	0.4807	0.50098	0.42756	0.49233	0.48543	0.43072	0.43753	0.52943	0.64774	0.70736	0.20178	0.21902
1961.22	0.34501	0.4923	0.51538	0.42922	0.49568	0.48615	0.45545	0.45837	0.53636	0.66506	0.7098	0.21176	0.21917
1959.29	0.34962	0.50917	0.52196	0.4422	0.4974	0.49196	0.47611	0.47497	0.55052	0.67294	0.71619	0.22847	0.2164
1957.36	0.35129	0.51277	0.52621	0.45656	0.49431	0.49762	0.4822	0.48519	0.55169	0.67444	0.72027	0.23832	0.21061
1955.44	0.34853	0.50804	0.52195	0.46018	0.48645	0.4918	0.47848	0.47864	0.54828	0.67367	0.7193	0.2374	0.20513
1953.51	0.34649	0.50664	0.505	0.45297	0.47682	0.48376	0.47638	0.45932	0.55515	0.66888	0.71543	0.23419	0.20187
1951.58	0.34645	0.50916	0.48825	0.44918	0.47384	0.48595	0.47959	0.44828	0.56559	0.66029	0.71462	0.2341	0.20292
1949.65	0.34694	0.51028	0.48383	0.45496	0.47672	0.49478	0.4793	0.45229	0.56598	0.65572	0.71756	0.23419	0.21013
1947.72	0.34727	0.50548	0.48651	0.46516	0.47743	0.49892	0.47461	0.46063	0.55703	0.66064	0.71998	0.23372	0.22053
1945.79	0.34569	0.49336	0.48734	0.4703	0.4748	0.49559	0.47613	0.4645	0.54851	0.66899	0.72104	0.23722	0.22813
1943.86	0.34271	0.48164	0.48696	0.46335	0.47001	0.49054	0.4819	0.46421	0.54582	0.67341	0.72004	0.24321	0.22895
1941.94	0.34067	0.48039	0.48558	0.44916	0.46445	0.4859	0.48333	0.46289	0.54668	0.67504	0.71688	0.24513	0.22517
1940.01	0.33817	0.48855	0.47901	0.44092	0.46352	0.48056	0.48255	0.46217	0.54671	0.67577	0.71542	0.24313	0.22283
1938.08	0.33328	0.49539	0.46898	0.43988	0.46554	0.47662	0.48503	0.46084	0.54494	0.67438	0.71554	0.23985	0.22313
1936.15	0.32951	0.49306	0.46446	0.43772	0.46576	0.47657	0.49132	0.46031	0.5443	0.66953	0.7136	0.23577	0.22494
1934.22	0.32913	0.48537	0.46806	0.4343	0.46444	0.4789	0.49536	0.46303	0.54725	0.6624	0.71041	0.23279	0.22752
1932.29	0.32881	0.47978	0.47304	0.43373	0.46186	0.48247	0.49222	0.46538	0.55167	0.65865	0.71046	0.2324	0.22759
1930.37	0.3264	0.47866	0.47546	0.43699	0.45974	0.48806	0.48762	0.46587	0.55399	0.66116	0.71536	0.23317	0.22563
1928.44	0.32387	0.47998	0.47495	0.44338	0.46064	0.49166	0.48577	0.4687	0.5539	0.66609	0.72103	0.23378	0.22615
1926.51	0.32257	0.47978	0.47071	0.44772	0.46337	0.49019	0.48333	0.47423	0.55338	0.671	0.72367	0.23507	0.2283
1924.58	0.3209	0.47893	0.46597	0.44561	0.466	0.4882	0.48138	0.47819	0.55372	0.6757	0.72429	0.23844	0.22903
1922.65	0.3194	0.48073	0.46553	0.4408	0.46809	0.48858	0.48314	0.47731	0.55331	0.67904	0.72457	0.24278	0.22992
1920.72	0.32022	0.48198	0.46788	0.43904	0.4702	0.48858	0.48668	0.47492	0.55108	0.68013	0.72503	0.24537	0.23284
1918.8	0.32234	0.47888	0.46799	0.44228	0.47308	0.48828	0.4899	0.47717	0.5518	0.67827	0.72633	0.24654	0.23645
1916.87	0.32433	0.4754	0.46673	0.44891	0.47546	0.49046	0.49161	0.48194	0.55858	0.67543	0.72891	0.24856	0.23933
1914.94	0.32525	0.47641	0.46747	0.45448	0.47628	0.49261	0.49033	0.48377	0.56444	0.67531	0.73143	0.25086	0.24056
1913.01	0.32591	0.48051	0.46833	0.45652	0.47598	0.49086	0.4873	0.48542	0.56465	0.67787	0.73154	0.25152	0.23974
1911.08	0.32767	0.48311	0.46893	0.45698	0.47496	0.48815	0.48504	0.48977	0.5647	0.68149	0.72964	0.25091	0.23894
1909.15	0.3296	0.48088	0.47233	0.45723	0.47483	0.48814	0.48494	0.49158	0.56685	0.68466	0.72845	0.25089	0.24054
1907.22	0.33082	0.47516	0.47615	0.45573	0.47556	0.48848	0.48668	0.48753	0.56603	0.68571	0.72873	0.25187	0.24298
1905.3	0.33094	0.47095	0.47526	0.45267	0.47402	0.48764	0.48761	0.48259	0.56423	0.68465	0.72913	0.25239	0.24311
1903.37	0.3298	0.47166	0.47081	0.45061	0.47078	0.48792	0.48603	0.48089	0.56784	0.68298	0.72916	0.25162	0.24109
1901.44	0.32912	0.47563	0.46874	0.45096	0.46891	0.48943	0.48502	0.48168	0.57369	0.68312	0.72982	0.25036	0.2395
1899.51	0.33073	0.4794	0.47226	0.45307	0.46807	0.49004	0.4878	0.48349	0.57544	0.68636	0.73142	0.25044	0.23969
1897.58	0.33352	0.48262	0.47761	0.45443	0.46696	0.48867	0.4917	0.48621	0.57402	0.69018	0.73262	0.25271	0.2416
1895.65	0.33456	0.48522	0.47876	0.45301	0.46497	0.48625	0.49304	0.48998	0.57247	0.69059	0.73274	0.25527	0.24432
1893.73	0.33351	0.48508	0.47562	0.44996	0.46185	0.48524	0.493	0.4939	0.57115	0.68687	0.73218	0.25601	0.24548
1891.8	0.33257	0.48303	0.47321	0.44768	0.46028	0.48605	0.49332	0.49524	0.57047	0.68258	0.73154	0.25546	0.24407
1889.87	0.33256	0.48266	0.47339	0.44657	0.46219	0.48681	0.49303	0.49211	0.57121	0.68134	0.73153	0.25451	0.24254
1887.94	0.33193	0.48396	0.47388	0.4454	0.46393	0.48705	0.49202	0.48729	0.57156	0.68292	0.73218	0.25312	0.24305
1886.01	0.32947	0.48411	0.47354	0.44401	0.46255	0.48745	0.4922	0.48456	0.56952	0.68484	0.7325	0.25181	0.24449
1884.08	0.32677	0.48303	0.47294	0.44304	0.46045	0.48806	0.49435	0.48333	0.56753	0.68557	0.73183	0.25067	0.24466
1882.15	0.32513	0.48208	0.47179	0.44239	0.46011	0.48879	0.49692	0.4825	0.56831	0.68508	0.73054	0.24956	0.24346
1880.23	0.3234	0.48067	0.46974	0.4421	0.46115	0.49027	0.49813	0.48339	0.57045	0.68455	0.72963	0.24944	0.24241
1878.3	0.32097	0.47813	0.46789	0.44256	0.46296	0.49296	0.49846	0.48628	0.5725	0.68514	0.73045	0.25109	0.24247
1876.37	0.31929	0.47578	0.46761	0.44336	0.46592	0.49648	0.49905	0.49012	0.57528	0.68715	0.73347	0.25378	0.24345
1874.44	0.3194	0.47518	0.46831	0.44406	0.46962	0.50004	0.49976	0.49448	0.57845	0.69028	0.73654	0.256	0.24442
1872.51	0.32033	0.47603	0.46823	0.44447	0.47314	0.50325	0.50131	0.49844	0.58109	0.69342	0.73736	0.2568	0.24519
1870.58	0.32096	0.47625	0.46688	0.44465	0.47724	0.50679	0.50488	0.50136	0.58375	0.69482	0.73655	0.25612	0.24632
1868.66	0.32127	0.47448	0.46469	0.44555	0.48225	0.51018	0.50816	0.50354	0.58606	0.69399	0.73583	0.2546	0.24726
1866.73	0.32077	0.47203	0.46254	0.44784	0.48521	0.51106	0.50837	0.50443	0.587	0.69268	0.73545	0.25372	0.24726
1864.8	0.31952	0.47089	0.46205	0.45065	0.48494	0.50966	0.50753	0.50403	0.5879	0.69246	0.73476	0.25465	0.24689
1862.87	0.31952	0.47153	0.46409	0.45397	0.48482	0.50884	0.50808	0.50445	0.58978	0.69335	0.73422	0.25665	0.24685
1860.94	0.3218	0.47364	0.46819	0.45913	0.48708	0.51006	0.50957	0.50681	0.59111	0.69493	0.73492	0.25813	0.24694
1859.01	0.32539	0.47669	0.47359	0.46557	0.49111	0.51286	0.51067	0.50927	0.59082	0.69676	0.73658	0.2586	0.24634
1857.09	0.32961	0.48046	0.47969	0.47037	0.49569	0.51639	0.51139	0.50963	0.5902	0.69775	0.73803	0.25841	0.24504
1855.16	0.33493	0.48555	0.48576	0.47238	0.49922	0.51965	0.51302	0.50823	0.59065	0.69722	0.73897	0.25818	0.24458
1853.23	0.34157	0.49196	0.49089	0.47389	0.50058	0.5215	0.51559	0.50715	0.5918	0.69629	0.73962	0.25827	0.2456
1851.3	0.34831	0.49836	0.49485	0.47667	0.50087	0.52172	0.51763	0.50733	0.59248	0.6964	0.7399	0.25838	0.24672
1849.37	0.35423	0.5041	0.49879	0.48002	0.5023	0.52128	0.51895	0.50776	0.59225	0.69753	0.73994	0.25832	0.24687
1847.44	0.3598	0.50948	0.50417	0.48285	0.50518	0.52141	0.51988	0.50744	0.5918	0.69907	0.73994	0.25826	0.24666
1845.51	0.36511	0.51462	0.5103	0.48487	0.50755	0.5225	0.51971	0.50686	0.59212	0.70049	0.73983	0.25796	0.24681
1843.59	0.36982	0.51871	0.51413	0.48638	0.50853	0.52382	0.51814	0.50705	0.59308	0.70141	0.73994	0.25751	0.24705
1841.66	0.37282	0.52059	0.51459	0.48753	0.50905	0.52454	0.516	0.50755	0.59345	0.70197	0.7404	0.25778	0.24715
1839.73	0.37287	0.52057	0.51429	0.48815	0.5089	0.52495	0.51448	0.5074	0.59268	0.70281	0.74068	0.25892	0.24739
1837.8	0.3709	0.51951	0.51481	0.48842	0.50738	0.52541	0.51437	0.50719	0.59152	0.70391	0.74062	0.26017	0.24771
1835.87	0.36878	0.51761	0.51522	0.48835	0.50587	0.52551	0.51501	0.50736	0.59073	0.7045	0.74051	0.26077	0.24757
1833.94	0.36743	0.51583	0.51504	0.48725	0.50574	0.52513	0.51512	0.50695	0.59035	0.70438	0.74063	0.26084	0.24704
1832.02	0.36632	0.51579	0.51524	0.48497	0.50615	0.52453	0.51438	0.50526	0.58997	0.70381	0.74115	0.26089	0.24672
1830.09	0.36529	0.51762	0.51601	0.48278	0.50545	0.52358	0.51295	0.50296	0.58859	0.70229	0.7417	0.26073	0.24677
1828.16	0.36525	0.51959	0.51647	0.48189	0.50298	0.52234	0.51121	0.50085	0.58576	0.6997	0.74157	0.26008	0.24661
1826.23	0.3657	0.5201	0.51575	0.48114	0.49957	0.52092	0.50968	0.49839	0.58242	0.69686	0.74035	0.25914	0.24541
1824.3	0.36591	0.51903	0.51281	0.47889	0.49623	0.51845	0.50741	0.49444	0.57893	0.69378	0.73793	0.25768	0.24291
1822.37	0.36528	0.51681	0.50766	0.47502	0.49307	0.51451	0.50301	0.48938	0.5746	0.68999	0.73473	0.25538	0.23981
1820.44	0.36294	0.5132	0.50191	0.47044	0.48965	0.51011	0.49729	0.48456	0.56951	0.68613	0.73178	0.25271	0.23689
1818.52	0.35924	0.50811	0.49711	0.4667	0.48636	0.50675	0.49274	0.48126	0.56554	0.68396	0.73038	0.25119	0.23515
1816.59	0.35529	0.5029	0.49409	0.46503	0.48459	0.50534	0.49141	0.4805	0.56477	0.68442	0.73144	0.25224	0.23589
1814.66	0.35229	0.49943	0.49279	0.4649	0.48464	0.50524	0.49269	0.48178	0.5668	0.68629	0.73423	0.25526	0.23888
1812.73	0.35053	0.4978	0.49212	0.46508	0.48523	0.50498	0.49413	0.48362	0.56942	0.68772	0.73691	0.25832	0.24232
1810.8	0.34954	0.49663	0.49114	0.46501	0.48488	0.50371	0.4945	0.48546	0.5713	0.68803	0.73836	0.26019	0.24476
1808.87	0.34869	0.49514	0.48994	0.46448	0.48314	0.50166	0.49426	0.48737	0.57253	0.68796	0.73883	0.26097	0.24592
1806.95	0.34784	0.49377	0.4887	0.46331	0.48084	0.49963	0.49416	0.48906	0.57368	0.68863	0.73927	0.26164	0.24652
1805.02	0.3473	0.49286	0.48706	0.46204	0.4791	0.4982	0.49496	0.49049	0.5752	0.68996	0.74027	0.26267	0.24733
1803.09	0.34714	0.49205	0.485	0.46109	0.47813	0.49728	0.49678	0.49177	0.57723	0.69097	0.74151	0.26361	0.2484
1801.16	0.34782	0.49077	0.48288	0.46007	0.47763	0.49634	0.49844	0.4926	0.57944	0.69132	0.74218	0.26409	0.24926
1799.23	0.35018	0.48985	0.48143	0.45944	0.47797	0.49569	0.49919	0.4933	0.58137	0.69195	0.7422	0.26434	0.2498
1797.3	0.35382	0.491	0.48185	0.46075	0.48002	0.49685	0.50016	0.49474	0.58313	0.6935	0.74234	0.26463	0.2503
1795.38	0.35687	0.49396	0.48464	0.46414	0.48375	0.50038	0.50238	0.49682	0.58494	0.69523	0.74272	0.26484	0.25076
1793.45	0.35698	0.49624	0.4884	0.46771	0.48799	0.50503	0.50545	0.49889	0.58674	0.69625	0.74293	0.26486	0.25108
1791.52	0.35317	0.49565	0.49047	0.4694	0.49052	0.50812	0.50803	0.50043	0.58785	0.69651	0.74314	0.26487	0.25134
1789.59	0.34635	0.49223	0.48935	0.46936	0.49005	0.50815	0.50887	0.50086	0.58733	0.69645	0.74354	0.26512	0.25141
1787.66	0.33803	0.48743	0.48594	0.46904	0.48823	0.50665	0.50812	0.50009	0.58574	0.69652	0.74376	0.26554	0.2513
1785.73	0.33068	0.48229	0.48171	0.46832	0.48693	0.50531	0.50688	0.49873	0.58432	0.69682	0.74341	0.26567	0.25126
1783.8	0.32617	0.4777	0.4778	0.46615	0.48603	0.5047	0.50576	0.49763	0.58345	0.69676	0.74261	0.26533	0.25131
1781.88	0.32379	0.47456	0.47467	0.46266	0.4844	0.50499	0.50475	0.49711	0.58268	0.69549	0.74157	0.26478	0.25117
1779.95	0.32243	0.47296	0.47212	0.459	0.48154	0.50537	0.5039	0.49662	0.58132	0.69323	0.74015	0.26409	0.25065
1778.02	0.32205	0.47257	0.47035	0.45607	0.47805	0.50485	0.5034	0.49566	0.57966	0.69136	0.73867	0.26327	0.25022
1776.09	0.32224	0.47301	0.46981	0.45407	0.47486	0.50373	0.50333	0.49477	0.57888	0.69056	0.73788	0.26266	0.25033
1774.16	0.32231	0.47363	0.47044	0.45278	0.47252	0.50272	0.5038	0.49465	0.57937	0.6904	0.73808	0.26274	0.25087
1772.23	0.32236	0.47377	0.47142	0.45198	0.47096	0.50177	0.50453	0.495	0.57994	0.69062	0.73897	0.26356	0.25147
1770.31	0.32262	0.47321	0.47147	0.45143	0.46983	0.50076	0.50446	0.49491	0.57893	0.69085	0.73971	0.26456	0.25199
1768.38	0.32222	0.472	0.47024	0.45071	0.46898	0.49965	0.50282	0.49393	0.57631	0.69039	0.73967	0.26511	0.25243
1766.45	0.32177	0.4707	0.4688	0.44989	0.46856	0.49828	0.50033	0.49237	0.5738	0.68948	0.73937	0.26517	0.25298
1764.52	0.32168	0.47006	0.46807	0.44949	0.46895	0.49713	0.49811	0.49089	0.57292	0.68889	0.73955	0.26507	0.25381
1762.59	0.32179	0.47002	0.4679	0.44956	0.4701	0.49651	0.4964	0.48955	0.57309	0.68861	0.74008	0.26499	0.25459
1760.66	0.32274	0.47008	0.46783	0.44981	0.47114	0.4959	0.49517	0.48814	0.5724	0.68813	0.74039	0.26506	0.2548
1758.73	0.32365	0.47041	0.46786	0.45027	0.47145	0.49498	0.49459	0.48685	0.57066	0.68731	0.7404	0.26543	0.25483
1756.81	0.32438	0.47124	0.46791	0.45103	0.47121	0.49401	0.49418	0.48588	0.56921	0.68648	0.7405	0.26598	0.25534
1754.88	0.32617	0.47222	0.46792	0.4519	0.47068	0.49347	0.49351	0.48529	0.5689	0.686	0.74097	0.26643	0.25618
1752.95	0.32803	0.47325	0.46827	0.45256	0.47009	0.49331	0.49307	0.4851	0.56981	0.68564	0.74168	0.26673	0.2571
1751.02	0.32932	0.47424	0.46881	0.45232	0.46967	0.49267	0.49313	0.48499	0.57114	0.68478	0.74201	0.26689	0.2581
1749.09	0.33035	0.47441	0.46855	0.4508	0.46915	0.49129	0.49316	0.48462	0.57136	0.68363	0.74155	0.2668	0.25883
1747.16	0.33079	0.47352	0.46699	0.449	0.4682	0.49002	0.49294	0.48412	0.57011	0.68316	0.7408	0.26658	0.25882
1745.24	0.33066	0.47244	0.46494	0.44787	0.46707	0.48929	0.49279	0.48383	0.56844	0.68359	0.74036	0.26644	0.2585
1743.31	0.33005	0.47152	0.46322	0.44729	0.46595	0.48858	0.49268	0.48357	0.56698	0.6839	0.74005	0.26626	0.25854
1741.38	0.32897	0.47058	0.46198	0.44691	0.46483	0.48728	0.49225	0.48285	0.56565	0.68313	0.73954	0.26595	0.25907
1739.45	0.32841	0.46993	0.46121	0.44683	0.46394	0.48574	0.49148	0.48175	0.5645	0.68173	0.73921	0.26569	0.25983
1737.52	0.32855	0.47013	0.46092	0.44716	0.46363	0.48502	0.49092	0.48088	0.56411	0.68099	0.73938	0.2655	0.2606
1735.59	0.32702	0.47117	0.46101	0.4477	0.46359	0.48562	0.49086	0.48058	0.56498	0.68126	0.73997	0.26551	0.26173
1733.67	0.32499	0.47231	0.46129	0.44792	0.46301	0.4865	0.49053	0.48055	0.56625	0.68193	0.74074	0.2661	0.26341
1731.74	0.32431	0.47226	0.46138	0.44729	0.46163	0.48606	0.4893	0.48022	0.56615	0.68198	0.74122	0.26699	0.26455
1729.81	0.32283	0.4707	0.46116	0.44603	0.45993	0.4844	0.48785	0.47947	0.56462	0.68119	0.74114	0.26755	0.26472
1727.88	0.32037	0.46841	0.4606	0.44475	0.45827	0.48244	0.48693	0.47859	0.5628	0.68024	0.74073	0.26766	0.26465
1725.95	0.31782	0.46639	0.45972	0.44359	0.45698	0.48104	0.48676	0.478	0.56151	0.67975	0.74049	0.2678	0.26513
1724.02	0.31589	0.46484	0.45856	0.44233	0.45635	0.48074	0.48714	0.47777	0.561	0.67984	0.74061	0.26838	0.26612
1722.09	0.31497	0.46362	0.45738	0.44091	0.45619	0.48138	0.48762	0.47761	0.56138	0.68036	0.74104	0.26937	0.26728
1720.17	0.31362	0.46265	0.45681	0.43939	0.45608	0.48243	0.48803	0.47761	0.56259	0.68089	0.74185	0.27044	0.2689
1718.24	0.31144	0.46141	0.45694	0.43761	0.45559	0.48325	0.4882	0.47796	0.56407	0.68079	0.74292	0.27127	0.27113
1716.31	0.31027	0.45942	0.45674	0.43567	0.45449	0.48307	0.48777	0.47827	0.56465	0.68002	0.74355	0.27188	0.27287
1714.38	0.3101	0.4575	0.45549	0.43421	0.4531	0.4819	0.48693	0.47831	0.56387	0.67944	0.74357	0.27257	0.2735
1712.45	0.31032	0.4564	0.45381	0.43351	0.45193	0.48049	0.48623	0.47836	0.56275	0.6794	0.74356	0.27334	0.27389
1710.52	0.31118	0.456	0.45248	0.43319	0.45144	0.47942	0.48573	0.47855	0.56239	0.67962	0.74405	0.27411	0.27486
1708.6	0.31248	0.45589	0.45172	0.43277	0.45158	0.47892	0.48542	0.47878	0.56274	0.67972	0.74501	0.27481	0.27636
1706.67	0.31378	0.45568	0.45135	0.43243	0.45189	0.47896	0.48532	0.4788	0.56288	0.6796	0.74611	0.27558	0.27805
1704.74	0.31547	0.45529	0.45104	0.43263	0.45227	0.47934	0.48548	0.47839	0.56247	0.67949	0.74694	0.27659	0.27977
1702.81	0.3168	0.45505	0.45053	0.43338	0.45318	0.47981	0.48599	0.47767	0.5623	0.67947	0.74758	0.27779	0.28173
1700.88	0.31729	0.45511	0.44997	0.43449	0.45465	0.48041	0.48668	0.47703	0.56277	0.67934	0.74853	0.2789	0.28405
1698.95	0.31893	0.45534	0.44941	0.43561	0.45565	0.48087	0.48677	0.47684	0.56296	0.679	0.74967	0.2797	0.28618
1697.02	0.31908	0.45564	0.44844	0.43629	0.45524	0.48055	0.48597	0.47672	0.5619	0.67848	0.75013	0.28038	0.28756
1695.1	0.3179	0.45584	0.44708	0.43681	0.45423	0.47968	0.48507	0.47609	0.5601	0.67801	0.75001	0.28158	0.28862
1693.17	0.31813	0.45608	0.44638	0.43773	0.4541	0.47909	0.48474	0.47549	0.55899	0.67788	0.75014	0.28338	0.2899
1691.24	0.31865	0.45702	0.44701	0.43899	0.45512	0.47902	0.48487	0.47548	0.55894	0.67801	0.75091	0.28526	0.29177
1689.31	0.31954	0.45895	0.44852	0.44005	0.45637	0.47916	0.48496	0.47561	0.55919	0.67813	0.75206	0.2868	0.29428
1687.38	0.32032	0.46143	0.45029	0.44053	0.45704	0.47926	0.48474	0.47513	0.55924	0.67781	0.75295	0.28776	0.29701
1685.45	0.31956	0.46435	0.4526	0.4409	0.45722	0.47908	0.48431	0.47409	0.5594	0.67683	0.7537	0.28887	0.30005
1683.53	0.31987	0.46724	0.45549	0.44175	0.4569	0.47818	0.48379	0.47328	0.55939	0.67583	0.75484	0.29118	0.30324
1681.6	0.322	0.46889	0.45763	0.44237	0.45586	0.47697	0.48332	0.47298	0.55843	0.67573	0.75604	0.29403	0.30558
1679.67	0.32298	0.46921	0.4583	0.44203	0.45443	0.47615	0.48263	0.47244	0.5568	0.67599	0.75679	0.29596	0.30706
1677.74	0.32265	0.46897	0.4579	0.44113	0.45288	0.47558	0.48141	0.47139	0.55549	0.6758	0.75728	0.29705	0.30874
1675.81	0.32175	0.46841	0.45715	0.44004	0.45105	0.47474	0.47984	0.47015	0.55508	0.67503	0.75791	0.2983	0.31135
1673.88	0.32131	0.4674	0.45653	0.43856	0.44888	0.47366	0.47851	0.46909	0.5552	0.67403	0.7588	0.30013	0.31444
1671.96	0.31994	0.46587	0.45586	0.43629	0.44676	0.47272	0.47788	0.46833	0.5552	0.67337	0.75989	0.30228	0.31741
1670.03	0.31692	0.46341	0.45441	0.43327	0.44469	0.47156	0.47766	0.46782	0.5548	0.67333	0.76114	0.30477	0.32055
1668.1	0.31463	0.45995	0.45188	0.43045	0.44257	0.46997	0.47743	0.46751	0.55389	0.67357	0.76234	0.30744	0.32362
1666.17	0.31279	0.45644	0.4491	0.42857	0.44095	0.4688	0.47702	0.46719	0.55291	0.67358	0.76347	0.30989	0.32618
1664.24	0.30989	0.45349	0.44658	0.42717	0.44008	0.46838	0.47654	0.46669	0.55245	0.67337	0.76511	0.31248	0.3289
1662.31	0.30764	0.45112	0.44428	0.42612	0.43974	0.46828	0.47629	0.46643	0.55278	0.67363	0.76774	0.31581	0.33243
1660.38	0.30766	0.4494	0.44262	0.42578	0.43969	0.46841	0.47651	0.46702	0.5538	0.6748	0.77098	0.31944	0.33626
1658.46	0.30858	0.4484	0.44207	0.4257	0.44	0.46894	0.47704	0.46836	0.55568	0.67661	0.77427	0.32249	0.3399
1656.53	0.30848	0.44785	0.44246	0.42512	0.44082	0.47001	0.47752	0.47034	0.55902	0.67886	0.77759	0.32505	0.3438
1654.6	0.30623	0.44666	0.44245	0.42402	0.4421	0.47127	0.47808	0.47458	0.5646	0.68247	0.78161	0.32875	0.34918
1652.67	0.30535	0.44401	0.44032	0.42321	0.44311	0.47168	0.47984	0.48222	0.57169	0.68821	0.78682	0.33513	0.35633
1650.74	0.30744	0.44179	0.43741	0.42318	0.44324	0.47113	0.48343	0.48925	0.57723	0.69394	0.79176	0.34209	0.36304
1648.81	0.30719	0.44144	0.43607	0.42353	0.4432	0.4709	0.4887	0.49356	0.5816	0.69878	0.79743	0.34981	0.37073
1646.89	0.3053	0.44211	0.43574	0.42441	0.44332	0.47111	0.49568	0.49702	0.5865	0.70423	0.80738	0.36266	0.38343
1644.96	0.30575	0.44254	0.43516	0.42594	0.44355	0.47125	0.50191	0.50097	0.59192	0.7109	0.82217	0.38086	0.39995
1643.03	0.30719	0.4429	0.43466	0.42752	0.4443	0.47198	0.50521	0.50658	0.59967	0.71975	0.84068	0.40095	0.41652
1641.1	0.30835	0.44373	0.43481	0.4287	0.4458	0.47434	0.50696	0.51608	0.61373	0.7335	0.86461	0.42242	0.43261
1639.17	0.30933	0.44491	0.43569	0.42979	0.44825	0.47852	0.51092	0.53495	0.64028	0.75753	0.89622	0.4441	0.44699
1637.24	0.3092	0.44615	0.43714	0.4319	0.45211	0.4833	0.52589	0.57746	0.69168	0.80376	0.93655	0.46145	0.45627
1635.31	0.30889	0.44752	0.43884	0.43601	0.4568	0.48632	0.5621	0.65205	0.76983	0.87593	0.9768	0.46876	0.45808
1633.39	0.31003	0.44926	0.44077	0.44071	0.45972	0.48751	0.615	0.72699	0.8374	0.94191	0.99565	0.46563	0.45487
1631.46	0.31092	0.45164	0.44351	0.4437	0.46044	0.49177	0.67238	0.76415	0.8621	0.971	0.98941	0.45861	0.45169
1629.53	0.31139	0.455	0.44704	0.44458	0.46236	0.50742	0.72446	0.75946	0.84911	0.96442	0.97114	0.45275	0.45071
1627.6	0.3127	0.4585	0.45027	0.44538	0.47163	0.54323	0.75232	0.72831	0.81689	0.93633	0.95277	0.45028	0.45213
1625.67	0.31368	0.46057	0.45314	0.45197	0.49899	0.60336	0.74251	0.69482	0.78654	0.90599	0.94181	0.4523	0.45591
1623.74	0.31278	0.46112	0.45834	0.47428	0.55792	0.68078	0.70679	0.67607	0.77218	0.88793	0.9407	0.45908	0.46209
1621.82	0.31188	0.46253	0.47	0.51873	0.64296	0.74474	0.67099	0.67595	0.77638	0.88658	0.94758	0.46892	0.46953
1619.89	0.31408	0.47265	0.49675	0.5802	0.71635	0.75979	0.65402	0.69138	0.79496	0.89973	0.9599	0.47894	0.47664
1617.96	0.32868	0.50967	0.55711	0.64508	0.7394	0.72535	0.66163	0.71981	0.82566	0.9258	0.97831	0.4885	0.48295
1616.03	0.3715	0.58548	0.64972	0.68395	0.70504	0.67064	0.6929	0.7555	0.86432	0.96075	1.00073	0.49679	0.48724
1614.1	0.44	0.67027	0.71847	0.6724	0.65102	0.63315	0.73382	0.7834	0.89579	0.98963	1.01683	0.5005	0.48753
1612.17	0.50869	0.71628	0.72011	0.62971	0.61213	0.62863	0.76762	0.79445	0.9081	1.00156	1.02054	0.49814	0.48379
1610.25	0.54595	0.70513	0.67273	0.58732	0.6004	0.65964	0.78625	0.7878	0.89882	0.99588	1.0135	0.49066	0.47688
1608.32	0.53262	0.65556	0.6164	0.56786	0.62727	0.72352	0.7851	0.76605	0.87285	0.97693	0.99936	0.47978	0.46764
1606.39	0.48723	0.60493	0.58249	0.58715	0.69683	0.79572	0.76541	0.73773	0.84202	0.95309	0.98231	0.46726	0.45704
1604.46	0.44546	0.58272	0.5912	0.65066	0.78431	0.83605	0.73573	0.71197	0.81538	0.93116	0.9652	0.45394	0.44558
1602.53	0.43363	0.60899	0.65474	0.73829	0.83897	0.82544	0.70586	0.69204	0.79365	0.91238	0.9481	0.43968	0.43347
1600.6	0.47149	0.69267	0.75899	0.79841	0.82784	0.78121	0.68211	0.67648	0.77412	0.89489	0.93019	0.42496	0.42149
1598.67	0.56394	0.80366	0.84342	0.79074	0.77082	0.73096	0.66542	0.66173	0.75434	0.87621	0.91139	0.41082	0.41057
1596.75	0.67032	0.8664	0.8442	0.73104	0.70652	0.68881	0.65265	0.64416	0.73226	0.85445	0.89206	0.39792	0.40108
1594.82	0.70991	0.83248	0.77034	0.66167	0.65533	0.65749	0.6399	0.62235	0.7071	0.82938	0.87303	0.38653	0.39289
1592.89	0.65312	0.74185	0.68168	0.60855	0.62071	0.6364	0.62454	0.59789	0.68068	0.80298	0.85584	0.37706	0.38594
1590.96	0.55799	0.656	0.61572	0.57504	0.59953	0.62334	0.60573	0.57346	0.6559	0.7779	0.84153	0.36959	0.38026
1589.03	0.48051	0.59823	0.57562	0.55535	0.5875	0.61471	0.5845	0.55131	0.63472	0.7562	0.83017	0.36391	0.37585
1587.1	0.4334	0.56496	0.55341	0.54486	0.58135	0.60621	0.56334	0.53332	0.61812	0.73925	0.82179	0.35996	0.37281
1585.18	0.40773	0.54724	0.54238	0.54064	0.57711	0.59391	0.54478	0.52027	0.60612	0.7273	0.81624	0.3575	0.37091
1583.25	0.39419	0.53875	0.53834	0.53873	0.56934	0.57645	0.53024	0.51163	0.59808	0.7195	0.81297	0.35595	0.36974
1581.32	0.3885	0.53614	0.53816	0.53447	0.55528	0.55683	0.52001	0.50638	0.59345	0.71481	0.81147	0.35494	0.3691
1579.39	0.38746	0.53637	0.53758	0.52497	0.53711	0.53921	0.51354	0.50386	0.59194	0.71272	0.81132	0.35434	0.36895
1577.46	0.3864	0.53455	0.53038	0.50963	0.51744	0.52413	0.50986	0.50406	0.59301	0.713	0.81185	0.35389	0.36871
1575.53	0.38277	0.52684	0.51456	0.49196	0.49885	0.5109	0.5084	0.50676	0.59521	0.71487	0.8122	0.3533	0.36778
1573.6	0.37657	0.51577	0.49824	0.47872	0.48577	0.50137	0.50892	0.51002	0.5969	0.71668	0.81194	0.35259	0.36663
1571.68	0.36644	0.50477	0.48679	0.47026	0.4778	0.49565	0.51109	0.51216	0.59777	0.71734	0.81125	0.35169	0.36591
1569.75	0.35349	0.49384	0.47797	0.4631	0.47145	0.49202	0.51448	0.51315	0.59763	0.71696	0.81028	0.35065	0.36558
1567.82	0.34277	0.48409	0.47045	0.45686	0.46614	0.49025	0.51721	0.51285	0.59579	0.71595	0.80899	0.34989	0.36538
1565.89	0.3359	0.47708	0.46504	0.45248	0.46264	0.49069	0.51766	0.51078	0.59254	0.71434	0.80753	0.34953	0.36528
1563.96	0.33195	0.47256	0.46184	0.44965	0.46065	0.49276	0.51625	0.50728	0.58907	0.71198	0.80622	0.34936	0.36555
1562.03	0.32888	0.46993	0.46074	0.44783	0.46025	0.4957	0.51344	0.50289	0.58637	0.7089	0.80544	0.34943	0.36678
1560.11	0.32392	0.46737	0.46077	0.44654	0.46239	0.49865	0.50766	0.49639	0.58321	0.70407	0.80505	0.34968	0.36883
1558.18	0.31985	0.46292	0.45974	0.4462	0.46601	0.49915	0.49889	0.48789	0.57725	0.69759	0.80455	0.34995	0.37008
1556.25	0.31884	0.45871	0.45804	0.44747	0.46722	0.49572	0.49238	0.4824	0.57119	0.69341	0.80436	0.35074	0.37031
1554.32	0.31802	0.45701	0.4581	0.44877	0.46511	0.49039	0.48904	0.48024	0.56793	0.69188	0.80506	0.35237	0.37112
1552.39	0.31794	0.45797	0.45964	0.4481	0.461	0.48529	0.48695	0.47899	0.56697	0.69127	0.80672	0.35462	0.37306
1550.46	0.3195	0.46065	0.46053	0.44483	0.45604	0.48125	0.48533	0.47801	0.56733	0.69123	0.80907	0.35712	0.37563
1548.54	0.3226	0.46302	0.45933	0.44021	0.45128	0.47847	0.48408	0.47771	0.56879	0.69197	0.81175	0.35967	0.37835
1546.61	0.32552	0.46333	0.45668	0.43612	0.44796	0.47722	0.48354	0.4785	0.57185	0.69348	0.81482	0.36253	0.38158
1544.68	0.32637	0.46123	0.45339	0.43277	0.44609	0.47677	0.4838	0.48038	0.57669	0.69529	0.81849	0.36605	0.38589
1542.75	0.32386	0.45698	0.44885	0.4292	0.44423	0.47558	0.48459	0.48353	0.58289	0.69749	0.82351	0.37098	0.39149
1540.82	0.31736	0.45124	0.44229	0.42529	0.44136	0.47341	0.48665	0.48938	0.59109	0.7023	0.83219	0.37951	0.39939
1538.89	0.31177	0.44561	0.43521	0.42254	0.43866	0.47188	0.49075	0.4983	0.60163	0.71124	0.84475	0.39163	0.4091
1536.96	0.30959	0.44215	0.43078	0.4218	0.43841	0.47239	0.49554	0.50876	0.61434	0.72281	0.8579	0.4034	0.4178
1535.04	0.30658	0.44057	0.42861	0.42264	0.44113	0.47488	0.50235	0.52545	0.63624	0.74146	0.87438	0.41583	0.42614
1533.11	0.30257	0.43932	0.42688	0.42516	0.4457	0.47811	0.51415	0.55543	0.67458	0.77388	0.89848	0.43091	0.43475
1531.18	0.29997	0.43806	0.42575	0.42891	0.44976	0.48046	0.53068	0.59742	0.72434	0.81651	0.92593	0.44383	0.44021
1529.25	0.29794	0.43818	0.42678	0.433	0.45242	0.48263	0.55301	0.6501	0.78135	0.86534	0.95113	0.44957	0.44033
1527.32	0.29678	0.44038	0.4304	0.437	0.45463	0.48693	0.58822	0.7186	0.84961	0.92445	0.97196	0.44772	0.43592
1525.39	0.29803	0.4442	0.43559	0.44047	0.45748	0.49494	0.642	0.79321	0.91651	0.98593	0.98247	0.43975	0.42881
1523.47	0.30108	0.44965	0.44147	0.44375	0.46292	0.50853	0.71611	0.84435	0.9508	1.02447	0.97634	0.42785	0.42087
1521.54	0.30614	0.45676	0.44755	0.44839	0.47314	0.53139	0.80397	0.8482	0.93374	1.02073	0.95421	0.41365	0.41267
1519.61	0.31339	0.46308	0.4528	0.45539	0.48892	0.56818	0.86552	0.8068	0.87936	0.98017	0.92671	0.40077	0.40571
1517.68	0.3193	0.46669	0.45772	0.4661	0.51526	0.63071	0.85872	0.74179	0.81457	0.92407	0.90415	0.39286	0.40202
1515.75	0.32276	0.46885	0.46377	0.48367	0.56304	0.72759	0.79912	0.67731	0.75764	0.87182	0.8889	0.39007	0.40143
1513.82	0.32446	0.47156	0.47153	0.51317	0.64167	0.83594	0.73247	0.63395	0.72259	0.83813	0.88213	0.39169	0.4033
1511.89	0.32538	0.47578	0.48331	0.56416	0.75249	0.9128	0.6833	0.61512	0.71138	0.82413	0.88366	0.39666	0.40746
1509.97	0.32971	0.49075	0.51584	0.64739	0.86465	0.92287	0.65659	0.61796	0.72165	0.82613	0.89154	0.40286	0.41266
1508.04	0.35468	0.55497	0.61688	0.75579	0.90352	0.85786	0.65797	0.64959	0.75846	0.84747	0.9024	0.40682	0.41529
1506.11	0.42951	0.70478	0.80289	0.8332	0.83791	0.7645	0.6904	0.70713	0.81398	0.88433	0.90927	0.40548	0.41225
1504.18	0.55012	0.87304	0.94712	0.82609	0.75884	0.71432	0.73311	0.75106	0.84954	0.9098	0.90657	0.40056	0.40663
1502.25	0.68101	0.95625	0.95433	0.7787	0.72292	0.71407	0.76264	0.75997	0.85124	0.91162	0.89728	0.3951	0.4021
1500.32	0.77472	0.93865	0.88491	0.74136	0.72379	0.74063	0.76746	0.74108	0.82962	0.89624	0.88511	0.38943	0.39856
1498.4	0.78383	0.87395	0.82139	0.73209	0.74803	0.77126	0.74085	0.70289	0.79194	0.86974	0.87167	0.38335	0.39521
1496.47	0.73919	0.82827	0.7971	0.7435	0.77256	0.77763	0.69272	0.65685	0.74696	0.83909	0.8587	0.3776	0.39199
1494.54	0.70874	0.81847	0.79482	0.7492	0.76876	0.75005	0.6475	0.61847	0.70918	0.8137	0.84849	0.37328	0.38951
1492.61	0.69047	0.81065	0.77975	0.72848	0.73185	0.7058	0.61524	0.5918	0.6835	0.79584	0.8413	0.37042	0.3882
1490.68	0.64558	0.77074	0.73434	0.67804	0.67324	0.65702	0.58905	0.56949	0.66278	0.78025	0.83479	0.36789	0.3875
1488.75	0.57089	0.70081	0.6687	0.61392	0.61123	0.61037	0.56463	0.54771	0.64172	0.76366	0.82742	0.3648	0.38614
1486.83	0.49957	0.63126	0.60691	0.56062	0.56356	0.57421	0.5451	0.5298	0.62272	0.74803	0.82052	0.36176	0.38393
1484.9	0.44725	0.57827	0.55914	0.52471	0.53179	0.5493	0.5313	0.51724	0.60835	0.73481	0.81541	0.35938	0.38166
1482.97	0.40729	0.53873	0.52254	0.49944	0.50904	0.53105	0.52099	0.50808	0.5979	0.7233	0.81164	0.35745	0.37989
1481.04	0.37537	0.5089	0.4944	0.48014	0.49154	0.51664	0.5127	0.50084	0.59025	0.71326	0.80857	0.35577	0.37871
1479.11	0.35318	0.48909	0.47464	0.46633	0.47901	0.50594	0.50651	0.49589	0.58555	0.70584	0.80648	0.35462	0.3782
1477.18	0.33951	0.47776	0.46187	0.45713	0.47063	0.49876	0.50254	0.49365	0.58402	0.70153	0.80573	0.35421	0.3783
1475.25	0.32993	0.47051	0.45308	0.45037	0.46449	0.49387	0.5006	0.49339	0.58494	0.69968	0.80583	0.35409	0.37827
1473.33	0.32103	0.46374	0.44588	0.44475	0.45933	0.48983	0.50056	0.49408	0.5866	0.69969	0.80587	0.35351	0.37699
1471.4	0.31377	0.45718	0.43992	0.44072	0.45533	0.48628	0.50149	0.49516	0.58748	0.70073	0.80542	0.35234	0.37423
1469.47	0.3095	0.45269	0.43626	0.43885	0.45342	0.48442	0.50209	0.4968	0.58826	0.70213	0.80495	0.35111	0.37131
1467.54	0.30621	0.4509	0.43511	0.4387	0.45358	0.48469	0.50281	0.50014	0.5911	0.70464	0.80503	0.35023	0.36942
1465.61	0.30336	0.45102	0.43598	0.43982	0.4549	0.48582	0.50545	0.50616	0.59718	0.70941	0.80566	0.34972	0.36853
1463.68	0.30289	0.45205	0.43813	0.4416	0.45608	0.48647	0.51061	0.51345	0.60474	0.71552	0.80635	0.34948	0.36806
1461.76	0.30466	0.45372	0.44097	0.4431	0.4568	0.48735	0.51677	0.51896	0.61081	0.72048	0.8069	0.34944	0.36794
1459.83	0.30626	0.45601	0.44438	0.44423	0.45822	0.49054	0.52215	0.52125	0.61403	0.72309	0.80705	0.34918	0.36821
1457.9	0.30728	0.45772	0.44811	0.44578	0.46154	0.49745	0.52501	0.51933	0.61225	0.72239	0.80563	0.3479	0.36781
1455.97	0.30964	0.45775	0.45101	0.44811	0.46624	0.50604	0.52388	0.51249	0.60348	0.71724	0.80196	0.3456	0.3658
1454.04	0.31279	0.45756	0.45313	0.45091	0.47083	0.51203	0.51948	0.5031	0.59137	0.70905	0.79776	0.34342	0.36335
1452.11	0.3157	0.45884	0.45589	0.45436	0.47515	0.51488	0.51283	0.49331	0.5798	0.69986	0.79431	0.34198	0.36175
1450.18	0.31932	0.46195	0.46023	0.45861	0.4791	0.51533	0.50424	0.48406	0.56995	0.69095	0.79175	0.34139	0.36117
1448.26	0.32407	0.46637	0.46579	0.4629	0.48114	0.51221	0.49464	0.47617	0.56208	0.68326	0.78982	0.34134	0.36106
1446.33	0.32947	0.47114	0.4711	0.46517	0.47881	0.50443	0.48589	0.47005	0.55613	0.67739	0.78824	0.3414	0.36081
1444.4	0.33459	0.47521	0.47412	0.46316	0.47126	0.4939	0.47948	0.46559	0.55203	0.67347	0.78715	0.34159	0.36064
1442.47	0.33893	0.47727	0.473	0.45639	0.46065	0.48386	0.4755	0.46263	0.54953	0.67102	0.78674	0.34217	0.36109
1440.54	0.34131	0.47575	0.46726	0.44692	0.45062	0.47643	0.47344	0.46101	0.54831	0.66963	0.7871	0.34337	0.3624
1438.61	0.33869	0.46959	0.45789	0.43738	0.44314	0.47167	0.4727	0.46018	0.54817	0.6691	0.7885	0.34544	0.36453
1436.69	0.33083	0.45929	0.44635	0.42905	0.43775	0.46815	0.47242	0.45942	0.54868	0.66922	0.79084	0.34834	0.36717
1434.76	0.32241	0.44879	0.43576	0.4231	0.43403	0.46526	0.472	0.4589	0.54944	0.66995	0.7934	0.35151	0.36974
1432.83	0.31539	0.4417	0.42856	0.41979	0.43189	0.46327	0.47164	0.45927	0.55089	0.6715	0.79621	0.35487	0.37244
1430.9	0.30882	0.43744	0.42371	0.4178	0.43069	0.46191	0.47178	0.46085	0.55379	0.6741	0.80029	0.35915	0.37588
1428.97	0.30307	0.43439	0.41974	0.41631	0.42987	0.46075	0.47266	0.46389	0.55829	0.67803	0.8059	0.36452	0.37989
1427.04	0.29861	0.43233	0.41678	0.41566	0.4296	0.45992	0.47454	0.46894	0.56469	0.6839	0.81274	0.37045	0.38429
1425.12	0.29509	0.43139	0.41512	0.41604	0.42999	0.45976	0.47774	0.47697	0.57472	0.69278	0.82132	0.37694	0.38944
1423.19	0.29269	0.4313	0.41452	0.41697	0.43077	0.46062	0.4824	0.4891	0.5903	0.70564	0.83192	0.38407	0.39506
1421.26	0.29089	0.43209	0.41511	0.4184	0.43245	0.46317	0.49004	0.50847	0.61454	0.72502	0.84507	0.39185	0.40084
1419.33	0.28973	0.4338	0.41711	0.42103	0.43606	0.46749	0.50446	0.54042	0.6516	0.75521	0.86224	0.40065	0.40733
1417.4	0.29045	0.43557	0.42002	0.42541	0.44114	0.4721	0.52749	0.58195	0.69648	0.79349	0.88121	0.40956	0.41395
1415.47	0.29176	0.43721	0.42402	0.43131	0.44662	0.47711	0.55763	0.62306	0.73866	0.83167	0.89731	0.41732	0.41977
1413.54	0.29306	0.4404	0.43013	0.43803	0.45323	0.48648	0.59621	0.66384	0.77918	0.86967	0.91105	0.42501	0.42577
1411.62	0.29662	0.44679	0.43821	0.4445	0.4627	0.50447	0.64575	0.70639	0.81949	0.90824	0.92527	0.4343	0.43331
1409.69	0.30472	0.45647	0.44741	0.45155	0.4777	0.53264	0.7043	0.7425	0.85146	0.94085	0.94132	0.44585	0.44291
1407.76	0.3179	0.46904	0.45891	0.46426	0.50291	0.57174	0.76207	0.76245	0.86956	0.96194	0.96013	0.46008	0.4549
1405.83	0.33572	0.4858	0.47674	0.48908	0.54206	0.62549	0.80276	0.76989	0.88204	0.97604	0.98333	0.4777	0.46956
1403.9	0.35724	0.5089	0.50449	0.52648	0.59322	0.69793	0.81623	0.78099	0.90516	0.99487	1.0114	0.49813	0.48585
1401.97	0.38095	0.53876	0.54104	0.57098	0.65654	0.79019	0.81457	0.81333	0.95274	1.03013	1.04393	0.51989	0.50218
1400.05	0.4078	0.5734	0.58249	0.625	0.74964	0.89645	0.82387	0.87705	1.02995	1.08894	1.08301	0.54289	0.51795
1398.12	0.43738	0.60806	0.62845	0.70343	0.88138	0.98069	0.8632	0.96211	1.12042	1.16287	1.12657	0.56322	0.52981
1396.19	0.46574	0.64654	0.69661	0.81888	1.00065	0.99682	0.93114	1.03382	1.18456	1.22317	1.16002	0.56983	0.53025
1394.26	0.50185	0.71554	0.81832	0.94536	1.03247	0.96603	1.00004	1.06109	1.19343	1.24297	1.16415	0.55534	0.5158
1392.33	0.57296	0.84228	0.97993	1.00881	0.99086	0.95187	1.03129	1.03738	1.14862	1.21585	1.13251	0.52606	0.49279
1390.4	0.70156	1.00542	1.09288	0.98463	0.95243	0.97787	1.00892	0.9709	1.06618	1.15047	1.07706	0.49327	0.46974
1388.47	0.8624	1.11433	1.08384	0.92986	0.95474	1.0158	0.93919	0.8739	0.96171	1.05923	1.014	0.46233	0.4495
1386.55	0.95401	1.09066	0.99189	0.89388	0.9774	1.01526	0.84168	0.77126	0.85864	0.96404	0.95775	0.43618	0.43251
1384.62	0.90871	0.98514	0.9013	0.87997	0.96893	0.95499	0.74737	0.69097	0.78071	0.8894	0.91803	0.4178	0.42004
1382.69	0.79139	0.88015	0.84503	0.86158	0.90503	0.85969	0.67379	0.63857	0.73061	0.84043	0.8939	0.40683	0.41249
1380.76	0.67659	0.80798	0.8129	0.81442	0.80727	0.75896	0.6211	0.6053	0.69907	0.80955	0.87979	0.4009	0.40907
1378.83	0.59712	0.76758	0.77997	0.74061	0.70733	0.67165	0.5861	0.58449	0.67986	0.79108	0.87239	0.39846	0.40871
1376.9	0.55637	0.73435	0.72584	0.65881	0.62231	0.60633	0.56542	0.57249	0.66996	0.78202	0.87022	0.39878	0.41062
1374.98	0.5313	0.6824	0.65144	0.58273	0.55629	0.56148	0.55478	0.56688	0.6672	0.77997	0.87215	0.40165	0.41425
1373.05	0.49585	0.61579	0.57644	0.52237	0.51045	0.5329	0.55076	0.56633	0.67045	0.7829	0.8771	0.40701	0.41886
1371.12	0.44831	0.55603	0.51861	0.48372	0.48417	0.51769	0.55146	0.5704	0.6793	0.78953	0.88509	0.41425	0.42345
1369.19	0.4007	0.51143	0.47987	0.46251	0.47165	0.51174	0.55576	0.57958	0.69318	0.79987	0.89727	0.42171	0.42668
1367.26	0.36195	0.48055	0.4555	0.45143	0.46671	0.51102	0.56311	0.5947	0.71074	0.81432	0.91252	0.42627	0.42677
1365.33	0.3347	0.46182	0.44194	0.44663	0.46645	0.51383	0.57455	0.61611	0.73092	0.83279	0.92573	0.42502	0.42312
1363.41	0.31673	0.45188	0.43544	0.44616	0.46945	0.51998	0.59284	0.64166	0.75135	0.85284	0.92965	0.41727	0.41675
1361.48	0.30594	0.44671	0.43278	0.44847	0.47445	0.52934	0.61853	0.66206	0.76384	0.86635	0.91991	0.4058	0.40974
1359.55	0.30066	0.44435	0.43276	0.45243	0.48147	0.5416	0.64587	0.66481	0.75899	0.86373	0.90084	0.39573	0.40475
1357.62	0.29861	0.4443	0.43529	0.45812	0.49222	0.55715	0.66482	0.64666	0.73634	0.84375	0.88124	0.38994	0.40295
1355.69	0.29842	0.44616	0.44027	0.46685	0.50797	0.57729	0.66499	0.61551	0.7043	0.81416	0.86686	0.38829	0.40368
1353.76	0.30001	0.44984	0.44788	0.48013	0.52863	0.60377	0.64295	0.58405	0.67466	0.78604	0.85961	0.38987	0.4059
1351.83	0.30395	0.45592	0.45932	0.49882	0.5551	0.63525	0.60797	0.56195	0.65594	0.76749	0.85926	0.39392	0.4091
1349.91	0.31092	0.46525	0.47664	0.52382	0.58878	0.66086	0.57466	0.5516	0.64984	0.76048	0.8644	0.39965	0.4131
1347.98	0.32126	0.47913	0.50115	0.55669	0.62288	0.66295	0.55242	0.55078	0.65402	0.76323	0.8733	0.40619	0.4175
1346.05	0.33528	0.50039	0.53353	0.59412	0.63834	0.63528	0.54256	0.55667	0.66607	0.77317	0.88424	0.41284	0.42178
1344.12	0.35559	0.53311	0.5735	0.62005	0.62094	0.59271	0.54167	0.56785	0.68483	0.7883	0.89603	0.41932	0.42586
1342.19	0.38806	0.57657	0.61113	0.61455	0.57927	0.5545	0.54639	0.58478	0.71015	0.80779	0.90838	0.42559	0.42975
1340.26	0.43398	0.61364	0.62228	0.57722	0.53334	0.52766	0.55539	0.6084	0.74093	0.83113	0.92094	0.43096	0.4326
1338.34	0.47289	0.61556	0.59383	0.52998	0.49677	0.51033	0.56812	0.63652	0.77245	0.85579	0.93199	0.4341	0.43316
1336.41	0.47303	0.57947	0.54686	0.49256	0.47279	0.50032	0.58428	0.66384	0.79881	0.87799	0.93961	0.43473	0.43168
1334.48	0.43647	0.53366	0.50635	0.46783	0.45855	0.49668	0.60452	0.68737	0.81888	0.89668	0.94414	0.43406	0.42958
1332.55	0.39327	0.49778	0.47746	0.45169	0.45094	0.49865	0.62927	0.70725	0.83517	0.91302	0.94732	0.43321	0.42757
1330.62	0.36067	0.47278	0.45695	0.44156	0.44849	0.50571	0.65702	0.7247	0.84992	0.92812	0.95021	0.43225	0.42527
1328.69	0.33782	0.45539	0.44289	0.43602	0.45053	0.51753	0.68479	0.74149	0.86401	0.94294	0.95264	0.4301	0.42185
1326.76	0.3215	0.44435	0.43406	0.43399	0.4569	0.53366	0.7105	0.75876	0.87634	0.95764	0.95323	0.42529	0.41661
1324.84	0.311	0.43848	0.42923	0.43518	0.468	0.55367	0.73455	0.77439	0.88269	0.96928	0.94928	0.41736	0.40968
1322.91	0.30528	0.43621	0.42758	0.44003	0.48422	0.57726	0.7585	0.78112	0.87607	0.97105	0.93811	0.40705	0.40186
1320.98	0.30249	0.43637	0.42852	0.44927	0.50548	0.6042	0.78168	0.76974	0.85126	0.95604	0.91956	0.39548	0.39393
1319.05	0.30122	0.43836	0.43161	0.46325	0.53066	0.63424	0.79667	0.73742	0.81044	0.92322	0.89638	0.38382	0.38629
1317.12	0.30112	0.44193	0.43687	0.48145	0.55782	0.66759	0.79096	0.69226	0.7632	0.88039	0.87316	0.37332	0.37939
1315.19	0.30213	0.44707	0.44495	0.50283	0.58693	0.70679	0.75947	0.64581	0.71883	0.83766	0.85345	0.36469	0.37368
1313.27	0.3044	0.45387	0.4566	0.52699	0.62213	0.75484	0.71097	0.60417	0.68084	0.79991	0.83753	0.35782	0.36905
1311.34	0.30821	0.46218	0.47224	0.55496	0.66976	0.80511	0.65975	0.56959	0.64996	0.76852	0.82451	0.35245	0.36521
1309.41	0.31308	0.4726	0.49269	0.59144	0.73229	0.83666	0.61522	0.54288	0.62636	0.74403	0.8145	0.34842	0.36218
1307.48	0.31848	0.48724	0.52068	0.64418	0.79677	0.82951	0.57976	0.52335	0.6094	0.7262	0.80768	0.34556	0.36003
1305.55	0.32597	0.51018	0.56219	0.7126	0.83242	0.78497	0.55281	0.50977	0.59824	0.71415	0.80339	0.34371	0.35848
1303.62	0.34058	0.54848	0.62471	0.77528	0.81783	0.72273	0.53351	0.50128	0.59223	0.70684	0.8008	0.34272	0.35723
1301.7	0.37032	0.60951	0.70523	0.80126	0.76352	0.6613	0.52061	0.4974	0.59059	0.70351	0.79968	0.34246	0.35633
1299.77	0.42316	0.6876	0.77727	0.78065	0.69408	0.6095	0.51292	0.49775	0.59231	0.70352	0.79983	0.34257	0.35582
1297.84	0.49725	0.75498	0.80857	0.72837	0.62729	0.56935	0.50979	0.50146	0.59604	0.70584	0.80078	0.3427	0.35535
1295.91	0.56902	0.78824	0.79407	0.66346	0.57186	0.53996	0.51065	0.50676	0.60013	0.70913	0.80197	0.3427	0.35461
1293.98	0.61103	0.79429	0.74705	0.60087	0.5303	0.51984	0.51467	0.5116	0.60344	0.71236	0.80281	0.34247	0.35373
1292.05	0.62812	0.77891	0.68037	0.54999	0.50134	0.50729	0.52058	0.51501	0.6057	0.71506	0.80288	0.34179	0.3528
1290.12	0.63309	0.73133	0.61048	0.51318	0.48241	0.50055	0.52676	0.51716	0.6067	0.71693	0.80208	0.34071	0.35165
1288.2	0.60971	0.65841	0.55283	0.4883	0.47099	0.49838	0.53162	0.51792	0.60576	0.71715	0.80047	0.33932	0.35026
1286.27	0.54825	0.58735	0.51269	0.47243	0.46526	0.50064	0.53404	0.51634	0.6023	0.71496	0.79817	0.33757	0.34876
1284.34	0.47499	0.53575	0.4876	0.4636	0.46463	0.50742	0.53348	0.51201	0.5968	0.71072	0.79555	0.33569	0.34729
1282.41	0.41785	0.50426	0.47383	0.46096	0.46917	0.51715	0.52995	0.50601	0.5908	0.70543	0.79298	0.33414	0.3461
1280.48	0.38322	0.48745	0.46841	0.46386	0.47787	0.52635	0.52418	0.49989	0.58568	0.70011	0.79067	0.33307	0.3453
1278.55	0.3651	0.48024	0.46827	0.47041	0.48764	0.53152	0.51762	0.49454	0.58161	0.69553	0.78874	0.3323	0.34471
1276.63	0.35629	0.47827	0.4702	0.47753	0.49467	0.53132	0.51164	0.49027	0.57832	0.69178	0.78736	0.33162	0.34414
1274.7	0.35214	0.47854	0.47253	0.48278	0.49659	0.52672	0.50658	0.48717	0.57594	0.68872	0.78651	0.33107	0.34368
1272.77	0.35097	0.48047	0.47596	0.48497	0.4932	0.51951	0.5023	0.48522	0.5744	0.68642	0.786	0.3308	0.34351
1270.84	0.35314	0.48514	0.48077	0.48354	0.4864	0.51181	0.49893	0.48413	0.57339	0.685	0.78568	0.33066	0.34359
1268.91	0.35904	0.49261	0.48494	0.4797	0.47999	0.50642	0.4969	0.48356	0.57297	0.68431	0.78555	0.33037	0.34371
1266.98	0.36762	0.50077	0.48768	0.47756	0.4782	0.50608	0.49699	0.4841	0.57366	0.6843	0.78557	0.33019	0.34391
1265.05	0.37619	0.50735	0.49067	0.4806	0.48321	0.51178	0.50021	0.48689	0.57609	0.68537	0.78582	0.3305	0.3443
1263.13	0.38031	0.51033	0.49224	0.48623	0.49189	0.52065	0.50634	0.49185	0.58016	0.68793	0.78644	0.33125	0.34486
1261.2	0.37495	0.50624	0.48649	0.4865	0.49555	0.52565	0.51256	0.49727	0.5843	0.69121	0.78749	0.3322	0.34559
1259.27	0.35973	0.49345	0.47187	0.47697	0.4879	0.52085	0.51523	0.50131	0.58661	0.69387	0.78889	0.33328	0.34644
1257.34	0.34104	0.47644	0.45432	0.46206	0.47252	0.50779	0.51351	0.50328	0.58682	0.69533	0.79071	0.33445	0.3473
1255.41	0.3253	0.46146	0.43985	0.44849	0.45724	0.49309	0.50982	0.50373	0.58604	0.69586	0.79302	0.33573	0.34823
1253.48	0.31437	0.45102	0.4301	0.43894	0.44596	0.48144	0.50667	0.50291	0.58531	0.69605	0.79564	0.33716	0.34936
1251.56	0.30726	0.44409	0.4241	0.43273	0.43849	0.47379	0.50451	0.50078	0.58513	0.69634	0.79818	0.33866	0.3507
1249.63	0.30266	0.43918	0.42025	0.42847	0.43356	0.46952	0.50291	0.49899	0.58623	0.69729	0.80048	0.34017	0.35209
1247.7	0.29983	0.43576	0.41752	0.4254	0.43051	0.46816	0.50255	0.49977	0.58936	0.69972	0.80275	0.34173	0.35343
1245.77	0.29879	0.43362	0.41594	0.4236	0.42949	0.46975	0.50489	0.50283	0.5941	0.70386	0.8056	0.34362	0.35502
1243.84	0.29952	0.43235	0.41578	0.42338	0.43114	0.47427	0.50965	0.50607	0.59912	0.70897	0.80963	0.34602	0.35705
1241.91	0.301	0.4316	0.41677	0.42506	0.43594	0.48096	0.51438	0.50837	0.60371	0.71437	0.8148	0.34901	0.35952
1239.99	0.30149	0.43081	0.41822	0.42899	0.44323	0.48849	0.51743	0.5107	0.60838	0.72032	0.82078	0.35273	0.36228
1238.06	0.30017	0.42997	0.42025	0.43519	0.45125	0.49526	0.52002	0.51527	0.61473	0.72786	0.82785	0.35707	0.36519
1236.13	0.29862	0.43092	0.42408	0.44238	0.45806	0.50014	0.5249	0.52398	0.62443	0.73778	0.83623	0.36137	0.36799
1234.2	0.29967	0.43546	0.43009	0.44818	0.46264	0.50442	0.53408	0.53633	0.63692	0.74951	0.84476	0.36461	0.37005
1232.27	0.30487	0.44184	0.43663	0.45189	0.46762	0.51245	0.54697	0.54891	0.64879	0.7602	0.85077	0.36577	0.37074
1230.34	0.31187	0.44639	0.44271	0.45791	0.47946	0.52798	0.56018	0.55745	0.65593	0.76593	0.85171	0.36453	0.37024
1228.41	0.31707	0.45083	0.45327	0.47385	0.50203	0.54883	0.56973	0.55874	0.65547	0.76422	0.84772	0.36225	0.36955
1226.49	0.32486	0.46626	0.47869	0.50213	0.52939	0.56675	0.57194	0.55178	0.64739	0.75594	0.84208	0.36095	0.36958
1224.56	0.3503	0.5041	0.52102	0.53284	0.54811	0.57508	0.56397	0.54044	0.63649	0.74615	0.83855	0.36174	0.37071
1222.63	0.40154	0.55617	0.56091	0.55004	0.5508	0.57251	0.54944	0.53331	0.63087	0.74183	0.83955	0.36487	0.37324
1220.7	0.45532	0.59102	0.57386	0.54737	0.53949	0.55835	0.53893	0.53724	0.63644	0.74745	0.8459	0.37018	0.37694
1218.77	0.47249	0.5884	0.55838	0.52805	0.5165	0.53547	0.54079	0.55357	0.65426	0.76369	0.85693	0.37659	0.38053
1216.84	0.44855	0.55744	0.52619	0.49789	0.488	0.51502	0.55673	0.58034	0.6829	0.7891	0.87013	0.38214	0.38281
1214.92	0.40574	0.51436	0.48735	0.46811	0.46665	0.50743	0.58433	0.6138	0.71811	0.8196	0.88126	0.38484	0.38317
1212.99	0.36068	0.47488	0.45418	0.45006	0.46057	0.51566	0.61873	0.64606	0.74891	0.84646	0.88672	0.38417	0.3817
1211.06	0.32609	0.45065	0.43568	0.44669	0.47002	0.53902	0.65145	0.66465	0.76182	0.85953	0.88605	0.38147	0.37931
1209.13	0.30811	0.44214	0.43168	0.45625	0.49416	0.57519	0.67125	0.66231	0.75414	0.85577	0.88141	0.37834	0.37709
1207.2	0.3034	0.44465	0.43923	0.47892	0.53262	0.61644	0.67141	0.64479	0.73536	0.84099	0.87566	0.37545	0.37519
1205.27	0.30809	0.45685	0.45887	0.51533	0.57853	0.64888	0.6559	0.62291	0.7153	0.82254	0.87024	0.3725	0.373
1203.34	0.32286	0.48053	0.49234	0.55908	0.61513	0.66131	0.63424	0.60304	0.69791	0.80464	0.86428	0.36879	0.37002
1201.42	0.34917	0.51553	0.53546	0.59402	0.62859	0.65487	0.61355	0.5871	0.6835	0.78882	0.85658	0.36394	0.36608
1199.49	0.38422	0.5555	0.57473	0.60727	0.62195	0.63854	0.59695	0.5759	0.67249	0.7759	0.84748	0.35821	0.36137
1197.56	0.42066	0.58915	0.59631	0.60215	0.6064	0.61921	0.58547	0.57008	0.66645	0.76685	0.83811	0.35219	0.3566
1195.63	0.45003	0.60704	0.59917	0.58894	0.5876	0.5998	0.57917	0.56989	0.66602	0.76202	0.82936	0.34663	0.35247
1193.7	0.46478	0.60592	0.58876	0.57127	0.56663	0.58186	0.57732	0.57415	0.66859	0.7601	0.82116	0.34172	0.34875
1191.77	0.46012	0.58869	0.56765	0.54912	0.54473	0.56656	0.57842	0.57874	0.6696	0.75843	0.81328	0.33714	0.34506
1189.85	0.43862	0.56126	0.53894	0.52484	0.52482	0.55494	0.57954	0.57871	0.66588	0.75446	0.80615	0.33288	0.34158
1187.92	0.40841	0.5296	0.50916	0.50324	0.50971	0.54698	0.57682	0.57233	0.65741	0.74759	0.80021	0.32938	0.33868
1185.99	0.37776	0.50024	0.48493	0.48742	0.49902	0.54036	0.56835	0.56135	0.64624	0.73919	0.79564	0.32691	0.3364
1184.06	0.35286	0.47775	0.46819	0.47636	0.48962	0.53184	0.55566	0.54822	0.63432	0.73089	0.79246	0.32517	0.33471
1182.13	0.33506	0.46143	0.45618	0.46665	0.47902	0.52058	0.5419	0.53479	0.62275	0.72346	0.79038	0.32377	0.33348
1180.2	0.32165	0.44833	0.44584	0.4562	0.46735	0.50855	0.52925	0.52249	0.61216	0.71706	0.78898	0.32266	0.33239
1178.28	0.31064	0.43741	0.43677	0.44595	0.45647	0.49818	0.51875	0.51236	0.60331	0.71197	0.78797	0.32193	0.33131
1176.35	0.30235	0.42941	0.43005	0.43767	0.44762	0.49028	0.51108	0.50522	0.59716	0.70849	0.7872	0.32148	0.33048
1174.42	0.29731	0.42468	0.42559	0.43161	0.44068	0.48405	0.50604	0.50156	0.59433	0.70696	0.78681	0.32132	0.33007
1172.49	0.29469	0.42199	0.42166	0.42661	0.4351	0.47908	0.5033	0.50175	0.59503	0.70806	0.78717	0.32168	0.33008
1170.56	0.29235	0.41914	0.41691	0.42205	0.43099	0.47619	0.50392	0.50584	0.5991	0.71194	0.7885	0.32262	0.33058
1168.63	0.28864	0.41557	0.41206	0.41893	0.42942	0.47665	0.5089	0.51278	0.60536	0.71738	0.79086	0.32425	0.33169
1166.7	0.28433	0.41306	0.40905	0.41902	0.43207	0.48151	0.51746	0.52019	0.61179	0.7225	0.79451	0.32694	0.33326
1164.78	0.28151	0.41382	0.40983	0.42402	0.44035	0.49153	0.52692	0.52481	0.61627	0.72602	0.79993	0.33033	0.33471
1162.85	0.28214	0.41973	0.41677	0.43522	0.45487	0.50652	0.53312	0.52468	0.6176	0.72779	0.80657	0.33266	0.33504
1160.92	0.28938	0.43298	0.4319	0.45216	0.47379	0.5231	0.5332	0.52117	0.61638	0.72828	0.81139	0.33216	0.33344
1158.99	0.30631	0.45382	0.45294	0.47064	0.49075	0.53383	0.52869	0.51669	0.61317	0.72725	0.81073	0.32859	0.33008
1157.06	0.32942	0.47613	0.47129	0.48304	0.49748	0.53283	0.52315	0.51147	0.60746	0.72344	0.80429	0.32333	0.32597
1155.13	0.34712	0.4895	0.47795	0.48351	0.49143	0.52266	0.51804	0.50509	0.59984	0.7167	0.79538	0.31835	0.32214
1153.21	0.3499	0.48808	0.47111	0.4736	0.47862	0.51079	0.51263	0.49862	0.59217	0.70869	0.78727	0.31445	0.31905
1151.28	0.33899	0.47522	0.45674	0.46078	0.46705	0.5015	0.50689	0.49376	0.58629	0.70138	0.78112	0.31126	0.31649
1149.35	0.32324	0.45968	0.44343	0.45127	0.45982	0.49474	0.50309	0.49202	0.58366	0.69665	0.77706	0.30883	0.31424
1147.42	0.31148	0.44882	0.43604	0.44601	0.45544	0.48956	0.50367	0.49383	0.58483	0.69558	0.77495	0.30744	0.31257
1145.49	0.30706	0.44454	0.43297	0.44301	0.45257	0.48666	0.50826	0.49772	0.58888	0.69763	0.77432	0.30657	0.31134
1143.56	0.30761	0.44355	0.4305	0.44131	0.45212	0.48812	0.51422	0.50191	0.5942	0.70153	0.77444	0.30555	0.30983
1141.63	0.3086	0.44205	0.42812	0.44202	0.45538	0.49432	0.51904	0.5049	0.59834	0.70486	0.77391	0.30385	0.30776
1139.71	0.30799	0.44067	0.42895	0.44693	0.46201	0.50185	0.52044	0.50334	0.59686	0.70347	0.77114	0.30113	0.30534
1137.78	0.30933	0.44374	0.43602	0.45547	0.4688	0.50588	0.51597	0.49483	0.5873	0.69518	0.76619	0.29773	0.3028
1135.85	0.31749	0.45288	0.44805	0.46296	0.47132	0.50388	0.50596	0.4825	0.57381	0.68344	0.76085	0.29445	0.30045
1133.92	0.33067	0.46296	0.4587	0.46436	0.46732	0.49598	0.4948	0.47165	0.5626	0.67348	0.75663	0.29182	0.29861
1131.99	0.34034	0.46591	0.46069	0.45834	0.45702	0.48391	0.48631	0.46472	0.55576	0.66703	0.75371	0.28989	0.29722
1130.06	0.33931	0.45798	0.45201	0.44652	0.4428	0.47094	0.48105	0.46138	0.55231	0.66313	0.7518	0.28858	0.29592
1128.14	0.32806	0.44274	0.43704	0.43261	0.42897	0.46027	0.47845	0.46049	0.55123	0.66108	0.75076	0.28762	0.2947
1126.21	0.31334	0.42723	0.42236	0.42086	0.41875	0.45321	0.47813	0.46134	0.55206	0.66074	0.75036	0.28677	0.29381
1124.28	0.30121	0.41567	0.41195	0.41288	0.41236	0.44948	0.47944	0.46335	0.55388	0.66154	0.7501	0.28604	0.29317
1122.35	0.29306	0.40816	0.40567	0.40783	0.40881	0.44832	0.48154	0.4654	0.5545	0.66191	0.74962	0.28543	0.29256
1120.42	0.28757	0.40344	0.40179	0.40474	0.40726	0.44916	0.48361	0.46573	0.55243	0.66059	0.749	0.28486	0.29194
1118.49	0.28341	0.40051	0.39915	0.40317	0.40748	0.45167	0.484	0.46348	0.54843	0.65789	0.74839	0.28426	0.29124
1116.57	0.28021	0.3991	0.39727	0.40297	0.40948	0.45579	0.48131	0.45983	0.54426	0.65515	0.74789	0.2838	0.2905
1114.64	0.27797	0.39935	0.39645	0.40419	0.41308	0.46121	0.47668	0.45657	0.54126	0.65331	0.74773	0.28382	0.29021
1112.71	0.27662	0.40086	0.39698	0.40713	0.41801	0.46561	0.47236	0.45498	0.54055	0.65289	0.7481	0.28416	0.29052
1110.78	0.27614	0.40314	0.39851	0.41178	0.42248	0.46562	0.4697	0.45646	0.54349	0.65498	0.7489	0.28437	0.29079
1108.85	0.27666	0.40653	0.40126	0.41593	0.423	0.4613	0.46967	0.46259	0.55114	0.66073	0.74979	0.28429	0.29053
1106.92	0.27844	0.41144	0.40454	0.41601	0.419	0.45642	0.47352	0.47318	0.56177	0.66863	0.75039	0.28391	0.28992
1104.99	0.28162	0.41616	0.40487	0.41187	0.41437	0.45472	0.48189	0.48273	0.56854	0.67379	0.75035	0.28308	0.28916
1103.07	0.28427	0.41719	0.40057	0.40758	0.41355	0.45835	0.49118	0.48292	0.56494	0.67212	0.74953	0.28187	0.28817
1101.14	0.28323	0.414	0.39544	0.40703	0.41845	0.46672	0.49342	0.47287	0.55414	0.66506	0.74808	0.28047	0.28698
1099.21	0.27903	0.41061	0.39441	0.41168	0.4275	0.47583	0.48569	0.46066	0.54419	0.65748	0.74629	0.27884	0.28573
1097.28	0.27654	0.41132	0.39896	0.41955	0.43592	0.47978	0.47435	0.45246	0.53771	0.6521	0.74432	0.27704	0.28443
1095.35	0.27961	0.41683	0.40587	0.42552	0.43816	0.47509	0.46583	0.4479	0.53317	0.6486	0.74214	0.27545	0.28318
1093.42	0.28652	0.42306	0.40971	0.42554	0.43263	0.46445	0.46091	0.44451	0.52978	0.64576	0.74003	0.27428	0.28203
1091.5	0.29092	0.42454	0.40767	0.41994	0.42324	0.45384	0.45782	0.44129	0.52747	0.64301	0.73842	0.27339	0.28095
1089.57	0.28915	0.41986	0.40127	0.41241	0.41472	0.44641	0.4556	0.43848	0.52584	0.64058	0.73729	0.27259	0.28003
1087.64	0.28372	0.41195	0.39408	0.40638	0.4087	0.44175	0.45433	0.43653	0.5247	0.63864	0.73644	0.27205	0.27947
1085.71	0.2787	0.40459	0.38877	0.40253	0.40456	0.43878	0.45392	0.43542	0.52399	0.63713	0.73593	0.27195	0.27917
1083.78	0.2757	0.39958	0.38584	0.3999	0.40157	0.43683	0.45393	0.43469	0.52347	0.63631	0.73567	0.27191	0.27888
1081.85	0.27446	0.39641	0.38458	0.39805	0.39936	0.43564	0.45412	0.43421	0.52291	0.63618	0.73552	0.27141	0.27852
1079.92	0.27405	0.39398	0.3842	0.39704	0.39767	0.43463	0.4544	0.43401	0.52251	0.63639	0.73561	0.27076	0.27827
1078	0.27366	0.39179	0.38424	0.3963	0.39624	0.43317	0.4549	0.43408	0.52284	0.63686	0.73599	0.27057	0.27818
1076.07	0.27317	0.38972	0.38426	0.39532	0.39491	0.43148	0.45572	0.43461	0.5238	0.63754	0.73653	0.27083	0.27803
1074.14	0.27265	0.38793	0.38417	0.39442	0.39385	0.4303	0.45683	0.43567	0.52504	0.63838	0.73742	0.27132	0.27783
1072.21	0.27202	0.38657	0.3841	0.39372	0.39309	0.42995	0.45808	0.43709	0.52681	0.63956	0.73872	0.27187	0.27791
1070.28	0.27127	0.38566	0.38396	0.39292	0.39237	0.4303	0.45925	0.43889	0.52928	0.64132	0.74012	0.27234	0.27809
1068.35	0.2706	0.38528	0.3837	0.39218	0.39184	0.43122	0.46057	0.44143	0.53256	0.64397	0.74158	0.27267	0.27784
1066.43	0.26997	0.38515	0.38343	0.39175	0.39189	0.43266	0.46238	0.44488	0.53659	0.64732	0.74285	0.27243	0.27696
1064.5	0.26905	0.38508	0.3832	0.39144	0.39258	0.43439	0.46473	0.44826	0.53992	0.65023	0.74292	0.27136	0.27577
1062.57	0.26781	0.38532	0.38297	0.39136	0.39385	0.43632	0.46733	0.45015	0.54058	0.6512	0.74126	0.26978	0.27441
1060.64	0.26686	0.38594	0.38287	0.39191	0.39571	0.43899	0.46915	0.44979	0.53825	0.64927	0.73843	0.26806	0.27286
1058.71	0.26656	0.38714	0.38322	0.39315	0.39855	0.44307	0.46907	0.44719	0.534	0.64514	0.7353	0.26643	0.27131
1056.78	0.26661	0.38938	0.3841	0.39534	0.40295	0.44814	0.46664	0.44334	0.52924	0.64054	0.73261	0.26512	0.2701
1054.86	0.26696	0.39261	0.3859	0.39916	0.40867	0.45247	0.46243	0.43967	0.52517	0.63663	0.73066	0.2642	0.26923
1052.93	0.26809	0.39671	0.38923	0.4043	0.41365	0.45378	0.45759	0.43675	0.52215	0.63346	0.72915	0.26344	0.26838
1051	0.27093	0.40246	0.39405	0.40861	0.41486	0.45102	0.45317	0.43447	0.51994	0.63073	0.72774	0.26265	0.26749
1049.07	0.27654	0.40981	0.39838	0.40916	0.41146	0.44596	0.44983	0.43284	0.5183	0.62879	0.72666	0.26211	0.26687
1047.14	0.28328	0.41497	0.39832	0.40531	0.40599	0.44113	0.4476	0.43191	0.51706	0.62787	0.72615	0.26187	0.26649
1045.21	0.286	0.41369	0.39266	0.39966	0.40128	0.43747	0.446	0.43127	0.51618	0.62732	0.72578	0.26142	0.26601
1043.28	0.2822	0.40709	0.38512	0.39512	0.39808	0.43488	0.44477	0.43031	0.51543	0.62671	0.72534	0.2607	0.26543
1041.36	0.27552	0.39989	0.37936	0.39255	0.39605	0.43294	0.44405	0.42898	0.51467	0.62632	0.72511	0.26028	0.26505
1039.43	0.27035	0.39492	0.37593	0.3913	0.39472	0.43108	0.44377	0.42769	0.51423	0.62625	0.7251	0.26045	0.26479
1037.5	0.26755	0.39202	0.37397	0.39066	0.39346	0.42929	0.44369	0.42684	0.51412	0.62634	0.72517	0.26084	0.26447
1035.57	0.26616	0.39017	0.37291	0.39017	0.39216	0.42818	0.44385	0.42668	0.51396	0.62663	0.72547	0.26112	0.26429
1033.64	0.26563	0.38885	0.37261	0.38965	0.39133	0.4278	0.44434	0.42711	0.514	0.62731	0.72621	0.26162	0.26454
1031.71	0.26573	0.38775	0.37284	0.3893	0.39104	0.42747	0.44488	0.42778	0.51477	0.62839	0.72731	0.26241	0.26514
1029.79	0.26619	0.38641	0.37347	0.38907	0.39057	0.42684	0.44544	0.42813	0.51611	0.62982	0.72848	0.26326	0.26586
1027.86	0.26674	0.38488	0.37423	0.38863	0.38965	0.42598	0.44651	0.42806	0.51756	0.63134	0.72959	0.26422	0.26651
1025.93	0.26713	0.38351	0.3746	0.38802	0.3887	0.42492	0.44796	0.42851	0.51915	0.63277	0.73083	0.2653	0.26707
1024	0.26735	0.38237	0.37479	0.38749	0.38787	0.42395	0.44922	0.43018	0.5217	0.63457	0.73248	0.26632	0.2676
1022.07	0.26744	0.38145	0.3752	0.38702	0.38696	0.42351	0.45046	0.43291	0.52598	0.63743	0.73442	0.26733	0.2681
1020.14	0.26716	0.38056	0.37539	0.38653	0.38618	0.42345	0.45202	0.43659	0.53197	0.64154	0.73639	0.26844	0.26869
1018.21	0.26636	0.37949	0.37512	0.38622	0.38581	0.42365	0.45412	0.44158	0.53956	0.64671	0.73834	0.26957	0.26937
1016.29	0.26521	0.37842	0.37481	0.38603	0.38565	0.42446	0.45735	0.4487	0.5484	0.65263	0.74027	0.27073	0.26998
1014.36	0.26375	0.37781	0.37442	0.38578	0.38571	0.42603	0.46211	0.45806	0.55672	0.65885	0.742	0.27198	0.2706
1012.43	0.26213	0.37773	0.37357	0.38564	0.38628	0.42842	0.46849	0.46773	0.56247	0.66455	0.74336	0.27332	0.27146
1010.5	0.2607	0.37789	0.37253	0.38565	0.38752	0.43152	0.47716	0.47509	0.56524	0.6688	0.74466	0.27474	0.27249
1008.57	0.25962	0.37822	0.37204	0.38607	0.38967	0.43509	0.48831	0.47969	0.56618	0.67124	0.74641	0.27599	0.2733
1006.64	0.25888	0.37896	0.37233	0.38762	0.39309	0.44001	0.49965	0.48257	0.56663	0.67247	0.74844	0.27679	0.27372
1004.72	0.25848	0.38031	0.37318	0.39069	0.39812	0.44772	0.50759	0.48379	0.56701	0.67352	0.75018	0.27749	0.27387
1002.79	0.25846	0.38245	0.37461	0.39515	0.40575	0.45939	0.51053	0.48292	0.56696	0.67483	0.75169	0.27842	0.27408
1000.86	0.25921	0.38571	0.3772	0.40176	0.41819	0.47604	0.50905	0.48054	0.56619	0.67614	0.75335	0.27939	0.27485
998.931	0.26158	0.39061	0.38282	0.41307	0.43674	0.49527	0.50459	0.47805	0.56525	0.67745	0.75505	0.28028	0.27623
997.002	0.2665	0.39844	0.39484	0.43007	0.45686	0.50969	0.49952	0.47676	0.56516	0.67915	0.75713	0.28137	0.27739
995.074	0.27582	0.41168	0.41355	0.44682	0.4696	0.51353	0.49586	0.47717	0.56607	0.68112	0.76023	0.28241	0.27751
993.145	0.29157	0.4294	0.43038	0.4547	0.47201	0.50858	0.49373	0.47873	0.56733	0.68276	0.76292	0.28228	0.27663
991.217	0.30957	0.44243	0.4354	0.45451	0.4696	0.50066	0.49239	0.48024	0.56817	0.68342	0.76293	0.28094	0.27534
989.288	0.3191	0.44301	0.43212	0.45422	0.46668	0.49359	0.49186	0.48042	0.5675	0.68221	0.76019	0.27954	0.27415
987.36	0.31658	0.43668	0.43181	0.45666	0.46302	0.48811	0.49198	0.47796	0.56437	0.67848	0.75646	0.2783	0.27315
985.432	0.31075	0.43428	0.43811	0.45837	0.45807	0.48405	0.49125	0.47332	0.55957	0.67321	0.75312	0.27674	0.27219
983.503	0.31114	0.43982	0.44613	0.45669	0.45306	0.48125	0.48868	0.4689	0.55505	0.66844	0.75027	0.2749	0.27132
981.575	0.32036	0.44961	0.44971	0.45309	0.44949	0.47905	0.48499	0.46527	0.55107	0.66457	0.7475	0.2732	0.27055
979.646	0.33424	0.45717	0.44689	0.44974	0.44659	0.4758	0.48056	0.46073	0.54644	0.66029	0.74474	0.27185	0.26987
977.718	0.34418	0.45819	0.43951	0.44549	0.4411	0.46974	0.47489	0.45531	0.54168	0.65577	0.74216	0.27086	0.26937
975.789	0.34243	0.45084	0.42918	0.4381	0.43168	0.46157	0.46893	0.45091	0.53826	0.65237	0.73999	0.27021	0.26903
973.861	0.32973	0.43623	0.41762	0.4286	0.42138	0.45419	0.46485	0.44792	0.53618	0.6498	0.73844	0.26987	0.26886
971.932	0.31459	0.42056	0.40795	0.4203	0.41349	0.4491	0.46315	0.4455	0.53457	0.64728	0.73749	0.26965	0.26879
970.004	0.30286	0.40922	0.40119	0.41465	0.40822	0.4452	0.46236	0.44336	0.53305	0.64512	0.73693	0.26954	0.26872
968.076	0.29367	0.40124	0.39541	0.4103	0.40415	0.44121	0.46135	0.44153	0.53174	0.64351	0.73663	0.26969	0.26885
966.147	0.28516	0.39399	0.38951	0.40566	0.40015	0.43727	0.46012	0.44034	0.53113	0.64267	0.73666	0.27021	0.26933
964.219	0.2777	0.38782	0.3844	0.40085	0.39621	0.43399	0.45934	0.44061	0.53206	0.64353	0.73719	0.27107	0.27001
962.29	0.27184	0.38384	0.38076	0.39677	0.39284	0.43158	0.46003	0.44333	0.5354	0.64696	0.73835	0.2722	0.27076
960.362	0.26718	0.38146	0.37805	0.39388	0.3906	0.43052	0.4629	0.44925	0.54167	0.65297	0.74006	0.2734	0.27175
958.433	0.26322	0.37977	0.37559	0.39222	0.38977	0.43128	0.46752	0.45797	0.55007	0.66061	0.74189	0.27446	0.27292
956.505	0.2601	0.37905	0.37342	0.39126	0.39005	0.43349	0.47304	0.46769	0.55864	0.66858	0.74323	0.2753	0.27383
954.577	0.25825	0.3796	0.37193	0.39068	0.3912	0.43631	0.47981	0.47707	0.56629	0.6764	0.74388	0.27581	0.27423
952.648	0.25754	0.38064	0.37104	0.39075	0.39303	0.43957	0.48917	0.48645	0.57326	0.68445	0.74429	0.27615	0.27443
950.72	0.25739	0.38138	0.37034	0.3915	0.39575	0.44463	0.50163	0.49638	0.58003	0.693	0.74487	0.27661	0.27501
948.791	0.25749	0.38194	0.3699	0.3931	0.40082	0.45406	0.51594	0.507	0.58698	0.70158	0.7456	0.27738	0.27616
946.863	0.25803	0.38296	0.37052	0.39674	0.41103	0.47055	0.53071	0.51872	0.59499	0.70997	0.74658	0.27871	0.27774
944.934	0.25933	0.38512	0.37335	0.40483	0.42978	0.49537	0.54613	0.53191	0.60517	0.71853	0.74826	0.28054	0.27957
943.006	0.26205	0.38918	0.3804	0.42117	0.45965	0.52777	0.56247	0.5461	0.61716	0.72656	0.75081	0.28261	0.28119
941.077	0.2676	0.39714	0.39599	0.44983	0.50109	0.56595	0.57824	0.55918	0.62876	0.73229	0.75407	0.28484	0.28255
939.149	0.27901	0.41423	0.42643	0.4918	0.5519	0.60666	0.59092	0.56824	0.63778	0.73533	0.75798	0.28693	0.28407
937.221	0.30169	0.4482	0.47668	0.54382	0.6062	0.64334	0.59834	0.57187	0.64376	0.73677	0.7623	0.28859	0.28566
935.292	0.34307	0.50577	0.54601	0.5989	0.65331	0.66788	0.59975	0.57139	0.64786	0.73782	0.76624	0.28998	0.28713
933.364	0.4102	0.58649	0.62547	0.64517	0.68097	0.67523	0.59694	0.56937	0.65139	0.73981	0.76925	0.29134	0.28861
931.435	0.50139	0.67288	0.69555	0.66953	0.68378	0.66616	0.59297	0.56755	0.65455	0.74334	0.77172	0.29262	0.29016
929.507	0.59036	0.72929	0.72985	0.66733	0.66598	0.64795	0.58912	0.56551	0.65606	0.74699	0.77395	0.29386	0.29146
927.578	0.63156	0.73143	0.71784	0.64538	0.63865	0.63009	0.58457	0.56153	0.65413	0.74859	0.7757	0.29496	0.2922
925.65	0.61167	0.69413	0.67869	0.61667	0.61365	0.61633	0.57817	0.55497	0.64838	0.74732	0.77684	0.29565	0.29247
923.722	0.56336	0.64786	0.63692	0.59186	0.59421	0.60336	0.56928	0.5465	0.64048	0.74407	0.77759	0.29601	0.29273
921.793	0.5172	0.60901	0.60202	0.57216	0.5749	0.58746	0.55858	0.53721	0.63266	0.74096	0.77843	0.29653	0.29343
919.865	0.48223	0.57867	0.57288	0.55312	0.5527	0.56996	0.54854	0.52932	0.62635	0.73977	0.77966	0.29704	0.2942
917.936	0.45558	0.55331	0.54874	0.53471	0.53256	0.55594	0.542	0.52469	0.62202	0.74045	0.78068	0.2967	0.29426
916.008	0.43388	0.53279	0.53248	0.52204	0.52064	0.54874	0.53992	0.52274	0.61903	0.74145	0.78048	0.29541	0.29351
914.079	0.41567	0.51827	0.52503	0.51749	0.51723	0.54694	0.54052	0.52129	0.61567	0.741	0.77858	0.29371	0.29249
912.151	0.39748	0.50617	0.52109	0.51712	0.51725	0.54656	0.54067	0.51849	0.6106	0.73815	0.77551	0.29193	0.29165
910.222	0.37702	0.49179	0.51341	0.51495	0.51464	0.54381	0.53797	0.51392	0.60474	0.73395	0.77274	0.29044	0.29118
908.294	0.3581	0.47668	0.49967	0.50822	0.5069	0.5374	0.53251	0.50905	0.60118	0.73096	0.77151	0.28962	0.29102
906.366	0.34671	0.46617	0.48442	0.49833	0.49702	0.52951	0.52686	0.50594	0.60201	0.73114	0.77182	0.28921	0.29094
904.437	0.349	0.46595	0.47633	0.4903	0.49028	0.52373	0.52364	0.50522	0.60557	0.73371	0.77281	0.28889	0.29103
902.509	0.37261	0.48309	0.4856	0.49212	0.49274	0.52502	0.52439	0.50641	0.60864	0.73565	0.77394	0.28886	0.29159
900.58	0.41333	0.51803	0.51485	0.50829	0.50828	0.53729	0.52927	0.50941	0.61049	0.73543	0.77536	0.28947	0.29253
898.652	0.43798	0.549	0.5457	0.53116	0.52949	0.55394	0.53475	0.51269	0.61147	0.73359	0.77735	0.2908	0.2935
896.723	0.41878	0.54584	0.54968	0.54508	0.54209	0.56145	0.53535	0.5127	0.60962	0.72964	0.77998	0.29236	0.29434
894.795	0.38065	0.51482	0.52334	0.5391	0.53938	0.55784	0.53096	0.50856	0.60319	0.72235	0.78206	0.29296	0.29458
892.867	0.35474	0.48464	0.48701	0.51402	0.52022	0.54846	0.52638	0.50322	0.5939	0.71267	0.78072	0.29131	0.29337
890.938	0.33983	0.46362	0.45507	0.48234	0.48931	0.53162	0.52376	0.49917	0.58499	0.70332	0.77465	0.28719	0.29072
889.01	0.32626	0.44678	0.43078	0.45688	0.46003	0.50894	0.52032	0.49671	0.57819	0.69602	0.76657	0.28219	0.28777
887.081	0.314	0.43319	0.41418	0.44071	0.44087	0.48955	0.51228	0.49422	0.57286	0.69044	0.76009	0.27803	0.28542
885.153	0.30508	0.42304	0.40399	0.43082	0.42992	0.47705	0.50013	0.48926	0.5672	0.68506	0.75604	0.2752	0.28358
883.224	0.29884	0.41491	0.39776	0.42443	0.42296	0.46825	0.48807	0.4811	0.5605	0.67862	0.7532	0.27347	0.28196
881.296	0.29401	0.40819	0.3935	0.42022	0.4181	0.46087	0.47872	0.47166	0.55351	0.6713	0.75058	0.27227	0.2808
879.367	0.28999	0.40284	0.39045	0.41732	0.41485	0.45518	0.47202	0.46371	0.54729	0.66474	0.74845	0.27134	0.28045
877.439	0.28737	0.39842	0.38846	0.41512	0.41268	0.45146	0.46778	0.45865	0.54272	0.66032	0.74748	0.27088	0.28086
875.511	0.28736	0.39484	0.38741	0.41363	0.4109	0.44905	0.46597	0.45611	0.54044	0.65836	0.74757	0.27099	0.28165
873.582	0.29053	0.39332	0.38776	0.41275	0.40919	0.44695	0.46585	0.4553	0.54042	0.65897	0.7486	0.27179	0.28257
871.654	0.29631	0.3955	0.39082	0.41246	0.40802	0.44531	0.46686	0.45598	0.54232	0.66203	0.75102	0.27367	0.28394
869.725	0.30117	0.40096	0.39719	0.41381	0.40811	0.44496	0.469	0.45803	0.54585	0.66672	0.75494	0.27679	0.28615
867.797	0.29904	0.40493	0.40483	0.41793	0.41019	0.44618	0.47229	0.46098	0.55056	0.67217	0.75994	0.2807	0.28897
865.868	0.28862	0.40124	0.40848	0.42376	0.41472	0.4493	0.47707	0.46459	0.55625	0.67866	0.76569	0.28479	0.29189
863.94	0.27596	0.39018	0.40346	0.42732	0.42077	0.45465	0.48388	0.46978	0.56358	0.68759	0.7722	0.28901	0.29474
862.012	0.26651	0.37873	0.39222	0.42418	0.42494	0.46145	0.49287	0.47823	0.57404	0.70018	0.77966	0.29381	0.29837
860.083	0.26086	0.3719	0.38185	0.41468	0.42321	0.46715	0.50424	0.49144	0.58941	0.71715	0.78859	0.29987	0.30353
858.155	0.25793	0.3699	0.37643	0.40512	0.41671	0.46943	0.51923	0.51112	0.61215	0.73928	0.7995	0.30763	0.30988
856.226	0.25769	0.37227	0.3764	0.40219	0.41331	0.47146	0.54034	0.53968	0.6447	0.76747	0.81284	0.31733	0.31709
854.298	0.26298	0.38178	0.38509	0.41195	0.42482	0.48448	0.56802	0.57477	0.68276	0.80058	0.83019	0.32933	0.32516
852.369	0.28125	0.40482	0.41089	0.43973	0.45812	0.515	0.59382	0.60574	0.71601	0.8354	0.85262	0.34244	0.33314
850.441	0.31157	0.43713	0.44758	0.4741	0.49606	0.54562	0.60831	0.62805	0.74446	0.87152	0.87482	0.35263	0.33904
848.512	0.33002	0.45282	0.46252	0.48494	0.50497	0.5493	0.61372	0.65056	0.7771	0.90769	0.88742	0.3575	0.3421
846.584	0.31968	0.43872	0.44255	0.46593	0.48352	0.52904	0.61673	0.6801	0.81523	0.93808	0.88946	0.35964	0.34425
844.656	0.29997	0.41708	0.41697	0.44403	0.46236	0.51102	0.62804	0.72023	0.8566	0.96482	0.88906	0.36308	0.34824
842.727	0.29211	0.40788	0.409	0.43855	0.46082	0.51279	0.66435	0.77625	0.90415	0.999	0.89398	0.37066	0.35524
840.799	0.29776	0.41214	0.41962	0.45078	0.48094	0.53884	0.73443	0.84799	0.96188	1.04747	0.90945	0.3843	0.36499
838.87	0.31199	0.42633	0.44429	0.47755	0.52187	0.59004	0.83282	0.93064	1.03137	1.11151	0.93832	0.40277	0.37517
836.942	0.333	0.45157	0.48318	0.52051	0.58698	0.66954	0.94776	1.02325	1.1123	1.19055	0.9777	0.42018	0.38177
835.013	0.36369	0.49372	0.54182	0.58625	0.68364	0.78537	1.07081	1.12731	1.20183	1.28349	1.01757	0.43175	0.38384
833.085	0.41124	0.56104	0.62845	0.68327	0.8242	0.94788	1.19691	1.23346	1.28818	1.38447	1.04814	0.43877	0.38417
831.157	0.48691	0.66532	0.75338	0.82446	1.02477	1.15301	1.31339	1.31737	1.3526	1.47686	1.06831	0.44284	0.38335
829.228	0.60745	0.82466	0.93284	1.02693	1.28871	1.36595	1.39567	1.35927	1.3834	1.54441	1.0778	0.44126	0.37886
827.3	0.79691	1.06233	1.19035	1.29172	1.5737	1.53984	1.42105	1.35245	1.37601	1.5771	1.0697	0.4312	0.3698
825.371	1.08226	1.39444	1.53847	1.56206	1.78012	1.63974	1.38455	1.29959	1.33354	1.56525	1.04036	0.41339	0.35818
823.443	1.46716	1.7699	1.89537	1.71791	1.83745	1.64238	1.29995	1.21457	1.26571	1.51115	0.99622	0.3915	0.34614
821.514	1.78946	1.9375	1.99993	1.69326	1.75392	1.55917	1.18998	1.11324	1.17948	1.42295	0.94789	0.37001	0.33491
819.586	1.68995	1.75619	1.81932	1.53983	1.57275	1.41741	1.07372	1.00857	1.08163	1.30749	0.90406	0.3519	0.32514
817.657	1.37096	1.46136	1.54409	1.33488	1.35479	1.24415	0.95952	0.90888	0.97996	1.17816	0.86902	0.33816	0.31712
815.729	1.07203	1.18288	1.25594	1.12029	1.13227	1.06281	0.84901	0.81552	0.88169	1.05201	0.84334	0.32839	0.3111
813.801	0.83677	0.95281	0.99615	0.91931	0.92101	0.89004	0.74962	0.73139	0.79623	0.9451	0.82635	0.32161	0.30712
811.872	0.6563	0.7683	0.78338	0.74788	0.743	0.7441	0.67268	0.66469	0.73228	0.86757	0.81673	0.31733	0.30469
809.944	0.51359	0.62154	0.61971	0.61475	0.6122	0.63827	0.61984	0.61869	0.691	0.81895	0.81183	0.31516	0.30298
808.015	0.40763	0.51549	0.50481	0.5238	0.52885	0.57269	0.58405	0.58847	0.66616	0.79005	0.80881	0.31394	0.30153
806.087	0.34254	0.45121	0.43595	0.47279	0.48444	0.53612	0.56024	0.56813	0.65063	0.77105	0.80653	0.31287	0.30063
804.158	0.30973	0.41827	0.40352	0.45082	0.46367	0.51428	0.54752	0.55634	0.64226	0.75846	0.80539	0.3124	0.30048
802.23	0.29445	0.40341	0.39371	0.44367	0.45286	0.50108	0.54653	0.55723	0.64519	0.75494	0.80597	0.31267	0.30059
800.302	0.28832	0.39889	0.39571	0.44383	0.44979	0.49953	0.56042	0.57503	0.66331	0.7635	0.80789	0.31294	0.30044
798.373	0.28973	0.40302	0.40657	0.45189	0.45918	0.51442	0.59036	0.60321	0.68896	0.78013	0.80937	0.31298	0.30005
796.445	0.30122	0.41835	0.42781	0.47092	0.48545	0.54848	0.62543	0.62734	0.70867	0.7966	0.8095	0.31356	0.29973
794.516	0.32452	0.44637	0.45928	0.50322	0.53102	0.59858	0.65472	0.65253	0.73092	0.81796	0.81143	0.31568	0.2998
792.588	0.35643	0.48505	0.50021	0.54891	0.59416	0.65567	0.6963	0.70776	0.78328	0.86548	0.81989	0.31999	0.30103
790.659	0.39674	0.53329	0.55367	0.60854	0.6716	0.71996	0.78139	0.80457	0.8716	0.95077	0.83534	0.32686	0.30434
788.731	0.45147	0.59521	0.63211	0.69074	0.77149	0.81566	0.90208	0.90487	0.95873	1.0523	0.85404	0.33604	0.30953
786.802	0.52918	0.68696	0.7578	0.81218	0.91816	0.96841	0.99271	0.95402	1.0017	1.12949	0.87305	0.34597	0.31495
784.874	0.64996	0.83578	0.94868	0.98526	1.12151	1.1491	1.01294	0.95574	1.00731	1.16939	0.89098	0.3542	0.3188
782.946	0.84188	1.05625	1.19853	1.18796	1.31114	1.2507	1.0004	0.94529	1.00621	1.18802	0.90448	0.3586	0.32037
781.017	1.10468	1.31203	1.44382	1.3207	1.36408	1.23835	0.98555	0.93838	1.01056	1.19759	0.90816	0.35816	0.31953
779.089	1.35127	1.48336	1.5418	1.30923	1.31244	1.19596	0.97257	0.93364	1.01099	1.19628	0.8996	0.35301	0.3163
777.16	1.41688	1.46897	1.46223	1.2368	1.24986	1.16422	0.95507	0.91237	0.98792	1.16806	0.88175	0.34457	0.31126
775.232	1.30506	1.35692	1.34133	1.17763	1.20027	1.13449	0.91705	0.85741	0.93415	1.10286	0.86022	0.33502	0.3058
773.303	1.16405	1.25234	1.24691	1.13465	1.14901	1.09013	0.85492	0.78223	0.86426	1.01657	0.83948	0.32573	0.30117
771.375	1.05058	1.1644	1.16918	1.08256	1.0766	1.02161	0.78376	0.71032	0.79547	0.93319	0.821	0.31666	0.29686
769.447	0.95255	1.07352	1.08336	1.00384	0.97481	0.92676	0.71626	0.65079	0.73527	0.86519	0.80482	0.30807	0.29194
767.518	0.85934	0.97099	0.97334	0.89341	0.84814	0.8145	0.65703	0.60347	0.6857	0.81318	0.79125	0.30087	0.28699
765.59	0.76427	0.85046	0.83607	0.76513	0.72066	0.70839	0.60845	0.56634	0.6466	0.77192	0.77956	0.29485	0.28271
763.661	0.65626	0.72124	0.69639	0.65112	0.61846	0.6274	0.57174	0.53683	0.61634	0.73744	0.76825	0.28898	0.27888
761.733	0.54423	0.61005	0.58592	0.5702	0.54811	0.5726	0.54541	0.51337	0.59277	0.70939	0.75755	0.28327	0.27563
759.804	0.452	0.53227	0.51227	0.51824	0.50177	0.53549	0.52616	0.49569	0.57379	0.68771	0.74902	0.27871	0.27317
757.876	0.3893	0.48302	0.46355	0.48304	0.46956	0.50873	0.51148	0.48309	0.55834	0.67068	0.74281	0.27544	0.27062
755.947	0.34976	0.45023	0.428	0.45636	0.44511	0.48872	0.49996	0.47402	0.54647	0.65718	0.73812	0.27237	0.26773
754.019	0.32441	0.42621	0.40117	0.43556	0.42595	0.47376	0.49041	0.46704	0.53766	0.64707	0.73446	0.26938	0.26556
752.091	0.30779	0.4083	0.38121	0.42049	0.41132	0.46213	0.48203	0.46092	0.53085	0.63909	0.73134	0.26709	0.26433
750.162	0.29645	0.39522	0.36683	0.41044	0.4004	0.45206	0.47418	0.45517	0.52544	0.63184	0.72858	0.26534	0.26307
748.234	0.28814	0.38577	0.35778	0.40411	0.39272	0.44374	0.46692	0.4503	0.52094	0.62562	0.72647	0.26361	0.26182
746.305	0.28212	0.3787	0.35292	0.40067	0.38813	0.43827	0.46152	0.44658	0.51717	0.62087	0.72511	0.26191	0.26136
744.377	0.27812	0.37251	0.34995	0.39885	0.38554	0.43488	0.45877	0.44353	0.51428	0.6171	0.72401	0.26057	0.26106
742.448	0.27524	0.36669	0.34773	0.39718	0.38359	0.43226	0.45762	0.44097	0.51192	0.61413	0.72278	0.25934	0.25995
740.52	0.27242	0.36223	0.3468	0.39537	0.382	0.43019	0.45639	0.43927	0.50981	0.61235	0.72157	0.25766	0.2589
738.592	0.26943	0.35939	0.34728	0.39382	0.38091	0.42895	0.45508	0.43854	0.50797	0.61163	0.72045	0.25556	0.25845
736.663	0.26673	0.35723	0.34833	0.39274	0.38009	0.42859	0.45441	0.43845	0.50668	0.61143	0.71911	0.25367	0.2576
734.735	0.26457	0.35614	0.34986	0.39282	0.38002	0.42869	0.45425	0.43883	0.50618	0.61162	0.71756	0.25259	0.25635
732.806	0.26389	0.35788	0.35336	0.3952	0.38169	0.42901	0.45512	0.43965	0.50622	0.6123	0.71647	0.25223	0.25595
730.878	0.26714	0.36374	0.36052	0.40055	0.38554	0.43091	0.458	0.44061	0.50704	0.61359	0.71635	0.25214	0.25676
728.949	0.27313	0.37163	0.3693	0.40772	0.39123	0.43609	0.4624	0.44204	0.509	0.61573	0.71699	0.25206	0.2578
727.021	0.27521	0.37521	0.37294	0.41179	0.39585	0.44216	0.46763	0.44574	0.51287	0.61942	0.71804	0.25195	0.25817
725.092	0.27107	0.37235	0.36892	0.40884	0.39448	0.4432	0.47211	0.45151	0.5186	0.62436	0.71887	0.25159	0.25778
723.164	0.26491	0.36584	0.36214	0.40257	0.38644	0.43716	0.47085	0.45319	0.52079	0.6255	0.71702	0.24877	0.25532
721.236	0.26082	0.36298	0.35661	0.39615	0.37824	0.43021	0.46585	0.44978	0.51955	0.6248	0.71797	0.24912	0.25659
719.307	0.25688	0.35973	0.34991	0.38979	0.37154	0.42485	0.46064	0.44337	0.51477	0.62123	0.71821	0.24936	0.25775
717.379	0.25264	0.35532	0.34189	0.38346	0.36552	0.41978	0.45617	0.43708	0.50916	0.61654	0.71738	0.248	0.25711
715.45	0.2495	0.35248	0.33503	0.37754	0.36012	0.41437	0.45333	0.4325	0.50475	0.61286	0.71594	0.24627	0.25641
713.522	0.24803	0.35091	0.33021	0.37328	0.3557	0.40988	0.4508	0.42891	0.50101	0.60951	0.7136	0.2437	0.25509
711.593	0.24819	0.35028	0.32701	0.37105	0.35306	0.40785	0.44808	0.42558	0.4981	0.60599	0.71089	0.24092	0.253
709.665	0.24928	0.35051	0.32487	0.37038	0.35211	0.40789	0.44539	0.42173	0.49597	0.60208	0.70823	0.23851	0.25088
707.737	0.25024	0.35048	0.32328	0.37029	0.35184	0.40825	0.44306	0.41725	0.49364	0.59759	0.70567	0.23603	0.24942
705.808	0.25078	0.34922	0.32197	0.37013	0.35127	0.40784	0.44142	0.41319	0.49065	0.59314	0.70334	0.23339	0.24842
703.88	0.25154	0.34736	0.32122	0.37013	0.35031	0.40705	0.44023	0.41053	0.48774	0.58978	0.70152	0.23105	0.24704
701.951	0.25274	0.34589	0.3211	0.37052	0.34992	0.40672	0.43924	0.40936	0.48581	0.58763	0.70043	0.22932	0.24542
700.023	0.25352	0.34469	0.32145	0.37111	0.35091	0.40693	0.43909	0.4091	0.48494	0.58645	0.70011	0.22856	0.24489
698.094	0.25326	0.3428	0.32229	0.37196	0.35258	0.40725	0.43968	0.40952	0.48503	0.58719	0.70077	0.22936	0.24617
696.166	0.25224	0.33933	0.3233	0.3728	0.35374	0.4077	0.44058	0.4118	0.48683	0.59093	0.70352	0.23152	0.24845
694.237	0.25064	0.33491	0.32394	0.37316	0.3547	0.40878	0.44326	0.4176	0.49188	0.59763	0.7089	0.23424	0.25064
692.309	0.24863	0.33184	0.3251	0.37397	0.35727	0.41149	0.44923	0.42627	0.50023	0.60601	0.71515	0.23662	0.25181
690.381	0.24764	0.33193	0.32872	0.3768	0.36246	0.41651	0.45733	0.43466	0.50861	0.61331	0.71898	0.23839	0.25215
688.452	0.24869	0.33411	0.33442	0.38118	0.36823	0.42191	0.46267	0.43902	0.51242	0.61605	0.71892	0.23925	0.2525
686.524	0.2497	0.33527	0.33869	0.38401	0.37041	0.42313	0.46097	0.43693	0.50946	0.61262	0.71612	0.23834	0.25211
684.595	0.24783	0.3337	0.33859	0.38258	0.36678	0.41793	0.45401	0.42928	0.50112	0.60463	0.71208	0.23508	0.24916
682.667	0.2436	0.33076	0.3353	0.37781	0.35906	0.40949	0.44709	0.42053	0.49165	0.59659	0.70803	0.23098	0.24476
680.738	0.23948	0.32871	0.33198	0.37309	0.35122	0.40263	0.4439	0.41562	0.48606	0.59245	0.70508	0.22881	0.24221
678.81	0.23666	0.32808	0.32988	0.37051	0.34634	0.39936	0.44461	0.4163	0.48718	0.59274	0.70371	0.22945	0.24245
676.882	0.23556	0.32819	0.32876	0.36983	0.34453	0.39917	0.44706	0.42111	0.49375	0.59534	0.70371	0.23014	0.24274
674.953	0.23671	0.32958	0.32902	0.37036	0.34508	0.40117	0.45052	0.42762	0.50165	0.59867	0.70526	0.22867	0.24133
673.025	0.24069	0.33618	0.33166	0.37116	0.34995	0.40553	0.45919	0.43452	0.50915	0.60517	0.71009	0.23128	0.24436
671.096	0.24807	0.35104	0.33664	0.37098	0.36054	0.41429	0.47501	0.44153	0.51825	0.61889	0.72111	0.24762	0.26005
669.168	0.25337	0.35987	0.34008	0.37351	0.36837	0.42538	0.47613	0.44141	0.52262	0.62967	0.73589	0.26307	0.27232
667.239	0.24734	0.34908	0.33517	0.37925	0.37011	0.43302	0.45999	0.43603	0.5122	0.62006	0.73801	0.24787	0.25285
665.311	0.24567	0.34595	0.32964	0.3787	0.37566	0.43704	0.47028	0.44382	0.51427	0.62052	0.72962	0.24549	0.24874
663.382	0.24596	0.34308	0.33063	0.38162	0.37248	0.43081	0.46856	0.44435	0.51711	0.61938	0.72301	0.2409	0.2447
661.454	0.25132	0.34751	0.33622	0.38478	0.36722	0.42235	0.46326	0.44051	0.51664	0.61668	0.72013	0.23765	0.24255
659.526	0.26218	0.35678	0.34113	0.38569	0.36363	0.41715	0.45898	0.43498	0.51254	0.61406	0.71875	0.23862	0.24414
657.597	0.27271	0.36192	0.34152	0.38474	0.36181	0.41578	0.45392	0.42893	0.50638	0.6111	0.71688	0.24041	0.24624
655.669	0.27653	0.36038	0.33813	0.38263	0.3609	0.41533	0.44776	0.42394	0.49988	0.60634	0.7151	0.2396	0.24569
653.74	0.27335	0.35628	0.333	0.37996	0.36026	0.41354	0.44317	0.42166	0.49481	0.60017	0.71306	0.23718	0.24314
651.812	0.26795	0.35302	0.32777	0.37801	0.35896	0.41163	0.44023	0.42172	0.49255	0.59561	0.71166	0.23637	0.24171
649.883	0.26293	0.34942	0.32424	0.37614	0.35663	0.41105	0.44	0.42335	0.49235	0.594	0.71077	0.23791	0.24225
647.955	0.25778	0.34326	0.32323	0.37384	0.3537	0.41044	0.44279	0.42591	0.4922	0.59359	0.70979	0.23886	0.24195
646.027	0.25272	0.33588	0.32365	0.37191	0.35096	0.40924	0.44642	0.42827	0.49353	0.59357	0.70894	0.23868	0.24077
644.098	0.24863	0.33047	0.32436	0.37079	0.34978	0.40923	0.44918	0.42946	0.49819	0.59407	0.70844	0.23896	0.24065
642.17	0.24562	0.32833	0.32591	0.37177	0.35166	0.41116	0.44985	0.42982	0.50372	0.59494	0.7091	0.23947	0.24104
640.241	0.24343	0.32881	0.3289	0.37543	0.35686	0.41457	0.44977	0.43097	0.50586	0.59586	0.71001	0.23941	0.24072
638.313	0.2421	0.33149	0.33305	0.38081	0.36363	0.4196	0.45045	0.43264	0.50348	0.59639	0.70937	0.23896	0.24005
636.384	0.24266	0.33749	0.33874	0.38796	0.37068	0.42568	0.45177	0.43307	0.49964	0.59677	0.70737	0.2384	0.24023
634.456	0.24695	0.34758	0.34676	0.39674	0.37758	0.43004	0.45261	0.43179	0.49738	0.5971	0.7057	0.23782	0.24116
632.527	0.25532	0.36015	0.35542	0.40335	0.38147	0.42963	0.4516	0.42875	0.49588	0.59578	0.7043	0.23753	0.24114
630.599	0.26525	0.37196	0.36037	0.4032	0.37911	0.42461	0.44866	0.42344	0.49287	0.59211	0.70223	0.23782	0.23975
628.671	0.27253	0.37834	0.35863	0.39695	0.37112	0.41835	0.44583	0.41769	0.48881	0.58847	0.70015	0.239	0.23861
626.742	0.27315	0.3756	0.35165	0.38931	0.36107	0.41423	0.44629	0.41515	0.48642	0.58795	0.69883	0.24109	0.2388
624.814	0.26715	0.3678	0.34488	0.38342	0.35389	0.41192	0.44875	0.41446	0.48601	0.59055	0.69758	0.24252	0.2387
622.885	0.25935	0.35972	0.33953	0.37892	0.35133	0.40928	0.44726	0.41203	0.48428	0.59257	0.6956	0.24162	0.23666
620.957	0.25281	0.35201	0.3331	0.37524	0.34885	0.40565	0.44185	0.40862	0.48139	0.59089	0.69359	0.23847	0.23263
619.028	0.24873	0.34619	0.32538	0.37227	0.34446	0.40222	0.43768	0.40647	0.47944	0.58732	0.69194	0.23456	0.22864
617.1	0.24868	0.3438	0.3196	0.36836	0.34162	0.39997	0.43517	0.40538	0.47808	0.58638	0.69022	0.23273	0.22835
615.172	0.25187	0.34352	0.3177	0.364	0.34243	0.39855	0.43431	0.40344	0.47745	0.58821	0.68895	0.23475	0.23213
613.243	0.25493	0.34256	0.31681	0.36198	0.3439	0.39738	0.43519	0.40089	0.47739	0.58837	0.68806	0.23815	0.2346
611.315	0.25538	0.34062	0.31413	0.36033	0.34192	0.39737	0.43353	0.39844	0.47654	0.58771	0.68761	0.24051	0.23339
609.386	0.25378	0.34073	0.3109	0.35786	0.33805	0.39829	0.42934	0.3962	0.47628	0.59043	0.68913	0.24249	0.23281
607.458	0.25284	0.34411	0.30897	0.35756	0.33785	0.39806	0.4275	0.39773	0.47971	0.5964	0.694	0.24429	0.23652
605.529	0.25405	0.34649	0.30902	0.35818	0.34095	0.39824	0.42937	0.40646	0.48669	0.60429	0.70121	0.2457	0.24244
603.601	0.25623	0.34375	0.31087	0.35757	0.34236	0.40117	0.43483	0.4191	0.4949	0.6133	0.7069	0.24872	0.24693
601.673	0.25763	0.33701	0.31198	0.35791	0.34279	0.40417	0.4447	0.43125	0.50444	0.62208	0.70904	0.25342	0.24882
599.744	0.25711	0.32931	0.31106	0.36041	0.34544	0.40741	0.45572	0.44456	0.51667	0.63087	0.71011	0.25637	0.24765

## Sheet: Raman-PTCs
pressure	1.04	1.73	2.12	2.87	3.31	3.84	4.78	5.68	7.16	8.29	9.65
raman shift	intensity
1671.18	394.128	635.354	846.961	1146.12	1381.06	1450.07	1530.94	1713.81	1859.62	2040.23	504.091
1669.71	453.25	664.026	831.659	1122.33	1367.4	1483.8	1559.61	1713.71	1881.5	2062.12	449.879
1668.23	424.422	660.56	862.018	1128.98	1362.2	1448.18	1530.78	1706.84	1888.16	2034.97	473.471
1666.75	449.704	650.333	853.481	1130.56	1323.18	1393.99	1552.67	1721.95	1879.59	2082.21	483.529
1665.27	461.454	636.729	814.522	1059.46	1309.54	1410.8	1528.93	1720.16	1857.51	2061.82	515.558
1663.79	459.68	629.889	809.377	1094.85	1322.94	1417.47	1530.54	1711.6	1892.9	2095.53	515.464
1662.31	452.838	656.846	802.545	1069.41	1283.96	1417.38	1545.66	1703.05	1875.89	2097.11	500.163
1660.83	439.241	644.938	832.881	1086.2	1337.9	1407.15	1533.75	1718.15	1916.33	2139.24	594.68
1659.35	454.363	629.655	788.886	1038.81	1295.55	1427.33	1530.3	1724.8	1921.29	2113.79	611.463
1657.87	479.612	626.2	804.015	1055.6	1268.42	1405.28	1538.66	1712.87	1926.24	2209.94	650.195
1656.39	413.674	607.549	793.811	1058.88	1315.58	1417.01	1580.79	1722.9	1968.33	2228.39	687.224
1654.91	454.115	593.97	807.245	996.325	1242.87	1432.11	1546.94	1699.16	1973.27	2241.77	682.034
1653.43	406.772	582.084	798.732	1070.51	1283.27	1401.64	1567.11	1753.07	2022.1	2290.58	739.299
1651.95	413.449	607.327	796.973	1045.09	1293.29	1447.11	1614.27	1720.89	2087.78	2329.26	734.101
1650.46	426.871	612.315	761.469	1050.06	1279.67	1384.59	1556.81	1729.22	2102.82	2345.98	732.281
1648.98	406.55	595.371	785.02	1051.65	1252.57	1441.86	1612.4	1806.72	2170.15	2409.94	791.192
1647.5	392.984	591.926	784.951	1065.05	1299.68	1402.97	1605.56	1830.21	2240.83	2423.27	774.181
1646.02	404.716	613.777	781.509	1090.25	1329.92	1460.21	1642.56	1932.95	2303.05	2419.73	698.154
1644.54	379.352	571.551	823.59	1066.54	1326.43	1488.78	1687.98	1937.86	2299.5	2352.13	650.817
1643.05	382.655	623.741	781.37	1056.33	1297.65	1476.87	1721.59	2005.14	2263.91	2296.35	645.642
1641.57	394.383	606.81	806.582	1140.5	1314.39	1532.39	1847.88	2058.92	2196.32	2279.35	630.355
1640.09	417.903	620.217	811.564	1165.67	1400.21	1518.79	1935.37	2040.21	2111.9	2208.44	561.15
1638.6	429.62	640.358	873.827	1195.88	1442.19	1673.68	1901.52	2024.89	2042.67	2208.31	596.429
1637.12	464.916	667.229	893.955	1258.08	1516.16	1656.7	1876.1	1974.19	2012.21	2199.76	628.327
1635.63	436.2	721.038	910.707	1347.21	1608.64	1835.09	1875.96	1945.41	1985.13	2186.17	663.581
1634.15	518.63	781.562	1018.38	1491.88	1763.38	1826.5	1705.75	1881.27	2008.58	2236.56	661.776
1632.66	557.258	853.85	1120.97	1623.01	1852.41	1871.79	1687.12	1832.32	2016.87	2263.37	693.644
1631.18	649.735	963.142	1247.08	1666.58	1875.75	1755.47	1648.29	1768.23	2035.25	2251.45	750.75
1629.69	775.838	1121.2	1356.32	1614.2	1804.85	1649.29	1619.58	1786.62	2051.95	2263.1	713.588
1628.21	922.086	1196.75	1330.9	1534.92	1722.19	1553.25	1594.24	1781.46	2061.9	2296.62	768.986
1626.72	1034.63	1223.49	1182.69	1363.14	1557.13	1536.31	1634.53	1860.41	2125.69	2320.03	797.447
1625.23	1081.54	1041.64	1066.49	1280.57	1474.55	1532.83	1599.11	1848.51	2155.82	2341.75	857.856
1623.75	1000.62	849.773	972.19	1184.58	1428.99	1483.95	1632.65	1890.42	2160.7	2432.41	844.246
1622.26	837.344	760.54	930.051	1139.06	1363.27	1537.65	1609.01	1903.73	2190.81	2433.93	1005.51
1620.77	670.762	698.237	866.073	1147.35	1433.75	1540.9	1694.65	1913.68	2155.34	2531.26	1116.28
1619.29	571.473	662.849	839.095	1111.94	1415.12	1545.82	1657.57	1923.62	2212.33	2594.95	1269.04
1617.8	527.676	684.612	845.738	1184.1	1425.07	1584.36	1670.91	1930.2	2294.51	2703.99	1507.44
1616.31	462.052	650.92	887.662	1172.22	1461.89	1602.72	1712.81	1925.02	2366.58	2891.95	1732.32
1614.82	428.37	689.475	906.052	1222.5	1497.02	1634.51	1674.05	1973.59	2478.93	3056.33	2017.59
1613.33	488.757	692.745	884.126	1286.19	1505.27	1656.21	1710.9	1924.73	2587.89	3284.48	2291
1611.85	466.837	719.524	937.774	1333.08	1550.45	1627.53	1746.05	2033.74	2765.66	3547.8	2476.99
1610.36	507.047	729.503	947.751	1292.63	1479.77	1603.9	1821.49	2141.03	3030.67	3947.03	2639.4
1608.87	508.634	789.838	939.258	1282.42	1531.66	1665.88	1789.46	2177.78	3302.29	4273.93	2677.53
1607.38	535.395	722.597	949.23	1332.64	1513.04	1682.53	1893.39	2285.01	3600.68	4552.03	2787.82
1605.89	568.858	742.638	918.926	1319.06	1546.45	1717.62	1911.7	2476.09	4002.99	4798.15	2809.13
1604.4	541.911	792.872	955.742	1303.82	1578.16	1761.1	2027.32	2605.04	4482.33	4886.48	2822.04
1602.91	531.747	777.667	999.254	1360.71	1645.09	1838.11	2079.15	2906.71	4605.88	5050.25	2819.84
1601.42	560.161	817.813	1000.82	1457.83	1723.73	1878.19	2322.15	3322.31	4939.03	5126.76	2725.41
1599.93	560.059	893.157	1054.37	1509.65	1804.03	1955.14	2612.02	3747.83	5245.22	5188.14	2533.75
1598.43	628.694	939.974	1091.14	1569.82	1932.91	2109.19	3079.49	4367.66	5375.27	5034.91	2248.27
1596.94	767.705	1013.59	1159.74	1636.68	2013.14	2365.44	3717.77	4662.09	5280.66	4761.04	1983.01
1595.45	817.843	1080.48	1201.5	1748.76	2296.12	2638.34	4216.71	5065.34	5278.25	4448.73	1704.44
1593.96	849.53	1135.61	1303.56	1949.61	2620.89	3204.38	4675.25	5324.34	5031.21	4144.91	1385.76
1592.47	894.608	1199.1	1417.32	2349.75	2987.42	3567.5	4733.23	5578.22	4625.1	3677.02	1166.04
1590.97	978.194	1348	1606.41	2783.24	3658.66	4185.09	4687.34	5475.24	4189	3391.88	988.27
1589.48	1140.46	1619.09	1942.8	3385.71	4199.04	4730.44	4659.89	5286.88	3681.03	2956.12	864.16
1587.99	1367.97	1935.29	2290.79	4198.94	5052.33	5153.36	4555.43	4840.74	3260.33	2781.72	765.212
1586.5	1623.85	2397.02	2767.56	4789.22	5726.18	5484.06	4199.9	4389.74	2896.69	2605.71	703.13
1585	1996.81	3041.02	3394.79	5524.9	6414.84	5679.05	3827.75	3783.24	2625.25	2429.77	656.135
1583.51	2443.26	3693.15	4073.67	6061.17	6917.51	5607.9	3440.68	3290.76	2370.63	2352.62	602.463
1582.01	3063.55	4535.78	4752.3	6463.39	7083.68	5282.45	3005.23	2780.06	2301.84	2290.56	642.51
1580.52	4006.48	5292.79	5278.46	6607.85	6992.17	4863.44	2633.51	2465.26	2209.64	2312.17	625.663
1579.02	5169.84	5850.49	5379.59	6016.33	6410.64	4063.24	2302.06	2234.21	2147.59	2265.19	608.823
1577.53	6214.05	5971.54	5183.03	5369.84	5264.11	3356.98	2092.81	2118.62	2119	2229.94	677.276
1576.03	6749.61	5417.07	4546.82	4303.93	4271.81	2870	1935.46	2038.19	2087.09	2273.28	677.152
1574.54	6599.6	4563.59	3733.65	3552.68	3391.87	2416.63	1855.07	1944.42	2093.63	2238.04	646.938
1573.04	5976.66	3658.6	2949.19	2791.68	2784.68	2169	1763.01	1912.51	2061.72	2229.55	665.205
1571.55	4929.51	2762.31	2325.44	2254.87	2296.35	1928.14	1734.48	1910.7	2145.13	2249.47	629.992
1570.05	3585.36	2096.89	1832.22	1851.91	1958.57	1811.01	1700.95	1915.57	2086.5	2274.4	651.597
1568.55	2502.28	1533.62	1496.21	1622.82	1709.44	1727.32	1642.37	1861.98	2168.21	2272.59	608.046
1567.06	1748.6	1284.53	1220.44	1450.6	1684.2	1653.69	1672.33	1973.74	2151.35	2257.42	648.018
1565.56	1262.37	1050.56	1120.1	1345.24	1593.84	1580.08	1688.92	1983.61	2166.22	2250.61	609.494
1564.06	959.96	900.148	1044.84	1338.41	1536.91	1610.01	1702.17	2006.83	2114.3	2260.49	669.486
1562.56	794.535	853.283	997.988	1288.19	1516.71	1646.61	1732.1	1968.28	2129.17	2275.38	614.279
1561.07	725.966	819.786	979.522	1281.37	1526.57	1629.78	1726.98	2008.18	2097.31	2278.58	615.835
1559.57	660.758	782.964	936.033	1239.52	1571.46	1668.03	1785.27	2033.05	2082.15	2258.42	560.658
1558.07	620.599	741.151	902.57	1286.1	1611.33	1712.93	1805.16	1982.84	2016.94	2206.57	623.952
1556.57	600.47	749.392	925.83	1264.28	1671.21	1742.81	1805.03	1961	2060.17	2203.1	550.445
1555.07	546.995	797.654	950.75	1395.89	1761.08	1724.32	1843.25	1929.16	2076.71	2222.99	540.338
1553.57	560.234	787.541	1042.35	1390.73	1749.2	1782.52	1779.76	1852.32	1969.85	2184.51	555.246
1552.07	575.135	837.445	1070.58	1477.26	1744	1750.69	1726.28	1898.87	1979.73	2124.38	505.132
1550.57	596.698	895.665	1087.12	1548.75	1687.13	1768.87	1721.17	1867.06	1986.27	2132.6	511.707
1549.07	666.579	965.529	1155.32	1456.92	1640.29	1702.06	1666.06	1811.94	1957.82	2154.15	533.278
1547.57	728.105	962.057	1165.18	1443.42	1603.45	1640.27	1675.95	1798.48	1947.7	2150.7	508.187
1546.07	821.259	946.925	1165.04	1444.92	1554.97	1605.15	1674.18	1790.03	1915.93	2135.6	544.744
1544.57	839.43	956.782	1086.62	1348.15	1479.85	1613.35	1652.42	1776.59	1879.17	2093.84	503.005
1543.07	855.928	896.695	1079.84	1301.37	1463.05	1524.97	1579.05	1733.18	1924.02	2082.08	496.252
1541.57	699.269	821.646	983.146	1264.6	1414.62	1554.82	1645.56	1763.04	1913.92	2115.28	472.851
1540.07	635.885	813.21	984.705	1221.19	1421.14	1499.77	1620.49	1737.95	1922.13	2070.22	467.771
1538.56	579.182	744.861	916.361	1207.75	1402.69	1514.64	1540.5	1706.22	1880.4	2066.8	456.035
1537.06	512.516	723.129	879.659	1179.33	1375.93	1449.64	1592	1764.36	1906.92	2078.34	455.952
1535.56	459.184	661.476	876.244	1120.98	1349.18	1502.78	1591.91	1740.95	1890.17	2064.93	474.169
1534.06	464.09	618.143	851.206	1165.79	1324.11	1459.42	1588.49	1710.9	1848.47	2064.83	489.054
1532.55	487.288	652.992	812.873	1079.19	1348.93	1489.26	1593.39	1687.51	1865	2043.11	465.68
1531.05	452.28	639.607	821.112	1150.59	1357.12	1464.21	1578.33	1760.58	1854.92	2107.86	467.258
1529.55	453.86	621.239	839.322	1107.25	1380.26	1472.42	1549.98	1727.21	1889.73	2119.39	535.336
1528.04	397.263	614.514	801.012	1087.2	1325.28	1470.66	1539.93	1688.87	1848.06	2094.35	543.55
1526.54	380.571	607.79	807.587	1087.1	1310.2	1455.6	1544.83	1710.38	1872.89	2079.29	523.507
1525.03	428.687	602.731	822.467	1090.32	1316.73	1433.9	1579.64	1706.95	1894.38	2099.13	490.179
1523.53	445.222	615.948	807.438	1042.04	1323.25	1418.85	1554.63	1695.22	1905.9	2138.89	493.412
1522.02	418.565	599.262	799.059	1096.76	1258.35	1420.42	1554.55	1691.79	1889.18	2115.52	468.406
1520.52	390.257	605.832	764.112	1021.92	1269.87	1440.25	1514.61	1690.03	1907.34	2075.56	460.017
1519.01	371.921	602.437	750.763	1040.1	1312.92	1448.46	1532.79	1703.21	1870.7	2092.06	454.952
1517.51	365.213	572.482	755.68	1040	1279.6	1428.44	1570.89	1723.03	1875.57	2067.05	443.248
1516	393.362	590.672	763.914	1041.57	1311.02	1423.37	1565.83	1716.29	1865.5	2073.59	449.806
1514.49	381.674	603.876	772.145	1043.13	1295.97	1398.38	1559.1	1697.93	1847.15	2033.66	461.34
1512.99	368.331	582.233	755.485	1067.93	1244.42	1436.45	1593.86	1742.62	1873.59	2043.53	414.798
1511.48	356.651	562.257	772.009	1056.22	1277.49	1442.99	1532.39	1714.31	1863.53	2045.09	451.217
1509.97	379.806	562.191	765.307	1056.12	1325.47	1446.21	1542.26	1690.98	1841.86	2025.09	434.549
1508.46	336.622	596.948	733.734	1107.43	1312.08	1495.86	1532.23	1695.86	1845.08	2016.71	464.318
1506.96	366.403	576.98	776.78	1059.24	1278.81	1422.8	1563.65	1684.15	1843.32	2031.54	427.758
1505.45	367.994	585.199	761.793	1072.41	1321.79	1450.89	1551.96	1675.76	1826.64	2033.1	437.626
1503.94	356.325	575.185	756.755	1073.96	1324.98	1444.16	1520.38	1693.89	1836.49	2051.24	460.749
1502.43	366.202	618.199	773.26	1050.67	1280.12	1404.3	1515.33	1642.43	1836.39	1994.8	437.465
1500.92	367.791	580.018	761.595	1000.87	1263.44	1417.46	1513.6	1683.75	1857.82	2029.5	434.072
1499.41	395.883	583.261	779.75	1037.22	1245.11	1458.78	1536.71	1668.74	1831.22	2034.38	450.557
1497.9	384.218	555.037	761.463	1052.04	1283.09	1407.34	1515.1	1676.93	1846.02	2050.85	480.285
1496.39	362.622	584.776	763.053	1020.48	1322.72	1410.56	1531.58	1663.58	1834.33	2017.63	443.768
1494.88	367.522	586.362	771.264	1031.98	1251.41	1380.67	1493.42	1663.49	1867.34	2024.16	448.654
1493.37	347.592	571.394	738.093	1038.51	1279.44	1367.34	1536.38	1670.01	1839.1	2027.38	453.537
1491.86	340.909	579.601	733.067	1020.21	1290.91	1408.63	1506.51	1679.84	1857.2	2025.63	422.01
1490.35	347.465	534.857	747.897	998.61	1290.79	1382.07	1513.06	1661.54	1848.82	2058.63	426.897
1488.84	332.513	556.302	777.611	1029.95	1262.55	1420.03	1503.05	1631.67	1883.46	2040.34	430.127
1487.33	358.915	564.506	777.542	1013.32	1231.01	1393.47	1504.63	1658.04	1815.54	2030.32	436.664
1485.82	345.62	556.171	765.898	1033.08	1273.9	1395.04	1512.83	1686.06	1873.32	2025.26	436.584
1484.3	380.278	569.333	774.098	1047.87	1257.26	1441.24	1517.71	1661.16	1868.25	2041.7	448.078
1482.79	375.249	570.919	749.233	1011.4	1234	1379.98	1491.18	1667.68	1830.13	2026.73	451.302
1481.28	348.736	569.198	780.573	1065.86	1268.61	1416.26	1487.8	1680.8	1873	2054.73	428.08
1479.77	381.721	555.91	732.581	1060.8	1247.01	1416.17	1515.82	1684.01	1866.28	2003.41	419.739
1478.25	333.738	540.976	750.695	1047.49	1232.04	1402.86	1522.35	1697.12	1857.92	2039.67	449.402
1476.74	341.936	575.603	762.194	1009.4	1236.89	1435.8	1485.93	1659.03	1841.29	2051.14	455.927
1475.23	358.389	539.199	773.689	1029.13	1251.64	1432.4	1550.27	1653.98	1806.51	2064.25	474.011
1473.71	356.672	532.532	765.364	1047.2	1279.61	1412.49	1502.3	1681.96	1872.46	2069.1	487.135
1472.2	363.211	558.887	763.647	1043.8	1239.87	1414.05	1535.24	1681.86	1877.31	2073.96	483.743
1470.68	364.795	562.122	752.026	1043.71	1254.62	1422.21	1533.51	1673.5	1865.65	2054.05	483.654
1469.17	356.476	534	765.164	989.153	1233.05	1405.62	1525.18	1721.26	1873.79	2083.65	463.761
1467.65	377.861	566.94	794.799	1055.07	1267.6	1417.08	1528.4	1714.56	1896.79	2055.5	488.427
1466.14	354.695	540.477	804.625	1036.83	1288.93	1383.99	1564.61	1730.95	1893.38	2032.31	493.287
1464.62	395.866	581.65	786.407	1048.28	1260.78	1408.64	1572.77	1712.7	1852.03	2080.05	481.65
1463.11	351.267	579.931	783.038	1081.17	1285.4	1425.04	1536.4	1719.19	1893.16	2098.08	488.158
1461.59	374.286	602.945	779.671	1100.85	1293.53	1434.84	1594.03	1704.24	1833.69	2066.65	511.153
1460.07	402.242	588.035	782.899	1069.42	1252.2	1461.12	1569.21	1756.89	1810.51	2059.95	504.465
1458.56	384.038	589.612	794.366	1070.97	1281.76	1419.82	1524.62	1705.68	1889.53	2061.5	496.131
1457.04	402.095	615.907	756.392	1039.56	1296.48	1465.87	1562.44	1745.13	1924.02	2066.35	471.32
1455.52	402.021	576.288	812.346	1041.12	1311.19	1403.15	1587.07	1690.65	1894.25	2051.42	439.928
1454	403.595	604.224	790.856	1045.96	1319.3	1460.72	1595.22	1726.79	1857.9	2033.2	495.858
1452.49	391.991	582.738	784.196	1029.4	1335.65	1442.5	1585.24	1733.27	1872.62	2052.87	495.767
1450.97	411.68	582.668	774.246	1093.53	1309.18	1491.81	1585.15	1677.17	1879.1	2093.94	461.094
1449.45	375.383	623.758	798.874	1063.79	1315.65	1488.41	1558.72	1690.24	1885.57	2067.49	482.413
1447.93	413.175	640.142	833.369	1073.57	1340.22	1448.79	1556.99	1724.71	1898.63	2075.62	493.848
1446.41	437.786	641.707	806.957	1091.57	1328.57	1420.72	1561.84	1722.95	1826.1	2062.35	493.757
1444.89	414.669	612.007	795.364	1088.18	1343.26	1471.63	1601.24	1732.72	1877.02	2070.48	521.641
1443.37	450.787	628.383	783.775	1104.53	1320.1	1435.34	1579.76	1722.74	1865.39	2083.54	518.254
1441.85	429.32	625.015	831.407	1119.23	1315.04	1436.89	1576.38	1709.47	1908.05	2116.34	503.354
1440.33	425.952	595.334	809.949	1086.22	1313.28	1459.81	1538.47	1747.19	1883.27	2101.42	555.891
1438.81	443.961	601.838	809.874	1102.57	1309.87	1458.07	1581.14	1743.79	1891.38	2122.69	619.918
1437.29	419.22	616.561	803.223	1095.88	1317.97	1497.43	1572.83	1730.53	1917.58	2165.33	639.533
1435.77	382.981	608.266	794.931	1117.15	1314.56	1439.79	1579.31	1766.58	1945.41	2188.22	647.634
1434.25	396.058	575.323	809.649	1072.67	1352.24	1442.98	1539.78	1756.61	1950.21	2229.18	723.113
1432.73	399.271	593.328	809.574	1087.36	1334.03	1511.89	1574.2	1718.7	1958.31	2245.48	806.78
1431.21	394.27	634.326	768.429	1097.11	1317.48	1475.64	1602.04	1735.02	1992.68	2301.2	896.987
1429.68	417.192	622.749	806.139	1093.72	1378.13	1490.32	1618.37	1798.97	2059.9	2355.26	1057.79
1428.16	403.978	601.323	786.359	1098.54	1350.08	1514.84	1641.27	1779.14	2048.26	2432.29	1223.46
1426.64	430.174	624.235	773.153	1152.62	1346.67	1475.33	1641.17	1770.82	2107.23	2496.16	1390.71
1425.12	392.338	629.082	820.691	1095.05	1351.47	1521.19	1636.14	1826.51	2144.84	2706.1	1548.05
1423.59	407.038	642.134	835.385	1093.31	1398.94	1583.45	1672.15	1929.79	2228.38	2884.78	1675.79
1422.07	380.707	643.693	812.332	1145.71	1390.6	1558.71	1691.73	1885.34	2341.44	3040.43	1870.77
1420.55	356.027	622.283	845.07	1155.44	1410.15	1524.13	1685.06	1893.4	2462.66	3260	2072.23
1419.02	393.69	640.25	840.067	1211.1	1432.98	1528.94	1727.6	1926.07	2618.28	3554.95	2211.28
1417.5	400.178	638.529	833.426	1171.61	1406.59	1573.11	1699.6	1927.57	2903.41	3675.94	2442.13
1415.97	432.9	677.803	890.739	1222.33	1521.24	1633.66	1710.97	2004.49	3155.64	3970.7	2745.05
1414.45	460.691	710.504	872.615	1251.71	1462.06	1666.32	1745.28	2064.99	3415.98	4286.67	2898.66
1412.92	449.132	715.328	934.817	1259.77	1543.87	1669.46	1791.06	2197.59	3776.2	4633.67	3009.59
1411.4	475.271	757.844	924.886	1290.78	1601.07	1656.21	1795.85	2313.76	4118.27	4893.68	2835.32
1409.87	501.401	836.392	970.669	1326.69	1523.88	1665.9	1884.2	2593.74	4434	5129.01	2846.26
1408.35	517.691	785.489	972.203	1336.37	1545.02	1682.15	2021.67	2860.51	4810.22	5210.26	2716.31
1406.82	556.907	832.882	1008.13	1321.48	1557.96	1678.73	2226.25	3341.75	5160.1	5296.39	2545.46
1405.29	669.803	831.128	993.283	1313.14	1556.16	1724.44	2581.41	3816.27	5282.21	5189.25	2395.96
1403.77	702.427	827.738	994.811	1352.3	1647.68	1892.94	2972.47	4210.38	5404.28	5036.3	2215.41
1402.24	717.031	806.34	960.324	1399.62	1724.44	2064.65	3610.57	4491.38	5446.08	4852.3	2113.5
1400.71	646.519	801.319	988.046	1455.11	1847	2336.14	3998.02	4818.12	5258.73	4509.6	1913.42
1399.18	580.942	793.026	1045.21	1579.3	1969.52	2718.81	4241.32	5141.46	5131.99	4257.04	1767.42
1397.66	575.926	876.361	1117.09	1685.46	2361.95	3098.06	4401.08	5269.98	4880.95	3984.93	1577.29
1396.13	623.26	918.768	1162.76	2054.95	2890.02	3653.85	4444.64	5498.24	4436.97	3874.87	1537.74
1394.6	610.061	1038.03	1280.38	2475.01	3455.51	3988.63	4403.13	5513.79	4168.16	3679.81	1416.43
1393.07	649.194	1134.36	1518.97	3159.82	3996.26	4382.16	4456.49	5372.35	3945.23	3525.69	1288.61
1391.54	724.282	1390.87	1881.72	3870.54	4610.39	4726.5	4465.67	4830.41	3789.42	3309.51	1139.59
1390.01	872.902	1807.49	2525.5	4299.83	5229.19	5173.69	4334.28	4502.8	3460.4	3103.21	1062.55
1388.48	1106.45	2495.25	3092.22	4802.52	5837.96	5664.84	4216.01	4052.73	3270.41	2867.57	943.043
1386.95	1491.88	3120.67	3590.11	5153.05	6982.47	5832.27	3824.9	3759.7	3057.62	2767.65	900.383
1385.42	2176.15	3603.72	3862.36	5661.93	7585.79	5481.74	3510.72	3492.92	2779.55	2622.01	864.274
1383.89	2923.86	3965.72	4041.4	6146.11	7248.03	4994.14	3279.95	3173.96	2640.44	2569.54	788.974
1382.36	3752.96	4513.76	4483.31	6305.13	6162.4	4397.29	3057.44	2918.82	2520.97	2456.66	769.231
1380.83	4085.37	5095.89	4863.01	5846.87	5278.02	3906.79	2725.61	2680.09	2368.88	2466.29	765.823
1379.3	4602.13	5410.07	4800.15	5201.03	4635.58	3507.9	2532.67	2447.99	2314.81	2404.07	724.867
1377.77	5401.08	5146.32	4538.19	4672.96	4275.76	3208.72	2323.48	2320.43	2270.55	2376.16	760.644
1376.24	5670.99	4690.09	4064.16	3923.13	3878.53	2888.44	2156.8	2191.29	2289.95	2393.96	794.775
1374.7	5815.16	4092.09	3469.57	3393.86	3368.86	2591.12	2045.64	2163.36	2242.45	2460.69	809.314
1373.17	5163.18	3453.52	3054.64	2899.03	2994.79	2406.47	1978.58	2058.76	2286.32	2480.09	841.793
1371.64	4338.56	2847.8	2462.09	2572.39	2682.83	2181.11	1911.55	2073.27	2320.39	2507.65	874.259
1370.1	3475.1	2340.16	2122.52	2237.71	2225.85	2089.55	1899.98	2112.24	2378.91	2572.69	949.114
1368.57	2779.89	1937.04	1766.76	1983.05	2073.93	1962.16	1886.79	2084.34	2381.97	2621.41	1092.42
1367.04	2228.39	1556.9	1523.62	1816.51	1926.95	1963.6	1912.72	2142.85	2487.73	2728.8	1372.61
1365.5	1804.23	1348.03	1454.96	1710.33	1819.15	1925.92	1964.73	2191.56	2660.27	2989.35	1752.12
1363.97	1554.57	1259.83	1332.55	1724.78	1786.35	1956.69	1948.27	2245.14	2868.6	3360.61	2507.92
1362.44	1215.41	1200.98	1330.75	1768.55	1714.45	1959.76	2088.23	2365.5	3298.43	4033.15	4084.6
1360.9	1158.17	1130.75	1369.67	1805.78	1701.23	2052.41	2153.2	2523.28	4003.39	5604.62	7358.08
1359.37	1109.1	1181.06	1314.12	1864.18	1753.15	2219.95	2351.7	2936.7	5651.07	8677.11	13943.1
1357.83	1108.89	1249.28	1471.9	2003.97	1806.68	2434.65	2672.25	3735.88	9200.05	14949.8	23663.5
1356.29	1183.58	1319.09	1597.06	2288.6	2018.11	2779.51	3438.76	5324.36	15149.1	24842.5	33610
1354.76	1347.76	1546.76	1891.46	2794.5	2237.61	3760.69	5149.07	8360.93	24799.1	37979	37481.1
1353.22	1601.39	1888.28	2311.07	3905.62	2847.6	5879.08	8133.03	13787.1	38055.1	46574.9	35119.3
1351.69	1993.23	2452.58	3360.21	6285.49	4108.22	9506.66	13201.8	20983.2	50837.6	45220.9	31835.6
1350.15	2835.56	3929.32	5829.19	11029.9	6137.87	14652.4	20017.6	31130.9	52535	39946.8	29444.8
1348.61	4829.17	7762.37	10680.1	18205.8	9025.57	21861.9	28945.4	41533.6	46395.2	35551.3	27710.3
1347.07	10349.3	13971.5	17194.5	27076.9	12967.7	30522.6	38333.4	44227.3	40555.1	32938.1	26770.1
1345.54	19615.2	21254.8	25223.5	38494.1	17752.1	40170.3	40980	40261.8	35813.2	30755.2	25692
1344	27478	28662.1	34124.1	52031.9	21609.8	43713.4	36193.3	32744.2	32306.8	28617	24248.5
1342.46	35131.5	36928.2	44575.3	62726.8	22152.1	37600.7	28370.6	26918	29263.3	26289.4	22558.5
1340.92	44256	46819.4	54510.7	59273.5	18378	28800.9	22665	22818.2	26207.9	23985.4	20784.7
1339.38	56764.8	53930.4	54260.2	45707.5	14118	22196.1	18428.6	19299.9	23447.8	22034.8	18764.5
1337.85	69913.8	49336.3	43290.3	33036.8	10777.3	17781.9	15451	16580.5	21163	20119	17199.9
1336.31	70862.3	38539.8	31278.4	24614.5	8387.93	14189.5	12736.1	14005	19090.2	18465.5	15665.1
1334.77	56593.7	28187.3	22154.9	18309.6	6668.49	11346.9	10616.5	11682.2	17047.3	16669.6	13960.4
1333.23	39989.1	19290	15452.2	13447.1	5415.64	9164.56	8580.48	9587.53	15368.9	14833.8	12470.7
1331.69	25648.6	12481.9	10612.2	9842.79	4322.33	6986.28	6840.62	7803.67	13225.3	13076.7	10825.6
1330.15	14148.7	7588.2	6598.43	6494.59	3305.7	5078.22	5002.4	6033.44	11377.8	11263.4	8949.07
1328.61	7376.47	4197.17	3923.19	4088.75	2612.35	3583.01	3734.4	4671.15	9563.4	9389.03	7243.61
1327.06	3914.68	2776.89	2676.6	3048.18	2290.77	2979.01	3219.64	4152.98	7584.24	7418.05	5370.05
1325.52	2817.47	2182.75	2131.17	2634.09	2324.53	2895.9	3185.18	4149.18	5815.06	5712.2	3888.11
1323.98	2165.01	1956.96	1980.03	2531.54	2405.3	3012.3	3325.88	4181.05	4768.2	4668.65	2769.99
1322.44	1970.04	1763.69	1918.13	2545.76	2764.94	3136.76	3544.36	4221.03	4242.21	4184.88	2224.66
1320.9	1724.88	1758.54	1929.19	2751.27	3166.59	3428.15	3607.13	4115.09	4097.38	3983.36	1955.14
1319.35	1768.33	1850.64	1988.88	3118.79	3688.03	3845.86	3618.02	4005.94	3965.58	3843.51	1688.95
1317.81	1771.24	2080.45	2283.53	3539.65	4136.36	4112.71	3598.1	3770.43	3806.27	3619.45	1533.06
1316.27	1905.39	2392.8	2563.48	3973.31	4522.95	4235.25	3450.2	3645.19	3619.48	3460.28	1307.56
1314.73	2251.71	2933.46	3013.42	4356.6	4956.38	4195.76	3195.43	3534.57	3533.19	3210.45	1193.92
1313.18	2732.32	3478.77	3408.13	4662	4952.35	3931.15	3125.4	3347.87	3236.38	3080.56	1077.08
1311.64	3424.89	3894.33	3650.47	4499.3	4736.18	3762.19	3023	3271.35	3056.27	2864.9	948.954
1310.09	4241.87	4244.98	3593.21	4461.33	4515.24	3520.42	2943.31	3152.77	2851.95	2699.51	869.444
1308.55	5045.59	3999.8	3555.38	4146.57	4221.53	3403.39	2745.49	2912.82	2639.6	2551.99	794.82
1307.01	4996.11	3623.62	3396.19	3752.62	3809.79	3260.51	2672.35	2760.36	2482.36	2404.52	742.881
1305.46	4600.36	3389.97	3049.36	3527.1	3684.61	3057.81	2560.41	2517.34	2370.49	2350.96	624.617
1303.91	3907.07	3088.47	2814.28	3327.56	3334.6	2834.15	2325.55	2326.18	2213.36	2242.41	598.615
1302.37	3443.74	2888.98	2679.58	3053.68	3025.15	2686.6	2173.27	2151.27	2159.81	2226.1	580.711
1300.82	3105.1	2571.5	2498.03	2875.31	2829.03	2498.67	1980.62	2055.66	2080.4	2180.69	564.431
1299.28	2802.15	2415.84	2327.86	2569.28	2463.2	2275.24	1893.14	1935.84	2005.87	2159.54	533.604
1297.73	2382.93	2085.63	2081.78	2276.29	2223.6	1990.46	1795.99	1877.49	1984.73	2104.46	527.038
1296.18	2022.04	1820.2	1813.15	1967.24	1976.01	1899.75	1721.51	1806.24	1978.13	2120.51	515.626
1294.64	1745.32	1530.63	1597.96	1758.51	1796.39	1707.25	1651.9	1765.71	1935.99	2112.32	489.673
1293.09	1515.57	1309.03	1358.61	1601.55	1565.13	1640.86	1598.48	1746.21	1914.86	2055.66	491.199
1291.54	1169.58	1189.28	1219.5	1447.89	1500.34	1608.42	1566.08	1742.87	1922.82	2134.72	492.723
1289.99	975.547	1058.27	1098.21	1354.04	1393.59	1535.61	1612.83	1679.76	1911.4	2111.99	471.635
1288.45	884.935	880.479	1002.81	1234.39	1370.84	1448.29	1525.53	1687.74	1917.74	2100.58	473.162
1286.9	747.535	841.604	933.273	1161.61	1323.89	1519.23	1536.75	1686.02	1914.4	2079.48	458.543
1285.35	661.841	738.173	933.174	1140.5	1318.92	1452.93	1565.72	1703.68	1859.4	2071.31	431.015
1283.8	555.198	749.371	858.834	1109.73	1276.84	1465.75	1570.48	1685.82	1885.12	2064.75	429.322
1282.25	540.572	712.156	837.772	1106.39	1308.99	1462.42	1562.32	1697.01	1872.1	2014.62	456.675
1280.7	495.299	671.727	848.985	1130.48	1274.99	1483.29	1562.23	1754.99	1899.42	2048.41	409.802
1279.15	459.72	670.027	829.546	1090.05	1311.98	1478.34	1544.4	1709.71	1831.56	2019.28	385.53
1277.6	474.149	665.102	842.369	1094.78	1286.05	1471.79	1573.35	1720.89	1816.94	1956.29	383.845
1276.05	470.837	650.504	827.775	1170.46	1298.84	1486.2	1563.58	1703.05	1831.35	1962.66	404.737
1274.5	449.791	653.645	853.491	1088.12	1306.78	1460.29	1545.76	1661.03	1811.91	1993.21	407.886
1272.95	423.918	680.962	851.795	1146.05	1348.57	1489.21	1552.13	1683.5	1773.13	1989.9	393.304
1271.4	472.187	680.873	848.489	1128.2	1322.65	1423.03	1521.42	1631.83	1793.99	1996.26	370.668
1269.85	444.708	704.953	845.183	1150.65	1328.98	1484.16	1529.4	1631.74	1784.23	1973.61	373.822
1268.29	473.623	682.306	849.934	1118.32	1291.8	1430.89	1547.04	1644.53	1787.36	1941.31	356.032
1266.74	460.649	701.545	857.905	1116.6	1291.68	1440.46	1535.68	1633.16	1761.49	1984.72	330.195
1265.19	467.006	678.907	832.054	1108.44	1301.23	1462.91	1514.66	1615.36	1772.68	1970.14	380.056
1263.64	474.969	664.328	846.465	1097.06	1272.13	1388.74	1508.14	1647.47	1801.57	1945.9	363.885
1262.08	465.223	667.461	819.017	1111.44	1225.33	1390.26	1474.26	1618.4	1762.84	1979.63	350.939
1260.53	463.527	652.89	798.016	1109.72	1249.37	1404.66	1487.06	1584.51	1753.1	1921.6	336.388
1258.98	445.74	585.221	796.334	1064.56	1247.65	1398.13	1478.95	1582.82	1770.71	1919.92	360.464
1257.42	408.654	626.98	783.39	1012.98	1234.67	1369.08	1488.53	1603.65	1764.19	1943.98	362.006
1255.87	452.009	596.338	773.668	1053.1	1231.34	1357.74	1459.5	1600.35	1773.75	1939.07	350.678
1254.31	398.852	607.523	784.857	1054.61	1221.59	1370.52	1488.38	1558.45	1733.45	1916.48	369.913
1252.76	414.858	572.072	746.194	1011.1	1173.24	1370.44	1452.93	1574.45	1736.59	1926.05	371.453
1251.21	355.297	586.472	775.069	957.955	1186.01	1373.57	1430.36	1540.61	1730.07	1937.23	381.03
1249.65	398.63	543.001	765.355	1001.27	1156.98	1336.51	1425.47	1580.72	1713.92	1898.58	358.456
1248.09	363.201	559.008	752.431	977.081	1184.2	1323.57	1459.16	1551.71	1721.87	1921	342.318
1246.54	387.235	528.413	747.546	965.75	1129.48	1366.88	1446.23	1541.99	1750.72	1903.26	359.929
1244.98	361.46	534.778	723.384	970.489	1156.7	1339.49	1471.87	1561.2	1679.95	1917.64	337.371
1243.43	354.968	555.597	716.9	955.951	1156.61	1307.28	1446.1	1562.72	1726.45	1911.14	340.521
1241.87	380.596	518.595	720.053	984.778	1153.3	1337.72	1436.4	1561.04	1734.4	1935.16	359.729
1240.31	333.963	555.465	747.289	979.877	1154.81	1311.95	1418.68	1556.14	1719.87	1920.63	378.93
1238.75	362.797	531.32	707.093	950.898	1157.93	1323.12	1439.48	1546.44	1710.16	1946.24	345.148
1237.2	348.284	539.283	723.086	949.214	1135.37	1321.44	1437.81	1557.59	1735.76	1902.83	373.974
1235.64	327.359	529.592	715.003	978.021	1141.7	1329.38	1463.43	1562.33	1710	1918.8	351.438
1234.08	325.693	556.806	703.714	982.751	1131.98	1342.14	1442.5	1589.53	1701.9	1949.21	356.187
1232.52	344.882	555.136	732.532	1006.73	1170.39	1345.27	1442.43	1522.07	1741.93	1933.09	352.912
1230.96	352.837	553.466	764.547	958.525	1155.86	1348.4	1424.73	1558.89	1722.6	1920.19	328.789
1229.4	363.996	540.573	762.876	980.894	1191.05	1333.88	1403.82	1547.59	1722.52	1918.51	336.746
1227.84	370.342	606.241	729.142	974.397	1152.47	1365.87	1435.83	1549.11	1716.02	1908.81	341.493
1226.29	371.876	554.873	740.302	958.286	1179.63	1340.14	1461.41	1576.29	1722.36	1915.15	347.841
1224.73	363.794	537.178	716.2	964.616	1189.15	1333.65	1469.35	1528.13	1687.02	1883.03	378.227
1223.16	355.714	567.56	735.369	962.933	1168.22	1320.75	1443.65	1587.34	1701.36	1926.22	341.303
1221.6	362.056	535.451	722.491	994.893	1174.53	1328.69	1472.42	1577.64	1704.49	1929.35	344.443
1220.04	345.972	551.406	730.44	964.373	1119.98	1331.81	1453.12	1575.96	1715.63	1934.08	328.362
1218.48	333.096	556.145	711.162	951.481	1153.52	1328.53	1408.22	1566.27	1744.37	1892.37	353.924
1216.92	350.647	556.079	738.324	953.004	1159.83	1336.46	1444.98	1550.18	1717.07	1935.53	363.466
1215.36	326.569	533.602	711.047	968.933	1148.54	1325.18	1430.51	1546.9	1710.59	1956.26	355.394
1213.8	312.104	523.937	707.789	952.846	1169.25	1325.1	1424.05	1556.43	1731.32	1949.78	352.127
1212.24	336.049	533.478	698.13	955.968	1143.55	1318.62	1449.59	1596.36	1748.84	1922.49	371.264
1210.67	308.788	515.817	707.675	955.888	1170.66	1377.74	1468.72	1581.87	1767.95	1914.42	335.996
1209.11	292.734	514.158	704.419	947.811	1146.57	1310.47	1463.85	1591.39	1740.67	1925.54	339.133
1207.55	302.276	512.501	704.363	973.322	1144.88	1348.78	1503.77	1594.5	1743.78	1912.67	347.067
1205.98	334.201	546.023	760.273	998.824	1211.95	1369.49	1494.1	1573.63	1722.91	1968.57	316.62
1204.42	329.342	589.125	779.392	1053.09	1205.45	1356.61	1465.24	1589.54	1698.85	1926.91	297.375
1202.86	374.038	579.462	792.109	1059.39	1222.93	1350.14	1450.79	1578.26	1706.76	1894.87	314.903
1201.29	441.091	595.373	798.429	1008.15	1213.24	1364.44	1447.52	1563.8	1698.7	1861.24	284.479
1199.73	456.987	587.31	767.996	998.475	1206.74	1337.19	1442.66	1560.52	1669.86	1827.62	302.003
1198.16	415.366	580.848	745.562	947.266	1190.67	1345.1	1409.05	1512.52	1680.97	1849.93	279.581
1196.6	376.954	532.86	734.318	936.007	1180.98	1324.26	1397.81	1493.28	1639.37	1829.1	255.569
1195.03	341.751	537.589	726.271	934.334	1109.02	1306.61	1420.11	1499.6	1687.21	1827.45	252.327
1193.47	306.56	511.979	695.874	926.276	1131.29	1279.4	1383.33	1510.71	1648.82	1844.95	287.408
1191.9	303.311	454.452	676.663	921.413	1107.26	1285.71	1394.45	1504.26	1613.63	1820.95	255.426
1190.33	293.678	476.75	663.843	900.59	1073.66	1256.91	1375.24	1485.04	1618.36	1840.04	264.956
1188.77	296.815	473.507	671.774	911.692	1092.73	1266.42	1368.8	1473.8	1661.39	1854.35	263.31
1187.2	263.254	473.456	658.959	894.07	1055.95	1263.17	1397.47	1462.57	1635.79	1819.18	242.52
1185.63	258.42	462.239	689.22	881.241	1065.45	1223.22	1368.7	1460.92	1622.96	1801.58	267.998
1184.06	280.7	471.76	655.674	884.365	1055.8	1240.71	1373.43	1444.91	1659.58	1835.02	259.974
1182.5	298.189	455.764	662.005	885.893	1044.57	1224.7	1352.65	1483.12	1618.05	1834.96	291.818
1180.93	253.493	450.933	641.231	869.884	1042.9	1234.21	1374.92	1470.3	1627.56	1842.88	280.603
1179.36	259.822	460.451	636.405	892.136	996.602	1230.96	1368.49	1457.49	1627.5	1828.47	247.076
1177.79	261.367	436.497	647.517	847.445	1039.57	1230.9	1355.69	1462.21	1649.75	1855.5	274.124
1176.22	250.164	457.167	645.878	853.759	1057.02	1229.25	1363.61	1465.34	1627.37	1844.29	248.578
1174.65	221.442	488.981	655.391	874.409	1012.34	1226	1381.08	1463.68	1633.68	1828.3	281.988
1173.08	230.958	463.443	650.566	872.752	1034.58	1262.58	1352.36	1442.92	1632.02	1858.5	269.192
1171.51	272.32	450.654	631.409	851.985	1047.25	1213.15	1380.97	1468.34	1651.07	1847.29	275.512
1169.94	265.9	441.054	648.881	877.401	1024.88	1222.64	1361.81	1430.07	1628.71	1837.68	281.83
1168.37	249.932	453.745	634.508	874.152	1043.92	1260.79	1388.82	1453.89	1642.98	1836.03	256.306
1166.8	262.618	471.205	623.323	853.397	1010.42	1225.71	1358.53	1453.83	1639.73	1858.25	291.275
1165.23	243.473	464.79	618.508	859.701	1010.36	1195.42	1353.7	1474.46	1663.53	1880.47	294.404
1163.66	224.336	432.92	659.834	853.276	1005.52	1231.96	1369.57	1493.49	1671.42	1880.4	280.029
1162.09	243.383	447.193	643.879	865.941	1040.45	1249.4	1377.47	1506.15	1693.62	1877.15	307.02
1160.52	246.518	471.004	650.196	854.745	1046.74	1263.65	1379.01	1536.3	1656.96	1864.36	262.43
1158.94	235.341	482.084	639.018	868.996	1065.75	1250.86	1394.85	1498.06	1660.07	1862.7	300.545
1157.37	267.094	477.262	645.334	886.421	1072.03	1276.24	1426.59	1504.36	1637.75	1827.66	295.72
1155.8	282.94	466.084	677.079	881.585	1059.24	1290.47	1426.53	1515.41	1634.5	1832.37	263.873
1154.23	251.102	493.052	654.779	921.251	1141.8	1307.89	1399.45	1502.63	1640.79	1819.6	263.823
1152.65	311.436	523.188	697.633	981.558	1148.07	1293.51	1393.04	1453.3	1621.66	1846.56	255.829
1151.08	292.314	551.723	759.536	1008.48	1141.62	1279.14	1358.03	1437.36	1583.47	1822.67	249.427
1149.51	381.208	583.425	783.295	982.978	1084.35	1233.01	1372.28	1483.37	1605.65	1830.55	266.853
1147.93	449.424	569.061	797.517	909.842	1058.86	1239.3	1372.22	1467.42	1608.77	1817.79	235.041
1146.36	435.05	551.527	729.169	876.428	1042.91	1245.59	1342	1478.47	1578.54	1812.97	242.936
1144.78	401.632	510.187	667.196	874.775	1055.54	1261.41	1335.61	1438.72	1608.65	1800.22	255.591
1143.21	311.088	464.101	663.972	866.775	1011.02	1212.14	1343.5	1465.65	1591.13	1820.8	253.956
1141.63	263.423	462.465	640.12	855.604	1003.02	1181.93	1310.13	1459.24	1614.88	1828.68	277.713
1140.06	266.547	435.444	636.902	814.291	1001.37	1223.13	1313.26	1438.56	1624.34	1817.51	274.488
1138.48	247.462	444.918	616.237	838.033	990.203	1202.45	1351.29	1430.57	1616.35	1803.18	258.573
1136.9	247.416	463.905	641.573	834.803	1001.24	1205.57	1351.24	1432.1	1628.97	1836.43	258.525
1135.33	248.955	417.87	605.057	842.674	1024.96	1218.2	1343.26	1392.4	1594.02	1815.76	234.69
1133.75	248.909	438.44	639.898	826.762	1018.55	1195.95	1333.7	1441.5	1600.31	1839.49	248.916
1132.17	245.692	439.981	627.173	828.291	994.71	1161.02	1341.58	1441.45	1616.1	1807.72	240.943
1130.6	223.459	460.539	623.961	844.083	1012.08	1230.71	1320.93	1444.56	1592.27	1844.12	290.029
1129.02	239.263	438.307	628.673	836.102	996.168	1208.47	1333.57	1435	1623.9	1832.97	270.96
1127.44	229.713	431.926	627.047	840.797	986.6	1200.49	1338.27	1431.77	1638.1	1853.5	297.842
1125.86	197.991	441.386	606.414	818.564	1021.38	1217.86	1360.4	1452.31	1619.03	1845.52	313.626
1124.28	224.876	435.007	625.379	832.763	1005.48	1220.97	1331.85	1445.92	1637.97	1886.64	297.731
1122.7	220.084	436.546	641.171	850.123	1033.92	1217.75	1377.72	1452.19	1633.15	1880.23	340.427
1121.12	229.541	455.499	655.374	853.229	997.435	1214.52	1360.25	1469.55	1666.33	1907.08	284.955
1119.54	246.909	458.617	620.506	845.254	1065.43	1200.22	1372.86	1524.88	1705.83	1881.68	292.816
1117.96	215.213	460.151	622.048	830.953	1011.55	1249.22	1385.47	1535.89	1653.53	1870.54	261.112
1116.38	234.159	444.281	652.068	892.601	1028.89	1246	1412.31	1510.5	1672.45	1841.99	249.987
1114.8	272.08	453.727	680.495	903.606	1058.87	1277.57	1401.18	1518.34	1643.91	1821.37	254.687
1113.22	265.703	466.332	674.116	919.352	1088.85	1277.5	1396.38	1505.61	1610.63	1773.87	232.496
1111.64	253.003	527.952	664.578	897.141	1068.21	1286.92	1424.78	1500.8	1599.5	1797.54	232.453
1110.06	279.833	494.69	692.986	912.882	1104.5	1305.82	1415.24	1453.3	1607.34	1795.9	227.667
1108.48	324.039	478.829	699.255	928.617	1072.8	1272.56	1364.59	1469.05	1581.99	1783.21	254.496
1106.9	300.273	486.679	716.584	953.829	1050.6	1264.59	1331.35	1457.93	1588.26	1794.22	246.547
1105.32	312.858	500.846	708.624	904.766	1044.2	1202.9	1345.53	1405.73	1570.82	1791.01	243.34
1103.73	341.236	480.253	681.711	866.781	1014.11	1198.1	1309.15	1427.79	1596.05	1751.46	233.816
1102.15	312.741	484.939	642.171	836.707	982.458	1198.05	1312.27	1432.48	1572.3	1783.01	221.136
1100.57	262.148	429.614	623.176	846.125	979.239	1150.62	1329.6	1419.79	1588.04	1790.86	217.936
1098.98	271.572	435.886	635.766	814.488	980.757	1164.79	1304.29	1400.79	1581.67	1775.02	225.79
1097.4	233.635	426.371	618.357	792.334	947.546	1191.58	1296.36	1422.84	1581.61	1782.86	233.641
1095.82	228.856	397.919	619.895	825.429	958.54	1163.11	1321.57	1432.26	1579.98	1778.08	236.754
1094.23	201.987	404.194	605.652	808.015	955.328	1161.49	1310.48	1418	1578.35	1760.67	219.351
1092.65	205.105	421.511	602.459	806.385	953.694	1189.84	1327.79	1403.75	1559.36	1755.89	208.266
1091.06	206.644	408.85	608.731	811.066	963.103	1185.06	1311.98	1444.71	1557.73	1766.89	209.804
1089.48	219.222	419.851	607.115	826.784	974.086	1200.78	1305.63	1408.38	1559.26	1754.23	209.765
1087.89	208.144	418.234	597.616	792.038	967.719	1189.69	1296.13	1417.79	1552.9	1769.95	228.649
1086.31	219.14	415.04	627.534	791.989	975.544	1199.09	1322.89	1401.97	1557.58	1765.17	247.525
1084.72	225.405	389.78	586.509	791.94	992.823	1164.36	1333.88	1427.15	1552.8	1747.79	236.445
1083.13	193.843	411.808	591.202	780.859	973.849	1156.44	1303.89	1395.57	1579.55	1782.42	226.944
1081.55	212.715	432.252	592.743	798.144	975.366	1176.87	1321.18	1419.16	1576.34	1787.1	226.902
1079.96	214.251	427.482	594.282	802.82	948.525	1173.67	1303.81	1403.35	1573.14	1791.77	214.256
1078.37	207.91	411.689	598.972	783.867	920.119	1170.47	1324.25	1434.8	1579.38	1807.47	233.118
1076.79	209.446	422.673	592.636	794.843	967.313	1179.87	1295.86	1409.55	1555.71	1774.35	218.901
1075.2	204.683	408.461	600.472	788.495	957.808	1175.1	1333.61	1376.44	1544.64	1785.32	237.754
1073.61	201.497	387.958	590.99	813.634	960.9	1167.18	1306.8	1411.03	1565.05	1807.31	255.026
1072.02	199.885	405.236	601.972	804.137	943.531	1160.84	1294.17	1404.68	1560.28	1807.26	232.943
1070.43	195.127	386.314	598.788	802.512	967.081	1189.12	1309.87	1410.92	1555.51	1799.33	265.946
1068.84	213.97	387.853	603.471	815.047	938.703	1154.45	1305.11	1428.18	1577.48	1799.28	243.87
1067.25	177.751	376.807	579.838	794.545	951.235	1184.29	1333.38	1417.11	1556.98	1797.66	201.351
1065.66	195.017	405.083	620.695	780.34	935.453	1165.37	1305.03	1431.22	1594.68	1763	217.041
1064.07	196.553	422.341	604.93	775.576	969.994	1185.76	1304.99	1429.59	1545.87	1794.41	202.849
1062.48	216.954	422.3	604.892	813.261	980.94	1176.28	1330.1	1418.53	1550.54	1799.07	232.682
1060.89	205.911	400.252	595.423	824.211	949.443	1158.94	1308.05	1409.05	1574.07	1810.02	221.635
1059.3	226.302	415.931	617.389	811.583	966.675	1191.9	1315.87	1420	1570.87	1784.82	199.591
1057.71	212.119	422.175	589.066	808.387	969.76	1157.28	1314.25	1419.94	1540.97	1802.06	208.982
1056.12	219.934	437.843	623.592	813.048	950.85	1185.51	1301.64	1410.47	1548.78	1791.01	190.091
1054.53	207.327	409.527	623.55	811.424	999.485	1185.46	1318.88	1396.28	1544.02	1765.83	193.197
1052.94	232.414	412.629	626.65	828.645	953.88	1168.13	1328.26	1418.22	1580.09	1781.48	251.266
1051.34	255.922	420.439	604.626	812.888	964.815	1160.23	1296.82	1391.47	1564.33	1768.87	207.255
1049.75	233.897	440.805	607.728	787.719	939.641	1191.58	1292.07	1392.99	1532.88	1770.4	204.077
1048.16	233.853	406.232	609.259	803.365	966.27	1163.28	1303.02	1378.82	1561.09	1751.52	230.721
1046.57	203.995	406.193	599.805	795.468	961.504	1156.96	1332.79	1394.47	1542.21	1781.29	218.124
1044.97	200.819	418.706	587.217	795.418	926.931	1163.19	1321.76	1403.83	1537.45	1781.24	197.686
1043.38	224.31	413.959	591.888	812.622	948.841	1161.57	1299.76	1406.92	1532.7	1745.11	218.042
1041.78	238.383	415.487	596.557	807.864	955.06	1145.84	1290.31	1406.87	1568.73	1771.73	208.591
1040.19	216.386	380.951	593.385	796.836	961.276	1148.93	1315.36	1400.55	1568.68	1771.68	206.984
1038.6	233.591	413.839	598.052	782.676	948.677	1181.81	1313.75	1409.91	1562.35	1768.5	214.784
1037	206.901	391.855	602.718	785.763	951.758	1175.49	1323.11	1376.94	1585.81	1780.99	224.148
1035.41	206.862	427.864	604.247	815.491	934.464	1166.04	1298	1375.33	1565.38	1777.81	220.972
1033.81	208.39	415.286	599.509	801.335	972.016	1173.82	1326.16	1408.19	1560.63	1780.9	230.332
1032.21	217.75	--	594.772	813.817	956.292	1175.34	1327.68	1395.6	1563.71	1788.68	211.49
1030.62	222.408	435.567	621.363	801.233	959.368	1172.16	1338.6	1411.22	1596.55	1791.76	239.643
1029.02	219.234	402.638	605.662	810.578	1009.42	1212.83	1307.24	1412.73	1565.18	1772.92	212.976
1027.42	211.365	429.216	605.624	804.262	984.305	1209.64	1347.9	1428.34	1565.13	1786.96	216.068
1025.83	239.502	429.173	644.72	838.649	992.071	1176.71	1332.2	1429.85	1577.6	1765	190.981
1024.23	219.111	416.61	602.417	824.505	999.833	1225.18	1335.29	1434.49	1563.46	1805.64	217.552
1022.63	259.754	450.995	610.204	832.273	1021.68	1223.55	1327.42	1417.22	1563.41	1778.99	217.511
1021.03	231.545	441.561	632.067	860.377	1004.4	1168.74	1335.2	1428.12	1561.79	1772.68	208.083
1019.44	234.63	422.745	642.974	811.825	1004.33	1190.59	1308.56	1417.12	1580.51	1769.5	223.687
1017.84	203.308	441.47	622.598	824.283	1035.55	1193.66	1306.95	1449.91	1560.12	1791.35	253.36
1016.24	245.487	457.061	652.265	789.828	961.985	1195.18	1327.24	1401.38	1575.71	1777.23	218.912
1014.64	231.371	413.24	620.952	796.033	1013.52	1159.17	1300.62	1418.52	1550.64	1795.94	250.138
1013.04	220.387	424.142	606.843	805.361	1013.45	1173.19	1336.53	1404.4	1567.79	1794.33	226.645
1011.44	201.592	414.723	609.93	836.563	957.126	1170.01	1342.74	1401.23	1578.67	1823.97	259.421
1009.84	218.742	417.808	613.016	800.569	953.944	1152.78	1306.75	1383.99	1584.87	1784.85	242.185
1008.24	231.198	400.584	600.48	805.205	985.132	1177.73	1302.03	1410.5	1603.56	1798.86	242.139
1006.64	206.165	427.098	586.386	805.153	955.395	1171.43	1317.6	1410.45	1597.25	1823.79	257.713
1005.04	207.687	405.193	601.967	786.362	953.777	1191.68	1322.25	1404.16	1611.25	1833.11	281.088
1003.44	201.403	405.155	594.123	798.804	949.038	1177.58	1330.01	1455.63	1626.8	1803.38	252.932
1001.84	207.61	401.995	594.087	792.51	978.642	1204.06	1340.89	1458.69	1590.84	1853.28	270.056
1000.23	179.478	406.639	604.975	798.703	1000.43	1194.64	1331.48	1475.8	1639.16	1829.81	263.762
998.632	196.609	403.479	633.024	804.894	969.159	1221.12	1375.13	1466.37	1623.49	1843.79	293.361
997.029	196.572	419.042	618.94	839.164	1028.38	1227.3	1404.71	1502.19	1629.67	1829.69	283.945
995.426	205.894	433.039	637.617	859.383	1073.55	1261.56	1392.18	1505.24	1649.88	1868.63	282.332
993.823	240.164	464.186	650.049	910.785	1087.5	1283.32	1396.8	1509.85	1640.46	1834.25	262.005
992.22	233.882	467.255	696.779	935.66	1088.98	1301.97	1381.15	1477.04	1640.39	1865.38	257.278
990.616	279.047	520.208	751.286	985.47	1154.38	1322.16	1399.8	1462.95	1629.41	1813.87	240.081
989.012	355.368	610.549	794.862	1022.79	1166.75	1278.44	1360.78	1504.97	1612.2	1834.08	247.829
987.408	422.31	700.855	821.28	1007.11	1152.63	1265.9	1377.87	1495.55	1632.4	1815.32	224.407
985.804	526.619	680.507	816.527	982.096	1112.03	1245.58	1380.93	1484.58	1588.71	1812.15	229.039
984.199	624.659	694.436	768.159	943.067	1087.02	1256.42	1365.3	1454.91	1599.56	1779.38	224.322
982.593	598.064	582.207	698.004	928.972	1043.33	1248.57	1332.54	1468.87	1568.35	1763.75	227.395
980.988	485.836	549.434	696.392	902.425	1052.6	1231.38	1332.5	1443.9	1566.74	1760.59	213.338
979.382	361.195	496.435	657.414	858.762	1069.65	1223.54	1337.12	1409.59	1572.92	1762.11	214.854
977.776	317.543	468.361	658.923	886.719	1055.57	1225.03	1323.07	1418.88	1549.52	1765.17	233.494
976.17	306.589	449.635	647.981	843.075	1007.25	1184.51	1326.14	1401.7	1547.91	1772.91	217.886
974.563	255.183	444.92	641.71	833.68	979.172	1186.02	1319.87	1392.32	1536.97	1766.64	214.733
972.956	241.134	444.875	636.998	839.846	957.332	1173.52	1343.16	1414.05	1538.48	1785.26	189.801
971.349	227.09	454.161	630.733	819.567	961.942	1192.14	1276.23	1404.67	1550.88	1757.21	206.875
969.741	230.158	449.448	607.363	811.737	938.558	1164.09	1279.3	1378.18	1535.28	1758.72	202.171
968.133	240.998	419.86	579.337	799.245	952.498	1167.15	1316.59	1382.8	1536.79	1747.79	195.914
966.525	198.98	416.709	608.84	791.421	944.67	1159.33	1280.79	1388.97	1547.62	1747.75	212.977
964.917	191.172	387.138	605.693	806.914	949.279	1162.39	1316.5	1398.25	1525.81	1746.15	233.143
963.308	205.121	416.628	604.101	764.905	969.425	1153.02	1299.36	1371.78	1530.43	1781.85	212.897
961.699	214.405	383.961	599.402	785.059	932.078	1170.07	1313.31	1385.72	1545.92	1767.82	231.501
960.089	186.404	401.013	583.831	786.564	950.667	1174.68	1300.84	1381.02	1541.21	1761.56	198.836
958.48	203.453	402.529	607.093	774.091	953.718	1149.78	1293.04	1393.39	1527.19	1749.09	187.927
956.87	195.65	411.807	566.682	788.019	950.557	1160.61	1274.36	1391.79	1576.83	1766.13	215.842
955.259	184.746	419.53	608.568	822.125	984.656	1171.43	1328.67	1407.27	1556.6	1761.42	222.012
953.649	211.099	405.519	593.007	794.131	950.446	1174.48	1299.13	1414.98	1562.75	1792.42	223.522
952.038	215.715	399.273	596.075	804.944	976.773	1149.6	1320.82	1418.03	1553.39	1784.61	235.896
950.426	198.606	405.442	613.106	781.618	979.816	1177.49	1292.85	1411.77	1556.45	1783.01	232.748
948.815	237.352	417.814	596.002	801.737	956.486	1169.68	1274.19	1422.58	1542.43	1761.24	198.574
947.203	209.389	410.018	619.231	806.339	982.797	1175.84	1316.03	1396.16	1564.1	1762.74	220.252
945.591	196.944	425.486	620.741	784.577	956.373	1200.6	1322.2	1393.01	1567.15	1759.6	235.718
943.979	195.356	391.334	585.04	782.978	942.363	1172.64	1325.25	1414.67	1571.75	1773.51	220.169
942.366	196.869	383.547	594.306	787.581	936.109	1163.29	1288	1403.77	1570.15	1776.56	206.176
940.753	175.134	406.761	602.019	793.731	948.455	1174.09	1286.42	1414.57	1554.59	1793.56	199.938
939.139	185.948	389.677	578.738	796.781	951.499	1175.59	1301.88	1406.77	1552.99	1784.21	210.747
937.526	189.012	406.683	561.663	798.279	962.289	1178.64	1342.12	1423.76	1548.3	1773.31	246.342
935.912	173.486	380.311	564.731	816.816	957.584	1189.43	1307.99	1411.31	1559.09	1779.46	221.511
934.298	175.002	418.995	592.576	812.116	934.297	1172.34	1328.09	1431.39	1560.59	1788.71	210.628
932.683	176.518	409.663	601.831	779.546	966.762	1172.29	1280.04	1420.5	1566.73	1790.2	255.493
931.068	195.062	401.883	587.86	785.691	952.77	1156.76	1286.2	1434.38	1551.2	1787.06	256.993
929.453	188.834	397.202	615.686	774.808	935.689	1170.65	1301.64	1404.92	1544.96	1790.1	216.701
927.837	198.084	411.093	583.148	799.522	946.469	1182.98	1323.26	1424.98	1575.86	1782.31	225.945
926.222	193.405	390.939	580.019	783.999	935.584	1172.1	1338.69	1407.91	1544.86	1774.53	238.281
924.606	205.744	398.638	600.096	766.935	938.625	1199.89	1326.27	1432.61	1547.91	1768.29	221.219
922.989	187.145	378.494	604.699	785.449	969.505	1164.27	1315.4	1403.17	1529.3	1755.87	218.084
921.372	204.12	406.295	613.939	805.504	966.353	1182.77	1323.09	1415.49	1518.43	1775.93	208.765
919.755	176.252	398.526	599.984	799.267	957.019	1167.26	1306.04	1413.89	1550.85	1766.6	205.633
918.138	194.768	421.675	587.581	816.22	958.508	1154.85	1326.09	1412.29	1556.99	1777.38	211.778
916.521	190.095	409.27	606.091	799.165	927.541	1147.08	1296.69	1409.15	1543.03	1766.51	205.555
914.903	205.511	443.225	602.963	783.662	981.572	1173.3	1287.38	1419.92	1572.34	1780.37	197.791
913.284	197.748	386.018	607.559	785.159	961.427	1168.62	1262.62	1392.05	1561.47	1778.78	213.203
911.666	194.621	392.161	599.798	772.754	966.004	1163.93	1298.11	1404.36	1542.88	1780.27	228.609
910.047	203.851	401.391	581.228	788.151	967.49	1148.44	1273.37	1396.59	1542.84	1763.24	193.046
908.428	183.74	401.353	598.179	760.31	948.903	1153.03	1287.23	1398.09	1542.79	1749.29	197.641
906.808	185.249	436.821	607.404	778.791	942.673	1157.62	1302.63	1404.21	1562.81	1767.78	220.761
905.189	197.562	404.364	593.475	784.918	956.51	1151.4	1290.24	1391.82	1553.5	1769.27	189.849
903.569	212.956	393.524	582.637	781.783	928.677	1145.18	1282.49	1411.83	1538.02	1772.31	205.246
901.948	183.601	395.03	574.888	787.907	950.226	1146.68	1321.02	1391.72	1542.6	1746.03	209.836
900.328	208.248	399.621	577.941	798.656	920.862	1138.92	1297.84	1394.76	1548.72	1755.25	197.455
898.707	180.447	391.872	591.788	793.978	950.115	1148.13	1282.38	1391.63	1556.38	1747.49	219.01
897.085	171.161	399.546	579.416	758.462	925.388	1126.5	1297.76	1413.17	1553.25	1758.24	189.67
895.464	185.004	402.592	597.883	767.669	971.589	1168.08	1296.18	1373.03	1525.45	1761.28	205.052
893.842	174.18	390.223	574.725	776.872	929.911	1144.91	1288.44	1376.07	1525.4	1770.48	180.35
892.22	180.311	380.94	560.823	769.12	951.435	1126.38	1294.56	1359.07	1554.64	1727.28	204.975
890.597	184.9	387.07	590.068	733.636	900.532	1146.37	1309.93	1371.36	1534.56	1747.28	189.527
888.974	178.703	402.44	600.817	756.705	928.216	1144.78	1269.84	1377.47	1536.05	1733.37	195.654
887.351	200.232	380.838	577.675	753.581	925.084	1152.44	1271.34	1385.13	1522.15	1745.65	201.778
885.728	147.836	374.644	576.102	776.638	901.934	1130.84	1266.69	1341.97	1551.36	1748.69	200.2
884.104	170.903	397.706	582.228	741.179	915.745	1155.43	1280.51	1397.35	1525.14	1717.85	184.765
882.48	184.725	374.579	563.722	748.836	915.696	1141.53	1271.24	1368.06	1514.32	1748.6	187.809
880.856	160.065	365.311	565.23	778.037	917.187	1113.78	1266.59	1358.78	1517.35	1731.63	189.313
879.231	167.729	371.435	572.893	761.063	927.909	1129.13	1272.71	1358.74	1537.31	1750.05	183.122
877.606	184.621	376.019	574.4	728.711	897.088	1099.86	1274.22	1367.93	1518.81	1737.7	178.471
875.981	176.895	408.288	535.912	745.593	909.348	1116.74	1283.41	1374.04	1514.15	1745.35	178.438
874.355	166.096	382.104	563.569	756.318	909.301	1159.77	1281.84	1358.61	1515.64	1759.15	204.55
872.729	166.064	386.683	563.539	751.662	915.403	1102.83	1258.74	1335.51	1518.68	1726.81	169.144
871.103	167.57	380.498	566.583	720.873	899.981	1116.63	1294.06	1355.46	1506.33	1745.22	176.799
869.477	182.909	362.02	558.866	771.559	913.769	1133.5	1289.42	1350.8	1512.44	1739.03	192.137
867.85	169.044	372.746	568.057	753.072	933.698	1102.72	1281.69	1364.59	1517.01	1743.6	182.88
866.223	173.621	375.787	580.318	748.421	922.891	1158	1280.12	1370.7	1507.75	1729.73	196.674
864.595	192.023	360.392	560.314	745.307	915.16	1102.65	1255.51	1366.05	1515.39	1740.44	182.811
862.968	181.235	392.615	587.93	779.055	912.039	1133.33	1287.73	1387.5	1498.45	1740.4	190.456
861.34	139.74	378.759	561.79	746.76	895.099	1116.4	1290.76	1370.57	1509.16	1752.64	178.135
859.711	178.096	355.695	564.83	745.184	919.619	1131.71	1286.12	1367.45	1539.82	1763.35	204.202
858.083	159.642	363.341	566.334	765.098	914.965	1099.43	1284.55	1352.06	1542.85	1749.49	187.278
856.454	176.494	370.984	581.651	726.685	908.777	1122.42	1247.68	1391.92	1522.85	1758.65	184.173
854.825	177.995	387.831	586.22	737.389	891.85	1130.05	1295.22	1379.6	1548.89	1752.47	188.741
853.195	153.415	372.454	570.844	795.647	916.352	1145.35	1292.11	1404.1	1516.62	1757.03	205.582
851.565	187.131	389.294	578.481	769.521	927.04	1145.31	1301.27	1390.24	1557.99	1738.57	194.806
849.935	207.032	378.523	592.25	778.677	933.124	1151.4	1276.7	1377.93	1554.88	1724.73	214.706
848.304	196.26	387.689	584.547	766.363	931.538	1148.29	1278.2	1396.28	1518.03	1756.89	202.399
846.674	190.091	387.654	596.777	749.456	923.821	1148.24	1288.89	1365.57	1519.52	1747.65	193.162
845.043	163.999	361.563	578.348	770.872	919.173	1129.8	1291.92	1380.86	1522.54	1747.61	185.462
843.411	154.773	369.194	550.731	735.58	952.836	1143.56	1256.64	1374.68	1536.29	1764.42	217.608
841.779	171.598	366.098	558.363	749.33	903.752	1140.45	1265.8	1343.99	1507.13	1752.12	200.713
840.147	165.438	385.981	573.652	767.671	903.706	1114.36	1304.06	1385.32	1523.94	1767.39	197.612
838.515	180.722	364.504	553.71	743.121	889.875	1140.36	1284.11	1346.98	1545.34	1775	188.385
836.882	163.844	353.754	556.743	773.705	915.863	1137.26	1254.98	1386.75	1508.54	1758.11	200.599
835.249	165.344	379.752	562.838	758.349	918.875	1140.27	1265.67	1391.3	1542.18	1773.37	215.872
833.616	197.457	381.248	575.053	750.652	908.111	1134.11	1268.69	1346.86	1534.48	1751.9	198.993
831.983	172.933	405.7	573.49	744.489	920.307	1152.43	1285.49	1378.96	1537.49	1776.34	200.486
830.349	179.021	387.3	571.927	767.399	909.546	1143.21	1277.81	1406.46	1520.61	1767.11	192.797
828.714	151.451	391.854	565.776	767.354	921.737	1144.69	1290.01	1407.94	1535.87	1737.99	177.462
827.08	177.424	365.816	577.981	750.484	947.689	1123.23	1276.21	1372.71	1503.7	1757.84	189.665
825.445	198.799	382.607	590.182	776.439	938.458	1169.07	1299.11	1387.95	1528.13	1773.08	224.802
823.81	175.827	402.448	585.559	773.335	930.76	1165.96	1291.43	1364.97	1520.44	1737.87	204.883
822.175	178.851	402.41	597.754	770.231	936.823	1142.99	1265.4	1358.82	1517.34	1745.47	180.385
820.539	180.346	390.145	576.32	764.072	930.657	1147.53	1315.8	1381.7	1537.16	1745.43	187.993
818.903	200.177	383.997	570.174	779.308	935.189	1162.76	1288.26	1361.79	1524.89	1745.39	200.182
817.266	160.417	385.49	577.781	748.705	919.859	1129.11	1276	1375.5	1547.76	1756.04	204.728
815.63	163.441	361.015	564.001	765.466	904.534	1153.5	1268.32	1363.23	1533.97	1768.21	204.689
813.993	152.72	379.311	557.861	742.513	886.161	1125.97	1280.51	1387.62	1532.39	1763.58	193.959
812.355	166.433	371.643	568.52	754.688	899.86	1112.19	1285.05	1375.36	1523.18	1772.7	218.354
810.718	164.875	363.977	565.435	751.591	887.601	1127.41	1275.86	1405.85	1579.63	1806.24	232.053
809.08	155.686	366.999	576.089	745.444	919.61	1160.95	1268.19	1407.32	1605.52	1784.81	221.324
807.442	163.286	371.546	571.478	766.767	925.664	1160.91	1300.2	1419.48	1594.78	1798.5	239.595
805.803	166.307	391.348	605.012	786.557	956.128	1160.86	1310.84	1443.84	1606.92	1801.5	231.921
804.164	192.208	388.261	594.295	827.696	974.377	1163.86	1344.36	1462.09	1582.46	1789.24	248.657
802.525	213.524	446.182	621.712	845.941	1029.22	1220.25	1361.09	1460.5	1602.23	1801.39	222.681
800.886	259.23	522.38	676.566	891.628	1084.05	1264.41	1348.84	1480.26	1599.12	1781.51	219.589
799.246	355.231	543.663	719.203	899.182	1027.56	1207.93	1335.07	1423.79	1550.27	1770.79	205.826
797.606	411.563	493.296	706.948	865.577	992.428	1172.82	1328.93	1419.16	1553.27	1782.94	193.592
795.965	335.284	462.76	641.358	803.028	954.264	1165.15	1327.36	1379.49	1528.84	1775.27	204.224
794.325	219.417	403.285	584.934	810.595	967.922	1165.1	1312.08	1416.01	1550.13	1785.89	198.09
792.684	191.953	383.442	607.751	781.596	951.105	1160.48	1296.8	1408.34	1568.36	1752.32	207.194
791.042	173.639	409.301	590.958	789.164	952.572	1155.87	1292.19	1394.58	1562.21	1753.8	202.585
789.401	187.312	372.712	577.216	781.5	944.902	1166.48	1293.68	1391.49	1551.5	1772.03	220.821
787.759	182.709	409.222	589.364	799.723	960.073	1155.77	1299.73	1415.8	1563.63	1743.05	200.985
786.117	187.241	397.004	589.328	784.449	998.073	1157.25	1304.26	1389.87	1555.97	1759.75	203.992
784.474	188.727	396.966	593.858	776.79	941.694	1151.11	1285.95	1376.12	1537.65	1750.58	190.255
782.831	199.344	384.756	589.257	810.221	938.597	1149.55	1307.22	1400.42	1542.17	1752.05	211.523
781.188	182.57	396.892	592.264	776.696	911.158	1146.46	1272.18	1386.68	1548.21	1767.22	214.526
779.544	170.367	363.39	564.848	762.959	958.265	1149.46	1282.8	1398.8	1535.99	1780.87	194.71
777.9	179.459	383.13	592.192	759.873	900.416	1146.37	1304.05	1389.63	1528.34	1751.92	203.798
776.256	182.466	384.616	573.909	767.432	923.178	1156.97	1304.01	1389.58	1548.06	1762.52	209.842
774.612	167.229	384.581	555.634	761.305	935.289	1164.53	1287.25	1391.05	1541.93	1730.55	185.477
772.967	191.517	373.906	575.364	753.661	932.197	1140.16	1270.49	1392.53	1570.76	1768.51	202.162
771.322	176.284	431.621	576.851	756.658	904.79	1143.15	1268.94	1372.72	1538.8	1747.19	215.801
769.677	179.289	392.073	576.818	762.692	939.689	1141.59	1261.31	1403.07	1543.31	1750.18	191.449
768.031	182.293	372.288	598.052	755.052	930.521	1143.07	1296.22	1398.46	1543.26	1744.06	199.009
766.385	182.259	384.406	581.308	768.679	928.95	1150.62	1297.7	1360.44	1550.81	1756.17	197.452
764.739	197.409	378.297	560.014	747.374	915.232	1139.94	1270.32	1358.88	1517.35	1724.23	183.748
763.092	167.007	369.154	581.24	744.296	928.847	1130.79	1288.51	1369.46	1520.34	1745.45	180.676
761.445	166.975	397.963	585.76	762.47	915.134	1130.75	1259.63	1351.2	1502.08	1751.48	163.944
759.798	166.944	369.09	556.889	765.461	918.12	1130.71	1291.47	1378.48	1544.54	1727.15	176.054
758.15	156.29	364.506	541.686	724.447	889.24	1129.15	1288.39	1367.81	1511.11	1739.25	200.3
756.502	174.466	379.646	553.796	754.752	927.123	1113.93	1289.87	1352.6	1524.72	1733.14	169.919
754.854	168.365	361.41	584.103	747.125	893.702	1145.75	1264.05	1375.31	1523.16	1746.75	182.021
753.206	165.3	373.512	553.739	742.534	919.438	1116.89	1271.6	1363.13	1518.56	1745.19	186.537
751.557	165.269	371.963	593.132	751.59	886.031	1116.85	1260.95	1358.54	1515.49	1728.47	177.404
749.908	163.721	379.51	552.165	780.351	922.37	1121.36	1265.47	1341.83	1526.05	1743.59	178.886
748.258	172.784	380.992	546.074	771.209	887.46	1125.87	1253.31	1372.1	1509.34	1735.97	168.242
746.608	162.144	347.619	562.716	777.225	902.57	1130.37	1266.92	1364.48	1532.03	1745.02	187.91
744.958	160.598	373.348	547.534	734.755	908.584	1127.3	1266.88	1361.41	1519.86	1714.68	163.633
743.308	163.597	361.197	558.11	774.101	922.169	1109.08	1285.03	1376.51	1542.54	1747.97	180.265
741.657	152.964	377.825	565.653	734.677	905.459	1127.22	1248.64	1388.58	1522.8	1737.32	177.201
740.006	162.021	373.249	580.764	752.808	897.841	1125.67	1269.81	1350.68	1530.33	1749.39	199.881
738.355	186.213	358.077	558.021	786.072	903.851	1128.65	1268.26	1370.32	1536.34	1702.42	165.022
736.703	154.391	380.752	556.478	746.669	924.995	1142.23	1283.37	1380.87	1521.15	1729.63	172.559
735.051	167.982	354.991	565.529	754.194	888.623	1148.24	1292.41	1356.61	1528.68	1741.7	183.12
733.399	143.741	370.092	545.828	754.151	932.458	1127.02	1283.29	1358.08	1510.47	1706.85	184.598
731.746	158.841	386.7	560.928	751.083	920.304	1139.08	1249.98	1395.86	1534.64	1738.58	158.846
730.093	166.373	389.69	572.998	740.453	914.204	1142.06	1289.27	1367.08	1507.37	1737.03	172.428
728.44	189.025	380.581	577.502	761.583	947.423	1146.55	1278.65	1377.62	1534.54	1735.48	182.981
726.787	166.31	357.868	604.683	752.468	963.999	1122.32	1275.59	1382.11	1532.99	1715.78	198.066
725.133	178.371	369.931	565.342	766.03	942.778	1147.97	1286.13	1372.99	1504.22	1750.51	190.47
723.479	175.315	391.057	584.959	776.564	966.905	1161.53	1281.56	1356.32	1505.69	1709.66	169.274
721.824	172.259	397.065	572.835	773.495	953.246	1146.37	1263.39	1357.79	1510.18	1711.14	187.375
720.169	172.227	389.474	578.846	771.937	910.889	1152.37	1258.83	1347.18	1528.27	1736.78	184.318
718.514	182.767	384.907	560.687	755.276	935.008	1132.69	1270.88	1319.95	1513.12	1739.76	193.346
716.859	169.141	363.729	568.207	747.682	924.384	1137.18	1249.7	1354.65	1505.52	1717.07	184.248
715.203	169.109	381.817	571.196	740.091	901.684	1120.53	1252.69	1325.92	1499.44	1733.64	169.113
713.547	146.432	363.667	569.654	752.127	898.619	1118.98	1231.53	1318.33	1511.48	1695.86	172.1
711.891	176.591	366.655	566.603	738.501	878.951	1096.3	1252.63	1342.45	1487.29	1727.52	166.03
710.234	158.449	366.623	552.991	729.407	865.328	1093.25	1258.64	1343.92	1502.34	1716.92	191.653
708.577	170.489	369.609	545.418	756.526	890.937	1120.37	1252.57	1333.32	1499.28	1712.35	159.932
706.92	155.372	346.95	551.425	712.737	871.282	1117.31	1257.07	1334.79	1490.19	1710.81	159.901
705.262	143.277	358.987	554.413	724.768	871.242	1096.16	1285.69	1358.88	1485.63	1709.26	153.838
703.604	171.899	355.941	546.844	709.651	886.28	1127.79	1263.03	1375.43	1494.64	1727.32	138.729
701.946	120.608	321.237	522.695	738.261	871.16	1094.58	1259.99	1340.71	1512.69	1683.56	179.409
700.287	152.239	376.985	552.818	738.221	883.178	1100.58	1275.03	1346.7	1508.13	1703.12	162.794
698.628	152.21	364.895	546.761	718.59	880.121	1123.15	1259.92	1328.58	1494.52	1709.12	168.791
696.969	146.154	366.37	543.72	730.608	883.092	1089.96	1250.85	1354.15	1471.88	1716.62	173.28
695.31	173.242	340.729	540.681	712.492	892.087	1114.03	1243.29	1373.7	1523.07	1719.59	171.74
693.65	146.098	349.739	549.691	739.568	879.993	1101.94	1268.86	1364.62	1498.92	1713.53	150.621
691.99	146.07	364.77	564.722	706.399	890.492	1124.49	1261.3	1366.08	1518.46	1701.44	162.639
690.329	137.009	366.244	561.68	737.982	876.897	1104.88	1247.72	1338.93	1506.37	1713.45	167.125
688.668	139.993	354.17	536.059	716.868	882.877	1113.87	1261.23	1340.4	1521.38	1711.91	150.535
687.007	158.027	322.535	567.639	725.862	872.298	1113.83	1271.74	1337.35	1509.3	1695.32	152.011
685.346	150.473	336.055	570.617	730.339	896.333	1116.8	1250.64	1346.34	1501.73	1728.39	162.515
683.684	157.967	361.604	552.531	743.84	878.234	1104.73	1253.62	1346.3	1498.69	1698.26	166.998
682.022	168.466	361.574	552.503	737.783	905.267	1121.24	1262.61	1349.27	1495.64	1716.28	147.411
680.36	136.852	345	552.474	731.727	893.189	1119.7	1279.12	1344.72	1510.64	1713.23	181.973
678.697	171.408	344.973	525.381	727.178	909.683	1095.6	1239.99	1367.24	1506.08	1728.23	150.362
677.034	147.323	334.422	544.9	725.637	881.072	1101.58	1270.03	1355.17	1492.51	1698.12	163.864
675.371	156.313	383.996	540.364	721.09	885.538	1119.58	1241.44	1328.07	1483.46	1722.14	162.33
673.707	160.791	368.934	538.835	757.119	890.003	1115.03	1245.92	1328.03	1495.44	1740.13	174.321
672.043	150.244	355.38	549.326	737.544	871.929	1107.48	1262.41	1371.57	1481.88	1728.07	171.282
670.379	169.743	368.87	561.315	743.512	895.923	1111.95	1257.87	1341.48	1504.38	1725.03	196.787
668.714	141.175	358.325	553.775	740.468	889.87	1099.89	1274.36	1362.47	1522.36	1721.98	178.727
667.049	151.659	355.291	541.734	731.418	888.324	1119.38	1268.32	1359.42	1522.31	1724.95	171.185
665.384	141.121	353.761	556.72	737.384	879.272	1146.36	1272.79	1374.39	1504.25	1741.42	168.149
663.718	154.603	344.725	543.181	740.347	892.739	1128.31	1257.75	1354.84	1499.71	1727.87	190.633
662.053	153.073	356.704	559.662	731.302	892.694	1117.76	1269.72	1372.8	1522.18	1726.33	145.574
660.386	162.047	337.168	562.633	752.269	882.146	1123.72	1271.19	1345.75	1490.63	1717.29	184.558
658.72	157.515	371.646	535.6	735.725	910.606	1150.68	1278.65	1362.21	1516.09	1715.75	177.022
657.053	145.486	383.612	577.57	743.185	874.561	1131.14	1271.12	1366.67	1514.55	1750.21	175.488
655.386	161.954	365.582	543.047	747.643	888.015	1119.1	1259.09	1357.63	1507.01	1709.68	157.459
653.718	140.933	353.556	543.02	753.598	904.463	1129.56	1260.55	1366.58	1518.96	1729.13	170.923
652.051	161.892	370.016	554.985	732.569	898.42	1138.51	1263.52	1359.04	1514.42	1715.6	172.39
650.383	163.36	380.475	560.951	737.026	901.371	1138.47	1266.49	1362	1508.38	1724.56	155.871
648.714	157.335	362.459	551.93	717.507	869.858	1106.96	1269.45	1393.42	1499.35	1706.54	176.819
647.045	152.81	369.919	556.396	738.445	874.312	1099.43	1260.43	1351.43	1490.32	1709.5	188.771
645.376	149.786	374.38	565.353	750.388	902.729	1099.39	1264.89	1366.36	1478.3	1740.92	167.764
643.707	145.264	369.854	548.849	736.867	886.209	1135.3	1276.83	1348.35	1514.2	1728.89	169.23
642.037	136.253	365.33	560.799	726.346	893.652	1109.8	1275.3	1349.81	1506.67	1713.88	167.7
640.367	152.694	345.838	562.266	709.842	884.625	1118.75	1255.81	1343.78	1515.61	1722.82	184.136
638.697	170.625	342.817	563.732	724.774	895.058	1097.75	1263.26	1351.22	1503.6	1736.26	172.127
637.026	155.628	372.718	557.715	751.672	895.013	1124.65	1257.24	1361.66	1496.07	1748.19	178.08
635.355	166.072	356.228	574.143	744.149	902.448	1120.12	1287.13	1354.13	1512.49	1713.73	160.091
633.684	146.594	351.71	566.631	738.125	885.947	1094.66	1255.68	1375.04	1501.98	1730.15	175.02
632.012	164.513	356.168	569.591	753.04	917.31	1105.09	1255.65	1340.59	1509.42	1721.13	166.013
630.341	157.005	347.167	556.101	718.606	882.869	1111.03	1266.08	1357	1498.91	1721.1	139.065
628.668	148.005	378.534	568.032	733.52	887.311	1108.01	1251.1	1379.39	1492.89	1722.55	159.969
626.996	174.881	374.016	557.537	734.975	882.782	1112.45	1269.01	1353.93	1497.33	1721.02	191.328
625.323	156.915	354.555	573.946	728.958	882.739	1130.35	1258.51	1367.34	1495.8	1729.95	191.292
623.65	152.402	373.949	578.396	743.861	906.602	1140.76	1258.48	1346.38	1509.21	1750.82	171.831
621.976	188.226	375.41	567.905	754.277	921.493	1157.15	1274.88	1364.26	1536.05	1737.34	174.786
620.302	165.786	376.87	557.418	743.779	885.597	1137.69	1252.44	1371.69	1518.08	1726.84	167.284
618.628	173.221	372.357	564.855	719.845	885.553	1136.15	1259.88	1382.1	1497.13	1707.39	161.279
616.954	195.583	364.859	549.894	745.19	881.031	1113.72	1270.3	1365.63	1500.08	1719.29	170.206
615.279	153.749	352.886	582.705	754.105	876.51	1107.71	1256.83	1361.1	1488.1	1701.34	176.145
613.604	161.182	357.334	555.807	740.63	894.377	1110.65	1276.2	1362.55	1502.98	1690.86	152.232
611.928	150.706	336.414	554.285	718.207	876.426	1119.57	1265.72	1341.62	1485.04	1726.64	164.14
610.252	140.234	354.29	536.354	733.089	867.433	1124.01	1259.72	1352.03	1493.95	1716.16	158.141
608.576	149.157	355.752	549.752	743.491	883.8	1123.96	1268.63	1340.05	1483.47	1745.95	153.636
606.9	158.076	355.723	551.216	741.959	882.265	1132.87	1258.16	1362.38	1490.89	1722.05	170.011
605.223	164.01	364.639	561.624	728.499	889.677	1105.99	1287.95	1356.38	1495.33	1723.5	159.541
603.546	149.071	348.21	570.538	740.387	897.086	1129.81	1256.6	1351.86	1504.23	1724.95	156.529
601.869	160.966	348.182	557.092	738.856	877.665	1105.92	1256.57	1363.75	1517.6	1702.56	147.557
600.191	165.406	328.781	582.394	756.697	886.563	1107.37	1290.81	1369.66	1504.15	1720.4	165.411
598.513	140.047	371.963	568.951	737.285	907.377	1120.74	1250.55	1342.8	1475.8	1745.69	172.828
596.835	147.468	362.993	571.898	735.756	867.111	1111.76	1249.03	1372.55	1527.9	1736.71	178.754
595.156	139.993	355.515	576.334	723.802	881.964	1125.13	1263.89	1371.02	1518.92	1708.37	165.316
593.477	160.812	362.93	548.009	743.122	877.454	1123.6	1272.79	1376.93	1518.87	1735.14	145.926
591.798	154.827	362.899	552.448	750.524	901.231	1135.47	1256.38	1367.95	1486.08	1729.14	159.297
590.118	138.424	355.426	552.419	716.248	895.23	1126.5	1284.63	1375.35	1518.79	1714.22	162.244
588.438	160.72	373.254	565.783	741.51	918.995	1119.01	1250.37	1373.82	1481.54	1717.16	160.725
586.758	148.786	364.294	571.703	766.763	899.603	1127.9	1257.78	1369.31	1512.75	1726.05	175.573
585.077	169.584	353.85	552.332	760.767	890.631	1133.81	1277.08	1338.03	1499.32	1724.52	185.953
583.397	151.704	382.079	564.202	750.312	900.997	1127.82	1296.38	1367.73	1509.69	1714.07	196.328
581.715	153.162	377.583	564.171	744.321	892.028	1117.37	1257.68	1361.74	1500.72	1749.72	196.291
580.034	160.566	364.169	562.653	751.714	896.444	1133.68	1266.57	1355.75	1546.77	1739.27	243.83
578.352	147.158	356.705	543.299	763.562	888.966	1096.48	1238.29	1355.71	1539.29	1779.36	246.756
576.67	147.129	361.134	556.647	747.17	906.755	1106.85	1272.45	1377.96	1545.19	1803.09	263.057
574.987	153.045	364.075	569.99	779.817	885.905	1105.32	1278.36	1369	1586.74	1820.87	268.95
573.304	135.188	361.072	549.16	754.514	894.775	1139.46	1285.75	1406.1	1668.39	1853.49	279.298
571.621	150.015	358.071	583.294	755.956	894.729	1133.47	1306.5	1432.78	1666.84	1847.49	277.759
569.938	160.382	353.586	559.499	760.368	913.989	1121.55	1299.04	1498.06	1674.19	1874.15	279.191
568.254	152.927	340.194	557.984	751.415	912.455	1169.02	1355.42	1539.57	1691.93	1903.78	271.713
566.57	172.196	374.309	577.252	743.95	959.908	1168.97	1408.81	1586.99	1711.15	1881.44	239.003
564.885	181.068	386.149	569.797	794.37	988.049	1223.84	1442.88	1591.36	1681.39	1860.59	249.346
563.201	161.743	397.985	592.023	850.707	1047.34	1289.07	1473.98	1649.14	1672.41	1851.62	244.847
561.515	164.679	420.201	621.659	896.636	1161.5	1375.04	1470.94	1601.57	1633.76	1805.57	215.127
559.83	195.797	446.858	703.199	1018.2	1265.24	1434.29	1456.03	1598.52	1592.16	1787.71	243.269
558.144	213.556	565.453	775.809	1105.6	1328.89	1440.12	1423.33	1546.52	1617.32	1795.08	194.282
556.458	303.962	710.692	879.529	1185.56	1303.56	1405.91	1424.75	1497.51	1557.94	1796.51	228.348
554.772	468.456	826.225	898.71	1140.96	1266.37	1356.9	1386.14	1466.31	1541.59	1757.91	222.375
553.085	665.495	793.498	908.99	1084.52	1168.43	1301.97	1352	1415.86	1569.7	1781.58	203.063
551.398	783.919	689.652	824.425	986.608	1085.35	1244.1	1326.76	1408.39	1571.13	1781.53	188.205
549.711	644.497	621.404	736.929	866.511	1054.15	1214.41	1335.6	1412.79	1525.14	1753.33	214.838
548.023	450.321	535.407	676.131	853.114	1017.04	1183.24	1322.22	1431.99	1541.39	1751.8	205.909
546.335	284.359	456.848	647.939	838.241	991.795	1184.67	1316.25	1400.83	1548.75	1750.27	182.172
544.647	260.612	434.588	596.065	808.567	982.846	1177.22	1305.84	1417.07	1526.49	1726.54	185.099
542.958	205.785	418.258	587.145	787.787	938.37	1146.08	1274.71	1368.16	1545.69	1754.63	204.31
541.269	186.503	385.652	587.11	778.856	930.915	1143.07	1274.68	1374.04	1542.68	1751.62	189.469
539.58	182.028	372.297	573.755	768.449	936.782	1168.18	1277.6	1403.59	1550.03	1760.46	199.792
537.89	190.87	391.499	582.6	780.239	926.371	1175.53	1283.49	1394.66	1530.75	1775.21	174.599
536.2	178.999	384.066	601.797	797.943	927.798	1160.69	1286.41	1407.93	1517.38	1764.8	184.921
534.51	183.402	410.654	628.381	790.496	946.974	1144.37	1286.37	1404.92	1504.03	1736.65	173.053
532.819	204.069	415.05	641.647	786.01	948.397	1147.28	1307.03	1397.47	1530.61	1744	181.893
531.128	199.595	412.051	619.423	765.262	936.513	1167.94	1280.38	1381.16	1506.9	1730.66	178.901
529.437	201.034	383.925	591.296	772.607	942.373	1138.33	1280.34	1379.64	1517.21	1718.79	177.388
527.746	203.952	379.456	595.693	769.604	924.583	1136.8	1275.87	1384.02	1511.25	1714.32	162.575
526.054	166.972	385.332	579.402	769.558	900.889	1119.03	1280.27	1370.68	1520.08	1721.67	149.244
524.361	184.668	376.433	571.981	744.397	909.707	1141.15	1255.12	1358.81	1487.53	1705.38	189.105
522.669	171.339	370.491	577.857	742.879	900.796	1130.77	1268.38	1372.07	1528.85	1727.5	183.16
520.976	166.876	389.656	566.009	750.221	908.133	1133.68	1266.87	1373.5	1527.33	1743.7	177.218
519.283	177.179	361.567	564.501	766.42	903.655	1110.01	1274.22	1367.55	1536.14	1755.47	183.09
517.589	175.669	391.06	568.899	772.279	918.37	1161.64	1280.09	1392.6	1550.86	1751	203.722
515.895	165.304	388.071	564.439	754.522	950.79	1143.88	1300.72	1395.5	1539	1762.76	187.448
514.201	156.418	386.56	565.883	748.576	947.782	1173.35	1309.53	1417.59	1550.76	1767.14	215.45
512.507	174.092	392.426	573.229	792.794	977.234	1173.3	1331.62	1410.16	1578.74	1762.67	213.933
510.812	168.158	430.741	617.448	806.019	1017	1207.18	1328.62	1420.43	1574.26	1775.9	187.34
509.117	213.845	435.121	608.558	831.037	1006.61	1208.59	1328.58	1452.82	1568.3	1759.62	196.153
507.421	218.227	426.229	638.008	866.367	1009.49	1186.42	1344.75	1427.69	1543.18	1733.04	185.793
505.725	213.762	423.237	642.386	845.663	976.988	1181.94	1327.01	1414.37	1549.03	1753.63	201.974
504.029	228.461	411.403	609.913	791.066	965.135	1147.99	1296.01	1371.57	1534.24	1746.22	187.196
502.333	166.523	384.836	599.557	763.017	969.496	1156.79	1275.34	1384.79	1548.93	1737.33	175.37
500.636	148.811	398.061	570.052	767.392	937.022	1150.85	1281.2	1381.8	1509.1	1728.45	170.916
498.939	197.394	381.819	584.75	757.034	920.764	1146.38	1276.74	1364.07	1520.84	1728.41	166.464
497.242	163.482	383.257	578.824	736.371	901.567	1143.39	1289.96	1371.39	1510.49	1747.52	179.688
495.544	159.033	377.332	577.317	728.968	911.828	1124.2	1267.84	1359.57	1506.03	1716.55	156.092
493.846	169.308	375.826	553.728	736.291	904.417	1112.39	1282.53	1374.25	1517.77	1715.04	175.202
492.147	136.892	374.32	559.586	715.644	905.842	1119.71	1267.77	1372.73	1503	1737.08	166.336
490.448	173.658	361.042	547.783	745.041	914.624	1118.2	1258.91	1363.86	1505.9	1731.15	169.247
488.749	145.668	365.425	543.341	725.871	896.918	1115.21	1254.46	1384.41	1502.92	1735.53	172.158
487.05	147.111	359.509	580.091	743.487	917.467	1110.76	1276.5	1362.3	1522	1709.01	185.365
485.35	160.32	374.186	553.582	746.387	905.651	1123.96	1280.87	1359.31	1501.37	1733.97	160.324
483.65	154.407	357.977	571.199	747.816	921.779	1129.8	1258.78	1381.33	1530.74	1730.99	176.47
481.95	155.848	346.185	557.935	755.125	905.555	1129.76	1271.98	1379.81	1523.34	1722.13	183.788
480.249	189.627	349.097	577.014	762.431	893.747	1112.08	1266.06	1350.37	1517.41	1729.44	169.052
478.548	161.666	369.644	551.996	744.75	934.853	1107.63	1277.79	1363.55	1485.04	1732.34	191.065
476.847	152.819	357.856	562.253	734.423	918.636	1104.65	1283.63	1379.67	1512.92	1735.24	188.09
475.145	148.382	390.147	571.037	747.605	887.734	1117.84	1268.9	1395.79	1509.94	1723.44	151.324
473.443	171.855	381.297	572.473	744.625	896.503	1155.99	1279.15	1364.89	1505.49	1716.06	189.486
471.741	170.353	401.822	584.189	787.172	890.582	1130.98	1279.11	1385.41	1534.82	1723.36	163.015
470.038	198.218	391.505	556.256	769.503	930.181	1147.09	1277.61	1354.53	1503.94	1720.39	149.769
468.335	184.968	372.385	553.291	754.777	916.916	1163.19	1280.51	1399.99	1517.11	1730.62	192.313
466.632	157.045	379.69	563.536	784.087	922.737	1151.4	1293.68	1363.25	1517.06	1729.12	176.131
464.928	168.755	379.656	589.918	756.157	925.621	1133.74	1262.82	1395.49	1499.41	1715.87	162.889
463.224	161.386	384.023	581.079	766.383	934.372	1142.5	1290.67	1376.37	1514.04	1742.24	161.391
461.52	178.958	385.454	564.909	759.003	938.719	1148.33	1273.03	1385.12	1511.06	1731.93	184.83
459.815	156.924	391.285	563.411	745.759	921.066	1148.28	1283.26	1366.01	1500.76	1712.82	189.195
458.11	165.692	389.782	573.644	761.847	951.808	1155.57	1280.29	1373.3	1496.32	1699.59	162.764
456.405	175.922	370.687	570.679	763.268	932.693	1139.39	1265.59	1365.92	1496.28	1714.21	165.665
454.699	175.888	373.586	570.647	770.551	901.859	1139.35	1291.94	1358.55	1509.43	1722.97	156.838
452.993	175.854	389.673	580.872	747.058	907.674	1099.74	1287.51	1383.42	1507.92	1700.95	167.066
451.287	153.843	379.38	563.256	747.016	907.625	1124.61	1271.35	1336.49	1493.23	1728.75	172.895
449.58	181.646	377.881	554.435	741.114	919.296	1117.25	1268.39	1349.63	1482.93	1711.13	162.607
447.873	153.784	380.776	573.446	727.892	901.67	1130.39	1266.89	1367.17	1507.79	1708.17	175.758
446.166	155.218	383.67	580.735	751.282	914.802	1150.85	1241.96	1356.87	1494.57	1711.06	172.795
444.459	156.653	360.21	567.524	762.952	922.073	1124.45	1258.04	1352.44	1506.25	1719.81	150.801
442.751	161.014	368.961	551.391	736.559	898.601	1133.19	1287.28	1368.5	1495.96	1722.7	172.728
441.042	150.738	370.392	539.654	729.201	897.091	1122.9	1287.24	1381.63	1512.02	1762.17	191.721
439.334	147.783	374.749	563.039	749.648	882.413	1111.16	1269.65	1372.8	1511.97	1746.03	172.662
437.625	143.366	387.882	580.562	724.735	921.868	1112.58	1278.39	1390.31	1555.82	1728.43	157.999
435.916	153.576	360.056	570.29	745.174	911.579	1141.79	1287.13	1415.13	1529.44	1748.87	188.685
434.206	140.386	381.96	570.257	764.143	905.68	1137.36	1298.79	1384.37	1544.02	1725.42	185.724
432.496	171.062	403.856	602.39	783.105	980.198	1160.71	1327.99	1403.32	1555.66	1783.87	203.233
430.786	203.188	418.435	619.893	785.979	965.518	1170.9	1307.48	1428.12	1583.39	1773.58	198.808
429.075	204.61	450.546	646.158	810.775	1018.07	1188.39	1341.05	1442.68	1577.48	1767.69	230.924
427.364	242.563	478.261	649.033	844.329	1039.92	1189.79	1355.62	1483.54	1597.89	1804.17	213.344
425.653	319.946	484.051	670.9	908.549	1085.14	1271.55	1384.78	1518.53	1622.66	1812.88	204.537
423.942	297.974	502.985	673.769	896.791	1096.74	1239.35	1389.11	1480.48	1594.85	1795.3	189.891
422.23	202.992	457.655	653.272	883.576	1061.6	1204.24	1352.54	1464.35	1562.66	1742.67	185.473
420.518	169.371	422.563	599.2	800.282	1003.12	1198.34	1329.13	1423.41	1542.16	1723.65	178.136
418.805	182.476	416.681	609.38	779.793	985.539	1150.11	1308.65	1388.32	1524.6	1733.83	185.401
417.092	154.71	374.313	588.907	800.178	921.256	1163.2	1312.98	1413.08	1514.34	1733.78	170.77
415.379	180.947	390.331	574.278	775.318	935.797	1166.07	1293.97	1389.68	1514.29	1719.15	170.737
413.665	151.733	397.589	584.458	754.845	959.087	1123.71	1293.93	1389.63	1518.63	1732.24	141.524
411.951	183.794	387.341	577.129	782.516	970.698	1174.72	1304.1	1379.37	1502.54	1719.07	163.377
410.237	191.051	390.221	585.846	794.134	934.178	1144.05	1277.81	1405.58	1482.08	1732.16	164.804
408.523	172.058	388.727	593.101	760.546	948.705	1149.84	1287.98	1364.7	1489.33	1714.62	153.107
406.808	189.519	410.558	595.98	777.996	955.938	1151.25	1266.08	1370.49	1521.36	1701.46	163.283
405.093	188.025	401.772	581.367	753.169	936.932	1162.86	1287.91	1377.73	1498	1699.97	170.539
403.377	190.903	403.19	595.905	776.442	974.767	1139.5	1276.21	1387.88	1502.33	1720.34	169.049
401.661	189.409	385.667	607.523	745.797	942.652	1159.85	1300.94	1377.64	1486.26	1705.73	182.13
399.945	164.609	392.915	569.609	763.236	933.857	1142.32	1268.85	1361.57	1516.82	1724.63	155.873
398.229	179.141	392.878	581.228	757.365	914.87	1165.58	1276.1	1357.16	1516.77	1724.59	183.516
396.512	187.844	378.279	588.474	766.058	948.311	1124.76	1296.45	1378.96	1503.62	1737.66	187.849
394.795	173.249	404.451	601.541	780.57	926.417	1136.37	1258.56	1355.62	1532.7	1747.8	206.739
393.077	174.671	397.133	605.869	758.688	924.909	1146.51	1281.82	1375.95	1510.82	1743.39	225.623
391.359	177.547	398.551	560.715	786.294	914.67	1158.11	1291.97	1372.99	1550.07	1797.2	224.124
389.641	178.968	376.687	576.69	781.88	914.621	1126.05	1297.75	1375.86	1571.84	1785.5	232.811
387.922	181.843	410.112	579.566	768.738	939.301	1158.01	1278.8	1381.63	1595.06	1824.73	272.045
386.204	183.262	395.527	585.349	768.691	945.065	1137.6	1261.31	1399.04	1611	1849.4	293.81
384.484	209.402	404.215	604.218	796.275	942.101	1127.38	1317.99	1442.61	1619.67	1871.15	295.207
382.765	183.192	398.36	612.903	783.138	958.039	1163.69	1344.11	1429.47	1667.58	1930.69	319.867
381.045	193.331	392.507	572.161	788.903	941.991	1159.28	1351.33	1510.82	1719.84	1926.25	343.064
379.325	213.641	412.816	622.995	796.119	992.802	1205.74	1390.52	1532.55	1761.9	1982.85	360.438
377.604	188.898	420.041	617.14	816.41	976.754	1226.02	1444.23	1594.95	1798.14	2001.65	366.181
375.884	209.2	440.337	628.72	845.41	1063.86	1265.19	1460.14	1658.78	1896.83	2036.42	326.884
374.162	212.064	480.961	651.916	901.996	1084.11	1308.69	1525.43	1732.76	1888	2008.73	334.083
372.441	249.781	524.473	720.122	960.013	1188.59	1373.97	1602.32	1792.19	1829.79	1934.57	290.451
370.719	281.675	567.968	760.715	1019.46	1256.73	1462.44	1616.74	1796.42	1810.81	1904	270.067
368.997	345.493	618.705	791.13	1070.17	1359.68	1550.89	1654.38	1836.94	1717.81	1869.08	222.109
367.274	428.155	659.263	805.569	1200.69	1513.39	1623.33	1645.56	1771.49	1666.93	1826.92	209.003
365.551	474.507	689.647	880.947	1261.51	1680.1	1675.44	1617.88	1704.62	1634.93	1783.33	227.828
363.828	483.12	805.617	963.551	1358.57	1784.36	1743.48	1565.55	1613.11	1605.85	1797.79	210.373
362.105	516.389	891.081	1091.09	1452.69	1753.68	1696.9	1495.83	1541.94	1579.67	1745.52	187.124
360.381	667.115	1004.07	1115.61	1419.16	1575.09	1537.22	1420.34	1463.55	1552.06	1757.07	191.438
358.657	813.432	1014.06	1095.17	1352.29	1434.26	1412.4	1369.53	1440.28	1538.96	1752.68	178.351
356.932	852.416	938.52	993.56	1163.67	1274.65	1338.37	1333.23	1422.83	1525.87	1725.09	178.317
355.207	743.546	800.684	860.1	1057.74	1122.34	1267.27	1315.79	1409.73	1525.82	1714.9	188.428
353.482	647.76	602.037	762.92	941.706	1052.69	1196.19	1308.5	1348.81	1501.14	1746.75	176.798
351.757	462.182	548.352	683.163	837.309	988.867	1164.26	1299.77	1386.44	1509.79	1719.17	184.009
350.031	343.31	452.679	654.137	803.932	980.111	1165.66	1273.65	1367.56	1519.89	1707.55	172.384
348.305	273.726	459.872	610.64	785.051	959.773	1159.82	1298.24	1374.76	1505.36	1720.54	191.179
346.578	220.097	426.518	627.976	773.418	933.65	1139.5	1283.72	1363.13	1516.9	1737.88	167.973
344.851	212.815	406.206	600.425	776.266	937.939	1139.45	1280.79	1384.8	1509.62	1733.5	169.388
343.124	211.327	411.956	559.858	760.296	934.99	1132.17	1301.01	1354.36	1495.1	1724.77	165.013
341.397	218.522	404.679	578.641	729.861	927.701	1126.34	1274.93	1370.24	1503.75	1720.39	166.428
339.669	192.435	367.021	593.076	770.334	920.414	1126.3	1290.81	1365.85	1500.81	1734.82	159.162
337.941	176.486	394.474	578.573	773.181	911.683	1123.37	1261.83	1360.02	1497.88	1710.18	147.558
336.212	188.022	387.205	552.505	749.992	930.436	1121.88	1271.93	1352.75	1503.62	1727.5	163.439
334.483	177.863	394.399	588.626	767.302	934.721	1140.64	1284.91	1361.38	1493.46	1708.66	146.054
332.754	208.19	387.132	581.361	764.364	937.559	1133.36	1270.41	1358.45	1490.53	1717.3	187.954
331.025	189.358	400.105	576.99	778.773	930.277	1134.77	1290.61	1365.63	1500.61	1710.04	159.007
329.295	163.308	381.279	582.737	758.492	927.334	1136.17	1283.35	1358.36	1506.35	1704.22	158.977
327.564	209.514	384.134	565.363	770.007	924.391	1134.68	1268.86	1379.99	1488.97	1704.18	169.061
325.834	183.469	398.545	581.223	764.182	940.231	1130.3	1280.38	1359.72	1484.59	1702.7	180.585
324.103	176.212	369.619	578.299	755.47	928.621	1125.93	1270.24	1351.01	1499	1711.33	163.217
322.372	184.842	392.692	594.15	771.311	934.345	1144.66	1261.54	1363.97	1498.96	1705.52	166.074
320.64	193.469	382.548	591.225	751.05	948.729	1125.84	1254.29	1355.26	1490.26	1721.36	174.705
318.908	177.553	389.73	601.293	769.773	931.35	1134.46	1287.45	1378.32	1497.43	1706.89	174.671
317.176	190.508	405.569	585.379	756.737	925.524	1119.99	1285.97	1339.3	1507.5	1724.17	157.318
315.444	186.142	392.543	575.242	752.364	926.915	1130.05	1268.62	1355.13	1506.01	1715.48	161.616
313.711	161.58	385.292	580.979	750.878	919.649	1134.33	1281.57	1372.4	1504.53	1712.55	157.257
311.978	174.531	388.141	567.963	772.471	895.077	1111.21	1281.53	1363.71	1513.14	1715.4	170.208
310.244	181.707	370.799	595.331	763.771	913.779	1114.06	1254.1	1355.01	1514.54	1693.73	160.08
308.51	164.37	377.976	557.806	765.167	892.101	1131.32	1262.71	1354.97	1501.52	1702.35	177.352
306.776	180.195	363.526	573.633	756.472	923.77	1111.1	1274.21	1353.48	1504.36	1728.26	174.434
305.041	172.954	392.32	546.215	757.869	917.953	1138.44	1290.03	1356.32	1495.67	1719.57	162.869
303.306	161.392	379.313	573.566	757.824	894.846	1142.72	1249.65	1353.4	1491.31	1746.91	162.838
301.571	175.768	402.33	554.804	726.084	907.767	1125.39	1287.07	1357.68	1534.49	1720.93	168.569
299.836	169.972	374.923	579.262	740.45	919.242	1099.42	1278.39	1383.57	1527.24	1713.69	174.299
298.1	152.657	382.09	561.945	743.289	901.909	1129.63	1268.28	1353.27	1532.96	1709.33	178.585
296.363	169.906	366.216	564.794	741.808	904.741	1107.99	1282.64	1346.03	1509.87	1720.82	175.671
294.627	188.588	370.502	573.4	750.404	898.935	1119.46	1245.17	1371.91	1489.67	1730.85	197.231
292.89	158.326	392.059	564.731	744.604	908.963	1153.97	1276.81	1381.94	1505.47	1732.25	161.209
291.153	169.807	364.68	563.26	746.001	901.719	1156.8	1259.5	1368.94	1531.33	1749.48	197.155
289.415	182.723	399.179	576.178	754.591	924.692	1127.98	1276.74	1370.33	1519.77	1727.85	188.484
287.677	166.864	384.755	564.636	741.601	901.624	1148.07	1276.7	1377.48	1524.04	1717.74	185.57
285.939	192.72	354.517	568.919	715.672	907.329	1142.27	1286.73	1380.31	1509.61	1707.64	192.725
284.2	162.486	374.618	574.638	748.708	920.222	1143.67	1265.12	1361.57	1508.13	1707.6	173.994
282.461	149.515	365.959	583.231	770.23	911.545	1135	1247.84	1374.46	1509.53	1736.32	185.462
280.722	156.673	380.3	577.446	767.308	934.493	1145.02	1276.56	1381.61	1487.92	1731.96	188.301
278.982	158.08	394.636	577.412	754.328	945.936	1142.1	1263.59	1371.5	1515.19	1731.92	186.827
277.242	172.417	404.656	544.331	749.974	920.017	1149.24	1269.3	1357.09	1497.91	1744.81	191.101
275.502	166.638	401.743	590.273	754.241	917.093	1143.44	1287.94	1374.28	1513.67	1760.57	193.937
273.761	178.095	378.724	585.927	752.76	914.17	1152.02	1287.9	1355.56	1503.57	1736.11	192.463
272.02	182.369	397.357	597.379	761.333	954.328	1139.05	1259.14	1381.37	1513.58	1746.12	169.45
270.279	176.59	395.883	574.37	794.308	945.656	1151.92	1241.88	1381.32	1516.41	1720.23	178.031
268.538	205.264	385.798	572.901	798.563	947.035	1110.25	1267.69	1366.92	1529.28	1733.11	185.174
266.796	157.865	390.067	571.433	752.586	916.841	1136.04	1279.14	1358.27	1513.45	1731.63	180.832
265.053	166.443	404.379	584.314	786.979	955.531	1150.35	1270.49	1382.62	1537.8	1744.51	177.927
263.311	212.318	388.559	568.498	804.144	933.955	1114.44	1269.02	1371.09	1526.27	1727.25	183.631
261.568	183.59	414.34	584.243	762.496	933.901	1104.36	1264.69	1361.01	1523.36	1734.38	174.989
259.824	199.329	372.711	597.114	759.582	910.903	1122.96	1300.5	1401.12	1531.92	1737.2	186.428
258.08	183.519	385.582	572.702	769.574	905.118	1132.96	1283.26	1363.79	1518.97	1728.56	159.15
256.336	182.05	374.078	572.669	769.527	926.572	1134.35	1267.45	1382.38	1520.36	1731.39	187.789
254.592	196.346	395.542	582.668	759.448	925.086	1145.77	1283.18	1356.53	1524.61	1747.11	176.287
252.847	166.217	386.907	575.469	766.567	907.839	1132.83	1308.94	1385.15	1505.94	1732.74	189.149
251.102	170.483	381.14	586.896	762.223	942.174	1117.03	1275.94	1393.7	1503.03	1724.1	180.516
249.357	183.341	389.699	589.725	780.798	929.227	1138.47	1264.45	1406.54	1524.47	1732.65	201.967
247.611	171.848	371.045	593.984	764.996	934.902	1142.72	1291.63	1385.01	1550.2	1729.75	167.557
245.865	200.451	395.353	603.969	740.61	937.712	1164.16	1320.22	1366.35	1518.65	1754.05	194.729
244.119	161.761	413.924	585.321	777.788	963.425	1152.66	1301.57	1396.36	1511.45	1732.53	183.239
242.372	186.06	379.533	562.385	777.74	953.346	1165.49	1300.1	1390.59	1507.12	1729.62	196.084
240.625	180.3	402.394	590.973	777.691	930.393	1158.29	1305.78	1363.35	1534.26	1723.86	170.288
238.877	200.295	402.354	592.367	781.935	947.508	1172.54	1305.74	1380.47	1538.51	1729.54	181.701
237.13	181.661	409.467	578.026	793.329	970.338	1133.87	1295.68	1384.72	1532.74	1730.93	194.54
235.382	197.356	410.857	616.605	764.675	934.524	1161	1287.06	1380.38	1546.99	1722.31	173.049
233.633	183.02	415.105	628.002	787.506	968.786	1150.94	1295.6	1384.62	1495.46	1742.29	188.744
231.884	167.259	390.761	603.655	804.611	931.557	1155.19	1295.56	1374.57	1531.16	1730.81	188.708
230.135	177.231	422.168	579.318	787.405	942.938	1163.72	1291.24	1381.67	1509.68	1759.35	188.671
228.386	220.067	397.832	609.293	770.207	970.033	1123.65	1286.91	1385.91	1506.78	1742.16	157.195
226.636	211.452	402.08	609.252	770.16	961.4	1162.19	1305.44	1391.58	1526.74	1759.26	180.025
224.886	195.698	404.897	610.641	784.397	932.772	1157.85	1278.26	1364.39	1540.98	1769.21	174.276
223.135	205.657	399.145	586.321	768.638	966.994	1157.81	1288.22	1415.76	1545.21	1752.02	174.242
221.384	188.482	393.395	614.843	764.307	946.943	1152.05	1298.18	1381.43	1532.31	1761.97	158.501
219.633	181.307	383.364	586.249	768.544	932.611	1136.3	1283.86	1385.67	1517.99	1716.24	191.306
217.882	176.99	396.174	576.222	768.497	951.112	1179.07	1295.24	1378.48	1543.63	1747.61	181.277
216.13	184.091	407.552	581.896	775.586	969.607	1156.19	1298.06	1391.28	1533.59	1737.57	189.804
214.378	162.653	408.939	590.422	765.55	933.876	1166.13	1306.58	1391.23	1526.41	1753.22	176.926
212.625	186.872	380.368	586.106	785.475	973.764	1167.51	1290.85	1388.33	1536.35	1744.62	194.01
210.872	175.426	393.169	604.611	789.704	967.998	1154.62	1290.81	1412.53	1524.89	1744.58	171.152
209.119	198.206	376.02	598.868	788.227	967.937	1154.57	1287.92	1392.51	1512.02	1738.83	181.1
207.366	182.486	405.925	607.383	808.136	960.748	1150.25	1289.3	1393.89	1511.97	1735.93	166.808
205.612	188.151	394.482	630.149	792.402	973.518	1174.43	1309.22	1406.66	1510.5	1757.27	183.88
203.857	200.941	405.845	603.028	790.926	964.905	1158.71	1290.65	1399.49	1520.44	1740.13	178.144
202.103	190.928	427.178	621.511	783.75	933.499	1171.48	1304.86	1389.46	1526.09	1738.66	190.933
200.348	209.41	444.228	627.167	813.616	960.512	1197.07	1277.75	1387.99	1523.2	1741.46	202.293
198.593	195.126	424.241	624.274	813.561	963.301	1159.99	1300.5	1393.64	1514.6	1735.72	169.494
196.837	213.6	431.317	621.383	809.233	951.849	1169.91	1313.28	1407.83	1507.44	1744.23	186.549
195.081	206.44	424.154	628.459	799.212	946.097	1142.8	1294.73	1377.88	1530.18	1724.25	172.275
193.325	209.246	429.804	615.604	803.43	993.014	1182.62	1290.42	1387.79	1520.17	1725.63	193.594
191.568	236.246	426.913	616.985	806.223	985.833	1202.49	1283.26	1394.86	1511.58	1719.9	176.478
189.811	229.085	438.252	609.829	843.164	977.231	1188.2	1298.88	1379.16	1535.73	1735.51	196.364
188.054	271.719	414.021	616.901	823.186	965.788	1168.23	1305.95	1384.8	1514.34	1748.27	184.945
186.296	216.195	438.159	646.729	798.949	1014.09	1192.36	1294.53	1396.13	1519.99	1728.32	176.374
184.538	217.575	436.691	626.772	828.759	968.512	1179.51	1291.65	1370.49	1500.03	1728.28	170.652
182.78	207.58	430.957	632.415	821.592	976.981	1195.1	1311.51	1367.6	1525.58	1741.03	181.993
181.021	201.853	415.276	626.684	805.898	959.861	1195.04	1288.72	1366.13	1511.32	1709.71	179.114
179.262	223.132	415.234	606.743	811.529	991.069	1163.72	1321.37	1370.35	1531.18	1735.26	187.607
177.503	250.087	439.348	622.334	821.42	959.743	1189.25	1277.28	1370.3	1504.13	1719.59	161.993
175.743	213.101	440.722	618.029	832.728	968.208	1206.24	1294.29	1360.32	1502.67	1718.13	177.589
173.983	240.046	432.153	639.293	829.828	961.045	1179.2	1301.35	1373.06	1513.99	1726.61	169.031
172.222	205.917	442.049	623.625	843.971	982.287	1183.4	1306.99	1353.13	1502.59	1743.61	186.04
170.462	230.014	426.383	649.139	826.871	968.026	1176.25	1289.91	1375.8	1519.58	1716.59	177.485
168.7	234.228	440.535	615.021	826.813	983.58	1166.26	1305.49	1402.73	1515.28	1753.46	190.227
166.939	224.247	443.326	619.237	813.981	956.55	1127.89	1282.74	1357.26	1519.49	1722.19	170.319
165.177	242.65	437.603	640.48	799.735	991.966	1147.72	1288.38	1381.34	1540.73	1733.5	180.219
163.415	231.253	434.719	644.69	826.638	967.783	1181.72	1311.04	1374.2	1503.8	1732.04	174.509
161.653	229.789	463.043	627.621	854.949	998.928	1163.23	1288.3	1403.94	1515.1	1722.07	175.893
159.89	256.69	465.828	650.268	822.267	960.57	1194.38	1292.52	1376.94	1526.4	1734.8	192.877
158.127	260.893	448.761	643.13	846.314	949.168	1171.64	1293.89	1385.4	1515.01	1723.41	172.988
156.363	223.984	461.471	647.335	823.57	963.287	1174.42	1291.02	1389.61	1530.56	1721.95	185.714
154.599	216.854	435.908	630.279	813.591	1002.91	1188.54	1306.57	1400.9	1516.34	1724.75	174.338
152.835	253.655	467.038	654.325	839.043	956.082	1179.99	1296.61	1405.1	1519.13	1744.55	168.636
151.07	249.355	459.902	652.859	820.564	956.024	1158.68	1299.4	1383.8	1517.67	1740.25	161.519
149.306	232.308	461.267	657.059	836.088	974.38	1201.13	1313.53	1393.66	1507.71	1726.04	186.985
147.54	267.669	462.633	654.177	810.536	985.648	1178.41	1331.9	1385.12	1503.42	1726	158.623
145.775	233.633	445.59	665.455	826.056	975.672	1171.28	1317.69	1383.65	1510.46	1727.38	162.84
144.009	273.227	472.44	620.102	842.986	998.26	1155.66	1310.57	1372.28	1520.32	1716.01	162.808
142.243	278.835	451.156	641.29	835.848	976.963	1157.03	1300.62	1382.14	1507.54	1703.24	176.931
140.476	253.308	445.446	627.092	827.297	961.334	1171.13	1282.18	1384.92	1503.25	1723.01	154.253
138.709	256.088	459.547	644.027	835.728	958.444	1165.42	1294.87	1365.07	1506.04	1713.07	155.638
136.942	257.453	448.18	628.419	822.937	952.727	1159.71	1289.18	1367.85	1494.68	1710.2	147.12
135.174	265.888	460.86	628.375	794.593	958.327	1161.08	1266.51	1350.84	1474.84	1707.33	140.019
133.406	271.492	422.63	628.33	800.197	956.854	1146.89	1279.2	1350.79	1484.7	1680.43	166.859
131.638	250.233	429.656	612.735	774.697	939.83	1100.19	1279.16	1345.1	1454.98	1676.16	159.758
129.869	240.29	452.226	611.28	768.995	944.015	1141.14	1243.79	1343.64	1484.63	1693.09	154.072
128.1	221.871	399.889	601.347	773.187	927.001	1114.25	1250.83	1330.88	1463.39	1687.4	159.695
126.33	231.718	405.502	601.308	743.468	900.102	1122.69	1249.38	1298.35	1460.53	1676.07	134.231
124.561	223.197	394.161	612.57	754.727	888.754	1101.46	1257.83	1295.49	1447.78	1647.78	125.728
122.791	186.432	372.937	575.808	698.189	875.997	1054.81	1209.77	1303.94	1426.57	1625.16	120.054
121.02	180.747	365.843	556.004	706.628	853.361	1060.43	1215.4	1275.66	1415.24	1644.91	103.085
119.249	151.064	341.81	543.268	688.239	819.439	1043.46	1198.43	1261.52	1408.16	1637.82	83.2991
117.478	141.153	323.432	517.833	655.743	777.061	1010.97	1182.89	1231.85	1392.61	1620.86	91.7523
115.707	121.368	293.772	509.343	641.606	753.046	1005.3	1180.04	1226.19	1372.83	1605.32	71.9761
113.935	97.3577	279.644	492.39	630.296	772.781	1005.29	1161.68	1202.18	1355.88	1571.44	63.4959
112.163	83.2316	268.343	472.623	609.115	720.563	977.054	1153.21	1197.94	1358.69	1567.2	55.019
110.39	70.5214	262.688	476.84	596.406	721.961	941.781	1129.22	1178.18	1338.93	1554.49	52.1873
108.617	76.1482	252.804	455.673	583.701	699.385	962.927	1124.98	1179.59	1340.33	1558.72	40.8956
106.844	59.2148	242.925	437.334	573.821	702.197	943.179	1136.25	1162.66	1326.22	1558.71	53.5768
105.071	52.1552	247.146	437.327	563.945	695.14	945.992	1110.87	1171.11	1334.67	1541.78	25.3735
103.297	54.9636	245.727	437.32	554.073	679.63	933.302	1112.28	1164.06	1336.07	1550.24	45.0996
101.523	50.7257	238.673	437.314	558.295	672.58	933.297	1117.91	1171.1	1314.93	1533.32	28.1817
99.748	56.3509	230.213	427.445	552.654	681.03	934.702	1110.86	1166.87	1312.11	1546	29.585
97.973	45.0718	237.25	438.708	568.143	686.659	951.6	1112.26	1158.41	1317.74	1551.63	29.5792
96.1977	47.8795	235.834	444.334	554.053	686.653	944.551	1105.22	1155.59	1317.73	1548.8	25.3487
94.4221	38.0145	227.38	434.47	558.272	675.384	933.281	1100.99	1161.22	1313.5	1538.94	25.3437
92.6461	45.0454	218.928	435.871	556.858	676.788	922.015	1103.8	1158.4	1316.31	1538.94	29.5619
90.8698	37.9996	225.962	438.68	549.816	672.562	924.828	1106.62	1152.76	1316.31	1534.71	19.704
89.0931	37.9921	241.435	433.044	562.476	676.78	937.49	1108.02	1162.61	1316.3	1537.52	37.9932
87.3161	40.7984	225.952	424.597	559.655	672.556	940.298	1113.65	1148.54	1320.52	1551.59	23.917
85.5387	36.5707	221.727	434.438	558.243	678.179	938.886	1105.2	1158.38	1323.32	1530.48	23.9123
83.7609	39.3761	230.161	427.401	545.58	680.988	930.443	1100.98	1148.53	1321.91	1541.73	19.6886
81.9829	33.7443	239.997	424.584	548.389	683.795	924.816	1119.26	1148.53	1317.69	1550.16	22.4968
80.2044	49.2008	230.149	428.796	546.98	673.95	930.436	1113.63	1149.94	1326.12	1560	19.6809
78.4257	25.2983	225.927	423.169	558.22	686.596	943.082	1108	1162.58	1307.84	1550.15	29.5155
76.6465	28.1037	225.922	430.191	539.946	666.917	933.239	1106.59	1140.1	1317.67	1541.71	15.4575
74.8671	44.9571	231.537	427.376	545.564	678.154	934.64	1096.76	1159.76	1324.69	1550.14	26.694
73.0872	40.7344	217.484	416.134	546.965	680.96	920.589	1096.75	1165.38	1317.66	1540.3	26.6888
71.3071	39.322	225.907	438.601	541.344	675.338	931.823	1099.56	1155.54	1319.06	1536.08	29.4924
69.5265	43.5266	232.923	431.573	552.574	682.354	921.99	1096.75	1175.2	1313.44	1540.29	28.0825
67.7457	28.0762	234.32	430.164	546.954	666.908	940.238	1105.17	1152.73	1323.26	1544.5	22.4616
65.9645	29.4742	232.91	434.369	544.144	685.151	936.022	1107.98	1165.36	1313.43	1540.28	28.0714
64.1829	43.501	224.484	435.766	545.544	671.113	929.001	1102.36	1155.53	1313.42	1536.07	14.033
62.401	39.2835	227.285	438.565	556.765	665.499	931.803	1109.37	1158.33	1314.82	1557.11	15.4332
60.6187	46.2893	227.28	428.739	553.954	665.497	928.994	1110.77	1161.13	1305	1552.9	8.41647
58.8361	32.2559	235.69	438.551	545.534	675.312	934.601	1109.37	1156.92	1306.4	1537.46	39.2692
57.0531	21.0323	221.661	427.326	556.748	678.113	937.4	1109.36	1165.33	1328.83	1541.67	22.4351
55.2698	30.8414	213.246	431.527	555.341	678.109	924.779	1110.76	1155.51	1320.41	1547.27	35.048
53.4861	39.2449	235.669	432.923	556.737	686.515	934.587	1105.15	1152.71	1323.21	1543.06	29.4345
51.7021	40.6386	234.261	432.917	549.725	669.693	934.583	1105.15	1155.51	1314.79	1543.05	30.8301
49.9177	33.6253	238.457	421.702	546.919	680.899	937.381	1112.15	1154.1	1314.79	1551.46	23.8186

## Sheet: Raman-PTCs-THF
pressure		0.38	0.58	0.82	1.1	1.51	1.82	2.42	2.76	3.03	3.53
	raman shift	intensity
	1670.41	-3389.04	7244.93	15855.5	24565.7	34186	43685.1	54064.2	63554.6	74001	83431.3
	1669.68	-3400.6	7243.63	15939.5	24601.4	34166.5	43692.6	54115.1	63419.1	74015.7	83312.8
	1668.95	-3408.73	7307.33	15842.2	24626.9	34283.7	43744.6	54179.7	63475.1	74061.3	83423.4
	1668.22	-3403.17	7264.99	15939.9	24491.6	34271	43803.3	54162.2	63620.1	74017.9	83195.5
	1667.48	-3452.33	7205.57	15873.4	24571.8	34268.5	43780	54100.2	63457.3	73889	83391.6
	1666.75	-3416.02	7252.13	15967.7	24563	34266	43667.8	54216	63427.8	73931.1	83450.9
	1666.02	-3417.3	7196.15	15904.6	24516.7	34280.6	43706.1	54297.5	63596.6	73836.4	83277.7
	1665.29	-3418.59	7160.69	15838.2	24589.9	34332.8	43805.8	54136.5	63505.6	73858	83504.4
	1664.56	-3402.8	7217.48	15987	24591.4	34272.2	43649.3	54183.8	63469.3	73903.5	83344.9
	1663.83	-3407.52	7250.35	15958.2	24610	34262.9	43721.7	54125.3	63579.9	73873.8	83417.8
	1663.09	-3408.81	7214.9	15891.8	24553.4	34263.8	43739.4	54206.8	63475.3	74100.2	83367.7
	1662.36	-3464.75	7213.59	15903.9	24691.5	34131.5	43740	54131.2	63514.1	73882.7	83273.2
	1661.63	-3459.21	7318.15	15902.4	24658.8	34255.4	43696.2	54093.2	63535.9	73900.8	83458.7
	1660.9	-3402.47	7296.35	15911.1	24561.3	34331.4	43707.1	54219	63516.7	73871.1	83343.7
	1660.17	-3386.7	7182.4	15919.8	24661.8	34223.1	43605.3	54133.2	63606.7	74008.6	83402.8
	1659.43	-3500.63	7222.06	15873.9	24690.5	34326.4	43694.7	54016.7	63508.9	74036.9	83335.6
	1658.7	-3375.66	7265.11	15947.5	24651.1	34228.3	43654.3	54227.8	63585.2	73938.9	83520.9
	1657.97	-3400.85	7236.5	15963	24550.2	34215.6	43753.9	54189.7	63354.4	73974	83368.4
	1657.24	-3385.11	7306.83	15927.4	24596	34182.4	43809.1	54209.7	63495.6	73879.5	83349
	1656.5	-3447.8	7254.35	15956.6	24655.5	34111.7	43714.2	54154.6	63541.1	73873.7	83350
	1655.77	-3374.08	7229.17	15893.6	24605.8	34290	43772.7	54075.7	63532.1	73997.4	83456.8
	1655.04	-3402.67	7330.15	15950.1	24545.9	34232.9	43752.9	54242.2	63362.9	73780.1	83358.9
	1654.3	-3407.39	7260.65	15962.2	24615.5	34230.4	43651.2	54129.2	63578.9	73859.5	83431.5
	1653.57	-3367.79	7255.93	15964.1	24657.9	34166.5	43754.1	54145.7	63508.5	74071.8	83456.4
	1652.84	-3403.2	7244.38	15948.9	24611.6	34215.1	43686.5	54042.9	63499.4	73898.9	83317.6
	1652.1	-3332.95	7287.37	15920.1	24674.4	34280.7	43779.1	54107.2	63691.4	73916.9	83349.3
	1651.37	-3341.09	7190.66	15922	24689.5	34169.2	43745.6	54195.2	63532.5	73982.6	83455.8
	1650.63	-3407.13	7202.98	15889.8	24646.7	34272.3	43688.3	54164	63468.9	74010.7	83497.7
[truncated: 1,705 more rows]

## Sheet: IR and Raman compared
IR compared											Raman compared
[truncated: 4,270 more rows]
