# Supplementary material for: Molecular insertion regulates the donor-acceptor interactions in cocrystals for the design of piezochromic luminescent materials
Source: Nat Commun. 2021 Jul 2;12:4084. doi: 10.1038/s41467-021-24381-5 (PMC8253821; doi:10.1038/s41467-021-24381-5)
Supplement: Supplementary file 2 — Source Data [file 41467_2021_24381_MOESM2_ESM.zip › figure 5-Calculated MO and optical properties. .xlsx]

## Sheet: Sheet1
HOMO-LUMO	pressure	band gap
	0	2.093
	2	2.206
	5	2.371
	8	2.48
	10	2.531
	15	2.641
	20	2.654
pressure	0			2			5			8			10			15			20
Energy	-3.315	-5.408		-3.254	-5.46		-3.145	-5.516		-3.059	-5.539		-3.018	-5.549		-2.92	-5.561		-2.816	-5.547
pressure	Vertical energy（eV）			pressure	Oscillator strength (f)
0	2.0198			0	0.025
2	2.0585			2	0.0319
5	2.2092			5	0.0362
10	2.229			10	0.0356
15	2.3381			15	0.0337
20	2.2981			20	0.0315
